# Supplementary material for: Modulation of bone marrow haematopoietic stem cell activity as a therapeutic strategy after myocardial infarction: a preclinical study
Source: Nat Cell Biol. 2025 Apr 2;27(4):591–604. doi: 10.1038/s41556-025-01639-4 (PMC11991920; doi:10.1038/s41556-025-01639-4)
Supplement: Supplementary file 2 — Patient demographic and clinical characteristics comparison, related to Fig. 1. [file 41556_2025_1639_MOESM2_ESM.xlsx]

## Sheet: Information
Patient demographic and clinical characteristics comparison, related to figure 1.

## Sheet: Patient characteristics
Characteristics	CAD (Control) (n=24)	CAD + MI (n=16)	Significance
Sex (female/male; n)	0/24	1/15			CAD = Coronary Artery Disease (Control)
Age (years)	62.88	61.7	p = 0.9277		Significance was assessed between CAD and CAD + MI patient data
LVEF (mean; %)	55.54	51.95	p = 0.0082		CAD and CAD + MI groups only differ significantly in LVEF
Past/active smoker (n)	15/24	11/16
Arterial hypertension (n)	20/24	13/16
Rheumatic disease (n)	2/20	1/12
Diabetes mellitus (n)	9/24	3/20
CRP (mean; mg/l)	7.281	4.710	p = 0.7188
Cholesterol (mean; mg/dl)	162.6	142.1	p = 0.5894
proBNP (mean; pg/ml)	278.5	324.3	p = 0.9619
