# Supplementary material for: Modulation of bone marrow haematopoietic stem cell activity as a therapeutic strategy after myocardial infarction: a preclinical study
Source: Nat Cell Biol. 2025 Apr 2;27(4):591–604. doi: 10.1038/s41556-025-01639-4 (PMC11991920; doi:10.1038/s41556-025-01639-4)
Supplement: Supplementary file 3 — Cluster markers and DEGs from scRNA-seq on human BM HSPCs upon MI, related to Fig. 1. [file 41556_2025_1639_MOESM3_ESM.xlsx]

## Sheet: Information
Cluster markers and DEGs from scRNA-seq on human BM HSPCs upon MI, related to figure 1.

## Sheet: Markers logfc0.5 padj0.05
p_val	avg_log2FC	pct.1	pct.2	p_val_adj	cluster	gene
0	1.71851843432238	877	453	0	HSC	AVP
6.33795459454575e-266	1.49566623105815	504	81	2.75485534406525e-261	HSC	AC011139.1
3.42723584413827e-168	1.45353683206178	777	551	1.48968233201314e-163	HSC	JUN
0	1.38572925150799	868	388	0	HSC	CRHBP
4.54265149933073e-267	1.18390553701979	763	375	1.9745089006991e-262	HSC	PCDH9
4.57279672362012e-118	1.17642896909967	882	0.81	1.98761182388872e-113	HSC	FOS
0	1.12737229963761	996	0.96	0	HSC	HLA-E
1.60257935008325e-306	1.05620007719859	841	616	6.96577140307186e-302	HSC	MLLT3
0	1.05461188077645	974	877	0	HSC	BST2
8.30417276928207e-130	1.04835807684501	731	557	3.60949173589615e-125	HSC	DUSP1
0	1.02979681824436	991	0.96	0	HSC	TXNIP
2.08025476685278e-55	0.995736061619285	686	588	9.04203536960228e-51	HSC	HSPA1A
2.69365383182322e-126	0.932817460075285	878	0.83	1.17082357454028e-121	HSC	TUBA1A
0	0.916985300611397	949	843	0	HSC	PTPRC
0	0.91494967066719	988	951	0	HSC	PNRC1
4.4048894118112e-243	0.899134266206811	958	867	1.91462923173786e-238	HSC	NRIP1
2.40071827932656e-243	0.855616098440009	954	933	1.04349620729208e-238	HSC	SNHG7
0	0.840966654903665	984	958	0	HSC	CD37
3.68813497588112e-261	0.808192870243006	1	999	1.60308474861649e-256	HSC	MALAT1
3.20558050675044e-82	0.808007863527002	699	571	1.39333762306415e-77	HSC	FOSB
4.43125662430362e-176	0.776188547498778	735	516	1.92609000431981e-171	HSC	IDS
0	0.763473634794503	999	999	0	HSC	GAS5
0	0.735186566219896	994	993	0	HSC	ZFAS1
7.41406909110572e-132	0.734719156881166	0.96	943	3.22259927114001e-127	HSC	NEAT1
4.35136320682255e-254	0.727814053018007	995	972	1.89136353147749e-249	HSC	CD164
1.26672812473303e-22	0.717442430898491	491	426	5.50596046696458e-18	HSC	HSPA1B
5.38883967585874e-166	0.715136710312664	993	985	2.34231305350876e-161	HSC	CD74
9.70480720611435e-30	0.692134090538174	537	501	4.21829150020967e-25	HSC	JUNB
5.51414616729078e-140	0.675798472692435	949	921	2.39677877307461e-135	HSC	HLA-DPA1
4.70347184711936e-150	0.674850201490008	965	963	2.0444110730689e-145	HSC	JUND
1.93363334158375e-163	0.660776740494016	872	767	8.40473068252794e-159	HSC	3,00 NPR
4.2094916520479e-141	0.656733444033476	779	665	1.82969764147914e-136	HSC	GUCY1A3
3.54442727826956e-216	0.655323440478015	932	0.88	1.54062076077265e-211	HSC	EPB41L4A-AS1
1.08510559567618e-85	0.650769199621515	0.69	596	4.7165199821661e-81	HSC	H1F0
2.73758501775511e-135	0.64648193807536	729	592	1.18991870381744e-130	HSC	SOCS2
9.72285420335912e-152	0.643037739550589	983	952	4.22613580803207e-147	HSC	HLA-DRA
3.45593643165574e-122	0.631399332135303	811	599	1.50215732938348e-117	HSC	HOPX
5.89111238210365e-159	0.629106778683256	997	998	2.56063090800517e-154	HSC	H3F3B
4.31003339553696e-86	0.62890339959104	0.51	297	1.8733991157041e-81	HSC	BTG2
4.4567483677029e-128	0.60672824431621	889	0.72	1.93717024550574e-123	HSC	CD52
4.15997597494375e-141	0.603151924217024	331	63	1.80817515726905e-136	HSC	MEG3
3.36296617562748e-226	0.597610222247656	985	987	1.46174687789824e-221	HSC	SNHG8
3.0926179113511e-147	0.591411112446089	837	768	1.34423730134787e-142	HSC	IL18
9.02826318980853e-200	0.590359606552487	983	978	3.92422487808217e-195	HSC	CIRBP
2.42769970229154e-165	0.590210555418357	997	995	1.05522395259804e-160	HSC	ZFP36L2
7.92539421565132e-73	0.588127752206403	0.64	478	3.444851849775e-68	HSC	CLU
3.94570016210045e-135	0.585761159388844	506	223	1.71503803245858e-130	HSC	ADGRG6
5.93057565980425e-154	0.583576106798253	574	282	2.57778401629052e-149	HSC	PRKG2
2.42261042939528e-116	0.581892775694381	956	915	1.05301184924095e-111	HSC	HLA-DPB1
1.36036296758211e-112	0.580931669746387	867	793	5.9129536748924e-108	HSC	LST1
1.10925768916316e-183	0.568721377967317	969	968	4.82149947171659e-179	HSC	C6orf48
0	0.568218391909283	1	1	0	HSC	TPT1
8.69858801207312e-88	0.565042616038075	0.69	575	3.7809282653277e-83	HSC	HLA-DQB1
1.27960351755705e-124	0.564931354054295	464	204	5.56192464941347e-120	HSC	PREX2
2.77396929081061e-154	0.563986864369688	1	1	1.20573349194374e-149	HSC	MT-ND2
8.44963265605934e-173	0.562265558822638	986	987	3.67271733028275e-168	HSC	FXYD5
2.11338372531619e-110	0.560653258613411	812	764	9.18603370045935e-106	HSC	BTG1
1.57724033069476e-275	0.55928003239227	999	999	6.85563282139783e-271	HSC	EIF1
1.81061080363603e-113	0.557609437182381	722	588	7.87000091908437e-109	HSC	GBP4
7.62328292915997e-88	0.555429964304435	797	766	3.31353615798867e-83	HSC	ANKRD28
2.9184888803287e-96	0.547409938639324	983	0.93	1.26855037672367e-91	HSC	VIM
9.69305695503325e-168	0.53703404363773	0.97	978	4.21318413607475e-163	HSC	COMMD6
1.64273421945774e-131	0.53390507847461	411	139	7.14030855829499e-127	HSC	HLF
6.41754906619133e-67	0.5321072390536	539	398	2.78945187711072e-62	HSC	NFKBIZ
4.63471905755672e-78	0.527568879733061	598	448	2.0145269855576e-73	HSC	ZBTB20
9.28278514988379e-98	0.524100381674403	609	0.46	4.03485539324849e-93	HSC	TFPI
1.22789369579584e-98	0.522132838929665	692	535	5.3371627381462e-94	HSC	EVI2B
5.59860767159229e-158	0.518580201289755	967	974	2.43349081053431e-153	HSC	EIF4A2
8.85022757175262e-128	0.517772501121058	589	337	3.84683991633799e-123	HSC	MYCT1
9.762407000698e-90	0.515702993983553	934	909	4.24332782692339e-85	HSC	MSI2
3.96635715050259e-167	0.514014276072722	991	991	1.72401679903746e-162	HSC	SRSF5
2.37656889547656e-199	0.505752048641799	995	993	1.03299943610784e-194	HSC	NOP53
3.3819701626099e-111	0.505422540445906	762	0.67	1.47000715088002e-106	HSC	CCDC18-AS1
1.00175225431748e-140	0.504260985492731	916	902	4.35421634861635e-136	HSC	SYPL1
1.55602240616489e-25	3.6483530104832	229	122	6.76340699063633e-21	MPP	HBB
3.2108593133282e-142	2.96735786952477	456	144	1.39563210913124e-137	MPP	MPO
1.15498813425339e-39	2.25718658059989	163	51	5.02027142434578e-35	MPP	PRTN3
5.513979627737e-42	2.10463182676895	153	43	2.39670638499217e-37	MPP	ELANE
0	1.87074796511834	769	282	0	MPP	IGLL1
2.16081074349407e-67	1.80848183618174	198	43	9.39217997767133e-63	MPP	AZU1
0	1.56561462979823	985	827	0	MPP	H2AFZ
0	1.56527060259219	993	916	0	MPP	TUBA1B
0	1.49829373811687	815	168	0	MPP	TYMS
4.56048245728063e-83	1.46056308158777	308	101	1.9822593048816e-78	MPP	HBD
0	1.41738018920804	795	131	0	MPP	PCLAF
0	1.38203505313373	991	866	0	MPP	STMN1
0	1.23133979227379	991	898	0	MPP	HMGN2
3.59054833789016e-250	1.19265758581469	957	0.75	1.56066774054734e-245	MPP	HMGB2
1.22069099618067e-230	1.16123645776826	576	139	5.30585548399891e-226	MPP	CENPF
0	1.13708619227291	983	832	0	MPP	DUT
9.45460805330756e-266	1.11934781662218	974	814	4.10953993645066e-261	MPP	TUBB
0	1.10652524249618	948	0.54	0	MPP	FABP5
0	1.05397743613752	947	604	0	MPP	RANBP1
0	1.05349170062453	979	725	0	MPP	NASP
6.30288376868551e-235	0.996790193981442	984	881	2.73961145889684e-230	MPP	CALR
3.72286508360232e-238	0.987736360285245	411	0.03	1.61818053723859e-233	MPP	TOP2A
0	0.981153251019919	992	881	0	MPP	RAN
2.48910698535915e-38	0.947937053718972	388	222	1.08191524225621e-33	MPP	HIST1H1B
1.15578150594644e-235	0.943928651833743	0.4	25	5.02371989374679e-231	MPP	MKI67
0	0.941531244774934	765	165	0	MPP	MCM4
0	0.936314558039022	768	199	0	MPP	PCNA
0	0.912760171362508	971	708	0	MPP	HNRNPAB
0	0.903968009223553	1	997	0	MPP	GAPDH
0	0.899172598678336	1	997	0	MPP	HMGB1
2.75867759485689e-306	0.885256118377817	964	739	1.1990868033805e-301	MPP	EIF5A
0	0.876042912363522	904	441	0	MPP	DNMT1
0	0.872748687795957	985	813	0	MPP	SNRPB
0	0.872627279468559	766	247	0	MPP	HELLS
0	0.871726497471597	0.84	345	0	MPP	MCM3
1.62083996029879e-109	0.869822909431125	238	29	7.04514297143471e-105	MPP	CTSG
0	0.864741211680087	999	985	0	MPP	YBX1
0	0.850639784071299	842	334	0	MPP	MCM7
2.79143984684142e-66	0.843610676785008	772	538	1.21332724382809e-61	MPP	PLEK
6.73176137925332e-109	0.833835881654436	802	572	2.92602740110625e-104	MPP	CLEC11A
0	0.832487756991518	691	131	0	MPP	CENPU
0	0.822114987867134	971	749	0	MPP	MIF
9.58165997610465e-238	0.822110421006922	973	771	4.16476432521365e-233	MPP	GYPC
0	0.820958907782523	988	812	0	MPP	SLC25A5
5.95307570733149e-293	0.815888232931967	1	995	2.58756388694871e-288	MPP	ACTB
5.17887320864053e-73	0.802093120790688	623	448	2.25104902886769e-68	MPP	C1QTNF4
1.79132899840365e-198	0.795289494660355	847	463	7.78619062446131e-194	MPP	MYC
1.96349795180749e-302	0.785774038562471	989	878	8.53454019732641e-298	MPP	TPI1
4.62715639112913e-285	0.785654537088169	684	179	2.01123979696819e-280	MPP	NPW
8.21367501529519e-286	0.784993837638874	0.93	616	3.57015598214821e-281	MPP	NME1
0	0.783949788228904	0.98	0.82	0	MPP	C1QBP
0	0.780855219263474	998	972	0	MPP	PFN1
1.30050258956818e-239	0.77274015895275	952	684	5.65276455581706e-235	MPP	NAA38
5.40342753504565e-265	0.762848777646108	522	73	2.34865381238294e-260	MPP	NUSAP1
1.19739458040672e-273	0.754498371535523	959	728	5.20459528319587e-269	MPP	PRKDC
3.24658899944446e-244	0.742474662724657	927	573	1.41116237449853e-239	MPP	IGFBP7
0	0.740728156205303	977	788	0	MPP	SNRPD1
8.03765669453744e-267	0.740302220523304	933	635	3.49364785884764e-262	MPP	ATP5G1
3.13541120547282e-47	0.732518230004827	643	401	1.36283783457082e-42	MPP	BLVRB
2.24340364623513e-209	0.732395577099361	353	18	9.75117828872563e-205	MPP	ASPM
3.54407524938682e-294	0.731316471439701	602	114	1.54046774789848e-289	MPP	DHFR
0	0.730476303797139	999	992	0	MPP	PPIA
3.23929875069469e-293	0.730261077751037	998	989	1.40799359497696e-288	MPP	NCL
0	0.729423400372629	784	0.23	0	MPP	LMNB1
0.00000000000349116879359467	0.728827301817139	441	307	0.000000151747142782386	MPP	LYZ
0	0.728065958583442	739	127	0	MPP	CDT1
2.80375174225509e-141	0.721011169190028	947	799	1.2186787322886e-136	MPP	PRDX2
1.40288894745363e-259	0.706373690879616	993	928	6.09779709900195e-255	MPP	DEK
3.24953908138216e-227	0.699353163476273	0.95	715	1.41244465711357e-222	MPP	NME4
0	0.695067669639319	998	974	0	MPP	CFL1
0	0.693423709795974	741	168	0	MPP	CDCA7
0	0.692503948186461	1	1	0	MPP	PTMA
3.95081091765121e-273	0.688240849191425	925	551	1.71725947346628e-268	MPP	IDH2
3.82035208574813e-245	0.686327476659609	973	768	1.66055423759128e-240	MPP	PPP1R14B
5.28609938152526e-247	0.684490849420615	753	295	2.29765595717377e-242	MPP	SMC2
2.19244292951449e-226	0.680636660591071	921	615	9.52967243742767e-222	MPP	TMPO
8.39418200241091e-278	0.68044708369693	0.77	275	3.64861514916792e-273	MPP	ODC1
7.93832815916472e-191	0.677775313498401	976	0.84	3.45047371766254e-186	MPP	EIF3A
3.9407651970956e-266	0.667353188199629	822	363	1.71289300056958e-261	MPP	ALYREF
9.57825959496545e-174	0.66441826206767	981	877	4.16328631554768e-169	MPP	HSPA8
6.27995508832686e-241	0.660258670600287	971	797	2.72964527869215e-236	MPP	SRSF2
2.08620184680422e-265	0.656123917030142	983	884	9.06788494731924e-261	MPP	ATP5G3
5.31571412260855e-79	0.65283843112739	308	96	2.31052830053303e-74	MPP	CFD
0	0.65146090681221	494	28	0	MPP	CLSPN
6.37150650958476e-90	0.65042911621325	0.29	79	2.76943901945611e-85	MPP	ITGA2B
3.15831730191663e-238	0.647838138934708	987	869	1.37279419845108e-233	MPP	PA2G4
0	0.644920509758997	589	54	0	MPP	GINS2
4.85191724475221e-234	0.644666088241737	0.95	687	2.108934349604e-229	MPP	CCT5
1.39959941336036e-262	0.64337637391501	977	794	6.08349881011212e-258	MPP	COX5A
3.67383042379428e-115	0.643206165082903	554	243	1.59686713200642e-110	MPP	PRKAR2B
9.49467624731057e-306	0.638033483316042	749	217	4.12695597765601e-301	MPP	MCM5
1.37535221202546e-232	0.635693941778862	985	889	5.97810592478986e-228	MPP	PSMA7
1.38109130282583e-246	0.635654972243358	0.95	674	6.00305145686277e-242	MPP	ATP5J2
0	0.632858842126054	614	84	0	MPP	FEN1
5.0968637737146e-236	0.631865549297753	934	626	2.21540280788279e-231	MPP	PPM1G
4.58046064187819e-267	0.631767334479249	988	857	1.99094302259877e-262	MPP	SRSF3
1.4786936922805e-197	0.628186755956628	882	515	6.42729000286644e-193	MPP	P4HB
0	0.627750178198675	576	74	0	MPP	BRCA1
5.58330001307661e-218	0.627454263006263	968	813	2.42683718368388e-213	MPP	NDUFS5
4.41891258633112e-253	0.627041253433385	706	217	1.92072454477468e-248	MPP	ATAD5
1.17777192994301e-213	0.624313897243468	897	562	5.1193034706903e-209	MPP	SIVA1
9.13409961522767e-198	0.623773540434582	967	779	3.97022773875486e-193	MPP	PDIA6
5.28966791406275e-96	0.623506384414563	734	438	2.29920705552651e-91	MPP	TUBB4B
1.06257705721589e-212	0.623362554022159	907	583	4.6185974368946e-208	MPP	SRM
4.20983838949014e-250	0.615123499426431	997	973	1.82984835437579e-245	MPP	ENO1
1.26934262431213e-204	0.613358101157695	961	746	5.51732465083509e-200	MPP	SRSF7
1.09265811159907e-165	0.610915914955749	984	895	4.74934774787652e-161	MPP	PPIB
1.9655230581379e-226	0.610173992396714	894	553	8.54334252450218e-222	MPP	CDK4
5.52353179996084e-145	0.608895449246355	961	878	2.40085833217098e-140	MPP	CYBA
1.21574642655485e-226	0.6087617206601	829	0.4	5.28436341766333e-222	MPP	USP1
2.6150891307061e-206	0.606260548182097	489	96	1.13667464155271e-201	MPP	TPX2
7.1946043957891e-297	0.605830472958511	705	183	3.12720674667369e-292	MPP	CENPH
5.01986898523899e-184	0.601910138475599	672	274	2.18193625312398e-179	MPP	CKS1B
3.58653159694624e-202	0.600667792740134	904	609	1.55892182392865e-197	MPP	POLR2L
8.49682630271743e-267	0.600339152866169	994	0.96	3.69323052073916e-262	MPP	CHCHD2
1.01741030339079e-40	0.599932576197538	988	991	4.42227562471841e-36	MPP	TMSB4X
1.58806439511938e-199	0.598433653827384	0.84	442	6.90268069982589e-195	MPP	SMC1A
3.83536386939913e-217	0.598093157069368	768	336	1.66707925947302e-212	MPP	DNAJC9
1.90986991165827e-219	0.598049433723741	997	966	8.30144055801383e-215	MPP	HSPD1
2.74403973370609e-184	0.594247337117924	949	663	1.19272431065269e-179	MPP	EIF5B
7.94485757290847e-238	0.59315173521807	967	752	3.4533117926404e-233	MPP	SNRPF
8.17242004450996e-160	0.591662491587429	0.6	212	3.5522240965467e-155	MPP	PTTG1
7.19753570744629e-231	0.591376992599991	906	531	3.12848087059861e-226	MPP	PAICS
1.12808860953198e-202	0.590798444081011	945	643	4.9033499501917e-198	MPP	MLEC
6.34355839052367e-236	0.590376897137751	0.38	16	2.75729109002502e-231	MPP	TK1
3.82443659220582e-210	0.588647396857874	986	867	1.66232960916818e-205	MPP	HMGA1
3.11485039440246e-224	0.587032925211922	996	954	1.35390087243097e-219	MPP	NUCB2
8.85691189453552e-139	0.586952248948822	967	804	3.84974532407881e-134	MPP	CAT
2.22068330634766e-253	0.581711934470781	991	923	9.65242205937075e-249	MPP	TXN
4.19510049281217e-294	0.571901298340613	684	162	1.82344238020574e-289	MPP	MCM6
8.64804699644426e-190	0.569414045142511	834	466	3.75896010747446e-185	MPP	MSH6
6.03945213552933e-198	0.569205875506046	0.9	609	2.62510826522918e-193	MPP	TOMM5
2.71837281590489e-230	0.564749904773547	973	811	1.18156792816122e-225	MPP	ERH
2.49221353186163e-195	0.563901799715259	929	655	1.08326553375898e-190	MPP	VDAC1
0	0.561363616575663	609	73	0	MPP	CHEK1
2.39126618668558e-185	0.561026872054235	984	891	1.03938776070475e-180	MPP	GPX4
3.02795463437446e-189	0.55852756639022	925	642	1.3161307613772e-184	MPP	UQCRQ
1.9331909308444e-179	0.558211836414924	931	681	8.40280770000827e-175	MPP	SUPT16H
8.94183595236636e-195	0.557850070222532	972	799	3.88665841505556e-190	MPP	GTF3A
4.52328270326838e-211	0.556779632080777	962	0.77	1.96609005980263e-206	MPP	HNRNPF
4.27990632285202e-229	0.555184453399919	645	199	1.86030408229086e-224	MPP	UNG
4.61238506451504e-106	0.555036865605375	0.98	914	2.00481929214211e-101	MPP	PRSS57
4.96603584108686e-205	0.554963940530314	924	0.61	2.15853713868681e-200	MPP	NDUFS6
1.74174729829058e-207	0.554624385983869	824	424	7.57067880674986e-203	MPP	DCTPP1
8.40338575640478e-214	0.553820806265434	993	911	3.6526156528789e-209	MPP	HNRNPD
3.42169803887692e-188	0.55277305281148	904	578	1.48727526957824e-183	MPP	SNRPG
3.08168810371904e-122	0.5521058139103	0.35	82	1.33948655116252e-117	MPP	KLF1
4.10296641351711e-180	0.551270228751707	999	983	1.78339538129935e-175	MPP	GSTP1
1.38682151744186e-165	0.550058608871525	306	23	6.02795840771279e-161	MPP	UBE2C
2.3219177937475e-178	0.540967280803083	0.88	0.56	1.00924478823029e-173	MPP	DNPH1
4.86084397865797e-191	0.540887310654092	0.78	0.38	2.11281444376347e-186	MPP	SLBP
7.10618654220026e-200	0.540556283379254	912	602	3.08877504243277e-195	MPP	NDUFAB1
6.42959222194604e-181	0.538552502066658	963	0.76	2.79468655519107e-176	MPP	SEC61B
2.90895083777689e-126	0.538356586228614	861	674	1.2644045711481e-121	MPP	PKM
1.4076198621505e-103	0.538278320226539	861	567	6.11836049282337e-99	MPP	MPC2
1.19073630199061e-213	0.53792728060843	621	174	5.17565441023239e-209	MPP	AC002454.1
4.43356343820742e-298	0.536202304331164	504	42	1.92709268405124e-293	MPP	ORC6
2.94463163674226e-182	0.534408709568349	944	689	1.27991358722639e-177	MPP	COX7B
4.69467969247009e-130	0.533941004077592	973	824	2.04058947512905e-125	MPP	PDIA3
0.0000000000000111751089371415	0.533233160414971	949	846	0.000000000485737285061794	MPP	SRGN
1.94098320286521e-172	0.53289990580146	925	676	8.43667758957393e-168	MPP	4,00 LSM
1.08487331845155e-98	0.531597961487881	958	802	4.7155103659815e-94	MPP	ATPIF1
4.70317327260144e-183	0.531050287011562	324	21	2.04428129466894e-178	MPP	BIRC5
2.59167119772263e-271	0.530461019699319	624	134	1.12649580280212e-266	MPP	GMNN
3.43907480708378e-187	0.529959701297429	855	482	1.49482825564704e-182	MPP	EIF4EBP1
1.31669083677541e-127	0.529101434292311	966	835	5.72312839112799e-123	MPP	RPL22L1
7.8359345549251e-283	0.526965224600417	452	24	3.40596731364374e-278	MPP	CENPM
3.29288395521971e-157	0.526617229915343	1	996	1.4312849399758e-152	MPP	HSP90AA1
1.54764913352872e-194	0.526488442692589	0.91	589	6.72701172379594e-190	MPP	AP2S1
6.74788899053319e-179	0.524591050461388	0.98	899	2.93303742862516e-174	MPP	LDHA
3.05292960675732e-129	0.521333802230991	848	543	1.32698638287313e-124	MPP	TPM4
1.01659582413609e-186	0.521246259809728	957	744	4.41873540918991e-182	MPP	TUFM
4.33155004488006e-66	0.517868874138383	975	0.91	1.88275154250757e-61	MPP	HSP90B1
2.87134781171531e-187	0.516834874608982	873	521	1.24806003984017e-182	MPP	NUDT1
9.75288970637361e-232	0.516341313674083	548	0.11	4.23919103977235e-227	MPP	BRCA2
7.74649314116776e-66	0.511056884754768	925	759	3.36709070873998e-61	MPP	DAD1
4.9788087712366e-174	0.5086619938591	984	856	2.1640890205057e-169	MPP	HNRNPR
2.34455694934462e-201	0.50813440124029	756	326	1.01908512360213e-196	MPP	RPA3
3.12266899509955e-230	0.507983459753986	653	196	1.35729930540997e-225	MPP	MAD2L1
8.31140228189857e-196	0.50758775106584	978	0.84	3.61263411585003e-191	MPP	SNRPE
3.4946833319843e-71	0.507003637132361	143	12	1.5189990570803e-66	MPP	APOC1
1.19499021441872e-151	0.506739140296483	0.64	269	5.19414446599243e-147	MPP	TNFSF13B
5.53902571331958e-157	0.505195987758786	911	612	2.40759291655149e-152	MPP	MRPS34
3.0239746704902e-234	0.504922605296603	998	984	1.31440083027527e-229	MPP	SERF2
6.82343075981168e-162	0.504789508231952	932	695	2.96587241405974e-157	MPP	NUDC
3.59226300634612e-153	0.504359091111729	868	536	1.5614130383384e-148	MPP	GLRX5
6.22269801858939e-154	0.504289793541989	937	732	2.70475792076006e-149	MPP	PSME2
4.65514357816092e-150	0.502687605578136	973	812	2.02340470768343e-145	MPP	HNRNPM
5.54263665211651e-156	0.502158428406535	935	664	2.40916244720896e-151	MPP	HDGF
1.25128131117831e-198	3.69071871415584	906	64	5.43881934716764e-194	MLP	DNTT
0	2.50098574780639	765	7	0	MLP	JCHAIN
3.60981276821898e-73	2.20398492480725	776	137	1.56904121783406e-68	MLP	LTB
1.05079755166258e-54	2.1324237992903	1	457	4.56739663805657e-50	MLP	IGHM
9.61892282190499e-44	1.85033259122971	988	703	4.18096099376922e-39	MLP	TCF4
1.48411327432618e-102	1.82504210315484	776	98	6.45084675818616e-98	MLP	VPREB1
2.686874485193e-36	1.72527224761178	729	226	1.16787686373399e-31	MLP	LGALS1
6.6331710486919e-38	1.59112222993996	941	598	2.88317412802442e-33	MLP	SATB1
2.27160215748492e-37	1.53307552149778	988	886	9.87374593772396e-33	MLP	FAM30A
9.02217899506608e-42	1.475895190491	906	0.38	3.92158032199542e-37	MLP	MZB1
2.07978456562052e-45	1.4633744063644	965	456	9.03999159292617e-41	MLP	HCST
4.57687752303901e-45	1.42697476765155	1	989	1.98938558416414e-40	MLP	TMSB4X
1.09196368719482e-40	1.42058111436279	965	682	4.74632936276101e-36	MLP	LSP1
6.1769804929988e-37	1.418154866174	953	644	2.68488634108686e-32	MLP	MED13L
5.38281577402614e-124	1.41251340596656	647	51	2.3396947043382e-119	MLP	ACY3
7.54481345810169e-45	1.40347967264073	776	239	3.27942861769848e-40	MLP	RUNX2
4.37686981456207e-43	1.34033413799953	1	999	1.90245023359755e-38	MLP	ACTG1
1.19611494596524e-41	1.34007512547717	988	623	5.19903322413253e-37	MLP	CORO1A
0	1.33688218735385	765	16	0	MLP	BLNK
1.2970121549733e-82	1.30320733667447	682	91	5.63759303280696e-78	MLP	AL096865.1
4.79772003902051e-38	1.29980527685898	871	475	2.08537699216065e-33	MLP	ADA
0	1.29444473665271	624	0.01	0	MLP	RASD1
1.20612982427877e-130	1.27900056222413	0.6	39	5.2425638942101e-126	MLP	IRF8
0	1.23983129677942	471	5	0	MLP	MME
2.8053798819694e-21	1.15625704887748	965	699	1.21938641949682e-16	MLP	HOPX
1.11498711755698e-38	1.15253231728871	1	994	4.84640300517319e-34	MLP	TMSB10
7.3762484100554e-22	1.13956092103915	965	915	3.20616013391468e-17	MLP	SOX4
0	1.13468207861919	518	3	0	MLP	CCR7
6.02505458236696e-38	1.11110412237402	776	266	2.61885022477162e-33	MLP	AFF3
2.99264711721537e-31	1.10011475371146	1	788	1.30078399596883e-26	MLP	ITM2C
3.84688325797437e-27	1.09021077794507	953	857	1.67208627691114e-22	MLP	LCP1
3.91169647853867e-23	1.08188725057859	847	623	1.70025799136162e-18	MLP	NREP
2.83594639454546e-44	1.07026496003302	788	247	1.23267245985313e-39	MLP	MEF2A
1.61748180702837e-147	1.06545775724028	471	19	7.03054642242949e-143	MLP	CLNK
5.93926820486783e-31	1.04562775856423	988	798	2.58156231792785e-26	MLP	PTPRCAP
2.96013656856426e-35	1.04531970978904	635	175	1.28665296089214e-30	MLP	COBLL1
9.55931876231395e-39	1.04460843898102	871	352	4.15505349322738e-34	MLP	CYFIP2
3.26853336646851e-26	1.04260385350317	1	837	1.4207007130692e-21	MLP	SPINK2
1.81231479350493e-25	1.03852195632226	765	353	7.87740748144854e-21	MLP	BASP1
1.35251423444042e-30	1.02700296608692	765	291	5.87883837141872e-26	MLP	TRBC2
0.00000000535490247835943	1.01761416278557	765	565	0.000232756191124371	MLP	HOXA9
5.36992592032451e-16	1.01412203306775	741	374	0.0000000000233409200052825	MLP	KLF6
3.63319184176685e-36	1.00041977177349	0.6	145	1.57920316594238e-31	MLP	DDIT4
1.50642150629522e-31	0.993894943341648	929	622	6.54781171926282e-27	MLP	CD53
1.59114494605572e-28	0.982370719012461	835	465	6.91607062252578e-24	MLP	PDE7A
3.15566399747398e-30	0.976878694214994	988	783	1.37164091314204e-25	MLP	MEF2C
5.1379096949759e-19	0.973723828975453	871	582	0.0000000000000223324382801822	MLP	AFF1
6.47709650544858e-66	0.967224688625614	729	128	2.81533476705828e-61	MLP	ITGAL
6.24286649790515e-24	0.94849487593119	847	513	2.71352435197945e-19	MLP	DCK
2.98196776996385e-39	0.941231905495536	518	102	1.29614211089249e-34	MLP	ID2
2.71264177486481e-19	0.932642017284172	0.8	491	0.0000000000000117907687386274	MLP	AC245060.5
1.84154690691667e-19	0.927677846146562	918	0.74	8.00446778560399e-15	MLP	BCL11A
0.000000647116316702192	0.923021357963295	718	517	0.0281275578217775	MLP	IGLL1
7.50835026525337e-18	0.91583635629407	0.8	508	0.000000000000326357952629503	MLP	FLT3
1.68188477011904e-44	0.914406956077772	282	26	7.31048034179941e-40	MLP	KIAA0087
5.76787197408823e-35	0.908025955559272	647	176	2.50706323225719e-30	MLP	NEGR1
9.40625973332004e-46	0.901023123790328	659	142	4.08852485568489e-41	MLP	KCNK17
3.18481303577435e-21	0.892380029759258	965	874	1.38431083412968e-16	MLP	CD99
5.21151326510618e-31	0.883175933614925	765	296	2.26523635581105e-26	MLP	MAP1A
1.04966877152173e-24	0.882501185188566	929	738	4.56249028229635e-20	MLP	IKZF1
0.000000154967339886899	0.876335014247265	894	784	0.00673581039552396	MLP	TSC22D1
1.57616902141939e-22	0.874975675020869	859	0.52	6.85097626850151e-18	MLP	PLP2
1.34153175496086e-23	0.874274530946233	976	894	5.83110192611289e-19	MLP	TTC3
0.000000000000462936743234709	0.870511847181033	0.6	0.35	0.0000000201220084814399	MLP	BCL2
5.72387234583017e-33	0.868274594916499	588	0.16	2.48793835383854e-28	MLP	OSBPL3
5.7240258084735e-21	0.865407929800705	859	523	2.48800505791109e-16	MLP	LPIN1
2.85912835641477e-29	0.861566821267081	1	965	1.24274873139924e-24	MLP	GPX1
3.43999101375112e-16	0.848817890794887	576	268	0.0000000000149522649403706	MLP	UHRF1
6.96191040574278e-42	0.841280103994578	682	176	3.02606397696016e-37	MLP	LDLRAD4
0.00000000013703533001814	0.838662605473105	1	1	0.00000595637765456848	MLP	MALAT1
2.65288237635848e-20	0.83813572812068	871	556	1.15310185370798e-15	MLP	LAT2
3.50538629118494e-19	0.835842016485182	906	705	0.0000000000000152365120532645	MLP	CXXC5
1.47830117354231e-39	0.834191570616727	835	271	6.425583880919e-35	MLP	SPNS3
7.06796856804397e-16	0.82744186627546	906	719	0.0000000000307216321778599	MLP	AKAP13
2.73558212592026e-22	0.826805956858416	824	482	1.1890481268525e-17	MLP	PRKCB
0.0000000560325200936977	0.821368685077152	388	169	0.00243550951839266	MLP	XIST
4.62021989218297e-23	0.819854277965383	812	442	2.00822477833625e-18	MLP	TRAF3IP3
1.29044140514551e-22	0.807828921402335	1	989	5.60903261160547e-18	MLP	CD74
5.88915677451769e-69	0.804375121998287	588	76	2.55978088361186e-64	MLP	CYTH4
0.00000000000128713302587544	0.803175756124673	882	689	0.0000000559465241027019	MLP	IRF1
1.90039636470574e-157	0.795890357972004	247	3	8.26026283882999e-153	MLP	IL7R
3.93847794139889e-15	0.789650828744457	894	661	0.000000000171189882200844	MLP	RERE
4.48695413962848e-32	0.775128793197871	776	294	1.95029948633092e-27	MLP	MOB1B
1.83996243001243e-19	0.772885859483046	576	226	7.99758069829201e-15	MLP	TYROBP
1.52740171693693e-30	0.768739596482528	612	176	6.63900430283804e-26	MLP	NKG7
9.43386164414781e-154	0.767226469173672	494	0.02	4.10052230224529e-149	MLP	LINC00865
0.00000000000013637589359397	0.767048460885651	788	0.49	0.00000000592771459095551	MLP	DUSP6
0.0000000000000758298310055624	0.762897234677127	541	233	0.00000000329601943448777	MLP	SLC2A5
1.29902152319273e-16	0.754817445213569	0.8	0.48	0.0000000000056463269527095	MLP	N4BP2
1.0860871936378e-26	0.749424041826642	753	307	4.72078659586607e-22	MLP	HLA-DMB
1.29460021369027e-44	0.746789868210249	718	177	5.62710928882615e-40	MLP	PIK3AP1
8.23967012061723e-63	0.729624432831552	659	107	3.58145501462748e-58	MLP	PAG1
0.0000000000000162765552416404	0.727962858496022	753	438	0.00000000070747675013314	MLP	IL2RG
7.44204604177124e-16	0.727511811861131	541	236	0.0000000000323475973251629	MLP	STK17A
7.1462708764133e-54	0.712151712009912	494	67	3.1061980991418e-49	MLP	HLX
2.8831982133211e-19	0.709730421852079	918	704	0.0000000000000125321093540215	MLP	APBB1IP
5.94665836000392e-28	0.708504379723363	1	0.99	2.5847745227593e-23	MLP	GNAS
4.76819843199714e-17	0.708375488451746	1	966	0.00000000000207254513045188	MLP	HLA-DRA
4.89971046449876e-229	0.704062081403113	518	13	2.12970815049903e-224	MLP	LGMN
5.70241561747003e-18	0.701665276243594	0.8	449	0.000000000000247861197228952	MLP	CAPG
0.0000000127401454513601	0.701555507671456	941	828	0.000553763162188818	MLP	LST1
4.77856584800725e-23	0.697829871197259	294	54	2.07705143149483e-18	MLP	TRIB2
7.08426325443157e-18	0.692085128883149	871	548	0.000000000000307924586617123	MLP	EVL
2.36410314030998e-20	0.689107608204996	776	406	1.02758107096713e-15	MLP	SLC38A1
6.52176073481112e-19	0.688700146818863	953	0.82	0.00000000000002834748520993	MLP	RNASEH2B
8.26425445460811e-16	0.687812014082692	894	0.71	0.0000000000359214084123996	MLP	MDM4
0.00000000000119277645277297	0.678619696342422	1	0.8	0.00000005184522129623	MLP	CD52
1.74922521031712e-36	0.678457080556709	624	153	7.6031822991644e-32	MLP	S100Z
0.0000000000000286848963441202	0.677858953272757	988	902	0.00000000124681770449353	MLP	MACF1
5.57756915518292e-19	0.677340959293019	906	605	0.0000000000000242434620899181	MLP	USF2
1.63050275700251e-16	0.671462110007824	765	0.42	0.00000000000708714328358711	MLP	SPECC1
1.6747282194429e-15	0.667907897049242	765	487	0.000000000072793736786305	MLP	SH3KBP1
0.00000000000558836175855295	0.667762842703767	741	519	0.000000242903732197263	MLP	FCHSD2
0.0000000000000189853989162373	0.6646138005137	706	404	0.000000000825219349293172	MLP	FRMD4B
4.33475390794438e-15	0.65969253266654	753	435	0.00000000018841441336271	MLP	PPP1R18
1.59385389405995e-16	0.657475185058482	1	974	0.000000000006927845335921	MLP	DDX17
0.0000000000000210208431861836	0.656588153116459	929	689	0.000000000913691969930658	MLP	TPM4
1.25776931979592e-23	0.654410151082047	706	286	5.46702012542495e-19	MLP	AKNA
1.01488608516011e-17	0.652053175021147	706	357	0.000000000000441130385775694	MLP	ARHGAP25
0.0000000000000112369635386853	0.645115417639101	941	0.82	0.000000000488425857172494	MLP	FNBP1
0.00000000000281762828469433	0.645076336877851	718	397	0.000000122471031022524	MLP	BTG2
9.25201132461253e-19	0.634104347719844	576	204	0.0000000000000402147924235608	MLP	GADD45B
4.8116760564478e-16	0.633004384229869	988	956	0.000000000020914431146956	MLP	SH3BGRL3
2.16410095590113e-22	0.631230088821911	541	173	9.40648121491986e-18	MLP	BAHCC1
4.02562319555281e-17	0.631032252431655	812	505	0.00000000000174977737817899	MLP	ARHGAP30
0.000000000000792695897164697	0.63016453640575	694	392	0.0000000344553198661607	MLP	VCL
0.00000000000527198641534158	0.629546983286165	906	754	0.000000229152161529237	MLP	CUX1
2.2523148535155e-36	0.628547824805923	435	74	9.78991174229046e-32	MLP	PALLD
6.6486346453646e-15	0.626283367940507	294	75	0.000000000288989553495418	MLP	CD79A
0.00000000000187046989932226	0.624414258084954	976	919	0.0000000813018446439412	MLP	LRRFIP1
1.45944359498444e-15	0.62282940830211	553	228	0.0000000000634361752995935	MLP	CXorf21
0.0000000000000899953090239083	0.622333281294287	859	593	0.0000000039117361020332	MLP	LAIR1
1.95793182819844e-27	0.613050320091664	506	131	8.51034648444736e-23	MLP	FUT7
0.00000000000159303809097771	0.610805345157811	776	593	0.0000000692429936624373	MLP	UBE2J1
5.83079497827692e-19	0.610357406932219	706	317	0.0000000000000253441334525785	MLP	STK17B
0.000000000000129970852652645	0.608188762821939	847	0.6	0.00000000564931308139986	MLP	GNPTAB
0.0000000382905994013994	0.607446831308406	224	75	0.00166433919358123	MLP	NFIL3
4.12836231364779e-16	0.606126734990116	529	209	0.0000000000179443396325015	MLP	LZTFL1
4.56098994038788e-44	0.600670134345315	518	89	1.98247988748899e-39	MLP	AL357060.2
0.0000000000000220828066310011	0.600327254241351	565	0.27	0.000000000959851273023093	MLP	HERPUD1
0.000000000000137857780571109	0.599040720093849	882	643	0.00000000599212629030382	MLP	CD47
0.000000000669300151184178	0.594674004401725	918	801	0.0000290918003713715	MLP	DDAH2
0.00000000000152323713674433	0.594443447914172	965	853	0.0000000662090253857289	MLP	YWHAZ
2.57630325140682e-18	0.592877533772653	835	497	0.000000000000111981597125649	MLP	SLC9A3R1
0.000000000000406248821828393	0.590497574575759	0.8	535	0.0000000176580112895929	MLP	GRSF1
0.000000000356446861971471	0.589135145653752	976	904	0.000015493319302452	MLP	LAPTM5
0.0000000000000327306073242417	0.587733148683896	635	328	0.00000000142266857795549	MLP	IQGAP1
3.22186776801477e-23	0.584660534390392	1	1	1.4004170440453e-18	MLP	B2M
4.99767084294729e-40	0.584628911032584	624	0.14	2.17228760859547e-35	MLP	RETREG1
1.71581496383448e-106	0.584234423050646	447	26	7.45796132180296e-102	MLP	ARL4C
0.00000000000301644228959826	0.583168074282076	953	902	0.000000131112680559678	MLP	MYL12A
9.36740897440847e-15	0.581355366349601	859	596	0.000000000407163798481639	MLP	SYK
0.000000000159790594325657	0.577338476862513	941	789	0.00000694545797295902	MLP	ANKRD11
0.00000000000647106645853733	0.575997161612732	918	746	0.000000281271374686783	MLP	RCSD1
0.00000000000198257042879353	0.575041736770573	1	987	0.0000000861744062579396	MLP	DDX5
3.4855629087204e-30	0.570606241244833	518	126	1.51503477390441e-25	MLP	SDK2
7.87606748477246e-18	0.566510553739984	682	319	0.00000000000034234114929312	MLP	PREX1
9.85817370965716e-38	0.564542419586759	541	109	4.28495378463958e-33	MLP	SH3BP5
0.00000000000875783938632223	0.558811908199636	812	563	0.000000380668246765882	MLP	PLEKHO1
0.000000000000589641453805198	0.558673575455695	953	894	0.0000000256293554310967	MLP	SARAF
0.00000000000108403306359924	0.557104222047849	812	572	0.0000000471185811424048	MLP	SP110
0.0000000000233951462665673	0.554547101032903	847	606	0.00000101689342762261	MLP	BAZ2B
0.000000000000268415025583301	0.553380464217892	1	917	0.0000000116669275020038	MLP	CYBA
0.000000000000189586701282016	0.552690738297673	1	987	0.0000000082405755579241	MLP	HLA-C
0.00000000000108458189924523	0.551597001701851	918	706	0.0000000471424368325934	MLP	PCMTD1
0.000000000334062007263782	0.549111739586472	694	432	0.0000145203392077275	MLP	INTS6
3.92022451664171e-15	0.548320675394882	706	367	0.000000000170396478840348	MLP	SEPT9
0.000000000135092599286129	0.547672748263188	753	496	0.00000587193492057087	MLP	YPEL5
0.000000000523621834535028	0.540518965713759	906	834	0.0000227597466598995	MLP	ROCK1
0.00000000000270932079070798	0.538931709097023	671	375	0.000000117763337488913	MLP	PPM1K
0.000000410448728518139	0.538495439115827	835	663	0.0178405644337694	MLP	C1orf228
0.0000000000057640178134445	0.538293917869999	718	429	0.000000250538798279179	MLP	ITGB2
0.00000000005629332458623	0.532582733015208	918	746	0.00000244684564646507	MLP	PIK3R1
1.19763772498235e-17	0.528962873700206	612	241	0.000000000000520565213540827	MLP	CD48
2.98711524956302e-15	0.528718505782334	588	287	0.000000000129837951437506	MLP	TMIGD2
1.87733184636338e-16	0.526251798127575	765	385	0.00000000000816001060340307	MLP	SUN2
0.00000000166630581581119	0.525902214208834	953	854	0.0000724276485900492	MLP	BOD1L1
0.0000000000201922100059127	0.521683616889659	976	912	0.000000877674600117002	MLP	GTF2I
2.89356588201797e-63	0.520269209770213	494	56	1.25771734627793e-58	MLP	FCMR
4.47726179749011e-15	0.520238066441435	541	224	0.000000000194608661289705	MLP	AC243960.1
0.0000000074871541740916	0.519536996792843	835	617	0.000325436643331065	MLP	KMT2C
0.00000000000203470206293367	0.518913066585143	0.8	501	0.0000000884403598674749	MLP	REL
0.000000369870641617213	0.517753863653246	706	528	0.0160767973085338	MLP	GALNT7
0.000000000001090349267341	0.517706717215335	753	476	0.0000000473931212542437	MLP	ATM
1.5172002403727e-20	0.516798061246958	612	0.22	6.59466256480396e-16	MLP	IGHD
3.3326584581449e-15	0.516523992775348	541	227	0.000000000144857332541726	MLP	SASH3
0.0000000000000122235109711139	0.516032799652421	976	962	0.000000000531307127870437	MLP	ERP29
0.000000000000233426862455586	0.509731262737719	765	491	0.0000000101461320034945	MLP	ZMIZ1
0.0000000000000702507859095033	0.509673074448782	694	378	0.00000000305352066034247	MLP	STK10
2.80301382761362e-15	0.507435774742245	753	411	0.000000000121835799031054	MLP	CARHSP1
3.86324216302186e-19	0.505840284702502	1	979	0.0000000000000167919683857908	MLP	ATP5E
0.00000000117387593984775	0.505681658588081	918	764	0.0000510236916014223	MLP	SMIM24
0.000000122125312576686	0.50549430655863	812	649	0.00530829883645823	MLP	MGMT
0.000000000120437954146469	0.505284760635674	976	912	0.00000523495611493043	MLP	RSRP1
0.000000000000409443303821447	0.505062575048467	576	262	0.000000017796862643903	MLP	POU2F2
0.0000000000170646655580055	0.505018835981409	929	769	0.000000741732753144266	MLP	TNRC6B
0.00000000000889218218601561	0.504668397704456	1	989	0.000000386507590897354	MLP	HLA-B
0.0000000027918333593514	0.503921591524151	765	529	0.000121349828797568	MLP	ODF2L
4.28479190661453e-33	0.500208478323692	388	66	1.86242765012907e-28	MLP	LIME1
0.00000000000204855795324759	0.500119589009664	953	904	0.0000000890426199958599	MLP	WASF2

## Sheet: DEGs MI vs Ctrl HSCs padj0.1
p_val	avg_log2FC	pct.1	pct.2	p_val_adj	gene
1.21292988718163e-36	1.25785170743516	265	2	5.27212104762365e-32	XIST
8.63378761226975e-92	0.980691876630876	652	51	3.75276212354917e-87	PHLDB2
4.27108434180475e-62	0.849410276242538	981	845	1.85646952000885e-57	SNHG5
3.9633375893306e-62	0.727588929068685	575	95	1.72270431657844e-57	IGHM
1.34611338525394e-84	0.693282447244544	0.61	45	5.85101644034479e-80	AC074183.2
9.85663786184216e-45	0.655026944720435	921	587	4.28428621302831e-40	HIST1H1E
3.07693614877756e-47	0.616744574905614	1	1	1.33742106642766e-42	MT-ND3
1.13376619278713e-35	0.551319755313326	967	786	4.92802813356854e-31	MT-ND4L
1.02434417548925e-90	0.541225720977724	1	1	4.45241439318158e-86	RPS21
7.45308463920059e-47	0.504834637982452	997	955	3.23955776927493e-42	AIF1
6.83822101919377e-22	0.49211683056783	885	646	2.97230114820276e-17	HIST1H1D
2.25107623812139e-31	0.46489706318329	745	379	9.78452797661842e-27	NDUFB1
3.36335927436247e-34	0.451240696885902	981	879	1.46191774219439e-29	RPL36A
5.88202624218467e-22	0.430340312963415	969	833	2.55668152642799e-17	HIST1H4C
1.59776231953761e-106	0.428138140227881	1	1	6.94483369810217e-102	RPL39
1.44081695650843e-82	0.41764959722409	1	1	6.26265498315956e-78	RPL36
5.23620705868845e-25	0.413272097275387	1	998	2.27596976012952e-20	GAPDH
3.52380234950176e-22	0.407922368554348	413	144	1.53165592923444e-17	HIST1H2BF
2.17744111198343e-100	0.407685122024708	1	1	9.46446553734716e-96	RPL37
3.08409482044702e-19	0.375650690724268	888	597	0.000000000000013405326546555	HIST1H1C
6.66506890835921e-61	0.362214515428033	1	1	2.89703885170741e-56	RPL38
1.14819617472976e-31	0.358823381195004	301	34	4.99074949308038e-27	GNG11
3.52911547671074e-25	0.356884158449847	993	949	1.53396533310709e-20	RPS10
2.33508972876138e-15	0.355908399009661	837	583	0.000000000101497010150342	SLC25A5
1.15956089103505e-22	0.349878011479217	993	972	5.04014736897294e-18	RPL17
2.20601644518884e-19	0.345362985162179	991	964	9.58867108065783e-15	LDHB
3.89153866909811e-18	0.34284423577008	946	769	0.000000000000169149619791019	SMDT1
7.75520601717899e-27	0.341958936927487	495	167	3.37087784742702e-22	AL662844.4
1.15173862690902e-23	0.336797661489564	588	0.25	5.00614711572274e-19	GNAI1
6.12130426097562e-19	0.329325991337304	575	286	0.0000000000000266068611007566	SNHG3
1.3563554892632e-67	0.327880843545189	1	1	5.89553476963142e-63	RPS28
6.26813827605467e-75	0.319210415448874	1	1	2.72450898306992e-70	RPS18
1.18290618793312e-15	0.30784478372135	921	742	0.000000000051416200364701	CYBA
0.00000000000489252188558893	0.307430762174924	422	0.22	0.000000212658356279008	C1orf228
0.0000000000000386761094189298	0.306236448199983	373	163	0.0000000016810957720032	HIST1H2BN
0.00000000000458995374908798	0.305127894832755	755	525	0.000000199506929657858	HEMGN
0.0000000000000306845871927646	0.304589975241501	886	634	0.00000000133373626692071	GDI2
5.22756413627283e-66	0.304070928065495	1	1	2.27221302747235e-61	RPL41
1.18637160224141e-17	0.30169314889719	1	998	0.00000000000051566828063025	ACTG1
1.42066469907847e-18	0.300609577467412	495	222	0.0000000000000617506118101448	HIST3H2A
0.0000000000000998022931890789	0.299933044524427	818	0.6	0.0000000043380064757565	BZW2
2.05025975147656e-38	0.298527678817948	281	4	8.911659035768e-34	AC004556.1
0.0000000000000106538536615308	0.297714304182001	501	0.25	0.000000000463080403252099	IGFBP7
3.9974862715946e-56	0.297557207481074	1	1	1.73754738281131e-51	RPS29
3.62036771072994e-57	0.287632277077079	1	1	1.57362902914588e-52	RPS15A
3.62495241275398e-16	0.287218934927663	999	989	0.0000000000157562181572764	CD164
0.0000000000005952348483515	0.286061156081908	959	852	0.0000000258724779184463	GPX1
2.9137534139709e-15	0.285548650974282	576	301	0.000000000126649205891659	BTN3A2
1.70308871227794e-21	0.284994350557887	378	119	7.40264539678728e-17	SERPINE2
0.0000000000000121197007992714	0.283739661111657	981	934	0.000000000526794914941129	NBEAL1
0.000000000000606422075194442	0.281922856590816	964	869	0.0000000263587419204016	EIF4A1
8.66611841850553e-52	0.280000439879677	1	1	3.76681503178761e-47	RPL37A
0.000000000000292815108192346	0.278634419150791	987	949	0.0000000127275014926885	ENO1
0.0000000000000237877074693734	0.276993137660009	587	312	0.00000000103395649286378	LSP1
0.000000000000189858481876279	0.276871338480275	607	341	0.00000000825238877323433	HIST2H2AC
3.50025909171109e-43	0.271383917417862	1	1	1.52142261680314e-38	RPS19
0.000000000000538241168232821	0.269235520929541	959	824	0.0000000233951906184078	COX6B1
2.47992412097844e-16	0.268118398943841	444	193	0.0000000000107792381842449	LAT2
0.0000000000611691731682435	0.265439552968169	849	623	0.00000265877928093087	CAT
3.28589482183889e-19	0.263512715319493	234	44	0.0000000000000142824704326049	PRSS21
0.000000000000858168254403738	0.262275877517156	942	839	0.0000000373011413459129	APEX1
0.000000000491279029280954	0.260259155850135	918	723	0.000021353934286726	HMGA1
1.37555411133846e-16	0.250682334608349	1	996	0.00000000000597898350034376	HNRNPA1
0.000000000000393918402438703	0.249916960599069	985	939	0.0000000171220572804007	ATP5E
1.95159657255687e-49	0.249770007485827	1	1	8.48280966227569e-45	RPS8
4.45941341985097e-37	0.249701277602668	1	1	1.93832863707242e-32	RPS4X
0.00000153721430874424	0.249652630867591	822	684	0.0668165571438771	CDK6
0.000000000216978013777772	0.249252060983829	0.84	616	0.00000943116634686465	CCDC18-AS1
0.0000000156670918779545	0.24892597507522	557	0.35	0.000680985815567169	HIST1H2AC
0.00000000103602996531514	0.248177299200685	942	754	0.0000450320784723879	CCT3
5.90984019188716e-37	0.246161297405662	1	1	2.56877113780567e-32	RPL35
0.00000000531957782385207	0.245214302324127	996	977	0.000231220769691554	HLA-C
0.0000000112087358429174	0.245076804089547	429	248	0.00048719891214825	MYC
2.59859588861004e-19	0.24133816314651	0.25	53	0.0000000000000112950568894324	IGHD
0.00000000000100769138471	0.241181976555385	525	277	0.0000000438003137278049	FLT3
2.63337578789558e-46	0.237685567048204	1	1	1.14462311996669e-41	RPS27
0.00000000137819414445291	0.236766035702803	803	555	0.0000599045866827901	RGS10
0.000000174764674542273	0.23223443837	0.77	562	0.00759632134365443	ETS2
0.000000000145095543507319	0.231249846270086	937	0.79	0.00000630672289408911	YWHAE
8.42344105918574e-15	0.229791416551801	469	214	0.000000000366133289078568	NOC3L
0.0000000000000183353576353539	0.228065876265916	424	186	0.000000000796964654978291	MATK
0.0000000000550587394792359	0.227518292834874	996	981	0.00000239318317020447	SERPINB1
0.000000000242963428579336	0.225413922290413	796	578	0.0000105606483866294	OLA1
0.000000000955341464233919	0.224407516160213	684	451	0.0000415248720843915	QARS
0.0000000260686826968277	0.223946423333674	933	824	0.00113310136210031	LAPTM5
0.0000000000684822931978821	0.223910002267536	857	676	0.00000297665135613914	COMT
5.47718741802345e-16	0.223761023375972	1	1	0.0000000000238071428311807	ZFAS1
2.98709123514055e-29	0.222216322889014	1	1	1.29836907626619e-24	RPL29
0.0000000109544474312151	0.221296638468081	965	896	0.000476146012045195	EIF3L
0.00000000069445730822811	0.220193884610494	873	682	0.000030185281359443	LCP1
0.00000000923454103716667	0.218276727264491	581	358	0.000401388560721486	CHST12
0.000000004688583034632	0.217001310938957	763	527	0.000203793950183315	MT-ATP8
0.00000000019411780662556	0.215409876639431	661	403	0.00000843752458278658	MGMT
0.0000000000000101572909271366	0.214857254791149	431	188	0.00000000044149680743892	SNHG19
0.0000000000294065772200363	0.212829571789634	1	994	0.0000012781862854461	ZFP36L2
5.75487387704831e-36	0.212741109879015	1	1	2.50141347939782e-31	RPL35A
8.19540805541135e-19	0.211247566986715	1	1	0.000000000000035622160653651	LRRC75A-AS1
3.27878501469789e-18	0.211094874437825	1	996	0.000000000000142515669448858	EEF2
0.0000000000313111333420057	0.209666090002295	629	366	0.00000136096972184362	CCNG1
0.0000000000689070678794394	0.207014642964382	527	295	0.00000299511461244771	BAALC
0.0000000413312019943633	0.206754992871343	0.44	256	0.00179650202588699	HIST1H2BG
1.82071160831196e-42	0.20606273488336	1	1	7.91390507668875e-38	RPS12
0.000000574283524900275	0.203591359909319	857	693	0.0249618076933154	PTPRCAP
0.0000000000100402810858481	0.20282835589324	434	212	0.000000436410857677474	TSPAN33
0.00000000000822571230078182	0.201811719464365	456	231	0.000000357538810865783	RRP7A
1.27498565881397e-26	0.201674067190479	1	1	5.54185266460078e-22	RPS13
6.14220213028966e-26	0.201032098678174	1	1	2.6697695779517e-21	RPL22
5.36210847980097e-17	0.200348076152716	205	38	0.00000000000233069407183029	MPO
0.000000202993066721961	0.199987205218372	929	775	0.00882329663813675	HSD17B11
2.654384031512e-20	0.197956527727174	1	1	1.15375456313701e-15	UBA52
0.00000015118361619198	0.196627797592006	648	443	0.00657134706140062	OXA1L
0.000000184370012806719	0.196329144530793	1	1	0.00801382697665686	MT-CO1
0.0000000783663528735732	0.194342071972705	0.79	604	0.00340627189400273	MIF
0.000000000000084785713456211	0.193464495130897	999	998	0.00000000368529582108767	BTF3
4.10259107765871e-16	0.191502097169776	215	47	0.0000000000178323223781514	C1orf186
0.000000293391063094125	0.189338034758927	741	534	0.0127525359484493	TIMM13
8.60615667334703e-23	0.189282016026969	1	1	3.74075205963702e-18	EEF1A1
0.000000289284315509628	0.1874968273724	504	335	0.0125740320579415	FCER1A
9.43471545596504e-29	0.187276966093291	1	1	4.10089342008977e-24	RPS25
0.000000104883547353759	0.184563685881811	0.82	638	0.0045588682692785	COX5A
0.000000300351794643663	0.184157226222682	983	0.89	0.0130550911059814	TKT
0.0000000014257257084025	0.18387104515764	345	0.17	0.0000619705936414231	N4BP2
0.000000292490540684133	0.182686513114513	716	494	0.0127133938413765	MAT2A
0.00000100392042258873	0.18146114596961	0.9	778	0.0436364050882416	APLP2
1.25724723729382e-31	0.177722155681428	1	1	5.46475084162131e-27	RPS24
1.06910119736839e-33	0.177082923190921	1	1	4.64695526448143e-29	RPL34
0.000000168038572406763	0.176572869352667	524	316	0.00730396458823238	FABP5
0.000000060291342396474	0.17614071595227	988	0.96	0.00262062348860514	EIF3H
0.000000144510958490743	0.175848158329457	597	377	0.00628131332175862	LRPPRC
0.00000000000578645329701936	0.17529014571629	349	148	0.000000251513979008244	GPR27
0.000000356518063290501	0.175147454120605	1	998	0.0154964141389849	MT-ND5
5.39335825673387e-27	0.174992655274858	1	1	2.34427709987194e-22	RPLP1
0.000000000696603789678184	0.174377936850821	269	116	0.0000302785803221519	HIST1H1B
0.0000000947032896642401	0.173542459101975	904	727	0.00411637318854586	POLR1D
0.000000224504029245375	0.172892962248029	988	947	0.00975829213517945	ATP5L
0.00000113968621254423	0.172526323627936	975	938	0.0495376009144475	UQCRH
0.000000000000408986381155143	0.172042241453236	0.41	178	0.0000000177770020432895	AL359504.2
0.00000000275513878996406	0.171144817505781	566	337	0.000119754862644578	PAICS
0.000000000000150859736294235	0.170896752977647	242	74	0.00000000655726929776524	MDFIC
0.0000000000000735856513596732	0.169515113279686	1	1	0.00000000319847392199956	NPM1
0.0000000000000679062585958044	0.167978706734924	208	53	0.00000000295161343612524	SYT1
0.00000000174786783224021	0.164355970461265	533	294	0.000075972823196153	MFNG
0.0000000140943774449094	0.16416993429534	642	381	0.000612626210020434	STOM
0.00000000727612786497624	0.16346363777739	413	216	0.000316264173779057	NUDT2
0.00000151277843465069	0.162142622856062	755	549	0.0657544274405271	HIGD2A
0.000000000000940861726170236	0.160647680334538	1	998	0.0000000408954957897155	PABPC1
0.00000015519992910009	0.158028866878395	598	371	0.00674592011826452	SRSF6
0.000000231328945658473	0.157696667069026	996	987	0.0100549439519912	SNHG6
0.0000000117383176544141	0.156661897719521	489	275	0.000510217715166761	MEST
2.22602638622347e-17	0.15614134833708	1	1	0.000000000000967564629035895	RPL18A
0.000000000000365210471417142	0.155778649050025	175	38	0.0000000158742383506175	MDGA2
0.00000000147035779093453	0.155399081554778	509	286	0.0000639105717407602	LRRC75A
0.0000000100960324901967	0.154337419324635	339	172	0.000438834148218892	HIST1H2AE
0.0000000000154005383254575	0.153508796208464	316	131	0.000000669399798854338	TMEM98
0.000000305066385388295	0.153461357184534	706	0.47	0.0132600155072876	ATP5J2
0.0000000831708939592718	0.152311014576533	536	324	0.00361510607683371	PPP1CC
3.92770433462251e-24	0.152016276587033	1	1	1.70721596608702e-19	RPL32
0.00000000076486347008387	0.150353473829788	402	201	0.0000332455555906655	LAP3
0.00000131608309926678	0.14888621410415	999	975	0.05720486799273	COMMD6
3.84385562604134e-16	0.148699012478112	1	1	0.0000000000167077028641513	RPLP2
0.0000000852773875542142	0.145854516475314	444	252	0.00370666692743147	AHCY
0.00000000000211750601825583	0.144309646303038	218	66	0.0000000920395165895079	AC243960.1
0.000000082954673473415	0.14416219779703	1	1	0.00360570783719545	RPL4
0.000000000000771237755742363	0.142709563979295	188	45	0.0000000335226202910976	PAX8-AS1
0.000000000000326954587449544	0.142635135973611	1	1	0.0000000142114080980819	EEF1B2
0.0000000250188664524597	0.142289789626075	601	358	0.00108747004922261	MRPL21
0.0000000000000258369322810173	0.141672365685885	1	1	0.0000000011230280985267	RPL14
0.000000000473791276767412	0.141163481087341	239	91	0.0000205938116359723	KANSL1-AS1
0.0000000105119155896133	0.140662667621197	418	222	0.000456910923018133	TCTEX1D1
0.0000000000189502414315708	0.14018284341443	0.16	38	0.000000823691194064657	AC009318.1
0.000000265400246555594	0.139746398045087	604	381	0.0115358871167855	FERMT3
0.0000000000228133371691648	0.138969525996511	185	51	0.000000991604513394915	C9orf139
0.0000000271211586749049	0.13862124087725	496	282	0.00117884828296342	CKS2
0.0000000292291910324303	0.135774176512307	0.16	55	0.00127047601741562	IGLL1
0.000000000570106152220192	0.135630741795921	1	1	0.0000247802340124029	RPL27
0.00000000100355681963674	0.134943766164683	208	76	0.0000436206007223304	BASP1
5.29810892595696e-20	0.133003141350841	1	1	2.30287602575645e-15	RPL30
0.0000000000000852115565504645	0.132922097170336	1	1	0.00000000370380551702249	RPL10A
0.00000000265227411443741	0.132879838141556	0.22	85	0.000115283746658137	HCST
0.000000721777098478938	0.13110966762306	383	0.22	0.0313727633624855	LINC00969
0.00000162730356849715	0.130072935655315	0.69	455	0.0707323769082972	ARHGAP15
0.0000000138455145444279	0.129828232480024	1	1	0.000601809135188102	GAS5
0.0000000000633161279241884	0.129701819080766	239	85	0.00000275209881635277	WASF1
0.00000000449153437860244	0.127815504602521	415	214	0.000195229033300334	CPXM1
0.000000298171630559367	0.127600120906185	317	167	0.0129603280938935	ADA
0.0000000112419341970143	0.12692440186165	242	102	0.000488641911807423	L3HYPDH
0.00000176092612847253	0.126717615741581	598	375	0.0765404151001868	STT3B
0.000000000561508914439089	0.126375333936522	999	1	0.0000244065464750094	RPS5
0.0000000226527551762086	0.125998146374946	345	174	0.000984624656489082	FHL3
0.0000000000517306767393102	0.125718727162365	164	42	0.00000224852559515086	HIST1H2AK
0.000000000000316155188894851	0.125583481612922	135	17	0.0000000137420014405036	LINC02384
0.000000453346379716491	0.125168192889378	515	303	0.019705153740757	IDH2
4.50827240794685e-18	0.12386299188626	1	1	0.000000000000195956568483818	RPL26
0.0000000122580109081879	0.123521200925628	294	136	0.000532806702135297	RPS6KA1
0.000000141282133953835	0.123378915699784	397	216	0.00614096923443739	AK3
0.00000000014603132913376	0.121333340652011	188	57	0.00000634739775212802	AL353622.1
8.35619473350331e-16	0.120206581723517	115	0	0.0000000000363210360286455	AC074183.1
0.000000000000415921263365853	0.118142484284001	114	8	0.0000000180784336334602	PRSS23
0.000000000958294971109444	0.117947750268959	213	76	0.0000416532492142431	PTGER2
0.000000958847613841238	0.117829876280188	997	992	0.0416772703832233	EIF3E
0.00000109464795208044	0.11722487571453	0.4	231	0.0475799678851285	SSRP1
0.000000473609776889454	0.115001537219307	461	271	0.020585922562277	DDX54
2.49142268117061e-17	0.114512345607609	1	1	0.00000000000108292178259762	RPS27A
0.0000000148831861089154	0.11316730851035	262	116	0.000646912567410117	TYMP
0.0000000525712457651583	0.112841116718455	262	119	0.00228506176842837	HK1
0.0000013454467016667	0.112815287613053	437	256	0.0584811863346448	REXO4
0.0000000000697526212296207	0.112069855746577	1	1	0.00000303186743436669	RPL23A
0.00000000539677525908002	0.111685925500253	266	114	0.000234576233411172	LINC01089
0.000000254751134040389	0.11087077483622	0.24	112	0.0110730127921996	SLC22A16
7.62648599151683e-15	0.109294036202566	108	0	0.00000000033149284010727	GBP7
0.0000000544932365127186	0.108503634576877	313	152	0.00236860301826182	MHENCR
0.000000104033435277272	0.10817018070208	277	133	0.00452191729776189	TRAF7
0.000000010832662660298	0.107636216530768	179	62	0.000470852515192512	HIST1H2AH
0.0000000803074714965717	0.106992020513745	367	189	0.00349064455606999	U2AF2
0.0000000000011260391872353	0.106516478154801	1	1	0.0000000489444193123694	RPS3
0.0000000167546291915552	0.106095356612176	259	114	0.000728256712440138	CNDP2
0.000000032310692864551	0.105897328601836	239	102	0.00140441657605057	METAP1D
0.000000108641983131778	0.102800436476919	207	87	0.00472223243880588	TP53I3
0.0000000000972754078803187	0.101753028318745	143	0.03	0.00000422817287892593	PROK2
0.00000056413954359889	0.101395303588731	233	0.11	0.0245208894020694	AC022400.7
0.000000104790780825962	0.101089092635801	167	62	0.00455483607938128	AFF3
0.0000000000617603105547852	0.100850378545397	1	1	0.00000268447365857429	RPS15
0.000000333725596014588	0.0998351551616505	249	117	0.0145057167563701	SLC41A3
0.000000955652249176615	0.0998325218834961	357	193	0.0415383806627108	JAK3
0.00000025776451755772	0.0998253365006154	341	176	0.0112039925201638	SLC25A39
0.000000297903508239873	0.0986190865135756	192	81	0.0129486738891543	CPVL
0.000000271211496363567	0.0985375441357521	151	55	0.0117884789009388	TYROBP
0.000000104669503395232	0.0980985132955804	438	233	0.00454956463457717	MRPL37
0.000000449283679453392	0.0978527656656818	301	152	0.0195285644111211	RHOF
0.00000000423302556672332	0.0976098715764035	188	64	0.000183992689283196	B4GALT1
0.000000391409288981854	0.0967273374379749	1	1	0.0170129961548852	RACK1
0.000000000188441287810523	0.0964454222197278	114	17	0.0000081907890159722	COL6A2
0.000000584899603488551	0.0960666771396216	408	223	0.0254232461652334	TOMM70
0.000000246647738170995	0.0956597988028478	231	104	0.0107207905873405	FAM215B
0.00000121544297871175	0.0939001356250467	207	95	0.0528304445126847	MMP2
0.0000000698898875738757	0.093425604374765	191	74	0.00303783385328608	UQCRHL
0.00000146504865411423	0.0926379818941639	341	182	0.0636798047997291	C17orf62
0.00000162898571653548	0.0924243499485844	268	134	0.0708054931549314	LINC01003
0.00000219046069547161	0.0923506566047653	384	0.21	0.0952105645893688	SFT2D1
0.000000334119718069408	0.0912946079654819	1	1	0.0145228476656049	RPL19
0.00000119729891016945	0.0909632326710921	255	125	0.0520417944294254	G6PC3
0.0000000407084222378773	0.0905892679069673	1	1	0.00176943228099157	RPL24
0.000000731786912134334	0.0905779118949516	208	93	0.0318078499228309	GTF2H2
0.00000029786060868467	0.0903884108057802	233	106	0.0129468092170879	IRAK1
0.0000005854109040497	0.090287178639261	245	116	0.0254454703554243	ALDH6A1
0.000000406587895820268	0.0895275274048646	0.29	144	0.0176727494797238	DTX2P1-UPK3BP1-PMS2P11
0.000000000422202572138513	0.0894462818762082	144	34	0.0000183514570005726	KLRG1
0.0000000000167461497939542	0.088858222940293	1	1	0.000000727888146944013	RPS23
0.000000266595827218508	0.088681986433531	227	0.1	0.0115878542258797	MICAL1
0.000000525583611268145	0.0884410252414598	271	133	0.0228450172473812	ABCC1
0.000000103203523268236	0.087940537873984	118	32	0.00448584434237714	LINC01023
0.00000148386155772639	0.0857965430249185	294	152	0.0644975264681354	CPPED1
0.00000204680065053428	0.0853149352019896	335	0.18	0.088966237076123	TTC32
0.000000480840674599653	0.0852955974208295	234	108	0.0209002207621485	REC8
0.000000080597873894833	0.0844930103809942	102	23	0.00350326718671281	AC009318.4
0.0000000916352216598538	0.0841847281791649	253	114	0.0039830165446672	C5orf15
0.000000414389906477611	0.0832144737287432	132	44	0.0180118716749559	AC016773.1
0.00000218562637565007	0.0831813710170842	424	242	0.095000436044006	HNRNPL
0.000000937069980714466	0.0831041254756314	131	45	0.040730683781735	AL359513.1
0.00000109278314738877	0.0823050440526189	314	163	0.0474989122844004	IFNGR2
0.000000230105672457814	0.0819080270351584	118	34	0.0100017731590513	NMB
0.0000000884923852221887	0.0817640532839465	135	42	0.00384641001606765	AL669831.5
0.000000103290716139664	0.0808122919041169	108	27	0.00448963426772664	HIST1H3H
0.0000000131348529382612	0.0803584345551484	192	68	0.000570919517814463	COTL1
0.00000186407754839665	0.0792752460129889	231	112	0.0810239947186089	SNHG20
0.000000146933070328609	0.079141576874794	147	49	0.00638659283490332	AC012615.1
0.0000000155770822205457	0.0772406543306632	1	1	0.000677073455798238	RPS3A
0.00000044910225893192	0.0765598371231401	179	72	0.0195206787867348	SASH3
0.00000118081051031243	0.0764625316495486	1	1	0.0513251096412399	RPL10
0.00000130631734358204	0.076270566754066	1	1	0.0567803896561368	RPS2
0.000000392896829838368	0.0758322299842234	191	0.08	0.0170776536057545	NOG
0.00000057848786723345	0.0754384303428064	214	95	0.0251445536371692	TIGD1
0.000000580147702143874	0.0753159807388289	0.18	74	0.0252167000213856	AL391069.3
0.000000143335703594071	0.0743705425445161	169	62	0.00623022969241988	ALOX12-AS1
0.00000117646752218647	0.0736501052324499	0.15	57	0.0511363373193572	METTL12
0.00000176363508427434	0.0735060363357005	175	74	0.0766581625730684	PSMD9
0.00000219791192101933	0.0719969449360045	259	129	0.0955344395590262	TRAPPC2
0.0000000731741004460277	0.0718095748057956	106	25	0.00318058544998704	AC092171.5
0.000000328585583497325	0.0717727937822266	166	62	0.0142823009722947	MEX3B
0.000000640361701417323	0.0717168798934797	183	76	0.0278339617138054	NME2
0.00000160936377519327	0.0716481578541149	199	89	0.0699526058525508	NPTN
0.000000867660419184063	0.071316495039536	127	42	0.0377137277802545	EMILIN1
0.00000117171034395461	0.0701844039775361	186	0.08	0.0509295618103309	BOLA2-SMG1P6
0.000000120017831283465	0.0693312995295948	159	55	0.00521669505456711	CCDC61
0.00000175751058010555	0.0674310419401913	151	59	0.0763919548748679	HS2ST1
0.00000207212846355057	0.0671578772333379	119	0.04	0.0900671357966892	DNAAF5
0.00000199095881110146	0.0669324992473335	237	114	0.086539015683336	BTBD1
0.00000101360689089065	0.0650941328291046	102	28	0.0440574371194532	AC006449.6
0.00000117762503498868	0.0633129498460428	109	32	0.0511866497708179	TARBP2
0.00000187684566621069	0.0621715008913998	188	81	0.0815789737275137	PRIM2
0.00000127745932202699	0.061934424684399	176	72	0.0555260468912254	PRR14
0.000000348776369331835	0.0596062138382185	381	205	0.0151599136693776	ACAT1
0.000000445110718416481	0.0577647657670138	192	0.08	0.0193471824866907	AL390728.6
0.000000848648882992566	0.0554556934671718	197	83	0.0368873723481549	TSEN15
0.00000103226324137227	-0.0748525109467177	1	1	0.0448683540494872	RPL15
0.00000000983717672147696	-0.0998057759317099	1	1	0.000427582723375718	RPL21
0.00000001291329144582	-0.167354304537231	32	112	0.000561289125984014	LINC00324
0.00000000102178645330551	-0.1729584941581	38	131	0.0000444129699793775	FIGN
0.0000000000000881959710570396	-0.175748311431392	1	1	0.00000000383352607796528	HSP90AB1
0.0000000000000414499492097827	-0.185945968895318	0.02	129	0.00000000180166349235241	LYPD6B
0.000000901120205467362	-0.18793023319465	965	941	0.0391680908508444	GABARAP
0.00000208375994565519	-0.195288604447889	958	973	0.0905727097978485	SNHG7
0.0000000197418497802136	-0.19916355559757	0.06	153	0.000858099242546764	RASSF6
0.00000110696679046216	-0.201948162649331	176	271	0.048115418514228	UTY
0.000000355556320631526	-0.203158918355903	981	981	0.0154546110325699	PNISR
0.000000126141374389587	-0.203175721626241	198	301	0.0054828609792178	RAB27B
0.0000000365104807905639	-0.206319149960354	0.98	0.96	0.00158696455804265	PEBP1
0.00000154792034174949	-0.212101346287717	0.82	828	0.0672819055744834	CLU
0.000000000309570959208075	-0.21329848115818	983	991	0.0000134558113129382	SRP14
0.000000753864921744219	-0.214060669651925	141	233	0.0327674926885342	KDM5D
0.0000000223199798249745	-0.216039477031879	993	992	0.000970160243072342	CIRBP
0.00000000272636486745568	-0.217801686639661	993	987	0.000118504175328829	SNHG8
0.000000827558656443157	-0.224729151710891	894	879	0.0359706645609583	FUS
0.0000000418520350521781	-0.226361402861207	968	932	0.00181914055557797	PPDPF
0.000000132747965150652	-0.229876205220501	885	864	0.00577002305323824	CD63
0.000000204348877013859	-0.231040880423313	881	0.85	0.00888222828828442	LEPROT
0.00000124376327798496	-0.232278567756982	92	174	0.0540614146408944	RN7SL2
8.33313254182345e-18	-0.233065357227385	999	1	0.000000000000362207939062898	FTH1
0.000000208699124345542	-0.234209923466033	344	455	0.00907131613880333	EIF1AY
0.0000000404572725814897	-0.234823854882832	964	941	0.00175851581002703	NUCKS1
0.000000128733701326638	-0.234871096395815	956	945	0.00559553906186365	S100A4
0.000000633124863070765	-0.239094549383051	279	356	0.0275194052982339	UBE2Q1
0.0000000271259690606976	-0.241095954023742	898	848	0.00117905737119228	MTPN
0.000000264179240034826	-0.241213048513512	279	377	0.0114828148473538	AFDN
0.000000478937182247435	-0.252490939545079	617	623	0.020817483563567	PDCD7
1.14944658513966e-22	-0.256156890713323	1	1	4.99618452696803e-18	FTL
0.0000000118669770795774	-0.258273567077332	918	896	0.000515810025740912	S100A6
0.0000000000132572764845719	-0.265464762321065	993	981	0.000000576240779678401	SRSF5
0.000000158777008175413	-0.269882311654475	613	661	0.00690140143735252	NFKBIA
0.0000000965632235246366	-0.271313285781653	483	547	0.00419721707372185	PTGS1
3.12416214709978e-24	-0.27947835305166	1	1	1.35794831885839e-19	EIF1
2.02216434285342e-21	-0.280905583336346	3	133	8.78953953264666e-17	MTRNR2L8
0.0000000308776619587708	-0.282405851633933	847	814	0.00134212845469993	ATXN7L3B
0.00000000000532397944785967	-0.284995512631514	87	216	0.000000231412090680668	MZF1-AS1
0.000000000129573313763413	-0.28576366755085	991	985	0.00000563203365604053	SPINK2
0.00000000323778475744169	-0.287593110840294	882	867	0.000140733552266961	DNAJA1
0.0000000235333883091008	-0.289354347278026	747	733	0.00102290225624337	EMP3
1.01299923028255e-22	-0.292046838654392	4	144	4.40310245434615e-18	EGR3
0.000000178948067439706	-0.298467624251846	585	612	0.00777815669933428	TNFSF10
3.81745446276294e-21	-0.304086667484712	1	996	1.65929475678454e-16	BST2
0.0000000000994153156740593	-0.305887131539642	837	833	0.00000432118611108866	IFITM3
0.00000000378524269937941	-0.307190296185771	421	506	0.000164529359171226	AC026369.3
0.00000000000043712992783486	-0.311781234828409	377	521	0.00000001900028944327	SELENOM
0.000000000847830879840061	-0.318272596343838	808	822	0.0000368518170231281	CALM1
0.00000000441617566059265	-0.319385341963803	491	564	0.00019195349126332	TARBP1
1.03035283476539e-53	-0.319975963181321	1	1	4.47853163159126e-49	RPL8
5.66108241767376e-17	-0.327384437751474	988	991	0.00000000000246064608366608	UBB
3.79520624418138e-23	-0.331715079661945	1	996	1.64962434609588e-18	HLA-E
7.75436692198782e-22	-0.340105946575893	13	161	3.37051312631123e-17	PCSK1N
0.000000000000597612110870525	-0.351232346912533	144	0.29	0.0000000259758080110982	GADD45B
3.99973049214666e-16	-0.358255757239365	869	894	0.0000000000173852285571647	SF1
1.11460709149659e-15	-0.364256447123275	124	299	0.0000000000484475118389909	DLK1
0.000000000194316682753971	-0.365034656430734	779	0.79	0.00000844616893258409	IDS
5.34162904653755e-17	-0.369770005854588	994	998	0.00000000000232179248136801	TXNIP
0.00000000000534610879746343	-0.371960621009289	937	936	0.000000232373964990546	HSPB1
0.00000000764170838879843	-0.387098566938913	833	854	0.000332154496827513	PCDH9
4.84871409467628e-16	-0.388052463792012	0.92	917	0.0000000000210754206839199	LST1
3.72222643205696e-19	-0.39196241394481	153	345	0.0000000000000161790294095788	GSTM5
0.00000000015053586029976	-0.394614188144655	457	549	0.00000654319170378937	CCDC171
0.000000000000544965845309117	-0.395916855521802	985	0.96	0.0000000236874854322061	JUND
3.64647973971903e-16	-0.400215993965455	0.29	0.5	0.0000000000158497888366627	HLA-DRB5
0.000000000004274591614643	-0.406152904781289	801	807	0.000000185799399122073	HSPE1
0.000000437072679934865	-0.415213179745197	0.31	392	0.0189978011060488	TSPYL2
0.0000000000000112475655677493	-0.415592951829595	521	619	0.00000000048888668496779	ADGRG6
3.4443035686003e-20	-0.417097533894355	975	968	1.49710098912781e-15	UBC
0.000000000210449002098811	-0.422174191348165	792	759	0.00000914737632522691	CCNL1
1.54236373775225e-15	-0.424725017952352	87	246	0.0000000000670403822251393	KLF2
7.93325348804619e-18	-0.433701716716973	817	839	0.000000000000344826796111416	EIF5
6.89413691237533e-18	-0.437294371840602	709	752	0.000000000000299660555033306	C7orf73
9.22449353989018e-19	-0.453652676861397	879	873	0.0000000000000400951836204866	IFITM2
0.0000000000000975857625778468	-0.457410321203588	988	979	0.00000000424166275620869	AVP
7.47144569457549e-17	-0.463911750333357	627	964	0.00000000000324753858560418	RPS4Y1
0.00000000148457300147179	-0.47770245148403	584	648	0.0000645284500819728	PPP1R15A
1.4812861562021e-18	-0.478594818420763	239	455	0.0000000000000643855840654803	HLA-DQA2
2.60019875976693e-27	-0.492407987643925	968	972	1.13020239292029e-22	NSA2
4.95123755553838e-40	-0.494991641472315	1	1	2.15210491589031e-35	MALAT1
2.47439486182972e-37	-0.518110714071861	999	994	1.0755204706429e-32	HSP90AA1
1.46276385756902e-28	-0.524868240219518	44	258	6.35804938330951e-24	NR4A2
1.25264385288768e-31	-0.52827624275808	0.02	231	5.44474177096157e-27	NR4A1
0.000000000190913042456079	-0.535226633633489	0.45	521	0.00000829822630339593	MCL1
8.03604455619432e-27	-0.537476754912042	426	646	3.49294712679542e-22	CTSW
2.35568478431866e-19	-0.557404880713326	0.37	544	0.0000000000000102392194835195	CCDC42
1.48540506804437e-34	-0.5670266745663	361	625	6.45646166876167e-30	RNASET2
0.00000000215024690878927	-0.576432508797201	0.91	0.86	0.0000934626321374344	TUBA1A
0.000000423045355146879	-0.583102564464941	495	544	0.0183880894068142	BTG2
5.41426875306843e-30	-0.585429219236806	891	934	2.35336605620872e-25	CST3
0.000000000169101952888148	-0.592469881899302	51	155	0.00000735018548423625	AREG
3.8142711690026e-85	-0.623004491213115	1	1	1.65791110631867e-80	MT-RNR2
2.0175312753507e-61	-0.68214481667322	1	1	8.76940144143933e-57	MT-RNR1
1.11626735403677e-33	-0.721179117923335	307	587	4.85196768105624e-29	DDX3Y
5.87849144650219e-28	-0.816943408487952	665	792	2.55514509213664e-23	FOSB
2.67960511448345e-27	-0.97371358531856	847	886	1.16471715906138e-22	JUN
1.55584043615934e-44	-1.01603686357489	156	502	6.7626160398102e-40	EGR1
1.45969997069387e-34	-1.01830060050409	287	534	6.34473189261799e-30	DNAJB1
4.31799341726186e-29	-1.19883346860479	626	748	1.87685901874704e-24	IER2
3.32115940822289e-37	-1.27247538497858	509	725	1.44357514837816e-32	JUNB
3.98652198752675e-46	-1.35570308260412	872	928	1.73278164709838e-41	FOS
9.60519088304427e-66	-1.97084094352607	397	722	4.17499226922402e-61	HSPA1B
9.9413790439041e-60	-2.36366467243581	703	0.83	4.32111981522335e-55	HSPA1A

## Sheet: GO terms Ctrl HSCs padj0.05
ONTOLOGY	ID	Description	GeneRatio	BgRatio	pvalue	p.adjust	qvalue	geneID	Count
MF	GO:0042974	nuclear retinoic acid receptor binding	1/32	26/18496	4.405236e-02	9.781635e-02	5.485029e-02	NR4A2	1
MF	GO:0016829	lyase activity	2/32	196/18496	4.501327e-02	9.781635e-02	5.485029e-02	GUCY1B1/RNASET2	2
MF	GO:0004364	glutathione transferase activity	1/32	27/18496	4.570858e-02	9.781635e-02	5.485029e-02	GSTM5	1
BP	GO:0016032	viral process	3/30	432/18870	3.062417e-02	9.747901e-02	5.813479e-02	JUN/HSPA1A/HSPA1B	3
BP	GO:0002262	myeloid cell homeostasis	2/30	173/18870	3.073095e-02	9.747901e-02	5.813479e-02	HSPA1A/HSPA1B	2
BP	GO:0006700	C21-steroid hormone biosynthetic process	1/30	20/18870	3.133636e-02	9.747901e-02	5.813479e-02	EGR1	1
BP	GO:0035795	negative regulation of mitochondrial membrane permeability	1/30	20/18870	3.133636e-02	9.747901e-02	5.813479e-02	HSPA1A	1
BP	GO:0042069	regulation of catecholamine metabolic process	1/30	20/18870	3.133636e-02	9.747901e-02	5.813479e-02	NR4A2	1
BP	GO:0042454	ribonucleoside catabolic process	1/30	20/18870	3.133636e-02	9.747901e-02	5.813479e-02	CDA	1
BP	GO:0071731	response to nitric oxide	1/30	20/18870	3.133636e-02	9.747901e-02	5.813479e-02	GUCY1B1	1
BP	GO:1902236	negative regulation of endoplasmic reticulum stress-induced intrinsic apoptotic signaling pathway	1/30	20/18870	3.133636e-02	9.747901e-02	5.813479e-02	HSPA1A	1
BP	GO:0048659	smooth muscle cell proliferation	2/30	175/18870	3.138643e-02	9.747901e-02	5.813479e-02	JUN/PTGS2	2
BP	GO:0070424	regulation of nucleotide-binding oligomerization domain containing signaling pathway	2/30	15/18870	2.532808e-04	9.704708e-03	5.787719e-03	HSPA1A/HSPA1B	2
BP	GO:1902075	cellular response to salt	4/30	199/18870	2.652939e-04	9.704708e-03	5.787719e-03	FOS/JUNB/PTGS2/EGR1	4
BP	GO:0071248	cellular response to metal ion	4/30	200/18870	2.704098e-04	9.704708e-03	5.787719e-03	FOS/JUN/JUNB/PTGS2	4
MF	GO:0016701	oxidoreductase activity, acting on single donors with incorporation of molecular oxygen	1/32	25/18496	4.239336e-02	9.651254e-02	5.411918e-02	PTGS2	1
BP	GO:0006937	regulation of muscle contraction	2/30	170/18870	2.975826e-02	9.621058e-02	5.737832e-02	PTGS2/NR4A1	2
BP	GO:0001829	trophectodermal cell differentiation	1/30	19/18870	2.979235e-02	9.621058e-02	5.737832e-02	JUNB	1
BP	GO:0035930	corticosteroid hormone secretion	1/30	19/18870	2.979235e-02	9.621058e-02	5.737832e-02	SELENOM	1
BP	GO:0042053	regulation of dopamine metabolic process	1/30	19/18870	2.979235e-02	9.621058e-02	5.737832e-02	NR4A2	1
BP	GO:0045618	positive regulation of keratinocyte differentiation	1/30	19/18870	2.979235e-02	9.621058e-02	5.737832e-02	PLAAT4	1
BP	GO:0060716	labyrinthine layer blood vessel development	1/30	19/18870	2.979235e-02	9.621058e-02	5.737832e-02	JUNB	1
BP	GO:0001959	regulation of cytokine-mediated signaling pathway	2/30	171/18870	3.008108e-02	9.621058e-02	5.737832e-02	HSPA1A/HSPA1B	2
BP	GO:0048660	regulation of smooth muscle cell proliferation	2/30	171/18870	3.008108e-02	9.621058e-02	5.737832e-02	JUN/PTGS2	2
BP	GO:0030098	lymphocyte differentiation	3/30	429/18870	3.008442e-02	9.621058e-02	5.737832e-02	JUNB/EGR3/EGR1	3
BP	GO:0042060	wound healing	3/30	423/18870	2.902044e-02	9.596686e-02	5.723296e-02	CD151/S100A10/HBB	3
BP	GO:0009199	ribonucleoside triphosphate metabolic process	2/30	168/18870	2.911688e-02	9.596686e-02	5.723296e-02	HSPA1A/HSPA1B	2
BP	GO:0009144	purine nucleoside triphosphate metabolic process	2/30	167/18870	2.879833e-02	9.556705e-02	5.699453e-02	HSPA1A/HSPA1B	2
MF	GO:0016702	oxidoreductase activity, acting on single donors with incorporation of molecular oxygen, incorporation of two atoms of oxygen	1/32	24/18496	4.073157e-02	9.474517e-02	5.312813e-02	PTGS2	1
MF	GO:0035035	histone acetyltransferase binding	1/32	24/18496	4.073157e-02	9.474517e-02	5.312813e-02	EGR1	1
BP	GO:0001558	regulation of cell growth	3/30	417/18870	2.797715e-02	9.405611e-02	5.609343e-02	HSPA1A/HSPA1B/CDA	3
BP	GO:0010042	response to manganese ion	1/30	18/18870	2.824595e-02	9.405611e-02	5.609343e-02	PTGS2	1
BP	GO:0010755	regulation of plasminogen activation	1/30	18/18870	2.824595e-02	9.405611e-02	5.609343e-02	S100A10	1
BP	GO:0014819	regulation of skeletal muscle contraction	1/30	18/18870	2.824595e-02	9.405611e-02	5.609343e-02	NR4A1	1
BP	GO:0036003	positive regulation of transcription from RNA polymerase II promoter in response to stress	1/30	18/18870	2.824595e-02	9.405611e-02	5.609343e-02	ATF3	1
BP	GO:0043173	nucleotide salvage	1/30	18/18870	2.824595e-02	9.405611e-02	5.609343e-02	CDA	1
BP	GO:0071318	cellular response to ATP	1/30	18/18870	2.824595e-02	9.405611e-02	5.609343e-02	PTGS2	1
BP	GO:0044409	entry into host	2/30	163/18870	2.753850e-02	9.396059e-02	5.603646e-02	HSPA1A/HSPA1B	2
BP	GO:1902850	microtubule cytoskeleton organization involved in mitosis	2/30	163/18870	2.753850e-02	9.396059e-02	5.603646e-02	HSPA1A/HSPA1B	2
BP	GO:0120254	olefinic compound metabolic process	2/30	162/18870	2.722717e-02	9.355718e-02	5.579587e-02	PTGS2/EGR1	2
BP	GO:0009205	purine ribonucleoside triphosphate metabolic process	2/30	161/18870	2.691729e-02	9.282153e-02	5.535715e-02	HSPA1A/HSPA1B	2
BP	GO:0070507	regulation of microtubule cytoskeleton organization	2/30	161/18870	2.691729e-02	9.282153e-02	5.535715e-02	HSPA1A/HSPA1B	2
BP	GO:0051090	regulation of DNA-binding transcription factor activity	3/30	406/18870	2.611829e-02	9.272245e-02	5.529805e-02	HSPA1A/ID1/HSPA1B	3
BP	GO:0035966	response to topologically incorrect protein	2/30	159/18870	2.630192e-02	9.272245e-02	5.529805e-02	HSPA1A/ATF3	2
BP	GO:0031649	heat generation	1/30	17/18870	2.669718e-02	9.272245e-02	5.529805e-02	PTGS2	1
BP	GO:0032310	prostaglandin secretion	1/30	17/18870	2.669718e-02	9.272245e-02	5.529805e-02	PTGS2	1
BP	GO:0043923	positive regulation by host of viral transcription	1/30	17/18870	2.669718e-02	9.272245e-02	5.529805e-02	JUN	1
BP	GO:0046068	cGMP metabolic process	1/30	17/18870	2.669718e-02	9.272245e-02	5.529805e-02	GUCY1B1	1
BP	GO:0072109	glomerular mesangium development	1/30	17/18870	2.669718e-02	9.272245e-02	5.529805e-02	EGR1	1
BP	GO:0072224	metanephric glomerulus development	1/30	17/18870	2.669718e-02	9.272245e-02	5.529805e-02	EGR1	1
BP	GO:1902170	cellular response to reactive nitrogen species	1/30	17/18870	2.669718e-02	9.272245e-02	5.529805e-02	GUCY1B1	1
BP	GO:1903729	regulation of plasma membrane organization	1/30	17/18870	2.669718e-02	9.272245e-02	5.529805e-02	S100A10	1
BP	GO:1904948	midbrain dopaminergic neuron differentiation	1/30	17/18870	2.669718e-02	9.272245e-02	5.529805e-02	NR4A2	1
BP	GO:0046718	viral entry into host cell	2/30	156/18870	2.538994e-02	9.180170e-02	5.474893e-02	HSPA1A/HSPA1B	2
BP	GO:0034614	cellular response to reactive oxygen species	2/30	154/18870	2.478939e-02	9.126025e-02	5.442602e-02	FOS/JUN	2
BP	GO:0006206	pyrimidine nucleobase metabolic process	1/30	16/18870	2.514601e-02	9.126025e-02	5.442602e-02	CDA	1
BP	GO:0009130	pyrimidine nucleoside monophosphate biosynthetic process	1/30	16/18870	2.514601e-02	9.126025e-02	5.442602e-02	CDA	1
BP	GO:0009173	pyrimidine ribonucleoside monophosphate metabolic process	1/30	16/18870	2.514601e-02	9.126025e-02	5.442602e-02	CDA	1
BP	GO:0042448	progesterone metabolic process	1/30	16/18870	2.514601e-02	9.126025e-02	5.442602e-02	EGR1	1
BP	GO:0046135	pyrimidine nucleoside catabolic process	1/30	16/18870	2.514601e-02	9.126025e-02	5.442602e-02	CDA	1
BP	GO:0047484	regulation of response to osmotic stress	1/30	16/18870	2.514601e-02	9.126025e-02	5.442602e-02	PTGS2	1
BP	GO:0090336	positive regulation of brown fat cell differentiation	1/30	16/18870	2.514601e-02	9.126025e-02	5.442602e-02	PTGS2	1
MF	GO:0009975	cyclase activity	1/32	22/18496	3.739960e-02	9.094903e-02	5.099946e-02	GUCY1B1	1
BP	GO:0001890	placenta development	2/30	151/18870	2.389982e-02	8.941670e-02	5.332656e-02	JUNB/PTGS2	2
CC	GO:0005788	endoplasmic reticulum lumen	3/31	313/19886	1.253346e-02	8.930093e-02	5.936904e-02	SELENOM/RNASET2/PTGS2	3
BP	GO:0007517	muscle organ development	5/30	354/18870	2.188048e-04	8.871485e-03	5.290799e-03	FOS/NR4A1/ATF3/EGR3/EGR1	5
BP	GO:1903265	positive regulation of tumor necrosis factor-mediated signaling pathway	2/30	14/18870	2.197272e-04	8.871485e-03	5.290799e-03	HSPA1A/HSPA1B	2
BP	GO:1901653	cellular response to peptide	3/30	374/18870	2.110707e-02	8.866094e-02	5.287584e-02	FOS/NR4A2/NR4A1	3
BP	GO:0014074	response to purine-containing compound	2/30	143/18870	2.159466e-02	8.866094e-02	5.287584e-02	FOS/PTGS2	2
BP	GO:0032434	regulation of proteasomal ubiquitin-dependent protein catabolic process	2/30	143/18870	2.159466e-02	8.866094e-02	5.287584e-02	HSPA1A/HSPA1B	2
BP	GO:0010565	regulation of cellular ketone metabolic process	2/30	144/18870	2.187741e-02	8.866094e-02	5.287584e-02	PTGS2/EGR1	2
BP	GO:0051592	response to calcium ion	2/30	144/18870	2.187741e-02	8.866094e-02	5.287584e-02	FOS/JUNB	2
BP	GO:0043922	negative regulation by host of viral transcription	1/30	14/18870	2.203651e-02	8.866094e-02	5.287584e-02	JUN	1
BP	GO:0046131	pyrimidine ribonucleoside metabolic process	1/30	14/18870	2.203651e-02	8.866094e-02	5.287584e-02	CDA	1
BP	GO:0046133	pyrimidine ribonucleoside catabolic process	1/30	14/18870	2.203651e-02	8.866094e-02	5.287584e-02	CDA	1
BP	GO:0051412	response to corticosterone	1/30	14/18870	2.203651e-02	8.866094e-02	5.287584e-02	FOS	1
BP	GO:0061469	regulation of type B pancreatic cell proliferation	1/30	14/18870	2.203651e-02	8.866094e-02	5.287584e-02	NR4A1	1
BP	GO:1901029	negative regulation of mitochondrial outer membrane permeabilization involved in apoptotic signaling pathway	1/30	14/18870	2.203651e-02	8.866094e-02	5.287584e-02	HSPA1A	1
BP	GO:1902043	positive regulation of extrinsic apoptotic signaling pathway via death domain receptors	1/30	14/18870	2.203651e-02	8.866094e-02	5.287584e-02	ATF3	1
BP	GO:0062207	regulation of pattern recognition receptor signaling pathway	2/30	145/18870	2.216171e-02	8.866094e-02	5.287584e-02	HSPA1A/HSPA1B	2
BP	GO:0002753	cytosolic pattern recognition receptor signaling pathway	2/30	146/18870	2.244756e-02	8.866094e-02	5.287584e-02	HSPA1A/HSPA1B	2
BP	GO:0035296	regulation of tube diameter	2/30	146/18870	2.244756e-02	8.866094e-02	5.287584e-02	HBB/PTGS2	2
BP	GO:0097746	blood vessel diameter maintenance	2/30	146/18870	2.244756e-02	8.866094e-02	5.287584e-02	HBB/PTGS2	2
BP	GO:0035150	regulation of tube size	2/30	147/18870	2.273495e-02	8.866094e-02	5.287584e-02	HBB/PTGS2	2
BP	GO:0031960	response to corticosteroid	2/30	149/18870	2.331434e-02	8.866094e-02	5.287584e-02	FOS/PTGS2	2
BP	GO:1902903	regulation of supramolecular fiber organization	3/30	389/18870	2.338263e-02	8.866094e-02	5.287584e-02	S100A10/HSPA1A/HSPA1B	3
BP	GO:0015670	carbon dioxide transport	1/30	15/18870	2.359246e-02	8.866094e-02	5.287584e-02	HBB	1
BP	GO:0015671	oxygen transport	1/30	15/18870	2.359246e-02	8.866094e-02	5.287584e-02	HBB	1
BP	GO:0032352	positive regulation of hormone metabolic process	1/30	15/18870	2.359246e-02	8.866094e-02	5.287584e-02	EGR1	1
BP	GO:0044849	estrous cycle	1/30	15/18870	2.359246e-02	8.866094e-02	5.287584e-02	EGR1	1
BP	GO:0045475	locomotor rhythm	1/30	15/18870	2.359246e-02	8.866094e-02	5.287584e-02	EGR1	1
BP	GO:0046049	UMP metabolic process	1/30	15/18870	2.359246e-02	8.866094e-02	5.287584e-02	CDA	1
BP	GO:0071732	cellular response to nitric oxide	1/30	15/18870	2.359246e-02	8.866094e-02	5.287584e-02	GUCY1B1	1
BP	GO:1901722	regulation of cell proliferation involved in kidney development	1/30	15/18870	2.359246e-02	8.866094e-02	5.287584e-02	EGR1	1
BP	GO:2001279	regulation of unsaturated fatty acid biosynthetic process	1/30	15/18870	2.359246e-02	8.866094e-02	5.287584e-02	PTGS2	1
BP	GO:0007612	learning	2/30	150/18870	2.360632e-02	8.866094e-02	5.287584e-02	FOS/PTGS2	2
BP	GO:0051092	positive regulation of NF-kappaB transcription factor activity	2/30	150/18870	2.360632e-02	8.866094e-02	5.287584e-02	HSPA1A/HSPA1B	2
BP	GO:0034101	erythrocyte homeostasis	2/30	140/18870	2.075577e-02	8.821202e-02	5.260811e-02	HSPA1A/HSPA1B	2
BP	GO:0009150	purine ribonucleotide metabolic process	3/30	365/18870	1.980385e-02	8.742035e-02	5.213598e-02	GUCY1B1/HSPA1A/HSPA1B	3
BP	GO:0006986	response to unfolded protein	2/30	137/18870	1.993103e-02	8.742035e-02	5.213598e-02	HSPA1A/ATF3	2
BP	GO:0046034	ATP metabolic process	2/30	137/18870	1.993103e-02	8.742035e-02	5.213598e-02	HSPA1A/HSPA1B	2
BP	GO:0006401	RNA catabolic process	3/30	367/18870	2.008944e-02	8.742035e-02	5.213598e-02	RNASET2/HSPA1A/HSPA1B	3
BP	GO:0002237	response to molecule of bacterial origin	3/30	369/18870	2.037732e-02	8.742035e-02	5.213598e-02	FOS/PTGS2/NR4A1	3
BP	GO:0031392	regulation of prostaglandin biosynthetic process	1/30	13/18870	2.047817e-02	8.742035e-02	5.213598e-02	PTGS2	1
BP	GO:0032490	detection of molecule of bacterial origin	1/30	13/18870	2.047817e-02	8.742035e-02	5.213598e-02	NR4A1	1
BP	GO:0036462	TRAIL-activated apoptotic signaling pathway	1/30	13/18870	2.047817e-02	8.742035e-02	5.213598e-02	ATF3	1
BP	GO:0042492	gamma-delta T cell differentiation	1/30	13/18870	2.047817e-02	8.742035e-02	5.213598e-02	EGR3	1
BP	GO:0045986	negative regulation of smooth muscle contraction	1/30	13/18870	2.047817e-02	8.742035e-02	5.213598e-02	PTGS2	1
BP	GO:0071107	response to parathyroid hormone	1/30	13/18870	2.047817e-02	8.742035e-02	5.213598e-02	FOS	1
BP	GO:0106049	regulation of cellular response to osmotic stress	1/30	13/18870	2.047817e-02	8.742035e-02	5.213598e-02	PTGS2	1
BP	GO:1902947	regulation of tau-protein kinase activity	1/30	13/18870	2.047817e-02	8.742035e-02	5.213598e-02	EGR1	1
BP	GO:1903052	positive regulation of proteolysis involved in protein catabolic process	2/30	139/18870	2.047928e-02	8.742035e-02	5.213598e-02	HSPA1A/HSPA1B	2
BP	GO:0031109	microtubule polymerization or depolymerization	2/30	134/18870	1.912060e-02	8.698525e-02	5.187649e-02	HSPA1A/HSPA1B	2
BP	GO:0007052	mitotic spindle organization	2/30	130/18870	1.806251e-02	8.646694e-02	5.156738e-02	HSPA1A/HSPA1B	2
BP	GO:0030218	erythrocyte differentiation	2/30	131/18870	1.832461e-02	8.646694e-02	5.156738e-02	HSPA1A/HSPA1B	2
BP	GO:0051225	spindle assembly	2/30	133/18870	1.885366e-02	8.646694e-02	5.156738e-02	HSPA1A/HSPA1B	2
BP	GO:0006216	cytidine catabolic process	1/30	12/18870	1.891743e-02	8.646694e-02	5.156738e-02	CDA	1
BP	GO:0009174	pyrimidine ribonucleoside monophosphate biosynthetic process	1/30	12/18870	1.891743e-02	8.646694e-02	5.156738e-02	CDA	1
BP	GO:0009972	cytidine deamination	1/30	12/18870	1.891743e-02	8.646694e-02	5.156738e-02	CDA	1
BP	GO:0031650	regulation of heat generation	1/30	12/18870	1.891743e-02	8.646694e-02	5.156738e-02	PTGS2	1
BP	GO:0035933	glucocorticoid secretion	1/30	12/18870	1.891743e-02	8.646694e-02	5.156738e-02	SELENOM	1
BP	GO:0042416	dopamine biosynthetic process	1/30	12/18870	1.891743e-02	8.646694e-02	5.156738e-02	NR4A2	1
BP	GO:0046087	cytidine metabolic process	1/30	12/18870	1.891743e-02	8.646694e-02	5.156738e-02	CDA	1
BP	GO:0072110	glomerular mesangial cell proliferation	1/30	12/18870	1.891743e-02	8.646694e-02	5.156738e-02	EGR1	1
BP	GO:0045862	positive regulation of proteolysis	3/30	350/18870	1.773503e-02	8.549871e-02	5.098994e-02	S100A10/HSPA1A/HSPA1B	3
BP	GO:0070432	regulation of nucleotide-binding oligomerization domain containing 2 signaling pathway	2/30	10/18870	1.090870e-04	8.486017e-03	5.060913e-03	HSPA1A/HSPA1B	2
BP	GO:0007519	skeletal muscle tissue development	4/30	166/18870	1.324068e-04	8.486017e-03	5.060913e-03	FOS/NR4A1/ATF3/EGR1	4
BP	GO:2000630	positive regulation of miRNA metabolic process	3/30	64/18870	1.415037e-04	8.486017e-03	5.060913e-03	FOS/JUN/EGR1	3
BP	GO:0009266	response to temperature stimulus	4/30	171/18870	1.484341e-04	8.486017e-03	5.060913e-03	PTGS2/HSPA1A/HSPA1B/PCSK1N	4
BP	GO:0034605	cellular response to heat	3/30	66/18870	1.550822e-04	8.486017e-03	5.060913e-03	PTGS2/HSPA1A/HSPA1B	3
BP	GO:0090084	negative regulation of inclusion body assembly	2/30	12/18870	1.596781e-04	8.486017e-03	5.060913e-03	HSPA1A/HSPA1B	2
BP	GO:0060538	skeletal muscle organ development	4/30	178/18870	1.731749e-04	8.486017e-03	5.060913e-03	FOS/NR4A1/ATF3/EGR1	4
BP	GO:0043534	blood vessel endothelial cell migration	4/30	181/18870	1.846412e-04	8.486017e-03	5.060913e-03	PTGS2/NR4A1/ID1/EGR3	4
BP	GO:1902893	regulation of miRNA transcription	3/30	70/18870	1.847221e-04	8.486017e-03	5.060913e-03	FOS/JUN/EGR1	3
BP	GO:0070482	response to oxygen levels	5/30	343/18870	1.889794e-04	8.486017e-03	5.060913e-03	GUCY1B1/FOS/NR4A2/PTGS2/EGR1	5
BP	GO:0061614	miRNA transcription	3/30	71/18870	1.926650e-04	8.486017e-03	5.060913e-03	FOS/JUN/EGR1	3
MF	GO:0016887	ATP hydrolysis activity	3/32	412/18496	3.376864e-02	8.474506e-02	4.752060e-02	DDX3Y/HSPA1A/HSPA1B	3
MF	GO:0051787	misfolded protein binding	1/32	20/18496	3.405643e-02	8.474506e-02	4.752060e-02	HSPA1A	1
BP	GO:0032496	response to lipopolysaccharide	3/30	348/18870	1.746890e-02	8.463683e-02	5.047593e-02	FOS/PTGS2/NR4A1	3
MF	GO:0000979	RNA polymerase II core promoter sequence-specific DNA binding	1/32	19/18496	3.238062e-02	8.450553e-02	4.738628e-02	FOS	1
BP	GO:0002761	regulation of myeloid leukocyte differentiation	2/30	124/18870	1.652431e-02	8.450403e-02	5.039673e-02	PRXL2A/FOS	2
BP	GO:0046683	response to organophosphorus	2/30	127/18870	1.728602e-02	8.450403e-02	5.039673e-02	FOS/PTGS2	2
BP	GO:0051384	response to glucocorticoid	2/30	127/18870	1.728602e-02	8.450403e-02	5.039673e-02	FOS/PTGS2	2
BP	GO:0001660	fever generation	1/30	11/18870	1.735428e-02	8.450403e-02	5.039673e-02	PTGS2	1
BP	GO:0001765	membrane raft assembly	1/30	11/18870	1.735428e-02	8.450403e-02	5.039673e-02	S100A10	1
BP	GO:0002158	osteoclast proliferation	1/30	11/18870	1.735428e-02	8.450403e-02	5.039673e-02	JUNB	1
BP	GO:0006182	cGMP biosynthetic process	1/30	11/18870	1.735428e-02	8.450403e-02	5.039673e-02	GUCY1B1	1
BP	GO:0006222	UMP biosynthetic process	1/30	11/18870	1.735428e-02	8.450403e-02	5.039673e-02	CDA	1
BP	GO:0031915	positive regulation of synaptic plasticity	1/30	11/18870	1.735428e-02	8.450403e-02	5.039673e-02	PTGS2	1
BP	GO:0033089	positive regulation of T cell differentiation in thymus	1/30	11/18870	1.735428e-02	8.450403e-02	5.039673e-02	EGR3	1
BP	GO:0036152	phosphatidylethanolamine acyl-chain remodeling	1/30	11/18870	1.735428e-02	8.450403e-02	5.039673e-02	PLAAT4	1
BP	GO:0045980	negative regulation of nucleotide metabolic process	1/30	11/18870	1.735428e-02	8.450403e-02	5.039673e-02	CDA	1
BP	GO:0046643	regulation of gamma-delta T cell activation	1/30	11/18870	1.735428e-02	8.450403e-02	5.039673e-02	EGR3	1
BP	GO:0072124	regulation of glomerular mesangial cell proliferation	1/30	11/18870	1.735428e-02	8.450403e-02	5.039673e-02	EGR1	1
BP	GO:1990440	positive regulation of transcription from RNA polymerase II promoter in response to endoplasmic reticulum stress	1/30	11/18870	1.735428e-02	8.450403e-02	5.039673e-02	ATF3	1
BP	GO:0062012	regulation of small molecule metabolic process	3/30	337/18870	1.604595e-02	8.450285e-02	5.039603e-02	PTGS2/EGR1/CDA	3
MF	GO:0016209	antioxidant activity	3/32	83/18496	3.934299e-04	8.419400e-03	4.721159e-03	PRXL2A/HBB/PTGS2	3
BP	GO:0071214	cellular response to abiotic stimulus	3/30	334/18870	1.566980e-02	8.360263e-02	4.985915e-02	PTGS2/EGR1/PIEZO2	3
BP	GO:0104004	cellular response to environmental stimulus	3/30	334/18870	1.566980e-02	8.360263e-02	4.985915e-02	PTGS2/EGR1/PIEZO2	3
BP	GO:0008627	intrinsic apoptotic signaling pathway in response to osmotic stress	1/30	10/18870	1.578873e-02	8.360263e-02	4.985915e-02	PTGS2	1
BP	GO:0061418	regulation of transcription from RNA polymerase II promoter in response to hypoxia	1/30	10/18870	1.578873e-02	8.360263e-02	4.985915e-02	EGR1	1
BP	GO:0071374	cellular response to parathyroid hormone stimulus	1/30	10/18870	1.578873e-02	8.360263e-02	4.985915e-02	FOS	1
BP	GO:0072203	cell proliferation involved in metanephros development	1/30	10/18870	1.578873e-02	8.360263e-02	4.985915e-02	EGR1	1
BP	GO:0099550	trans-synaptic signaling, modulating synaptic transmission	1/30	10/18870	1.578873e-02	8.360263e-02	4.985915e-02	GUCY1B1	1
BP	GO:1904627	response to phorbol 13-acetate 12-myristate	1/30	10/18870	1.578873e-02	8.360263e-02	4.985915e-02	FOS	1
BP	GO:1904628	cellular response to phorbol 13-acetate 12-myristate	1/30	10/18870	1.578873e-02	8.360263e-02	4.985915e-02	FOS	1
BP	GO:1901800	positive regulation of proteasomal protein catabolic process	2/30	117/18870	1.480535e-02	8.245048e-02	4.917203e-02	HSPA1A/HSPA1B	2
MF	GO:0008970	phospholipase A1 activity	1/32	18/18496	3.070200e-02	8.212786e-02	4.605301e-02	PLAAT4	1
MF	GO:0140776	protein-containing complex destabilizing activity	2/32	15/18496	3.002365e-04	8.031325e-03	4.503547e-03	HSPA1A/HSPA1B	2
BP	GO:0044344	cellular response to fibroblast growth factor stimulus	2/30	115/18870	1.432943e-02	8.026135e-02	4.786647e-02	NR4A1/EGR3	2
BP	GO:0044403	biological process involved in symbiotic interaction	3/30	322/18870	1.421610e-02	8.008952e-02	4.776399e-02	JUN/HSPA1A/HSPA1B	3
BP	GO:2001243	negative regulation of intrinsic apoptotic signaling pathway	2/30	114/18870	1.409403e-02	7.986615e-02	4.763078e-02	PTGS2/HSPA1A	2
MF	GO:0008381	mechanosensitive monoatomic ion channel activity	1/32	17/18496	2.902056e-02	7.962052e-02	4.464702e-02	PIEZO2	1
MF	GO:0046965	nuclear retinoid X receptor binding	1/32	17/18496	2.902056e-02	7.962052e-02	4.464702e-02	NR4A2	1
MF	GO:0004016	adenylate cyclase activity	1/32	16/18496	2.733630e-02	7.905361e-02	4.432913e-02	GUCY1B1	1
MF	GO:0030548	acetylcholine receptor regulator activity	1/32	16/18496	2.733630e-02	7.905361e-02	4.432913e-02	LYPD6B	1
MF	GO:0099602	neurotransmitter receptor regulator activity	1/32	16/18496	2.733630e-02	7.905361e-02	4.432913e-02	LYPD6B	1
BP	GO:2000060	positive regulation of ubiquitin-dependent protein catabolic process	2/30	113/18870	1.386034e-02	7.900396e-02	4.711659e-02	HSPA1A/HSPA1B	2
BP	GO:0001938	positive regulation of endothelial cell proliferation	2/30	111/18870	1.339815e-02	7.682134e-02	4.581491e-02	NR4A1/EGR3	2
BP	GO:0033209	tumor necrosis factor-mediated signaling pathway	2/30	111/18870	1.339815e-02	7.682134e-02	4.581491e-02	HSPA1A/HSPA1B	2
MF	GO:0016922	nuclear receptor binding	2/32	137/18496	2.336596e-02	7.540123e-02	4.228106e-02	NR4A2/NR4A1	2
MF	GO:0005344	oxygen carrier activity	1/32	14/18496	2.395927e-02	7.540123e-02	4.228106e-02	HBB	1
BP	GO:0035967	cellular response to topologically incorrect protein	2/30	109/18870	1.294289e-02	7.509974e-02	4.478818e-02	HSPA1A/ATF3	2
BP	GO:0071375	cellular response to peptide hormone stimulus	3/30	310/18870	1.284333e-02	7.497102e-02	4.471141e-02	FOS/NR4A2/NR4A1	3
BP	GO:0030217	T cell differentiation	3/30	307/18870	1.251270e-02	7.348370e-02	4.382440e-02	JUNB/EGR3/EGR1	3
MF	GO:0046982	protein heterodimerization activity	3/32	344/18496	2.123629e-02	7.100885e-02	3.981805e-02	NR4A2/NR4A1/ATF3	3
MF	GO:0031625	ubiquitin protein ligase binding	3/32	308/18496	1.587695e-02	7.100273e-02	3.981462e-02	JUN/HSPA1A/HSPA1B	3
MF	GO:0031720	haptoglobin binding	1/32	10/18496	1.717111e-02	7.100273e-02	3.981462e-02	HBB	1
MF	GO:0052740	1-acyl-2-lysophosphatidylserine acylhydrolase activity	1/32	10/18496	1.717111e-02	7.100273e-02	3.981462e-02	PLAAT4	1
MF	GO:0044389	ubiquitin-like protein ligase binding	3/32	327/18496	1.859597e-02	7.100273e-02	3.981462e-02	JUN/HSPA1A/HSPA1B	3
MF	GO:0051082	unfolded protein binding	2/32	122/18496	1.881179e-02	7.100273e-02	3.981462e-02	HSPA1A/HSPA1B	2
MF	GO:0052739	phosphatidylserine 1-acylhydrolase activity	1/32	11/18496	1.887242e-02	7.100273e-02	3.981462e-02	PLAAT4	1
MF	GO:0042826	histone deacetylase binding	2/32	127/18496	2.028326e-02	7.100273e-02	3.981462e-02	HSPA1A/HSPA1B	2
MF	GO:0004126	cytidine deaminase activity	1/32	12/18496	2.057089e-02	7.100273e-02	3.981462e-02	CDA	1
MF	GO:0035497	cAMP response element binding	1/32	12/18496	2.057089e-02	7.100273e-02	3.981462e-02	JUN	1
BP	GO:0032637	interleukin-8 production	2/30	104/18870	1.183536e-02	6.992966e-02	4.170483e-02	HSPA1A/HSPA1B	2
BP	GO:0032677	regulation of interleukin-8 production	2/30	103/18870	1.161915e-02	6.907337e-02	4.119416e-02	HSPA1A/HSPA1B	2
BP	GO:0048511	rhythmic process	3/30	296/18870	1.134309e-02	6.784848e-02	4.046366e-02	ID1/EGR3/EGR1	3
MF	GO:0035259	nuclear glucocorticoid receptor binding	2/32	12/18496	1.893330e-04	6.752877e-03	3.786660e-03	NR4A2/NR4A1	2
BP	GO:1902895	positive regulation of miRNA transcription	3/30	52/18870	7.603028e-05	6.697577e-03	3.994318e-03	FOS/JUN/EGR1	3
BP	GO:2001237	negative regulation of extrinsic apoptotic signaling pathway	2/30	99/18870	1.077217e-02	6.483375e-02	3.866572e-02	HSPA1A/HSPA1B	2
BP	GO:0048661	positive regulation of smooth muscle cell proliferation	2/30	98/18870	1.056492e-02	6.398378e-02	3.815881e-02	JUN/PTGS2	2
BP	GO:1901874	negative regulation of post-translational protein modification	2/30	97/18870	1.035947e-02	6.313414e-02	3.765210e-02	HSPA1A/HSPA1B	2
BP	GO:1901873	regulation of post-translational protein modification	3/30	284/18870	1.014302e-02	6.220622e-02	3.709871e-02	HSPA1A/HSPA1B/EGR1	3
BP	GO:0031110	regulation of microtubule polymerization or depolymerization	2/30	95/18870	9.954029e-03	6.143601e-02	3.663937e-02	HSPA1A/HSPA1B	2
BP	GO:0031668	cellular response to extracellular stimulus	3/30	281/18870	9.855256e-03	6.121630e-02	3.650834e-02	FOS/NR4A2/ATF3	3
BP	GO:0046785	microtubule polymerization	2/30	94/18870	9.754044e-03	6.097851e-02	3.636652e-02	HSPA1A/HSPA1B	2
BP	GO:0032436	positive regulation of proteasomal ubiquitin-dependent protein catabolic process	2/30	93/18870	9.555891e-03	6.012765e-02	3.585909e-02	HSPA1A/HSPA1B	2
BP	GO:0039531	regulation of viral-induced cytoplasmic pattern recognition receptor signaling pathway	2/30	93/18870	9.555891e-03	6.012765e-02	3.585909e-02	HSPA1A/HSPA1B	2
BP	GO:0032273	positive regulation of protein polymerization	2/30	91/18870	9.165105e-03	5.842754e-02	3.484517e-02	HSPA1A/HSPA1B	2
MF	GO:0001228	DNA-binding transcription activator activity, RNA polymerase II-specific	8/32	471/18496	1.023793e-06	5.836201e-05	3.272636e-05	FOS/NR4A2/JUN/JUNB/NR4A1/ATF3/EGR3/EGR1	8
MF	GO:0001216	DNA-binding transcription activator activity	8/32	475/18496	1.090879e-06	5.836201e-05	3.272636e-05	FOS/NR4A2/JUN/JUNB/NR4A1/ATF3/EGR3/EGR1	8
BP	GO:1903321	negative regulation of protein modification by small protein conjugation or removal	2/30	90/18870	8.972483e-03	5.757839e-02	3.433875e-02	HSPA1A/HSPA1B	2
BP	GO:0034620	cellular response to unfolded protein	2/30	89/18870	8.781718e-03	5.672990e-02	3.383272e-02	HSPA1A/ATF3	2
BP	GO:0034976	response to endoplasmic reticulum stress	3/30	266/18870	8.489142e-03	5.520791e-02	3.292504e-02	JUN/HSPA1A/ATF3	3
BP	GO:0071277	cellular response to calcium ion	2/30	87/18870	8.405778e-03	5.503513e-02	3.282199e-02	FOS/JUNB	2
BP	GO:0060395	SMAD protein signal transduction	2/30	84/18870	7.855938e-03	5.178506e-02	3.088371e-02	FOS/JUN	2
BP	GO:0001819	positive regulation of cytokine production	4/30	499/18870	7.676921e-03	5.095162e-02	3.038666e-02	PTGS2/HSPA1A/HSPA1B/EGR1	4
BP	GO:0001667	ameboidal-type cell migration	4/30	497/18870	7.570847e-03	5.059414e-02	3.017347e-02	PTGS2/NR4A1/ID1/EGR3	4
BP	GO:0034655	nucleobase-containing compound catabolic process	4/30	496/18870	7.518177e-03	5.059107e-02	3.017163e-02	RNASET2/HSPA1A/HSPA1B/CDA	4
BP	GO:0031667	response to nutrient levels	4/30	495/18870	7.465752e-03	5.058961e-02	3.017076e-02	FOS/PTGS2/ATF3/PCSK1N	4
BP	GO:0033002	muscle cell proliferation	3/30	247/18870	6.929754e-03	4.781633e-02	2.851683e-02	FOS/JUN/PTGS2	3
BP	GO:0045926	negative regulation of growth	3/30	247/18870	6.929754e-03	4.781633e-02	2.851683e-02	HSPA1A/HSPA1B/CDA	3
BP	GO:2001057	reactive nitrogen species metabolic process	2/30	79/18870	6.977456e-03	4.781633e-02	2.851683e-02	HBB/PTGS2	2
BP	GO:0045444	fat cell differentiation	3/30	248/18870	7.007140e-03	4.781633e-02	2.851683e-02	NR4A2/PTGS2/NR4A1	3
BP	GO:1903131	mononuclear cell differentiation	4/30	481/18870	6.757184e-03	4.780051e-02	2.850739e-02	FOS/JUNB/EGR3/EGR1	4
BP	GO:0031397	negative regulation of protein ubiquitination	2/30	78/18870	6.807503e-03	4.780051e-02	2.850739e-02	HSPA1A/HSPA1B	2
BP	GO:0046209	nitric oxide metabolic process	2/30	78/18870	6.807503e-03	4.780051e-02	2.850739e-02	HBB/PTGS2	2
BP	GO:1903320	regulation of protein modification by small protein conjugation or removal	3/30	243/18870	6.625355e-03	4.755532e-02	2.836117e-02	HSPA1A/HSPA1B/EGR1	3
BP	GO:0042445	hormone metabolic process	3/30	241/18870	6.476228e-03	4.683183e-02	2.792969e-02	SELENOM/EGR1/PCSK1N	3
BP	GO:0071356	cellular response to tumor necrosis factor	3/30	238/18870	6.256358e-03	4.596731e-02	2.741410e-02	FOS/HSPA1A/HSPA1B	3
BP	GO:0035924	cellular response to vascular endothelial growth factor stimulus	2/30	75/18870	6.309238e-03	4.596731e-02	2.741410e-02	NR4A1/EGR3	2
BP	GO:0061077	chaperone-mediated protein folding	2/30	75/18870	6.309238e-03	4.596731e-02	2.741410e-02	HSPA1A/HSPA1B	2
BP	GO:0140467	integrated stress response signaling	3/30	42/18870	3.992031e-05	4.538730e-03	2.706820e-03	FOS/JUN/JUNB	3
BP	GO:1903706	regulation of hemopoiesis	6/30	417/18870	4.253961e-05	4.538730e-03	2.706820e-03	PRXL2A/FOS/JUNB/HSPA1A/HSPA1B/EGR3	6
BP	GO:0034599	cellular response to oxidative stress	5/30	255/18870	4.683932e-05	4.538730e-03	2.706820e-03	FOS/NR4A2/JUN/HSPA1A/HSPA1B	5
BP	GO:0002573	myeloid leukocyte differentiation	3/30	235/18870	6.041050e-03	4.502905e-02	2.685454e-02	PRXL2A/FOS/JUNB	3
BP	GO:0006809	nitric oxide biosynthetic process	2/30	73/18870	5.986787e-03	4.497051e-02	2.681963e-02	HBB/PTGS2	2
CC	GO:0016234	inclusion body	2/31	71/19886	5.466003e-03	4.450888e-02	2.959039e-02	HSPA1A/HSPA1B	2
BP	GO:0071241	cellular response to inorganic substance	5/30	229/18870	2.803128e-05	4.413408e-03	2.632080e-03	GUCY1B1/FOS/JUN/JUNB/PTGS2	5
BP	GO:0043620	regulation of DNA-templated transcription in response to stress	3/30	39/18870	3.188220e-05	4.413408e-03	2.632080e-03	JUN/ATF3/EGR1	3
BP	GO:0071260	cellular response to mechanical stimulus	2/30	72/18870	5.828497e-03	4.412354e-02	2.631451e-02	PTGS2/PIEZO2	2
BP	GO:0090307	mitotic spindle assembly	2/30	71/18870	5.672173e-03	4.327823e-02	2.581038e-02	HSPA1A/HSPA1B	2
BP	GO:0097191	extrinsic apoptotic signaling pathway	3/30	229/18870	5.624014e-03	4.325135e-02	2.579435e-02	HSPA1A/HSPA1B/ATF3	3
MF	GO:0140297	DNA-binding transcription factor binding	4/32	477/18496	8.867174e-03	4.312671e-02	2.418320e-02	FOS/NR4A2/JUN/NR4A1	4
MF	GO:0001618	virus receptor activity	2/32	79/18496	8.222806e-03	4.292532e-02	2.407027e-02	HSPA1A/HSPA1B	2
MF	GO:0046332	SMAD binding	2/32	79/18496	8.222806e-03	4.292532e-02	2.407027e-02	FOS/JUN	2
MF	GO:0140272	exogenous protein binding	2/32	80/18496	8.424595e-03	4.292532e-02	2.407027e-02	HSPA1A/HSPA1B	2
BP	GO:0032922	circadian regulation of gene expression	2/30	70/18870	5.517820e-03	4.277414e-02	2.550975e-02	ID1/EGR1	2
BP	GO:0045670	regulation of osteoclast differentiation	2/30	69/18870	5.365446e-03	4.192837e-02	2.500535e-02	PRXL2A/FOS	2
BP	GO:0038034	signal transduction in absence of ligand	2/30	67/18870	5.066657e-03	3.991537e-02	2.380483e-02	HSPA1A/HSPA1B	2
BP	GO:0060760	positive regulation of response to cytokine stimulus	2/30	67/18870	5.066657e-03	3.991537e-02	2.380483e-02	HSPA1A/HSPA1B	2
BP	GO:0097192	extrinsic apoptotic signaling pathway in absence of ligand	2/30	67/18870	5.066657e-03	3.991537e-02	2.380483e-02	HSPA1A/HSPA1B	2
BP	GO:0044706	multi-multicellular organism process	3/30	216/18870	4.781631e-03	3.861167e-02	2.302733e-02	FOS/JUNB/PTGS2	3
BP	GO:0009612	response to mechanical stimulus	3/30	213/18870	4.598938e-03	3.804026e-02	2.268655e-02	FOS/PTGS2/PIEZO2	3
BP	GO:0062208	positive regulation of pattern recognition receptor signaling pathway	2/30	64/18870	4.633466e-03	3.804026e-02	2.268655e-02	HSPA1A/HSPA1B	2
BP	GO:0060537	muscle tissue development	4/30	433/18870	4.671611e-03	3.804026e-02	2.268655e-02	FOS/NR4A1/ATF3/EGR1	4
BP	GO:0032757	positive regulation of interleukin-8 production	2/30	63/18870	4.493092e-03	3.753281e-02	2.238392e-02	HSPA1A/HSPA1B	2
BP	GO:0043618	regulation of transcription from RNA polymerase II promoter in response to stress	3/30	33/18870	1.915665e-05	3.712559e-03	2.214106e-03	JUN/ATF3/EGR1	3
BP	GO:0071496	cellular response to external stimulus	6/30	346/18870	1.489787e-05	3.609009e-03	2.152350e-03	FOS/NR4A2/PTGS2/ATF3/CDA/PIEZO2	6
CC	GO:0101002	ficolin-1-rich granule	4/31	185/19886	1.874429e-04	3.561415e-03	2.367700e-03	HBB/HSPA1A/HSPA1B/CDA	4
BP	GO:0044703	multi-organism reproductive process	3/30	206/18870	4.189420e-03	3.554475e-02	2.119827e-02	FOS/JUNB/PTGS2	3
BP	GO:0031113	regulation of microtubule polymerization	2/30	61/18870	4.218417e-03	3.554475e-02	2.119827e-02	HSPA1A/HSPA1B	2
BP	GO:0000302	response to reactive oxygen species	3/30	205/18870	4.132816e-03	3.543981e-02	2.113569e-02	FOS/JUN/HBB	3
BP	GO:0046686	response to cadmium ion	2/30	59/18870	3.951882e-03	3.533501e-02	2.107318e-02	FOS/JUN	2
BP	GO:0060135	maternal process involved in female pregnancy	2/30	59/18870	3.951882e-03	3.533501e-02	2.107318e-02	JUNB/PTGS2	2
BP	GO:0007623	circadian rhythm	3/30	204/18870	4.076683e-03	3.533501e-02	2.107318e-02	ID1/EGR3/EGR1	3
BP	GO:0001961	positive regulation of cytokine-mediated signaling pathway	2/30	60/18870	4.084129e-03	3.533501e-02	2.107318e-02	HSPA1A/HSPA1B	2
BP	GO:0010803	regulation of tumor necrosis factor-mediated signaling pathway	2/30	60/18870	4.084129e-03	3.533501e-02	2.107318e-02	HSPA1A/HSPA1B	2
BP	GO:0080164	regulation of nitric oxide metabolic process	2/30	60/18870	4.084129e-03	3.533501e-02	2.107318e-02	HBB/PTGS2	2
BP	GO:0045428	regulation of nitric oxide biosynthetic process	2/30	58/18870	3.821683e-03	3.493595e-02	2.083519e-02	HBB/PTGS2	2
MF	GO:0044183	protein folding chaperone	2/32	66/18496	5.805280e-03	3.450917e-02	1.935093e-02	HSPA1A/HSPA1B	2
CC	GO:1904724	tertiary granule lumen	2/31	55/19886	3.317376e-03	3.151507e-02	2.095185e-02	HBB/CDA	2
BP	GO:0030308	negative regulation of cell growth	3/30	189/18870	3.290357e-03	3.081952e-02	1.838023e-02	HSPA1A/HSPA1B/CDA	3
BP	GO:0019693	ribose phosphate metabolic process	4/30	393/18870	3.308178e-03	3.081952e-02	1.838023e-02	GUCY1B1/HSPA1A/HSPA1B/CDA	4
BP	GO:0002040	sprouting angiogenesis	3/30	190/18870	3.339577e-03	3.081952e-02	1.838023e-02	PTGS2/NR4A1/EGR3	3
BP	GO:0007565	female pregnancy	3/30	186/18870	3.145395e-03	2.988125e-02	1.782066e-02	FOS/JUNB/PTGS2	3
BP	GO:0051495	positive regulation of cytoskeleton organization	3/30	184/18870	3.050987e-03	2.948154e-02	1.758228e-02	S100A10/HSPA1A/HSPA1B	3
BP	GO:0009259	ribonucleotide metabolic process	4/30	385/18870	3.072895e-03	2.948154e-02	1.758228e-02	GUCY1B1/HSPA1A/HSPA1B/CDA	4
BP	GO:0001659	temperature homeostasis	3/30	183/18870	3.004449e-03	2.940718e-02	1.753793e-02	PTGS2/ID1/EGR1	3
BP	GO:0062197	cellular response to chemical stress	6/30	317/18870	9.059922e-06	2.926355e-03	1.745227e-03	FOS/NR4A2/JUN/PTGS2/HSPA1A/HSPA1B	6
BP	GO:0090130	tissue migration	4/30	380/18870	2.931840e-03	2.898931e-02	1.728872e-02	PTGS2/NR4A1/ID1/EGR3	4
BP	GO:0090132	epithelium migration	4/30	375/18870	2.795308e-03	2.792426e-02	1.665354e-02	PTGS2/NR4A1/ID1/EGR3	4
MF	GO:0016684	oxidoreductase activity, acting on peroxide as acceptor	2/32	57/18496	4.361481e-03	2.745167e-02	1.539346e-02	HBB/PTGS2	2
BP	GO:0010631	epithelial cell migration	4/30	372/18870	2.715529e-03	2.740987e-02	1.634677e-02	PTGS2/NR4A1/ID1/EGR3	4
MF	GO:0004601	peroxidase activity	2/32	55/18496	4.066891e-03	2.719733e-02	1.525084e-02	HBB/PTGS2	2
BP	GO:1902905	positive regulation of supramolecular fiber organization	3/30	175/18870	2.647935e-03	2.700894e-02	1.610766e-02	S100A10/HSPA1A/HSPA1B	3
BP	GO:0071453	cellular response to oxygen levels	3/30	174/18870	2.605323e-03	2.685700e-02	1.601705e-02	FOS/PTGS2/EGR1	3
BP	GO:1902074	response to salt	4/30	366/18870	2.560711e-03	2.668095e-02	1.591206e-02	FOS/JUNB/PTGS2/EGR1	4
BP	GO:0014075	response to amine	2/30	47/18870	2.526480e-03	2.661043e-02	1.587000e-02	NR4A2/NR4A1	2
BP	GO:0140353	lipid export from cell	2/30	47/18870	2.526480e-03	2.661043e-02	1.587000e-02	SELENOM/PTGS2	2
BP	GO:0007020	microtubule nucleation	2/30	45/18870	2.318366e-03	2.606995e-02	1.554766e-02	HSPA1A/HSPA1B	2
BP	GO:0010038	response to metal ion	4/30	359/18870	2.387930e-03	2.606995e-02	1.554766e-02	FOS/JUN/JUNB/PTGS2	4
BP	GO:0045646	regulation of erythrocyte differentiation	2/30	46/18870	2.421357e-03	2.606995e-02	1.554766e-02	HSPA1A/HSPA1B	2
BP	GO:0090224	regulation of spindle organization	2/30	46/18870	2.421357e-03	2.606995e-02	1.554766e-02	HSPA1A/HSPA1B	2
BP	GO:2001239	regulation of extrinsic apoptotic signaling pathway in absence of ligand	2/30	46/18870	2.421357e-03	2.606995e-02	1.554766e-02	HSPA1A/HSPA1B	2
MF	GO:0004879	nuclear receptor activity	2/32	52/18496	3.643195e-03	2.598812e-02	1.457278e-02	NR4A2/NR4A1	2
MF	GO:0098531	ligand-activated transcription factor activity	2/32	52/18496	3.643195e-03	2.598812e-02	1.457278e-02	NR4A2/NR4A1	2
BP	GO:0030522	intracellular receptor signaling pathway	4/30	353/18870	2.246404e-03	2.560901e-02	1.527277e-02	NR4A2/HSPA1A/NR4A1/HSPA1B	4
BP	GO:0035914	skeletal muscle cell differentiation	4/30	73/18870	5.234053e-06	2.535898e-03	1.512366e-03	FOS/NR4A1/ATF3/EGR1	4
BP	GO:0006979	response to oxidative stress	7/30	400/18870	2.438110e-06	2.362528e-03	1.408971e-03	FOS/NR4A2/JUN/HBB/PTGS2/HSPA1A/HSPA1B	7
BP	GO:0060236	regulation of mitotic spindle organization	2/30	42/18870	2.022251e-03	2.332811e-02	1.391248e-02	HSPA1A/HSPA1B	2
BP	GO:0006458	'de novo' protein folding	2/30	41/18870	1.927854e-03	2.312537e-02	1.379157e-02	HSPA1A/HSPA1B	2
BP	GO:0036294	cellular response to decreased oxygen levels	3/30	158/18870	1.980810e-03	2.312537e-02	1.379157e-02	FOS/PTGS2/EGR1	3
BP	GO:0098754	detoxification	3/30	158/18870	1.980810e-03	2.312537e-02	1.379157e-02	PRXL2A/HBB/PTGS2	3
BP	GO:2001236	regulation of extrinsic apoptotic signaling pathway	3/30	158/18870	1.980810e-03	2.312537e-02	1.379157e-02	HSPA1A/HSPA1B/ATF3	3
MF	GO:0061629	RNA polymerase II-specific DNA-binding transcription factor binding	4/32	344/18496	2.802515e-03	2.306685e-02	1.293468e-02	FOS/NR4A2/JUN/NR4A1	4
BP	GO:1904407	positive regulation of nitric oxide metabolic process	2/30	39/18870	1.745563e-03	2.155878e-02	1.285728e-02	HBB/PTGS2	2
BP	GO:0048545	response to steroid hormone	4/30	330/18870	1.757630e-03	2.155878e-02	1.285728e-02	FOS/PTGS2/HSPA1A/HSPA1B	4
BP	GO:0045429	positive regulation of nitric oxide biosynthetic process	2/30	38/18870	1.657682e-03	2.086096e-02	1.244111e-02	HBB/PTGS2	2
BP	GO:0071456	cellular response to hypoxia	3/30	147/18870	1.611781e-03	2.055020e-02	1.225578e-02	FOS/PTGS2/EGR1	3
BP	GO:0051084	'de novo' post-translational protein folding	2/30	37/18870	1.571986e-03	2.052280e-02	1.223944e-02	HSPA1A/HSPA1B	2
BP	GO:0071276	cellular response to cadmium ion	2/30	37/18870	1.571986e-03	2.052280e-02	1.223944e-02	FOS/JUN	2
BP	GO:1902105	regulation of leukocyte differentiation	4/30	321/18870	1.588452e-03	2.052280e-02	1.223944e-02	PRXL2A/FOS/JUNB/EGR3	4
BP	GO:0036293	response to decreased oxygen levels	4/30	315/18870	1.482213e-03	2.003249e-02	1.194703e-02	FOS/NR4A2/PTGS2/EGR1	4
BP	GO:0031112	positive regulation of microtubule polymerization or depolymerization	2/30	36/18870	1.488482e-03	2.003249e-02	1.194703e-02	HSPA1A/HSPA1B	2
MF	GO:0140662	ATP-dependent protein folding chaperone	2/32	40/18496	2.170946e-03	1.983082e-02	1.112009e-02	HSPA1A/HSPA1B	2
MF	GO:0046906	tetrapyrrole binding	3/32	151/18496	2.224017e-03	1.983082e-02	1.112009e-02	GUCY1B1/HBB/PTGS2	3
MF	GO:0020037	heme binding	3/32	141/18496	1.829486e-03	1.957550e-02	1.097691e-02	GUCY1B1/HBB/PTGS2	3
BP	GO:0001893	maternal placenta development	2/30	35/18870	1.407177e-03	1.947935e-02	1.161715e-02	JUNB/PTGS2	2
BP	GO:1901099	negative regulation of signal transduction in absence of ligand	2/30	35/18870	1.407177e-03	1.947935e-02	1.161715e-02	HSPA1A/HSPA1B	2
BP	GO:2001240	negative regulation of extrinsic apoptotic signaling pathway in absence of ligand	2/30	35/18870	1.407177e-03	1.947935e-02	1.161715e-02	HSPA1A/HSPA1B	2
BP	GO:0098781	ncRNA transcription	3/30	136/18870	1.289298e-03	1.864671e-02	1.112057e-02	FOS/JUN/EGR1	3
BP	GO:0045648	positive regulation of erythrocyte differentiation	2/30	33/18870	1.251190e-03	1.836974e-02	1.095539e-02	HSPA1A/HSPA1B	2
BP	GO:0001666	response to hypoxia	4/30	298/18870	1.208345e-03	1.801364e-02	1.074302e-02	FOS/NR4A2/PTGS2/EGR1	4
BP	GO:0071560	cellular response to transforming growth factor beta stimulus	4/30	287/18870	1.051427e-03	1.781327e-02	1.062352e-02	FOS/JUN/HSPA1A/ID1	4
BP	GO:0097237	cellular response to toxic substance	3/30	128/18870	1.082620e-03	1.781327e-02	1.062352e-02	PRXL2A/HBB/PTGS2	3
BP	GO:0001975	response to amphetamine	2/30	31/18870	1.104078e-03	1.781327e-02	1.062352e-02	NR4A2/NR4A1	2
BP	GO:0035767	endothelial cell chemotaxis	2/30	31/18870	1.104078e-03	1.781327e-02	1.062352e-02	NR4A1/EGR3	2
BP	GO:0071559	response to transforming growth factor beta	4/30	293/18870	1.135111e-03	1.781327e-02	1.062352e-02	FOS/JUN/HSPA1A/ID1	4
BP	GO:0031116	positive regulation of microtubule polymerization	2/30	32/18870	1.176521e-03	1.781327e-02	1.062352e-02	HSPA1A/HSPA1B	2
BP	GO:0051085	chaperone cofactor-dependent protein refolding	2/30	32/18870	1.176521e-03	1.781327e-02	1.062352e-02	HSPA1A/HSPA1B	2
BP	GO:0090169	regulation of spindle assembly	2/30	32/18870	1.176521e-03	1.781327e-02	1.062352e-02	HSPA1A/HSPA1B	2
BP	GO:0043542	endothelial cell migration	4/30	284/18870	1.011262e-03	1.749844e-02	1.043576e-02	PTGS2/NR4A1/ID1/EGR3	4
BP	GO:0071774	response to fibroblast growth factor	3/30	123/18870	9.648623e-04	1.701734e-02	1.014885e-02	IER2/NR4A1/EGR3	3
BP	GO:0035872	nucleotide-binding domain, leucine rich repeat containing receptor signaling pathway	2/30	29/18870	9.658967e-04	1.701734e-02	1.014885e-02	HSPA1A/HSPA1B	2
MF	GO:0031072	heat shock protein binding	3/32	128/18496	1.386637e-03	1.648557e-02	9.244246e-03	GUCY1B1/HSPA1A/HSPA1B	3
BP	GO:0070423	nucleotide-binding oligomerization domain containing signaling pathway	2/30	28/18870	9.001717e-04	1.645786e-02	9.815179e-03	HSPA1A/HSPA1B	2
CC	GO:0016235	aggresome	2/31	35/19886	1.355202e-03	1.642396e-02	1.091897e-02	HSPA1A/HSPA1B	2
CC	GO:0072562	blood microparticle	3/31	144/19886	1.440698e-03	1.642396e-02	1.091897e-02	HBB/HSPA1A/HSPA1B	3
BP	GO:1990748	cellular detoxification	3/30	119/18870	8.767759e-04	1.633838e-02	9.743926e-03	PRXL2A/HBB/PTGS2	3
BP	GO:0042026	protein refolding	2/30	27/18870	8.366998e-04	1.589730e-02	9.480870e-03	HSPA1A/HSPA1B	2
BP	GO:0009636	response to toxic substance	4/30	258/18870	7.072587e-04	1.390635e-02	8.293504e-03	PRXL2A/FOS/HBB/PTGS2	4
BP	GO:0046697	decidualization	2/30	25/18870	7.165423e-04	1.390635e-02	8.293504e-03	JUNB/PTGS2	2
BP	GO:0034612	response to tumor necrosis factor	4/30	259/18870	7.175618e-04	1.390635e-02	8.293504e-03	FOS/PTGS2/HSPA1A/HSPA1B	4
BP	GO:0070841	inclusion body assembly	2/30	24/18870	6.598705e-04	1.360456e-02	8.113526e-03	HSPA1A/HSPA1B	2
BP	GO:0030316	osteoclast differentiation	3/30	106/18870	6.263900e-04	1.319504e-02	7.869293e-03	PRXL2A/FOS/JUNB	3
BP	GO:0010586	miRNA metabolic process	3/30	105/18870	6.093139e-04	1.312056e-02	7.824874e-03	FOS/JUN/EGR1	3
BP	GO:0098869	cellular oxidant detoxification	3/30	99/18870	5.131024e-04	1.268648e-02	7.565993e-03	PRXL2A/HBB/PTGS2	3
BP	GO:0030099	myeloid cell differentiation	5/30	430/18870	5.344814e-04	1.268648e-02	7.565993e-03	PRXL2A/FOS/JUNB/HSPA1A/HSPA1B	5
BP	GO:0043434	response to peptide hormone	5/30	430/18870	5.344814e-04	1.268648e-02	7.565993e-03	FOS/NR4A2/PTGS2/NR4A1/EGR1	5
BP	GO:1901673	regulation of mitotic spindle assembly	2/30	22/18870	5.533754e-04	1.268648e-02	7.565993e-03	HSPA1A/HSPA1B	2
BP	GO:2001234	negative regulation of apoptotic signaling pathway	4/30	243/18870	5.650337e-04	1.268648e-02	7.565993e-03	NR4A2/PTGS2/HSPA1A/HSPA1B	4
BP	GO:0009408	response to heat	3/30	103/18870	5.760629e-04	1.268648e-02	7.565993e-03	PTGS2/HSPA1A/HSPA1B	3
BP	GO:0045639	positive regulation of myeloid cell differentiation	3/30	103/18870	5.760629e-04	1.268648e-02	7.565993e-03	FOS/HSPA1A/HSPA1B	3
BP	GO:0002042	cell migration involved in sprouting angiogenesis	3/30	96/18870	4.689093e-04	1.228036e-02	7.323790e-03	PTGS2/NR4A1/EGR3	3
BP	GO:0007179	transforming growth factor beta receptor signaling pathway	4/30	229/18870	4.518873e-04	1.216330e-02	7.253980e-03	FOS/JUN/HSPA1A/ID1	4
CC	GO:1904813	ficolin-1-rich granule lumen	4/31	124/19886	3.977456e-05	1.206251e-03	8.019395e-04	HBB/HSPA1A/HSPA1B/CDA	4
CC	GO:0090575	RNA polymerase II transcription regulator complex	5/31	254/19886	4.232459e-05	1.206251e-03	8.019395e-04	FOS/S100A10/JUN/JUNB/ATF3	5
BP	GO:0007178	transmembrane receptor protein serine/threonine kinase signaling pathway	5/30	410/18870	4.301865e-04	1.191002e-02	7.102929e-03	FOS/JUN/HSPA1A/ID1/EGR1	5
BP	GO:0010968	regulation of microtubule nucleation	2/30	19/18870	4.108579e-04	1.179623e-02	7.035065e-03	HSPA1A/HSPA1B	2
BP	GO:0070431	nucleotide-binding oligomerization domain containing 2 signaling pathway	2/30	19/18870	4.108579e-04	1.179623e-02	7.035065e-03	HSPA1A/HSPA1B	2
BP	GO:0140747	regulation of ncRNA transcription	3/30	92/18870	4.139027e-04	1.179623e-02	7.035065e-03	FOS/JUN/EGR1	3
BP	GO:2001233	regulation of apoptotic signaling pathway	5/30	398/18870	3.755055e-04	1.173758e-02	7.000086e-03	NR4A2/PTGS2/HSPA1A/HSPA1B/ATF3	5
MF	GO:0016849	phosphorus-oxygen lyase activity	2/32	23/18496	7.172016e-04	1.135005e-02	6.364515e-03	GUCY1B1/RNASET2	2
MF	GO:0140416	transcription regulator inhibitor activity	2/32	24/18496	7.815573e-04	1.135005e-02	6.364515e-03	HSPA1A/ID1	2
MF	GO:0070412	R-SMAD binding	2/32	25/18496	8.486020e-04	1.135005e-02	6.364515e-03	FOS/JUN	2
BP	GO:0090083	regulation of inclusion body assembly	2/30	17/18870	3.274109e-04	1.109697e-02	6.618037e-03	HSPA1A/HSPA1B	2
BP	GO:2000628	regulation of miRNA metabolic process	3/30	86/18870	3.394800e-04	1.109697e-02	6.618037e-03	FOS/JUN/EGR1	3
BP	GO:0045637	regulation of myeloid cell differentiation	4/30	213/18870	3.435593e-04	1.109697e-02	6.618037e-03	PRXL2A/FOS/HSPA1A/HSPA1B	4
