# Supplementary material for: Modulation of bone marrow haematopoietic stem cell activity as a therapeutic strategy after myocardial infarction: a preclinical study
Source: Nat Cell Biol. 2025 Apr 2;27(4):591–604. doi: 10.1038/s41556-025-01639-4 (PMC11991920; doi:10.1038/s41556-025-01639-4)
Supplement: Supplementary file 4 — Cluster markers and DEGs from scRNA-seq on human BM monocytes upon acute and chronic MI, related to Fig. 1. [file 41556_2025_1639_MOESM4_ESM.xlsx]

## Sheet: Information
Cluster markers and DEGs from scRNA-seq on human BM monocytes upon acute and chronic MI, related to figure 1.

## Sheet: Markers logfc0.5 padj0.05
p_val	avg_log2FC	pct.1	pct.2	p_val_adj	cluster	gene
0	1.97887540448952	804	154	0	Intermediate	CYP1B1
0	1.57726330497766	898	393	0	Intermediate	RGS2
0	1.55016120527594	565	192	0	Intermediate	THBS1
0	1.49317207599277	985	627	0	Intermediate	S100A12
0	1.49313177348025	999	0.79	0	Intermediate	VCAN
0	1.43159944337676	1	952	0	Intermediate	CTSS
0	1.39968968676668	731	188	0	Intermediate	RBP7
0	1.38928570019099	971	539	0	Intermediate	CD14
1.60073022058331e-155	1.11237778684379	0.41	172	6.9577339767874e-151	Intermediate	EREG
1.28357166234434e-298	1.09060485052563	707	372	5.57917258754589e-294	Intermediate	NAMPT
0	1.0905800977457	915	582	0	Intermediate	PLBD1
0	1.0871390074718	961	694	0	Intermediate	DUSP1
0	1.07625672085279	893	408	0	Intermediate	SERPINA1
0	1.07482790880908	998	917	0	Intermediate	NEAT1
0	1.07231591121097	804	271	0	Intermediate	CLEC7A
0	1.06361629814756	847	394	0	Intermediate	FPR1
0	1.05299137547524	0.64	153	0	Intermediate	C5AR1
0	1.02640412791312	1	744	0	Intermediate	FCN1
0	1.01506009822291	998	927	0	Intermediate	FOS
0	1.00638772036614	991	0.9	0	Intermediate	BTG1
0	1.00614205572692	0.53	85	0	Intermediate	2,00 VNN
2.11801816881642e-295	1.0012198026021	814	516	9.20617777257747e-291	Intermediate	SOD2
0	1.00113990501901	999	887	0	Intermediate	S100A9
0	0.998648241106566	895	618	0	Intermediate	CD55
0	0.984171068526123	806	435	0	Intermediate	LRRK2
0	0.974681568298886	654	223	0	Intermediate	ZFP36L1
6.13341746051073e-292	0.968402346326799	825	478	2.66595123338559e-287	Intermediate	SLC2A3
0	0.961982413882431	571	135	0	Intermediate	CLEC4E
0	0.960560947117165	0.77	377	0	Intermediate	SLC11A1
0	0.954003298013496	885	546	0	Intermediate	SDCBP
0	0.94995789155109	923	653	0	Intermediate	FYB1
0	0.933060429382767	998	801	0	Intermediate	IFI30
0	0.929336972370074	978	761	0	Intermediate	CEBPD
0	0.92596749977695	985	851	0	Intermediate	SAT1
0	0.924572778099443	897	579	0	Intermediate	CSF3R
1.16293702234262e-305	0.919583699880025	908	667	5.05482206131445e-301	Intermediate	VMP1
0	0.908454227822653	899	647	0	Intermediate	LTA4H
0	0.900031907301809	978	777	0	Intermediate	TYMP
0	0.897573124569667	948	666	0	Intermediate	NCF2
0	0.881360018660101	998	971	0	Intermediate	TYROBP
1.03665501400426e-265	0.878411163463878	881	634	4.50592468387094e-261	Intermediate	CD52
5.22788376904293e-243	0.869951544080621	761	487	2.2723519590522e-238	Intermediate	HIF1A
8.12306347020887e-263	0.865488982704933	777	458	3.53077076796099e-258	Intermediate	ATP2B1-AS1
0	0.854432686586112	999	0.99	0	Intermediate	FTH1
3.64958379329626e-178	0.854201873511456	516	236	1.58632809159415e-173	Intermediate	FOLR3
6.51287143787645e-299	0.852351876773602	962	765	2.83088469918738e-294	Intermediate	JUNB
7.67911368712871e-237	0.842672088708405	963	827	3.33780355524737e-232	Intermediate	IER2
0	0.840948112528191	959	784	0	Intermediate	EVI2B
0	0.836744206440154	491	119	0	Intermediate	CD300E
0	0.826382621223974	911	668	0	Intermediate	CD44
0	0.813902620944956	998	968	0	Intermediate	S100A11
1.77149682294203e-244	0.789152557334064	722	387	7.69998809059981e-240	Intermediate	LILRA5
4.71221793754168e-297	0.780698770488569	0.91	0.67	2.04821264873187e-292	Intermediate	ASAH1
1.60142483473377e-228	0.768965539615595	566	0.23	6.96075318665381e-224	Intermediate	DUSP6
5.02412260442417e-263	0.762215703407465	0.51	179	2.18378513123901e-258	Intermediate	IER3
1.13678011841204e-276	0.761906019471565	911	642	4.94112846268979e-272	Intermediate	MEGF9
3.76033913745993e-270	0.739533376780129	0.69	338	1.63446900948833e-265	Intermediate	LRP1
0	0.732064828435786	991	923	0	Intermediate	PTPRC
1.41723574110762e-284	0.73165640931909	906	701	6.16015687229837e-280	Intermediate	GLRX
8.04362387850535e-276	0.729834127390361	976	0.87	3.49624155503114e-271	Intermediate	CYBB
3.70572466525946e-237	0.726967040507388	722	421	1.61073028300168e-232	Intermediate	EVI2A
1.29422536554969e-242	0.72617615215652	808	516	5.62547997389829e-238	Intermediate	CARD16
0	0.723466162177731	989	843	0	Intermediate	APLP2
1.9232921945353e-277	0.723340590740276	988	893	8.35978185276715e-273	Intermediate	TXNIP
5.37129280513684e-202	0.715605205552381	799	558	2.33468613068078e-197	Intermediate	RAB31
6.12418291301249e-203	0.710221444186617	855	629	2.66193734497001e-198	Intermediate	CD36
1.196743659393e-253	0.704979675155369	556	212	5.20176598991763e-249	Intermediate	FCGR2A
1.23639470336822e-294	0.697641492872457	999	846	5.3741132176603e-290	Intermediate	MNDA
3.05917498429781e-218	0.695002245350698	714	413	1.32970099867489e-213	Intermediate	PLXDC2
3.1519377812109e-274	0.693928244807233	498	161	1.37002127598113e-269	Intermediate	CREB5
0	0.690003970344168	358	41	0	Intermediate	AQP9
1.02135146434644e-281	0.688738957488024	0.46	137	4.43940627492824e-277	Intermediate	CD163
4.08724572878409e-176	0.682995165420649	795	528	1.77656222847329e-171	Intermediate	NCF1
0	0.673537918607725	985	902	0	Intermediate	LAPTM5
3.80554620517192e-214	0.672675727142163	783	532	1.65411871354003e-209	Intermediate	FBXL5
2.55755041140112e-130	0.671799559372172	177	36	1.11166486181961e-125	Intermediate	G0S2
2.84481056007489e-193	0.670130356717177	799	555	1.23652535804215e-188	Intermediate	MARCH1
0	0.670079659685985	996	967	0	Intermediate	PSAP
5.03282605143402e-225	0.664965862280588	749	412	2.18756817151631e-220	Intermediate	GIMAP4
3.00447699837935e-95	0.663078254410271	387	201	1.30592597211557e-90	Intermediate	TMEM176B
1.27876581206356e-288	0.662314748436415	978	901	5.55828347871547e-284	Intermediate	ITM2B
6.65769548887008e-206	0.660646796975447	712	423	2.89383392119227e-201	Intermediate	DPYD
9.68751288995766e-244	0.656460475831985	967	891	4.210774352749e-239	Intermediate	AP1S2
2.20800033960119e-209	0.65538053124649	703	388	9.59729427611051e-205	Intermediate	LILRB3
1.48698072588727e-221	0.654507725597	864	558	6.46331042314159e-217	Intermediate	JAML
1.91453056235153e-290	0.649292284283522	983	917	8.32169854231715e-286	Intermediate	BRI3
1.67313756883572e-198	0.646979047848654	1	867	7.27245975670133e-194	Intermediate	S100A8
1.45591720209163e-177	0.645363768974697	744	0.51	6.32828971061149e-173	Intermediate	OGFRL1
5.46649901418983e-186	0.644835986800066	0.77	476	2.37606846150775e-181	Intermediate	CDA
4.38389321842857e-196	0.644151502031867	674	365	1.90550302632216e-191	Intermediate	GIMAP7
1.98005174063082e-210	0.640131948890286	844	602	8.6064928958259e-206	Intermediate	TNFRSF1B
5.70900323960089e-143	0.639319296516827	938	788	2.48147534812492e-138	Intermediate	JUN
1.5210642730133e-217	0.637838574859235	687	352	6.6114579690796e-213	Intermediate	ITGAM
0	0.631811004864466	999	999	0	Intermediate	FTL
2.17295860688486e-159	0.628307883997821	641	385	9.44498188068571e-155	Intermediate	MXD1
1.46136540549607e-128	0.623461960898998	632	414	6.35197087152924e-124	Intermediate	GLUL
2.1745791264494e-182	0.622844794203147	858	665	9.45202563102497e-178	Intermediate	GCA
7.48108892866923e-177	0.620021823532735	793	583	3.25173011373537e-172	Intermediate	STK17B
1.89846367230506e-227	0.61873091246702	958	742	8.25186219804119e-223	Intermediate	FGL2
1.37221559014058e-205	0.618635389815645	406	136	5.96447228410506e-201	Intermediate	TREM1
2.72224137053586e-202	0.613407074931257	418	135	1.18324943411712e-197	Intermediate	MAFB
3.8884751481465e-182	0.613244235741538	724	448	1.69016460789336e-177	Intermediate	ASGR1
5.40620793266399e-166	0.610861807004949	845	644	2.34986234001173e-161	Intermediate	CLEC12A
9.11995706557896e-211	0.607602766443567	604	0.28	3.96408053812455e-206	Intermediate	SLC7A7
2.22076849362528e-188	0.605502476727538	872	661	9.65279233439166e-184	Intermediate	NUP214
5.55560224690499e-113	0.602456887234677	0.33	139	2.41479807263972e-108	Intermediate	TMEM176A
2.3672352597231e-286	0.599265345278871	994	892	1.02894247799124e-281	Intermediate	AIF1
6.31488991138584e-188	0.595758494442618	552	0.26	2.74483004888297e-183	Intermediate	QPCT
3.53077782941751e-124	0.595746032753495	624	414	1.53468789133462e-119	Intermediate	PLAUR
5.48566961884168e-195	0.594882531368148	985	821	2.38440115652572e-190	Intermediate	ANXA1
0	0.591712224653461	998	992	0	Intermediate	S100A6
2.83173680301143e-195	0.587557490960883	892	687	1.23084271879695e-190	Intermediate	CD48
2.54161623914294e-141	0.582298539609395	722	505	1.10473891450587e-136	Intermediate	CD93
1.72561569386585e-216	0.580612560527247	241	39	7.5005611749573e-212	Intermediate	STEAP4
7.98444794021319e-108	0.578990440684293	612	423	3.47052014169306e-103	Intermediate	KIAA1551
1.76215797756405e-185	0.577594174108772	929	769	7.65939586527992e-181	Intermediate	CTSD
7.55630446233383e-162	0.576797352914272	703	439	3.28442329759802e-157	Intermediate	LILRB2
4.26202354850785e-148	0.574614834439283	886	765	1.85253115559442e-143	Intermediate	USP15
1.4616281329452e-226	0.57267316976435	381	0.1	6.35311284265961e-222	Intermediate	APOBEC3A
1.83831333294897e-154	0.568170405529656	681	457	7.99041273299601e-150	Intermediate	PICALM
1.01540427618911e-177	0.567836804021217	0.85	606	4.41355622688359e-173	Intermediate	LGALS3
2.61934620841695e-146	0.56367027618694	533	283	1.13852502295051e-141	Intermediate	SAMSN1
2.0806289989103e-256	0.560000254693399	998	0.85	9.04366200666351e-252	Intermediate	COTL1
4.51416565474688e-174	0.557904990367795	642	345	1.96212724349228e-169	Intermediate	PILRA
8.24090471537119e-166	0.556648271587753	543	261	3.58199164358324e-161	Intermediate	SMIM25
5.9759791848787e-223	0.556038038593463	324	76	2.59751911249937e-218	Intermediate	BCL2A1
2.27066095325065e-147	0.555856362917811	612	373	9.86965489939926e-143	Intermediate	IFNGR2
3.08981532033169e-166	0.553961423738469	908	0.78	1.34301912713537e-161	Intermediate	TNFSF13B
2.65985982328556e-157	0.550275717073614	904	736	1.1561346707893e-152	Intermediate	KCTD12
4.43211275495136e-157	0.549771595543418	483	228	1.92646213006716e-152	Intermediate	NABP1
4.39010921817436e-145	0.546138217567419	465	226	1.90820487277167e-140	Intermediate	PLIN2
3.31774041102973e-132	0.537669915826771	731	0.52	1.44208904705818e-127	Intermediate	TNFAIP2
5.85574214928223e-136	0.535240342469451	917	799	2.54525688260702e-131	Intermediate	MCL1
8.31852242157889e-125	0.534097662262835	735	535	3.61572895576348e-120	Intermediate	SLA
2.61470055694423e-155	0.528376366312743	512	251	1.13650574408138e-150	Intermediate	NINJ1
5.56232536824269e-88	0.526500454402241	606	438	2.41772034456037e-83	Intermediate	NFKBIA
2.95536124941627e-182	0.520749064998824	405	145	1.28457732067127e-177	Intermediate	CRISPLD2
2.6605883879365e-187	0.519388729660898	979	885	1.15645134870048e-182	Intermediate	CAST
1.43659211429666e-126	0.518467443809602	579	347	6.24429128400186e-122	Intermediate	KCNE3
1.51136202601203e-186	0.512557965991484	979	872	6.56928618226387e-182	Intermediate	ITGB2
1.21855870106168e-124	0.510717100706854	676	455	5.29658725003468e-120	Intermediate	BST1
7.66608047132755e-96	0.506380643991658	506	318	3.33213853766723e-91	Intermediate	KYNU
2.39904775387118e-240	0.506073156981572	0.28	48	1.04277009669765e-235	Intermediate	NRG1
1.68703167779245e-115	0.504767440529493	665	466	7.33285189069268e-111	Intermediate	TMEM170B
1.04635305063051e-149	0.504123479931487	389	153	4.54807816987058e-145	Intermediate	CR1
5.55472007802766e-82	0.502661298500238	891	818	2.4144146291155e-77	Intermediate	KLF6
2.0135575869487e-132	0.500903911269089	595	346	8.7521294074312e-128	Intermediate	GIMAP1
6.25020807096083e-280	1.17702258416563	969	661	2.71671544012384e-275	Classical	S100A12
0	1.15509618957962	1	878	0	Classical	S100A8
0	1.07992046947665	1	896	0	Classical	S100A9
7.61779692627185e-261	0.90154265140137	708	333	3.31115161197332e-256	Classical	PADI4
8.08168539213985e-228	0.857293999439691	904	612	3.51278537254751e-223	Classical	PLBD1
1.73674122073346e-126	0.748940820409953	804	532	7.54891939004004e-122	Classical	RETN
4.053334090603e-144	0.714807326634817	0.79	515	1.7618221958215e-139	Classical	SLC2A3
2.63850886120379e-297	0.712361827120934	1	925	1.14685426161084e-292	Classical	TSPO
7.67218273463296e-172	0.66258697771026	994	767	3.33479094743556e-167	Classical	FCN1
4.00441714111913e-172	0.658363428515632	0.9	667	1.74055995455884e-167	Classical	MEGF9
8.5468993498099e-162	0.635803351920751	723	0.42	3.71499527138837e-157	Classical	MCEMP1
3.04653071442285e-204	0.625875855378589	981	0.9	1.32420504033104e-199	Classical	SERPINB1
6.19550022594208e-286	0.622219808888205	1	992	2.69293612820798e-281	Classical	S100A6
2.42992040728799e-118	0.618128816537076	738	479	1.0561892042318e-113	Classical	CES1
7.52291992194215e-159	0.614922706193113	938	781	3.26991237327137e-154	Classical	CTSD
2.63398695489492e-195	0.589402018109478	1	858	1.14488876981463e-190	Classical	MNDA
1.90523407191329e-129	0.588085020618449	0.76	504	8.28129041697831e-125	Classical	CDA
6.73893350522929e-144	0.586191823580367	916	768	2.92914483738296e-139	Classical	SELL
4.87526373563097e-191	0.586053945308778	999	953	2.11908213532936e-186	Classical	LGALS1
2.26262936793124e-118	0.571081060109372	636	386	9.83474481064991e-114	Classical	CKAP4
1.68353804066247e-136	0.55896197245716	344	0.12	7.31766644754349e-132	Classical	HP
5.29966361953408e-152	0.553118338397621	999	808	2.30355178886668e-147	Classical	VCAN
4.96846624103211e-140	0.542849180579043	903	749	2.15959353632702e-135	Classical	METTL9
6.69498452408386e-225	0.529144350369879	1	966	2.91004197323829e-220	Classical	S100A4
1.66355112971184e-87	0.506373487267671	611	397	7.23079134040546e-83	Classical	ITGAM
0	3.71792309869548	702	105	0	Cycling	MPO
0	2.38194808823744	576	68	0	Cycling	ELANE
0	2.26092436176341	798	141	0	Cycling	AZU1
0	2.17277464678487	655	36	0	Cycling	MKI67
0	2.08721695089908	313	13	0	Cycling	PRTN3
0	1.98691422736218	886	245	0	Cycling	STMN1
0	1.95697228251333	972	737	0	Cycling	H2AFZ
0	1.84252732383008	934	586	0	Cycling	TUBA1B
0	1.8037949517823	485	21	0	Cycling	TOP2A
0	1.77338394444015	496	31	0	Cycling	CENPF
0	1.75995832215716	0.4	62	0	Cycling	HIST1H1B
1.39526232711759e-194	1.74852500793582	558	309	6.0646472310493e-190	Cycling	HIST1H4C
0	1.68605464589736	995	863	0	Cycling	HMGN2
0	1.60142400815607	786	455	0	Cycling	TUBB
0	1.50866504373387	624	33	0	Cycling	PCLAF
0	1.48084465173947	958	448	0	Cycling	RNASE2
0	1.46015510460031	689	184	0	Cycling	CLEC11A
0	1.45468268313275	973	777	0	Cycling	HMGB2
0	1.38012774241009	999	981	0	Cycling	HMGB1
1.11132566270602e-247	1.37130865399663	677	392	4.83048812551799e-243	Cycling	HIST1H1D
0	1.3424843459681	833	411	0	Cycling	ANP32E
0	1.31850470555457	474	67	0	Cycling	PTTG1
0	1.31187361304722	773	443	0	Cycling	DUT
0	1.28743010598046	939	657	0	Cycling	NUCKS1
0	1.2837532733205	809	464	0	Cycling	RETN
0	1.28343903487048	642	118	0	Cycling	PCNA
0	1.27977650131324	844	393	0	Cycling	NASP
0	1.27664899437962	546	18	0	Cycling	TYMS
0	1.22639069225499	367	22	0	Cycling	ASPM
0	1.21769941571428	977	797	0	Cycling	DEK
0	1.20332424078457	571	53	0	Cycling	HELLS
0	1.17121655262418	618	189	0	Cycling	SMC4
3.02487216456287e-258	1.16741679652813	721	439	1.3147909350489e-253	Cycling	HIST1H1E
0	1.15943143068575	571	37	0	Cycling	MCM4
0	1.15671416432791	457	49	0	Cycling	NUSAP1
0	1.14744789691534	463	25	0	Cycling	CTSG
0	1.11171324856567	938	671	0	Cycling	H2AFV
0	1.10727587760952	983	832	0	Cycling	ANP32B
0	1.09589546283535	758	299	0	Cycling	DNMT1
0	1.08038027953885	769	269	0	Cycling	NKG7
0	1.06060886594954	965	752	0	Cycling	AC020656.1
0	1.05495417904314	483	44	0	Cycling	MS4A3
0	1.05455519842142	376	15	0	Cycling	TPX2
1.09325317173745e-187	1.0486887947367	662	414	4.75193423627401e-183	Cycling	HIST1H1C
0	1.0464787273794	1	999	0	Cycling	PTMA
0	1.04085928917321	881	531	0	Cycling	HNRNPAB
0	1.02536710797183	753	278	0	Cycling	IGFBP7
0	1.00805805880886	993	876	0	Cycling	ENO1
0	1.0017334339326	498	18	0	Cycling	CLSPN
0	1.00098759911094	554	79	0	Cycling	ATAD2
0	0.993675240999947	0.98	784	0	Cycling	MZT2B
0	0.991176900192745	416	17	0	Cycling	BIRC5
0	0.987132321227969	997	906	0	Cycling	LYZ
0	0.977760834795208	779	408	0	Cycling	RANBP1
0	0.969309249041718	819	0.39	0	Cycling	NUDT1
0	0.958755894421143	711	274	0	Cycling	FABP5
0	0.954594212386649	957	649	0	Cycling	HMGN1
0	0.917099794540856	276	0.01	0	Cycling	UBE2C
9.43523190475992e-233	0.915656718584869	584	295	4.10111789972295e-228	Cycling	TUBB4B
0	0.907776748447801	784	387	0	Cycling	LMNB1
0	0.906643963749596	514	78	0	Cycling	DHFR
0	0.905209807269151	791	399	0	Cycling	SLC44A1
0	0.903261186937318	267	8	0	Cycling	HIST1H3B
0	0.896747336862625	556	0.09	0	Cycling	SMC2
0	0.877058975257447	429	11	0	Cycling	CENPM
0	0.860742817664454	998	943	0	Cycling	LGALS1
0	0.858592940661137	324	27	0	Cycling	CENPE
0	0.845272386113846	459	39	0	Cycling	CDCA7
0	0.843160906027077	763	351	0	Cycling	MZT2A
0	0.843043333364892	901	0.65	0	Cycling	RAN
0	0.836666161995534	507	83	0	Cycling	ATAD5
0	0.836657891101902	399	16	0	Cycling	TK1
0	0.831871019509098	501	77	0	Cycling	MCM7
0	0.829591842428056	609	211	0	Cycling	KIF22
0	0.826298709159719	998	994	0	Cycling	SRGN
0	0.811442518355371	492	88	0	Cycling	MCM3
0	0.809304039323962	455	68	0	Cycling	HMGB3
0	0.806428077806094	0.41	76	0	Cycling	H2AFX
0	0.800846086799784	505	83	0	Cycling	CENPW
0	0.795390913697958	365	18	0	Cycling	KIF11
0	0.794457090588862	473	67	0	Cycling	RRM1
4.56870281196244e-242	0.790458879444405	481	183	1.98583236424759e-237	Cycling	TUBA1C
0	0.789410140601325	808	473	0	Cycling	YWHAH
0	0.784619141699376	0.45	27	0	Cycling	UHRF1
0	0.782459907770909	537	167	0	Cycling	AC084033.3
5.24038020643094e-287	0.779402786286813	857	607	2.27778366052727e-282	Cycling	TMPO
0	0.776673635808839	619	216	0	Cycling	RPA3
0	0.771555748482466	323	9	0	Cycling	RRM2
0	0.771060058797893	352	24	0	Cycling	KNL1
0	0.770402607986453	422	43	0	Cycling	BRCA1
0	0.765606101748706	0.82	486	0	Cycling	SNRPD1
0	0.765591538048651	438	96	0	Cycling	CKS1B
0	0.763493832068208	662	258	0	Cycling	CBX5
0	0.760261656829043	669	315	0	Cycling	IDH2
0	0.758220533766712	895	607	0	Cycling	SNRPF
0	0.753489864816121	527	113	0	Cycling	NSD2
0	0.74254697818891	903	622	0	Cycling	NAA38
0	0.740090042969019	367	34	0	Cycling	PRC1
0	0.738665892349705	445	69	0	Cycling	BRCA2
0	0.738470451726941	282	9	0	Cycling	GTSE1
0	0.737084460109381	894	626	0	Cycling	SNRPB
2.96959231794111e-290	0.733607011433948	439	124	1.29076299691628e-285	Cycling	KIF20B
0	0.730645307637513	858	586	0	Cycling	SNRPG
0	0.728212385159744	267	13	0	Cycling	HMMR
0	0.727123080411491	994	974	0	Cycling	GSTP1
0	0.72498013455067	306	11	0	Cycling	CDK1
0	0.724887334349183	435	71	0	Cycling	MCM6
0	0.722254045350415	345	0.01	0	Cycling	FAM111B
0	0.720953058595866	338	0.01	0	Cycling	CEP55
8.15335611780261e-308	0.719655761325231	0.77	0.43	3.54393777016408e-303	Cycling	5,00 LSM
2.26419937726673e-273	0.718232523013425	745	434	9.84156901322757e-269	Cycling	SMC1A
3.27889985794381e-280	0.718007324161388	822	531	1.42520661225386e-275	Cycling	HSPD1
7.68990818073347e-261	0.717439940644848	748	0.45	3.34249548983761e-256	Cycling	PRKDC
0	0.712309681630678	305	15	0	Cycling	CDKN3
1.43354045341227e-291	0.700845156041384	601	254	6.23102693480178e-287	Cycling	CENPX
1.07824509846805e-211	0.697641527483355	639	348	4.68670014500122e-207	Cycling	FAM111A
0	0.693127753365141	483	123	0	Cycling	MCM5
5.94934935645438e-289	0.689823768165742	638	291	2.58594419127646e-284	Cycling	USP1
0	0.689799849914706	387	26	0	Cycling	CENPU
0	0.688876184952476	399	25	0	Cycling	CENPK
0	0.688829710046016	473	91	0	Cycling	DNAJC9
0	0.679911411111912	591	219	0	Cycling	DDX39A
1.25375696087292e-136	0.66806537352269	456	236	5.44958000613025e-132	Cycling	UBE2S
0	0.665539283649963	616	241	0	Cycling	HSPB1
3.84786075130166e-255	0.665524349609064	952	828	1.67251115416078e-250	Cycling	NCL
0	0.6564679068451	952	807	0	Cycling	HNRNPD
1.03606723805461e-259	0.649965880393611	818	544	4.50336985692817e-255	Cycling	PA2G4
3.29013273766904e-294	0.646534303100237	0.77	378	1.43008909575522e-289	Cycling	NUCB2
0	0.644414792688402	0.4	42	0	Cycling	FEN1
0	0.641172473574868	371	25	0	Cycling	ORC6
2.28176544922686e-224	0.639904980049617	702	391	9.91792170160946e-220	Cycling	CNTRL
0	0.637630588803703	976	879	0	Cycling	HNRNPA3
0	0.637519923405434	996	969	0	Cycling	PPIA
1.44680975103445e-283	0.636037328011302	986	0.93	6.28870326384634e-279	Cycling	HSP90AA1
1.6580226879672e-284	0.634644156435881	529	191	7.20676141551821e-280	Cycling	NME1
2.44692055893793e-100	0.633805609699504	563	372	1.06357849014796e-95	Cycling	HIST2H2AC
0	0.633347347435727	439	111	0	Cycling	NCAPD2
2.4242036866429e-278	0.632425562497771	701	349	1.0537043744362e-273	Cycling	MAZ
0	0.62997968248035	297	22	0	Cycling	HIST1H2AG
0	0.624848592001553	415	0.07	0	Cycling	EZH2
5.29743788442862e-226	0.623733140790308	775	494	2.30258435084574e-221	Cycling	SRSF10
0	0.622384813728572	294	0.01	0	Cycling	ANLN
4.89019017883809e-186	0.620149832382777	823	0.61	2.12557006313376e-181	Cycling	CALM3
0	0.618235069702024	437	98	0	Cycling	DTYMK
0	0.61512235998548	334	15	0	Cycling	GINS2
4.52980846613142e-143	0.614485856453689	731	538	1.96892654788868e-138	Cycling	RAD21
0	0.613057045922791	0.32	32	0	Cycling	SGO2
0	0.612393499817405	1	997	0	Cycling	RPL35
4.01371728943907e-271	0.612246581704145	573	225	1.74460235702759e-266	Cycling	ASRGL1
0	0.609831992729745	225	7	0	Cycling	DLGAP5
3.47258098601422e-234	0.603494602462191	777	499	1.50939205138094e-229	Cycling	4,00 LSM
3.05249601066383e-282	0.603165406653123	564	211	1.32679791599514e-277	Cycling	TOPBP1
0	0.600982863972649	357	13	0	Cycling	CDT1
5.12745981405871e-201	0.595538410878488	751	481	2.22870168277876e-196	Cycling	SIVA1
1.0197224366137e-261	0.594464943240728	949	799	4.43232554298511e-257	Cycling	TPI1
0	0.594226583765968	0.35	16	0	Cycling	ZWINT
2.05489968933661e-221	0.592978663498628	0.68	371	8.93182698967052e-217	Cycling	SUPT16H
5.80696004472127e-225	0.592933699011069	832	588	2.52405325303855e-220	Cycling	HNRNPR
1.01461007462543e-216	0.592830782755232	754	461	4.4101041503669e-212	Cycling	HDGF
2.64172020481588e-186	0.588756651138461	872	671	1.14825010422527e-181	Cycling	FUS
1.59627896651542e-193	0.587322793225695	919	682	6.93838615585593e-189	Cycling	LYST
3.91789874568333e-229	0.582594539991812	773	488	1.70295386879872e-224	Cycling	BANF1
0	0.582295017980255	394	78	0	Cycling	MMS22L
0	0.580623877950323	349	17	0	Cycling	CHEK1
0	0.578928777467188	355	0.03	0	Cycling	FANCI
3.29820328270294e-179	0.576517025796962	756	486	1.43359703885966e-174	Cycling	FAM107B
1.11639663794337e-231	0.576344179921924	629	313	4.85252962648466e-227	Cycling	ALYREF
1.13074024326308e-228	0.572702558082147	575	255	4.91487554136732e-224	Cycling	UQCC2
4.77233249887255e-216	0.572459323182718	601	288	2.07434204395994e-211	Cycling	BRI3BP
1.72762931454742e-295	0.572375543642529	978	914	7.50931357861183e-291	Cycling	COX8A
6.54399829542829e-204	0.572293907360827	348	104	2.84441429909086e-199	Cycling	CKS2
5.99946947592999e-265	0.568713527300048	244	27	2.60772940240773e-260	Cycling	HIST1H2AL
3.49053942219489e-218	0.567233365281736	703	377	1.51719786525123e-213	Cycling	CXCR4
1.19128375473962e-241	0.566262048256785	562	235	5.17803396835124e-237	Cycling	RBBP7
5.42434020267799e-243	0.563873791496202	948	802	2.35774371249602e-238	Cycling	SNHG6
4.44895200745366e-300	0.563444427048648	446	119	1.93378147955981e-295	Cycling	PTPN7
0	0.56282965787171	996	988	0	Cycling	HNRNPA2B1
1.27547572645296e-207	0.561253949700129	0.78	464	5.54398279260043e-203	Cycling	C20orf27
1.73086909420489e-203	0.555356531544189	678	366	7.52339560487098e-199	Cycling	SPN
0	0.555127009211079	404	85	0	Cycling	BARD1
6.50677487360834e-196	0.553550194430719	834	592	2.8282347665626e-191	Cycling	LDHB
0	0.55202873050297	328	21	0	Cycling	WDR76
0	0.550769961457726	259	0.01	0	Cycling	CCNA2
1.59819271872525e-201	0.549729273407833	846	626	6.94670447121116e-197	Cycling	EIF5A
1.0597130793486e-201	0.548993884631804	627	325	4.60614887069664e-197	Cycling	PTBP1
1.80226305645259e-192	0.548324585470658	629	335	7.83371660117683e-188	Cycling	TIMM10
0	0.548149133530985	349	36	0	Cycling	RNASE3
1.0274494230476e-289	0.547681391126012	0.43	112	4.4659116622187e-285	Cycling	ATP8B4
2.18027358417452e-227	0.544937343423271	955	856	9.47677716097297e-223	Cycling	SET
1.25525200065909e-208	0.539122480233133	901	0.72	5.45607834606479e-204	Cycling	CBX3
2.77236624618561e-179	0.537701958257889	801	0.58	1.20503671256704e-174	Cycling	MRPL51
0.00000000998590171361405	0.536891234635994	204	167	0.000434047203883948	Cycling	FCER1A
3.87251366126885e-65	0.535845282062672	548	383	1.68322678800712e-60	Cycling	ARL6IP1
4.90126694076706e-135	0.534531022401221	811	618	2.13038468847381e-130	Cycling	CALR
1.90194019995207e-228	0.534068108517549	563	242	8.26697327311166e-224	Cycling	SSRP1
0	0.5336986663458	349	0.03	0	Cycling	NCAPG2
0	0.533158235885164	297	9	0	Cycling	POLQ
1.44899247096545e-236	0.532161536874402	553	229	6.29819067429844e-232	Cycling	TFDP1
1.69732295064183e-187	0.532072549363129	823	605	7.37758393725978e-183	Cycling	SRSF2
2.9448107980276e-176	0.531879889517493	331	106	1.27999146147068e-171	Cycling	KPNA2
5.37849345850098e-233	0.530406554020111	0.53	215	2.33781596667204e-228	Cycling	GMPS
2.52922650369697e-224	0.529669521361949	461	167	1.09935359209692e-219	Cycling	CCDC14
1.67138622663447e-159	0.528424012641759	798	578	7.26484737268938e-155	Cycling	KPNB1
1.64267125394045e-286	0.527239119394927	954	613	7.14003487237758e-282	Cycling	TAGLN2
1.27741986655722e-239	0.525232844368517	411	119	5.5524331919776e-235	Cycling	SERPINB10
0	0.525171634682573	1	999	0	Cycling	RPLP1
0	0.525065025681382	304	15	0	Cycling	MCM2
0	0.524771913584732	243	11	0	Cycling	HIST1H2AH
9.16406048097008e-105	0.521831296642116	871	745	3.98325052865846e-100	Cycling	SNHG5
1.38139115088678e-175	0.521601162125562	785	536	6.00435477644447e-171	Cycling	PPM1G
0	0.520409156697981	302	17	0	Cycling	ASF1B
1.63417997410252e-183	0.518114775114603	906	773	7.103126675434e-179	Cycling	DDT
3.39467807248623e-139	0.51738553216091	509	264	1.47553077098686e-134	Cycling	TUBA4A
1.57897653971161e-181	0.515575530957496	892	725	6.86317942751047e-177	Cycling	LDHA
1.20453990560926e-227	0.514262965040576	403	127	5.2356531537212e-223	Cycling	MSH6
2.05487079239863e-180	0.513550484398853	915	754	8.93170138623988e-176	Cycling	HNRNPH1
3.9066653413738e-167	0.512711189007574	838	646	1.69807115728154e-162	Cycling	ANAPC11
2.22045483514213e-163	0.512692559683507	651	387	9.65142898642877e-159	Cycling	SMC3
2.69016782489023e-267	0.512393133207889	299	51	1.16930834676679e-262	Cycling	FBXO5
0	0.509672319020669	313	24	0	Cycling	MAD2L1
1.53637508950944e-170	0.508227399349682	627	341	6.67800796406173e-166	Cycling	MAT2A
2.82709165449073e-182	0.507363291505631	886	698	1.22882365854094e-177	Cycling	7,00 LSM
0	0.506924372902488	296	0.02	0	Cycling	SHCBP1
5.36393047570189e-166	0.505174210999129	618	338	2.33148602056858e-161	Cycling	RIF1
0	0.504228674189144	0.29	25	0	Cycling	C21orf58
1.13001355919139e-276	0.502975678299616	426	114	4.91171693638129e-272	Cycling	PHF19
1.26779488668913e-161	0.502764833167155	625	354	5.51059725448299e-157	Cycling	SERPINB8
2.30200408275727e-203	0.502687629825231	0.5	209	1.00058909461128e-198	Cycling	GGCT
1.39021888737276e-178	0.502202623356417	819	617	6.04272541585444e-174	Cycling	SNRPE
0	0.501901967809064	306	33	0	Cycling	RAD51AP1
4.39329190121452e-225	0.500770192150431	186	14	1.90958825778191e-220	Cycling	CCNB1
0	4.66917268212663	994	15	0	CMP	GZMB
0	4.47429270249046	414	15	0	CMP	PTGDS
0	3.93751194103752	997	35	0	CMP	JCHAIN
0	3.85525130285477	999	184	0	CMP	TCF4
0	3.69466881178531	998	0.09	0	CMP	UGCG
0	3.41346742511536	998	259	0	CMP	CCDC50
0	3.40169841711028	922	13	0	CMP	CLIC3
0	3.37906333381715	995	496	0	CMP	PPP1R14B
0	3.25070557104972	988	104	0	CMP	C12orf75
0	3.22848463240097	993	163	0	CMP	IRF7
0	3.19858355263384	986	0.02	0	CMP	MZB1
0	3.06643776818576	991	136	0	CMP	ITM2C
0	2.99637129587075	997	374	0	CMP	IRF8
0	2.69111152616164	472	8	0	CMP	TCL1A
0	2.67062464858296	874	0.01	0	CMP	TPM2
0	2.62778577683096	965	52	0	CMP	SERPINF1
0	2.62072498149473	958	35	0	CMP	IL3RA
0	2.54173413778481	976	224	0	CMP	BCL11A
0	2.49421699456735	882	119	0	CMP	GPR183
0	2.48515587042454	991	416	0	CMP	APP
0	2.47502964506649	941	0.02	0	CMP	SPIB
0	2.43753350400197	987	223	0	CMP	PLD4
0	2.41974374208175	986	488	0	CMP	ALOX5AP
0	2.37776739775116	912	9	0	CMP	SMPD3
0	2.35319225528645	929	23	0	CMP	LIME1
0	2.25374217804571	915	6	0	CMP	LILRA4
0	2.24964294578575	914	23	0	CMP	PTPRCAP
0	2.23375340423451	997	483	0	CMP	IGKC
0	2.22295674348187	913	16	0	CMP	CLEC4C
0	2.22211727671706	991	629	0	CMP	HERPUD1
0	2.12980059394976	716	21	0	CMP	IRF4
0	2.12284419672454	937	189	0	CMP	CD2AP
0	2.09976344588146	921	105	0	CMP	VEGFB
0	2.08517391264598	851	16	0	CMP	DERL3
0	2.01289387679591	859	143	0	CMP	OFD1
0	1.99642775940257	915	282	0	CMP	CCDC186
0	1.96638657558257	824	48	0	CMP	SEL1L3
0	1.9631192120964	645	106	0	CMP	LTB
0	1.91365986532375	997	0.89	0	CMP	SEC61B
0	1.90953604031977	778	9	0	CMP	PMEPA1
0	1.90830730211001	0.94	368	0	CMP	SELENOS
0	1.90762625399589	721	3	0	CMP	SCT
0	1.8968693856496	771	2	0	CMP	PTCRA
0	1.88461495804837	991	738	0	CMP	SPCS1
0	1.8623340762146	997	0.74	0	CMP	PLAC8
0	1.85450817043025	889	178	0	CMP	PPM1K
0	1.81828874349986	881	174	0	CMP	SLC15A4
0	1.80423940892681	907	282	0	CMP	B4GALT1
1.32524021114168e-280	1.79962277824555	772	387	5.76028910174842e-276	CMP	SOX4
0	1.73550595009557	831	281	0	CMP	SLC20A1
0	1.73408701482765	781	23	0	CMP	DNASE1L3
0	1.71953527133545	853	171	0	CMP	CYB561A3
0	1.71423616319602	872	0.25	0	CMP	C12orf45
0	1.68441336858315	773	8	0	CMP	TSPAN13
0	1.6820398653836	876	255	0	CMP	FCHSD2
0	1.65633853436299	679	8	0	CMP	LINC00996
0	1.65002337905104	878	0.29	0	CMP	MAPKAPK2
0	1.63522116809557	773	17	0	CMP	C1orf186
0	1.6181379839045	992	863	0	CMP	NPC2
0	1.60599727128067	0.73	5	0	CMP	MAP1A
0	1.60339852563431	775	71	0	CMP	SLC38A1
0	1.59332406927099	996	842	0	CMP	HSP90B1
0	1.586885914416	698	12	0	CMP	COBLL1
0	1.57545502669333	693	2	0	CMP	LRRC26
0	1.52695146608569	736	11	0	CMP	FAM129C
0	1.52605634266893	738	0.02	0	CMP	P2RY14
0	1.50560539809897	664	16	0	CMP	DUSP5
0	1.49665228794172	693	42	0	CMP	DAB2
0	1.49312440336857	951	616	0	CMP	CTSC
0	1.47711231546451	979	641	0	CMP	PTPRE
0	1.44212401200439	706	21	0	CMP	BLNK
0	1.43593245008705	995	951	0	CMP	MYL12A
0	1.41825258318922	987	0.73	0	CMP	RNASET2
0	1.40332402118562	904	414	0	CMP	IGFLR1
0	1.3945174184263	999	993	0	CMP	CD74
0	1.38200985125464	914	514	0	CMP	GAPT
0	1.37231857490657	687	32	0	CMP	ZFAT
0	1.36096852825608	392	2	0	CMP	KRT5
0	1.36073492066336	925	0.54	0	CMP	UCP2
0	1.35848388888659	989	838	0	CMP	PARK7
0	1.35008255819015	725	71	0	CMP	GNG7
0	1.34770925847106	992	896	0	CMP	PPIB
0	1.34003208399361	712	72	0	CMP	ABHD15
0	1.3283058811966	1	1	0	CMP	MALAT1
0	1.32770295447931	646	21	0	CMP	TRAF4
0	1.327613271076	514	0.01	0	CMP	RASD1
0	1.31022046732933	989	694	0	CMP	TAGLN2
0	1.3057742969686	996	898	0	CMP	GNAS
0	1.30340893351939	837	409	0	CMP	PAXX
0	1.30072337395481	994	0.92	0	CMP	SSR4
0	1.29677975897683	622	77	0	CMP	LAMP5
0	1.28828986322425	623	74	0	CMP	HIVEP1
0	1.28788232729572	704	98	0	CMP	SNRPN
0	1.28422787280862	918	456	0	CMP	NUCB2
0	1.279574439642	858	385	0	CMP	PHB
0	1.27617685839993	681	112	0	CMP	RUNX2
0	1.27099095290316	932	544	0	CMP	FKBP2
0	1.26870974928928	897	508	0	CMP	RRBP1
0	1.25635352623943	996	926	0	CMP	SRP14
0	1.25620917575066	799	289	0	CMP	DCK
0	1.2558444333157	0.58	101	0	CMP	MYBL2
0	1.2481353050077	688	114	0	CMP	1,00 ERN
0	1.24105745695019	836	0.35	0	CMP	CD4
0	1.23676531644808	863	452	0	CMP	SELPLG
2.94200073212879e-142	1.2356789235701	848	673	1.2787700382271e-137	CMP	PLEK
0	1.23141051272951	652	48	0	CMP	ST6GALNAC4
0	1.22505770340593	591	27	0	CMP	ETS1
0	1.22072246081467	776	293	0	CMP	UBE2J1
0	1.2201771276278	555	18	0	CMP	EGLN3
0	1.21744843990012	591	52	0	CMP	FAM213A
0	1.21502218817094	789	0.28	0	CMP	TGFBR2
0	1.2114227972114	935	626	0	CMP	ZNF706
8.30544524981782e-225	1.20730778969677	834	518	3.61004483228581e-220	CMP	NR3C1
0	1.20557097470949	667	113	0	CMP	GAS6
0	1.20270092579556	597	2	0	CMP	PACSIN1
0	1.20083853904412	786	317	0	CMP	EIF2AK4
0	1.19627286122082	604	17	0	CMP	NRP1
0	1.19587492576365	596	16	0	CMP	CIB2
0	1.16697270859622	0.94	619	0	CMP	SPCS2
5.29537617333998e-279	1.16550469394021	815	386	2.30168820750396e-274	CMP	BTG2
0	1.1636625201293	764	326	0	CMP	SEC11C
5.14725468813601e-295	1.15670738453097	771	321	2.2373057227452e-290	CMP	ARL4C
0	1.155979303867	678	189	0	CMP	HIGD1A
0	1.15566250179123	638	104	0	CMP	PLA2G16
0	1.14945604623643	571	39	0	CMP	SLC7A5
7.86800122325278e-264	1.14712155147043	978	882	3.41990541169906e-259	CMP	TXN
0	1.14610130907364	674	146	0	CMP	TXNDC5
0	1.14422950135141	649	0.14	0	CMP	AFF3
0	1.14053057384361	487	23	0	CMP	GRASP
3.77898712696339e-239	1.13603307272691	914	653	1.64257454460591e-234	CMP	ANKRD12
0	1.13425668892333	0.66	118	0	CMP	CBFA2T3
0	1.13382043748346	631	88	0	CMP	SNX9
0	1.13201863607505	608	37	0	CMP	SLAMF7
0	1.13010888251771	555	0.02	0	CMP	SCN9A
0	1.12856878294199	785	292	0	CMP	LMAN1
0	1.12253320036556	839	389	0	CMP	SEPT6
3.890956795045e-302	1.1206501603398	926	617	1.69124328053426e-297	CMP	OSTC
0	1.12031592347595	583	32	0	CMP	LGMN
7.20319515529287e-284	1.11664076342985	695	264	3.1309408061996e-279	CMP	INPP4A
0	1.11648467759414	0.39	1	0	CMP	IGFBP3
1.02683415847757e-276	1.11427670546063	803	386	4.4632373532386e-272	CMP	CDK2AP2
0	1.10257517051446	675	163	0	CMP	IDH3A
0	1.10046363455896	706	223	0	CMP	CXXC5
0	1.09012119001342	529	2	0	CMP	EPHB1
0	1.0846987428518	719	196	0	CMP	PCED1B-AS1
0	1.07671754361226	682	213	0	CMP	DDAH2
3.01449710395401e-251	1.06913885297172	796	387	1.31028131120465e-246	CMP	GCC2
0	1.06318024716604	665	174	0	CMP	ZDHHC17
4.53992950591395e-269	1.05831036363967	932	653	1.97332575904056e-264	CMP	RNASE6
2.7631551573067e-288	1.05586969423288	919	618	1.20103302067493e-283	CMP	TRAM1
9.23526571777335e-296	1.0532557068367	756	0.31	4.01420059688736e-291	CMP	MDFIC
1.19435214546586e-304	1.05034454398793	698	222	5.19137103548191e-300	CMP	PTMS
0	1.04573603057531	995	902	0	CMP	ERP29
1.60728580200977e-298	1.04233711281633	615	169	6.98622846701567e-294	CMP	HLA-DQA2
3.92541586594949e-267	1.03193265848168	791	379	1.70622126029361e-262	CMP	SMIM14
3.74208027973537e-258	1.03145555663643	826	438	1.62653261438978e-253	CMP	CHD9
0	1.02662272989307	644	176	0	CMP	ZNRF2
0	1.02155561129017	503	18	0	CMP	GPM6B
0	1.01985574557633	533	8	0	CMP	SCAMP5
0	1.01526911953684	496	0.01	0	CMP	CXCR3
0	1.0137957830898	541	7	0	CMP	TNFRSF21
0	1.01133676018912	0.58	102	0	CMP	AHI1
2.86616504899129e-234	1.01073518747226	854	504	1.24580730019455e-229	CMP	TTC3
0	1.00741547595323	513	2	0	CMP	PHEX
1.03744567461199e-230	1.00672261019186	0.79	426	4.50936136926846e-226	CMP	SFT2D2
0	1.00612423774003	0.67	203	0	CMP	OPN3
0	1.00581364712923	612	122	0	CMP	SVIP
0	1.00266886262113	0.99	899	0	CMP	HINT1
1.20540824895814e-272	1.00182338799433	794	0.37	5.23942749492147e-268	CMP	PCMTD1
8.4456748221738e-263	0.998263733940773	925	641	3.67099701820606e-258	CMP	SARAF
0	0.996628438597093	633	187	0	CMP	FAM60A
0	0.994331215391618	492	51	0	CMP	IGHM
1.75760531655357e-252	0.994135871223277	879	559	7.63960726893173e-248	CMP	TMED10
0	0.992012144058486	654	117	0	CMP	FCER1A
0	0.99106713673611	888	329	0	CMP	HLA-DQA1
0	0.990275872975495	525	48	0	CMP	STRBP
3.65881910454014e-278	0.98978585504985	0.82	383	1.59034231197942e-273	CMP	PHACTR1
2.78811296536873e-259	0.989598919256216	877	0.46	1.21188118152717e-254	CMP	TGFBI
0	0.989021865388837	598	145	0	CMP	MAN1A1
0	0.987554227853273	996	994	0	CMP	NACA
0	0.9695981963943	992	917	0	CMP	COMMD6
3.57723514054306e-295	0.966790649296595	646	206	1.55488102618844e-290	CMP	CDYL
1.94418894686498e-244	0.966440639068408	929	0.59	8.45061167644334e-240	CMP	HLA-DMA
1.3803325692629e-232	0.965267231028194	815	447	5.99975354555812e-228	CMP	DHRS7
2.87072789183712e-292	0.962692721915369	638	202	1.24779058546592e-287	CMP	ODC1
1.39076621277015e-262	0.958341469847759	664	245	6.04510442042674e-258	CMP	NGLY1
0	0.956016395695735	546	111	0	CMP	POLB
4.63071451871616e-195	0.953835202656652	871	589	2.01278637270517e-190	CMP	AKAP9
0	0.953171827474345	485	64	0	CMP	DDIT4
1.7361910881815e-216	0.952573302173066	508	147	7.54652818388972e-212	CMP	MX1
6.33748937616623e-250	0.946091527609284	664	253	2.75465313224442e-245	CMP	MANF
5.82489564397425e-249	0.944667769763695	959	778	2.53184914060985e-244	CMP	CD164
0	0.944117963801569	454	0.02	0	CMP	AL096865.1
0	0.943463023670555	593	146	0	CMP	CCDC18-AS1
0	0.941316562302021	553	118	0	CMP	IL2RG
2.23973630857779e-237	0.937414187630214	894	585	9.73523783886421e-233	CMP	AES
0	0.934970292616104	522	0.09	0	CMP	GRAMD1B
7.23446893616005e-214	0.933919700468382	926	745	3.14453426779133e-209	CMP	SEC61G
0	0.932050265053488	518	65	0	CMP	BCL7A
0	0.931572542088553	996	997	0	CMP	RPS4X
2.71247959210795e-220	0.931251553428706	771	405	1.17900637950564e-215	CMP	USF2
5.55381412077027e-215	0.927955902980688	848	527	2.41402084573401e-210	CMP	DDX24
2.73031988666858e-223	0.927573070990093	0.91	659	1.18676084193937e-218	CMP	CIRBP
2.60316180931532e-223	0.926083788809879	704	305	1.131490312037e-218	CMP	ZCCHC11
2.43577290148207e-209	0.92345184591218	625	253	1.0587330493582e-204	CMP	HVCN1
4.12919717502759e-246	0.915210850716442	711	296	1.79479684409749e-241	CMP	NBDY
0	0.911164090070827	534	92	0	CMP	RUBCN
0	0.91093897933345	454	3	0	CMP	TMIGD2
2.88243434913096e-226	0.910591395616673	0.92	687	1.25287891419326e-221	CMP	DNAJA1
0	0.907430191533779	411	6	0	CMP	SMIM5
1.3615324135977e-215	0.905703468007609	717	334	5.91803678894376e-211	CMP	DSTN
4.41050469690372e-225	0.901143445370453	868	538	1.91706997155617e-220	CMP	GABARAPL2
0	0.899029947812198	482	31	0	CMP	AC119428.2
1.19173460276084e-165	0.898968888771656	644	0.32	5.17999362436026e-161	CMP	FYTTD1
0	0.897261218886975	994	972	0	CMP	RPS5
0	0.889326707166417	466	7	0	CMP	HS3ST3B1
0	0.883342332719088	496	34	0	CMP	ADA
0	0.881857367413347	409	49	0	CMP	TSPYL2
0	0.878741604131833	493	73	0	CMP	NPC1
0	0.87451672727452	997	998	0	CMP	RPS27
3.87268623824486e-206	0.874061288281317	763	391	1.68330180031551e-201	CMP	SPINT2
5.79907262242283e-189	0.873984390669676	527	189	2.52062490606231e-184	CMP	SUSD1
1.88914003040495e-280	0.87229526271729	596	177	8.21133605615814e-276	CMP	ATG101
0	0.86696023621632	996	959	0	CMP	HLA-DRA
1.59683261683983e-195	0.865416424056115	695	333	6.94079265235602e-191	CMP	TMEM141
9.33506391278583e-199	0.863554333513076	788	432	4.05757888033149e-194	CMP	MBP
2.41896518464324e-227	0.863124732948693	959	784	1.05142740715703e-222	CMP	PLP2
0	0.856356171478984	525	114	0	CMP	CLN8
2.66225380248396e-241	0.852553691850074	635	226	1.15717523778768e-236	CMP	CYSLTR1
0	0.850541948922575	425	18	0	CMP	IL18R1
7.67911499457767e-192	0.850046730994753	909	645	3.33780412354313e-187	CMP	MEF2C
6.36495399690571e-256	0.848353701761406	611	199	2.76659090429504e-251	CMP	BEX4
1.18098079520753e-222	0.847993543127607	566	0.19	5.13325112444906e-218	CMP	SMC6
0	0.837734793261425	433	7	0	CMP	SLC35F3
1.28914540043614e-88	0.835368892427657	626	353	5.60339939753572e-84	CMP	XIST
4.1816021071884e-188	0.835351095036782	0.74	388	1.81757517191051e-183	CMP	UNC93B1
0	0.835141097771611	525	111	0	CMP	KCTD5
5.78731245426463e-187	0.832920994727504	895	672	2.51551323137066e-182	CMP	SSR3
0	0.832889192224653	0.45	23	0	CMP	SIDT1
3.2017136588626e-201	0.830816643336807	683	298	1.39165685896122e-196	CMP	SCARB2
0	0.830200107178376	0.52	92	0	CMP	CYFIP2
1.24442002129248e-190	0.828282076742304	916	658	5.4089960645499e-186	CMP	IRF2BP2
0	0.827684142051502	0.39	2	0	CMP	KCNK17
2.00730495072509e-215	0.827361428431526	977	873	8.72495169882168e-211	CMP	PNRC1
3.12089422316787e-197	0.82398378378163	648	0.27	1.35652788304215e-192	CMP	LAIR1
4.33005571551918e-196	0.823261808928374	492	157	1.88210201730757e-191	CMP	FUT7
1.33033170150739e-187	0.823223814037772	841	0.49	5.78241977377202e-183	CMP	PEBP1
5.65192726617269e-191	0.821308703887774	924	766	2.45666670551462e-186	CMP	GUK1
5.46064081275995e-200	0.820909700457206	916	552	2.37352213567424e-195	CMP	NCF1
5.68979334033815e-160	0.816722810561505	731	421	2.47312557331138e-155	CMP	PDCD4
0	0.815657437992033	332	12	0	CMP	PPP1R14A
0	0.814874044003037	432	52	0	CMP	TMEM8B
5.0879049073182e-155	0.812096278103226	605	291	2.21150874701493e-150	CMP	SNAP29
2.80108613316597e-135	0.81016973498853	394	0.13	1.21752009864192e-130	CMP	CREM
1.83019210537268e-165	0.809111214363245	0.74	408	7.9551130052129e-161	CMP	TRIM22
1.01707834287033e-220	0.807855560284382	607	219	4.42083272512019e-216	CMP	N4BP2L1
3.03849286196545e-175	0.807801899963688	711	0.38	1.3207113073819e-170	CMP	SRPRA
0	0.805427235545007	997	999	0	CMP	RPS3A
1.57421171877519e-150	0.804757463035943	876	656	6.84246865682825e-146	CMP	ANKRD11
1.29927772534026e-162	0.804355129788417	846	571	5.647440560964e-158	CMP	MLEC
7.58865686090781e-160	0.796302524331574	791	464	3.29848559116219e-155	CMP	C12orf57
5.72639160586815e-205	0.795800671977957	972	833	2.48903337540665e-200	CMP	UBB
0	0.795049266237521	364	7	0	CMP	AC005224.3
1.76913331549802e-201	0.792241061819315	463	134	7.68971486914368e-197	CMP	DAAM1
0	0.792123389691057	993	1	0	CMP	RPL10
0	0.791114110373742	1	1	0	CMP	B2M
6.31915279457344e-282	0.790557971490626	998	989	2.74668295368929e-277	CMP	H3F3B
1.57951759693031e-269	0.788961360128023	518	131	6.86553118681731e-265	CMP	TATDN3
3.22657585262329e-232	0.782129499985147	558	167	1.40246346010124e-227	CMP	CYTH4
0	0.781414334068541	997	998	0	CMP	RPL3
0	0.778798970319178	399	11	0	CMP	SETBP1
5.04118170044553e-176	0.778602416299524	841	567	2.19120003791565e-171	CMP	TM9SF2
0	0.775282858830526	439	55	0	CMP	TBC1D4
2.2085218489242e-197	0.774209396130901	0.59	222	9.59956106853393e-193	CMP	LYSMD2
3.7018256768571e-190	0.773718953553051	637	272	1.60903554870271e-185	CMP	GGA2
1.53592175314318e-66	0.773605461077097	678	495	6.67603749221214e-62	CMP	EZR
0	0.773144736249108	378	1	0	CMP	ASIP
0	0.772002789274322	397	3	0	CMP	SLA2
2.14577117489233e-166	0.771989804354289	785	426	9.32680898878702e-162	CMP	RNF149
0	0.771889550981373	461	85	0	CMP	ABI2
0	0.771360806474391	328	0.02	0	CMP	RGS1
3.62300212104513e-200	0.769517033155188	0.56	196	1.57477410193348e-195	CMP	RABGAP1L
1.33409172163533e-247	0.766692701303857	494	123	5.79876307726014e-243	CMP	PDE4B
1.27127372036011e-200	0.765706824289493	467	137	5.52571835291724e-196	CMP	BANP
6.09951677791531e-260	0.764250627478485	992	976	2.65121596268867e-255	CMP	EEF1B2
0	0.762088506073557	325	2	0	CMP	SLITRK5
0	0.761822482928494	398	0.03	0	CMP	P2RY6
8.67269279122398e-162	0.761140072498361	726	405	3.76967264863341e-157	CMP	CD47
1.18636237440625e-229	0.760242649674502	544	166	5.15664269659419e-225	CMP	GNA15
2.69151575137148e-162	0.760208140401468	0.64	0.31	1.16989423649113e-157	CMP	PTPN1
1.01087143152654e-253	0.760086523442152	519	137	4.39385376427327e-249	CMP	FLNB
4.96671201359604e-169	0.757805769458205	0.64	298	2.15883104382966e-164	CMP	SLC3A2
1.16595248239771e-185	0.75581096389863	0.43	122	5.06792905998991e-181	CMP	LDLRAD4
0	0.755786173455136	408	12	0	CMP	AC023590.1
0	0.755209690148532	404	8	0	CMP	CARD11
1.90209097124743e-164	0.753587182837347	654	302	8.26762861562408e-160	CMP	HLA-DRB5
0	0.752388805199167	403	54	0	CMP	AL355987.4
0	0.752307556185258	386	5	0	CMP	AEBP1
2.28132475143127e-172	0.75214525802222	538	201	9.91600616457114e-168	CMP	CIITA
0	0.750525730138249	441	43	0	CMP	OCIAD2
0	0.750243066350015	388	53	0	CMP	CUEDC1
0	0.74595362345048	357	3	0	CMP	PLEKHD1
0	0.745484158806748	404	0.04	0	CMP	FMNL3
1.14138522151078e-209	0.744735733525793	542	182	4.96114500381878e-205	CMP	PAIP1
1.50143698160735e-305	0.742644268837757	0.47	0.09	6.5261459842545e-301	CMP	MARCH9
3.74513758589943e-203	0.740430726919238	555	195	1.62786150308705e-198	CMP	CCDC107
3.66977869642925e-169	0.74031513992209	663	309	1.59510600818994e-164	CMP	MXD4
0	0.737834280487717	359	2	0	CMP	SHD
4.55366466564962e-201	0.737453803928837	615	239	1.97929588357127e-196	CMP	TSPAN3
0	0.736884815298918	388	5	0	CMP	CUX2
0	0.736550293647708	343	23	0	CMP	NEK8
2.5225066788771e-164	0.736510857017968	952	0.8	1.09643275304072e-159	CMP	MPEG1
3.96040625658471e-245	0.735799770746278	485	123	1.72143018348711e-240	CMP	SLC39A6
3.80949756148674e-275	0.733852364383702	472	101	1.65583621007583e-270	CMP	ADAM19
2.89785355296319e-172	0.732484190084888	522	194	1.25958102533098e-167	CMP	GPATCH11
7.89886157996828e-169	0.731592309581782	693	341	3.43331917434901e-164	CMP	SELENOK
4.12663650570025e-179	0.730831678572639	456	145	1.79368382356767e-174	CMP	SEPT11
5.45742806730478e-180	0.72881462230593	536	202	2.3721256837347e-175	CMP	RNF5
0	0.7284773662977	353	3	0	CMP	1,00 SIT
1.11085589529244e-201	0.72692898154949	987	866	4.82844623447814e-197	CMP	NPM1
2.11328696358591e-152	0.726292622151916	835	0.58	9.18561311592252e-148	CMP	DAD1
1.23117179571055e-142	0.726032178964432	707	389	5.35141132723548e-138	CMP	OGT
3.960965787933e-152	0.724392343441999	673	0.35	1.72167338938296e-147	CMP	ERCC1
0	0.723849788164737	382	28	0	CMP	AL357060.2
1.00940296696504e-140	0.722946670705291	875	672	4.38747093621025e-136	CMP	KIF5B
7.08687626218538e-163	0.719102777818425	643	311	3.0803816361215e-158	CMP	EIF4A3
3.66379575747476e-138	0.718902623505056	888	689	1.59250546394398e-133	CMP	CD99
1.17906816326428e-215	0.716563173325731	388	83	5.12493767844453e-211	CMP	ISG20
1.93772193209528e-139	0.71571756595201	563	263	8.42250215004534e-135	CMP	UBE2E3
5.98612769559542e-163	0.71413747807575	603	268	2.60193026416751e-158	CMP	MRPL36
0	0.713758142923195	289	2	0	CMP	CRYM
7.37697536053485e-140	0.713665494575452	596	281	3.20647611021008e-135	CMP	N4BP2
0	0.713384702656847	997	992	0	CMP	RPL10A
2.92965830004287e-306	0.710946878795551	0.43	73	1.27340527669663e-301	CMP	MYO1E
1.9641148217224e-225	0.710782941996269	476	126	8.53722148409857e-221	CMP	ST3GAL2
1.84430904947107e-143	0.709059461686763	633	313	8.01647371443096e-139	CMP	MIA3
1.03405986167085e-142	0.707766439489426	937	788	4.49464459473853e-138	CMP	PNISR
0	0.706068820379611	996	745	0	CMP	HLA-DPA1
1.33077235792487e-191	0.70294535307005	761	0.38	5.78433513095625e-187	CMP	CPNE3
3.70214071903693e-171	0.701619833708623	525	195	1.60917248493659e-166	CMP	DANCR
1.16086794581396e-146	0.699775430034173	843	536	5.04582861327495e-142	CMP	SIVA1
2.61853779304899e-233	0.699039272554343	478	124	1.13817363712667e-228	CMP	CDCA7L
1.29015618574891e-141	0.697054591415038	857	618	5.60779287697619e-137	CMP	APBB1IP
1.3152953932322e-144	0.696109111958548	733	433	5.71706295622308e-140	CMP	SFT2D1
3.17231392756055e-129	0.695973095050997	726	425	1.37887797175347e-124	CMP	XBP1
2.9237115958006e-168	0.69411795149934	529	198	1.27082048223069e-163	CMP	MGAT4A
1.70038200881742e-107	0.690876801354519	753	516	7.39088043952578e-103	CMP	RPL22L1
0	0.689571176587424	405	36	0	CMP	PFKFB2
1.09366332364596e-142	0.68741212481174	844	548	4.75371700255952e-138	CMP	HLA-DMB
2.04391268730607e-125	0.687139936726155	826	607	8.88407088664458e-121	CMP	UBE2D2
2.74143927109022e-135	0.686797220690298	842	614	1.19159399357207e-130	CMP	PRKCB
2.38476133251213e-166	0.685810646507216	0.56	226	1.03656036078972e-161	CMP	CCS
5.14340487774446e-130	0.685722193353382	893	0.71	2.23563236416041e-125	CMP	ARGLU1
3.49917346176439e-136	0.683804890941128	595	279	1.52095073689051e-131	CMP	LILRB4
8.77953585716165e-136	0.683144661993963	802	514	3.81611305567388e-131	CMP	APEX1
1.43884699064213e-108	0.682099906184554	747	508	6.25409232952507e-104	CMP	TACC1
3.55339229545468e-135	0.681586643116512	628	315	1.54451749514233e-130	CMP	PDIA4
1.70926512785129e-135	0.680584351149008	663	354	7.42949180471844e-131	CMP	FEZ2
9.11096220095511e-127	0.679593384288854	769	504	3.96017083026715e-122	CMP	BAG1
3.69380756478238e-181	0.678028794444754	518	178	1.60555039610831e-176	CMP	USP24
0	0.677191656112702	341	0.03	0	CMP	FUZ
2.26835828269912e-125	0.676955109066167	781	485	9.85964611157999e-121	CMP	SULF2
4.13206733776961e-137	0.676661699997086	607	288	1.79604438903494e-132	CMP	ITPR2
5.48832464801141e-135	0.676295211694706	852	622	2.38555519150464e-130	CMP	ANAPC16
0	0.67303268412943	0.35	1	0	CMP	PTPRS
0	0.6729339098254	307	1	0	CMP	PLXNA4
1.42919021090067e-198	0.672161380079893	443	121	6.21211817070085e-194	CMP	FAM214A
1.66863984892031e-109	0.670988759905865	687	422	7.25290996731702e-105	CMP	CDKN2D
2.39651390859766e-182	0.670662273551308	529	184	1.04166873551106e-177	CMP	RNF11
0	0.6705100742536	0.36	0.02	0	CMP	RUBCNL
1.13227642262836e-120	0.670189533091607	777	545	4.92155269859645e-116	CMP	SELENOF
6.38984438296643e-186	0.669724689996845	992	969	2.77740975950019e-181	CMP	UBC
6.58101632753997e-126	0.669304850658712	633	334	2.86050455692852e-121	CMP	DNAJC4
0	0.66873918261051	367	34	0	CMP	MCOLN2
5.3228797956521e-121	0.667217194798209	757	495	2.31364293197814e-116	CMP	LAPTM4A
9.26664810946488e-178	0.666537379121123	487	158	4.02784126726001e-173	CMP	ARHGAP18
0	0.664601076606773	319	2	0	CMP	TTC39A
1.70216014640075e-128	0.664379531770894	691	402	7.39860929234548e-124	CMP	ISCU
7.82454039713923e-133	0.663428615581747	933	772	3.40101472902054e-128	CMP	PDIA3
5.54630074054685e-160	0.660269297267363	574	0.24	2.4107550798861e-155	CMP	TMEM109
0	0.660191200106631	997	999	0	CMP	RPS27A
0	0.658680866241435	408	63	0	CMP	DNAJB9
0	0.658563263138979	358	6	0	CMP	LY9
1.59174428739043e-124	0.658215562728097	0.75	471	6.91867571957122e-120	CMP	YPEL5
6.34106164742402e-176	0.657073168400343	522	0.18	2.75620585566932e-171	CMP	CSF2RB
6.21880890991286e-220	0.655500780981338	0.45	115	2.70306748078273e-215	CMP	REXO2
5.57527761239352e-112	0.65397560613985	634	355	2.42335016700297e-107	CMP	CHMP5
6.24695116007727e-101	0.653082018750085	638	374	2.71529979123919e-96	CMP	SP110
0	0.653069256326861	358	17	0	CMP	CD320
0	0.651248548690413	275	15	0	CMP	SPON2
0	0.650877232163588	315	4	0	CMP	AP001453.2
5.26314774769304e-134	0.650585809976219	561	258	2.28767980001226e-129	CMP	ANTXR2
4.23989923586209e-138	0.650142997558631	617	292	1.84291460185982e-133	CMP	SNRNP25
1.78210812334884e-114	0.648232298694095	822	585	7.74611116894806e-110	CMP	STX7
0	0.647566473644075	305	17	0	CMP	AC243960.1
2.88058793982032e-111	0.647076083087314	735	488	1.2520763539223e-106	CMP	NRDC
0	0.646834224293	338	1	0	CMP	AC097375.1
2.88440410806056e-111	0.64574103661091	607	0.33	1.2537350896096e-106	CMP	GLS
2.34674381747264e-141	0.644074213639741	963	808	1.02003566770266e-136	CMP	CD37
2.59878311573223e-276	0.640984577124445	395	67	1.12958706908417e-271	CMP	IRF2BPL
2.08373399466813e-73	0.640643011749768	685	505	9.05715818122449e-69	CMP	REL
3.87250876613922e-135	0.640283607430994	544	243	1.68322466029007e-130	CMP	MIF4GD
8.93277477017191e-137	0.638546065024447	905	598	3.88271988160292e-132	CMP	JAML
9.01621575028832e-117	0.63779815190761	0.87	673	3.91898833802032e-112	CMP	UBXN4
7.98114355723705e-111	0.637619610176196	867	678	3.46908385858866e-106	CMP	LYN
1.24893730249971e-116	0.636933431624345	0.61	0.32	5.42863087904526e-112	CMP	DNAJC1
3.01687093897244e-199	0.63431131588233	459	131	1.31131312233376e-194	CMP	ZDHHC4
0	0.633239797957324	315	6	0	CMP	SLC7A11
1.33485093705059e-149	0.632170211752936	522	0.21	5.80206308298409e-145	CMP	SMARCB1
8.63735147089187e-132	0.631840595269104	591	286	3.75431119033786e-127	CMP	ZNF22
0	0.629701528358498	323	6	0	CMP	LINC01226
9.81897600573693e-159	0.625593034029521	464	159	4.26791611065361e-154	CMP	TSTD1
3.62539717061962e-109	0.625483258877728	658	364	1.57581513418152e-104	CMP	IGF2R
8.46079064225917e-118	0.623806925950879	486	209	3.67756726056437e-113	CMP	SLC39A10
0	0.623628947994213	997	999	0	CMP	RPS12
2.30827398125698e-171	0.623055385605888	506	172	1.00331436869316e-166	CMP	SEPT1
6.70116061050279e-115	0.618235254386057	889	709	2.91272647096114e-110	CMP	C11orf58
6.66738626895236e-116	0.617913909275724	702	427	2.89804611566283e-111	CMP	PPP1R2
2.5546031720151e-115	0.617579468212038	638	346	1.11038381474808e-110	CMP	IFNAR2
6.77592510304214e-297	0.617484638352377	996	789	2.9452236052883e-292	CMP	HLA-DPB1
6.6345140041682e-118	0.617440837884562	617	327	2.88375785705175e-113	CMP	UVRAG
4.30328271610357e-103	0.614948457894963	778	535	1.87046486538158e-98	CMP	TMED9
0	0.614160429281895	0.35	33	0	CMP	LHFPL2
2.43356993778702e-166	0.611026123101088	477	159	1.05777550915851e-161	CMP	TP53I13
1.03122086830164e-302	0.610160278237175	332	38	4.48230462615992e-298	CMP	SNHG14
1.25436216055852e-154	0.607900157680239	984	946	5.45221056708365e-150	CMP	VAMP8
2.89704997503181e-162	0.607641292113567	474	162	1.25923174214733e-157	CMP	REPIN1
1.14872990040701e-167	0.607532878860823	403	115	4.99306938510913e-163	CMP	GNA12
0	0.6048769568297	299	28	0	CMP	CYP2U1
6.53330476931452e-116	0.603454958029365	884	646	2.83976625103025e-111	CMP	LDHB
1.28791508599661e-184	0.603451503788589	407	107	5.59805171279285e-180	CMP	CLCN5
7.97871297847906e-191	0.60320063562421	942	398	3.46802738322571e-186	CMP	STMN1
8.2973785094653e-209	0.602657399935893	415	99	3.60653854292419e-204	CMP	PARP10
0	0.60250870791797	232	4	0	CMP	DRD4
2.10149625536691e-129	0.601940513781816	544	243	9.13436362357782e-125	CMP	PARVB
2.5258807265028e-219	0.601665564776769	407	92	1.09789931658171e-214	CMP	SCRN1
2.29849157366373e-151	0.601198254899546	978	904	9.99062347408675e-147	CMP	OST4
1.01065172108553e-156	0.60081839910592	448	149	4.39289877087039e-152	CMP	PBX3
7.7617534042394e-163	0.600632627418421	444	0.14	3.3737237346867e-158	CMP	MDN1
1.23038613489502e-250	0.600591796401264	334	48	5.3479963739347e-246	CMP	IFIT2
0	0.599282050905794	293	12	0	CMP	LINC00865
4.4802440109264e-80	0.598799582048677	703	483	1.94738286178927e-75	CMP	BID
1.54205620540131e-126	0.598509569236229	544	246	6.70270150239734e-122	CMP	TMEM243
0	0.598419279590847	998	1	0	CMP	EEF1A1
4.70204189664166e-233	0.597289387484029	351	61	2.04378953079426e-228	CMP	TP53I11
6.22553541255756e-172	0.597193952041107	989	952	2.70599122242227e-167	CMP	RPL36AL
2.22072657369744e-162	0.596506634680485	488	166	9.65261012523328e-158	CMP	WDFY4
4.24299768680853e-107	0.594154443335494	556	288	1.8442613745482e-102	CMP	NUDT22
0	0.592980369027759	312	9	0	CMP	AC004846.1
0	0.592953963740721	307	3	0	CMP	TTC24
5.56068177173919e-154	0.592762120130013	451	152	2.41700593890416e-149	CMP	NFX1
1.29088288546781e-94	0.592308472912014	742	507	5.61095154997438e-90	CMP	TRIM44
3.67078040541194e-264	0.591530186449244	363	57	1.59554141101635e-259	CMP	TLR7
2.58768239923996e-238	0.591519836566212	375	0.07	1.12476203165364e-233	CMP	ATP13A2
1.11120573444463e-144	0.590592592999754	973	905	4.82996684533703e-140	CMP	MYL12B
9.62920494332166e-105	0.589256777773517	898	728	4.18543022066419e-100	CMP	SPCS3
1.33121749948583e-54	0.588872001637253	706	606	5.7862699832651e-50	CMP	THEMIS2
6.87385285195467e-195	0.588780186186508	346	73	2.98778888063062e-190	CMP	DACH1
4.13213573683154e-101	0.587999893745955	648	382	1.7960741193712e-96	CMP	GSN
4.13034318805735e-137	0.587444077715265	452	165	1.79529497012101e-132	CMP	ARHGAP5
8.41784748844362e-104	0.586663350032754	844	645	3.6589015893269e-99	CMP	TMEM59
1.36033729434018e-95	0.586505260000686	921	796	5.91284208357902e-91	CMP	CCDC88A
1.30825171527134e-306	0.585542386609686	356	44	5.68644690559839e-302	CMP	CMKLR1
1.18210555005702e-98	0.584454335550842	759	531	5.13813998387783e-94	CMP	TM9SF3
0	0.583361860194301	318	15	0	CMP	PPM1J
1.73446561924161e-107	0.583181358858796	542	266	7.5390282605956e-103	CMP	IVD
2.75982517952804e-117	0.582434332064948	559	274	1.19958561253366e-112	CMP	EMC7
1.19467299195275e-121	0.580130142489995	448	0.18	5.19276562682183e-117	CMP	RAP1GDS1
0	0.580004364257782	288	19	0	CMP	NOTCH4
5.27889567842622e-96	0.578782938285823	703	459	2.29452479558474e-91	CMP	TMED2
1.87875851521893e-103	0.575915010659196	862	687	8.16621176225058e-99	CMP	JAK1
2.57796318221524e-279	0.574826380112137	332	43	1.12053747678168e-274	CMP	LINC-PINT
2.71622753212951e-96	0.573630458768674	657	0.41	1.18063545911541e-91	CMP	ADD1
2.15370597717573e-157	0.572441533255317	994	978	9.36129840039202e-153	CMP	DDX5
4.5591218444304e-247	0.571789116855789	996	998	1.98166790090012e-242	CMP	RPL5
3.79390757684885e-127	0.57170597256956	382	128	1.64905986735312e-122	CMP	RBM38
5.52314728478323e-101	0.570921248891597	485	225	2.40069119880388e-96	CMP	ASPH
3.04847446938132e-92	0.570471635529131	527	274	1.32504991286128e-87	CMP	C3orf58
0	0.568640740777891	999	999	0	CMP	RPS8
2.4090003183635e-92	0.568377355507082	783	583	1.04709607837988e-87	CMP	DBNL
3.11912233832544e-101	0.568072373347886	832	592	1.35575771557654e-96	CMP	PPM1G
5.48205065333835e-158	0.567467929922796	0.4	119	2.38282813698005e-153	CMP	KLHL6
1.08100045991931e-98	0.566015209177109	576	309	4.69867659908529e-94	CMP	NUTM2B-AS1
5.16302923133383e-90	0.565348412867838	643	393	2.24416228569156e-85	CMP	PPP2R5C
1.00127605940885e-113	0.564219701491894	501	225	4.35214651982652e-109	CMP	ZNF428
5.45658074687154e-82	0.563914941553972	723	505	2.37175738743518e-77	CMP	PCM1
3.15277182962497e-91	0.562053061121062	538	284	1.37038380346479e-86	CMP	UBTF
0	0.560267444005586	289	2	0	CMP	KCNK10
3.22620653044347e-97	0.56002468476796	664	404	1.40230293052256e-92	CMP	CORO1C
9.17391997047103e-112	0.558154587491721	533	254	3.98753605436494e-107	CMP	SYNRG
0	0.55780805810024	997	999	0	CMP	RPS23
1.00419357908851e-97	0.557496162031935	539	281	4.36482781086611e-93	CMP	TMED4
1.11878389276087e-95	0.557318808434494	862	658	4.8629060682744e-91	CMP	GTF3A
0	0.557207285432397	299	23	0	CMP	AC058791.1
3.27804175432209e-83	0.556462219842283	649	408	1.42483362893364e-78	CMP	SNHG8
3.88402628175376e-142	0.556228996021962	404	132	1.68823086362709e-137	CMP	SEPHS1
5.98728493988616e-120	0.555998382585044	411	152	2.60243327197092e-115	CMP	CHAF1A
3.05572481559449e-130	0.554517335131686	424	152	1.3282013483463e-125	CMP	CFAP97
3.81283527242534e-151	0.553984842537705	417	133	1.6572869795124e-146	CMP	TMEM19
5.12263206489246e-101	0.553060633043372	492	235	2.22660325332616e-96	CMP	ERGIC2
0	0.552497884417757	0.26	1	0	CMP	AC011893.1
1.2211103388043e-49	0.551592650535793	546	0.38	5.30767819864675e-45	CMP	GPR65
3.87766863104491e-87	0.551507237901003	879	752	1.68546744716998e-82	CMP	CNPY3
0	0.551447755612141	291	3	0	CMP	KCNG2
3.66947564351661e-95	0.551198439018786	529	272	1.59497428321093e-90	CMP	CERS6
2.22756030229999e-272	0.548923519985705	995	998	9.68231360997714e-268	CMP	RPL23A
5.324326114106e-85	0.548084398479688	892	737	2.31427158875732e-80	CMP	KTN1
2.01862553821386e-107	0.546797696293836	919	757	8.77415776440038e-103	CMP	TOMM20
3.2760478670616e-86	0.54658914194635	705	445	1.42396696589699e-81	CMP	TMEM14C
3.32624266163465e-156	0.546309894379866	409	125	1.44578463530611e-151	CMP	SDHAF3
8.7042237850031e-163	0.545153201639962	404	118	3.78337791038945e-158	CMP	MNAT1
2.26147132949394e-110	0.543242313619911	961	725	9.82971128077836e-106	CMP	HMGN1
1.39301099085789e-77	0.542943813263322	821	643	6.0548615728629e-73	CMP	PDIA6
9.12463037850562e-84	0.540073480965911	717	0.49	3.96611184032125e-79	CMP	SEPT9
8.85303738046416e-130	0.539607129034723	0.44	159	3.84806122779255e-125	CMP	MAP2K6
6.86496498213554e-82	0.538739733425779	898	771	2.98392567913503e-77	CMP	DYNLL1
6.44804556369831e-93	0.536530793239651	518	269	2.80270748471711e-88	CMP	SUPT5H
6.25989872026256e-148	0.534927173796503	371	106	2.72092757774932e-143	CMP	RFTN1
3.40271514448048e-103	0.532559416754731	916	777	1.47902416469988e-98	CMP	ATP6V1G1
1.60221416678799e-131	0.530804189631106	367	114	6.96418409736066e-127	CMP	ODF2L
9.60706461065814e-132	0.530779879590853	393	133	4.17580670366867e-127	CMP	CNP
1.2879283050703e-78	0.530544475557429	595	357	5.59810917081857e-74	CMP	SNHG7
2.43962668125859e-81	0.530282140206399	782	0.58	1.06040813327586e-76	CMP	PAIP2
3.5884487426037e-244	0.529702349123153	997	999	1.55975513046012e-239	CMP	RPS28
1.74505472011189e-83	0.529326753863323	584	342	7.58505484643834e-79	CMP	PIP4K2A
2.53285450534442e-92	0.527958910733089	564	289	1.10093053929301e-87	CMP	IQSEC1
2.26308831783964e-80	0.52676244099028	576	0.33	9.8367396823218e-76	CMP	CBX6
4.55211480595167e-108	0.525900288462839	443	183	1.97862222155495e-103	CMP	DTWD1
1.96381989205539e-80	0.525256394165639	649	421	8.53593954280798e-76	CMP	TMCO1
8.1889120385705e-194	0.525234377386938	0.33	65	3.55939250668505e-189	CMP	GAB1
1.31766562271555e-93	0.524736122584178	939	838	5.72736539569543e-89	CMP	SRRM2
4.82861009417778e-281	0.524489231856271	299	33	2.09880366353531e-276	CMP	MGLL
0	0.524066603522293	282	21	0	CMP	FZD3
1.19667529965324e-83	0.523363533943424	596	351	5.20146885747277e-79	CMP	MRPS6
9.30021500895254e-83	0.522715683880336	855	0.68	4.04243145579131e-78	CMP	SEC62
1.48421371060277e-92	0.522645050712248	895	735	6.451283314506e-88	CMP	SKP1
1.62267222858943e-146	0.522518057667592	362	104	7.0531071087868e-142	CMP	ALG2
1.41025604245864e-92	0.521282608194523	891	0.73	6.12981891415073e-88	CMP	KRTCAP2
8.64612767550545e-72	0.520831990405192	862	732	3.7581258554352e-67	CMP	SSR2
4.74723730235794e-72	0.520173219046496	675	465	2.0634341658429e-67	CMP	FNBP4
1.91374644599425e-74	0.518776675370039	0.65	425	8.31829030215862e-70	CMP	TRABD
7.55399053814033e-121	0.518744033014465	986	921	3.28341752730807e-116	CMP	CALM2
3.54871229000144e-92	0.518142238536422	923	781	1.54248328397203e-87	CMP	N4BP2L2
9.41690063519269e-80	0.517904165157209	719	487	4.09315003009285e-75	CMP	PTPN2
3.59249475768165e-77	0.517755470104648	718	498	1.56151377137391e-72	CMP	APPL1
1.16549544183642e-227	0.517488569324584	0.31	48	5.0659424874862e-223	CMP	SLC9A7
9.15071056608401e-98	0.516875352816479	497	236	3.97744785465407e-93	CMP	CREB3L2
1.40829397724196e-127	0.516361256028658	376	123	6.12129060147991e-123	CMP	DHTKD1
1.66409912964204e-288	0.516187689056951	305	33	7.23317327690211e-284	CMP	YPEL1
2.05973388031697e-78	0.515500188276682	539	307	8.95283928418574e-74	CMP	RPS6KA4
3.60931760988426e-84	0.514319852432728	523	283	1.56882599231229e-79	CMP	PHYKPL
0	0.513569784455266	268	6	0	CMP	EPS8L2
2.09386762703219e-92	0.513542034599242	476	228	9.10120502765813e-88	CMP	RAB4B
4.39534596440108e-66	0.513489444955864	0.67	0.48	1.91048107688657e-61	CMP	UTRN
0	0.513059113255816	269	7	0	CMP	CYYR1
6.19502918288495e-77	0.513058649395103	816	641	2.69273138463277e-72	CMP	TCEA1
5.45705374850487e-249	0.511576016060929	997	999	2.37196298232513e-244	CMP	RPL7A
1.88586488806224e-77	0.511542129291865	702	477	8.19710032245134e-73	CMP	SMARCE1
2.32659854434351e-96	0.511122500879683	332	119	1.01127932328435e-91	CMP	TNNI2
2.96518506540997e-83	0.510844963717357	508	265	1.2888473405311e-78	CMP	RERE
2.2516392629212e-75	0.509949722657016	0.81	639	9.78697522021329e-71	CMP	RABAC1
5.49783616050887e-80	0.508425312865818	0.65	416	2.38968946552678e-75	CMP	CDC42SE2
8.76751642101045e-240	0.50770162110712	996	998	3.8108886875564e-235	CMP	RPS15A
5.86393090620623e-84	0.507144333448324	531	292	2.5488162076916e-79	CMP	RALA
9.9885507836796e-231	0.506906997660036	313	47	4.34162348363417e-226	CMP	SLC44A2
1.01730741208211e-80	0.505794552049529	957	891	4.42182839735611e-76	CMP	DDX17
2.71561568451706e-111	0.505533259438598	984	925	1.18036951343218e-106	CMP	SUB1
8.3130628090848e-223	0.505100602184126	249	29	3.6133558805968e-218	CMP	PIM2
0	0.504429247590663	261	16	0	CMP	ZEB1
1.93125189972869e-148	0.504181770426309	995	985	8.39437950736074e-144	CMP	GPX1
2.29566977232553e-80	0.503499074424062	607	366	9.97835823239015e-76	CMP	AP3S1
3.46441354005121e-68	0.502666385994885	533	317	1.50584198931866e-63	CMP	NUB1
5.62148759474243e-96	0.501657757838095	456	209	2.44343579793074e-91	CMP	SBDS
8.31342691329709e-151	0.501591067085664	995	987	3.61351414213371e-146	CMP	RPSA
0	2.07763148322549	821	199	0	Non-classical	IFITM3
0	1.94439718254812	1	991	0	Non-classical	FTH1
0	1.86253241517618	784	274	0	Non-classical	LGALS2
0	1.75506298157503	891	271	0	Non-classical	ZFP36L1
0	1.63005352556468	372	18	0	Non-classical	FCGR3A
0	1.61807606840982	992	751	0	Non-classical	HLA-DPA1
2.41469257975601e-282	1.60347902042192	0.19	6	1.04957027671675e-277	Non-classical	C1QA
8.45283106596113e-262	1.57787011591671	732	269	3.67410755113067e-257	Non-classical	DUSP6
0	1.56580120247601	992	794	0	Non-classical	HLA-DPB1
5.82688741281198e-302	1.52845682475389	998	933	2.53271488285285e-297	Non-classical	HLA-DRB1
9.01869964905931e-246	1.49763172153114	761	317	3.92006798946012e-241	Non-classical	MARCKS
0	1.4850721284978	1	0.96	0	Non-classical	HLA-DRA
0	1.48098021801667	994	909	0	Non-classical	TXNIP
0	1.47356733279446	778	274	0	Non-classical	MS4A7
2.95634127186553e-302	1.44163355817716	996	873	1.28500329722907e-297	Non-classical	SAT1
0	1.40143608678133	1	908	0	Non-classical	AIF1
1.19303157591096e-249	1.37444806519277	536	132	5.18563104785457e-245	Non-classical	APOBEC3A
2.38018644707604e-259	1.35562597759713	839	448	1.03457184108607e-254	Non-classical	FAM26F
0	1.32995943064475	1	0.96	0	Non-classical	CTSS
0	1.32666966147581	939	558	0	Non-classical	CPVL
1.62726913038884e-294	1.30546767949908	998	835	7.07308800214813e-290	Non-classical	IFI30
0	1.3031537471015	994	912	0	Non-classical	ITM2B
4.11224457599653e-302	1.29449660773912	638	0.16	1.78742822740265e-297	Non-classical	MAFB
1.2975286818052e-197	1.28403577583694	928	671	5.6398381683345e-193	Non-classical	CD52
1.28803900829124e-297	1.25226473455087	955	484	5.59859035343871e-293	Non-classical	SERPINA1
3.56132953907164e-140	1.23079291235767	898	715	1.54796749745288e-135	Non-classical	IFITM2
1.19069422678023e-269	1.21160229894199	989	775	5.17547152612295e-265	Non-classical	FGL2
2.29535142447375e-204	1.18382226158418	782	354	9.9769745016176e-200	Non-classical	HLA-DQA1
9.07708349635614e-245	1.17107055143218	919	575	3.94544511252616e-240	Non-classical	HLA-DQB1
1.02404702482075e-244	1.16712476419289	937	633	4.45112279808587e-240	Non-classical	TNFRSF1B
9.05259357098935e-61	1.16540510414781	747	609	3.93480032156623e-56	Non-classical	CRIP1
2.16908367040103e-181	1.11821995822765	712	331	9.42813908176512e-177	Non-classical	VAMP5
3.11783162117192e-263	1.09769714939432	867	355	1.35519669245858e-258	Non-classical	CLEC7A
3.29340833489949e-166	1.0789294730018	998	931	1.43151286684741e-161	Non-classical	NEAT1
3.81721289141885e-286	1.0656179324942	649	166	1.65918975538412e-281	Non-classical	CD300E
0	1.06247863362006	1	971	0	Non-classical	PSAP
2.07670202975993e-99	1.0269928824371	892	715	9.0265930425545e-95	Non-classical	TIMP1
2.68536089952094e-253	1.02362527902887	728	253	1.16721896858577e-248	Non-classical	FCGR2A
3.77229932973584e-302	0.991604256687381	1	998	1.63966762666298e-297	Non-classical	CST3
4.58656261754017e-184	0.98831431360523	879	0.59	1.99359530734001e-179	Non-classical	SMAP2
1.25375384302643e-215	0.971601240718084	594	188	5.4495664540987e-211	Non-classical	PDK4
2.28790640724909e-57	0.966108817818903	518	324	9.94461398974888e-53	Non-classical	HLA-DRB5
3.84319206174106e-180	0.949809264218283	842	459	1.67048186155637e-175	Non-classical	GIMAP4
1.96241060047488e-184	0.948328294803628	949	696	8.52981391602412e-180	Non-classical	FYB1
3.41813064847107e-193	0.934389722730884	667	272	1.48572466766444e-188	Non-classical	CSF1R
8.08194260455424e-288	0.932330195892566	1	999	3.51289717249554e-283	Non-classical	FTL
1.79997036916927e-287	0.927443338882081	1	975	7.82375120663116e-283	Non-classical	TYROBP
9.80397647546031e-187	0.923487433305929	947	716	4.26139641482358e-182	Non-classical	CD48
1.61275848128896e-121	0.909604876177638	875	644	7.01001601477058e-117	Non-classical	LGALS3
0	0.903775954668955	409	16	0	Non-classical	MTSS1
8.16157577069031e-132	0.90210470115065	899	734	3.54751052448825e-127	Non-classical	PSME2
1.57413976209489e-147	0.891315668551492	809	486	6.84215588992166e-143	Non-classical	YBX3
9.62291040667153e-152	0.88895923433376	672	331	4.18269423736385e-147	Non-classical	ITGA4
8.62245237574676e-162	0.888192650956884	859	0.56	3.74783514964208e-157	Non-classical	CARD16
0	0.880924947183157	1	1	0	Non-classical	B2M
8.75397155045534e-224	0.868045845629512	1	993	3.80500127412092e-219	Non-classical	CD74
1.83566791338267e-182	0.865317752726763	999	892	7.97891415230913e-178	Non-classical	LST1
6.60240077870122e-147	0.863716884709847	873	604	2.86979952247027e-142	Non-classical	HLA-DMA
0	0.863496120883355	0.44	44	0	Non-classical	PID1
4.32424508646124e-180	0.857066806709593	996	934	1.87957636928124e-175	Non-classical	PTPRC
9.30458503403997e-204	0.843079208548394	531	152	4.04433093089581e-199	Non-classical	LPAR6
6.98113876842134e-181	0.839170920455345	998	875	3.03442177708202e-176	Non-classical	COTL1
1.75749606226281e-149	0.825217734185734	623	238	7.63913238423153e-145	Non-classical	C5AR1
2.81037462520732e-116	0.820080345887994	724	412	1.22155743459261e-111	Non-classical	GIMAP7
1.11632063177639e-134	0.819403615995361	836	556	4.85219925807925e-130	Non-classical	HLA-DMB
2.22041048845205e-194	0.818882688432654	515	147	9.65123622910568e-190	Non-classical	HMOX1
9.7724709701273e-115	0.817625631265904	603	297	4.24770223187553e-110	Non-classical	LY6E
3.87523964341098e-147	0.809268544072824	976	811	1.68441166340502e-142	Non-classical	TYMP
4.19319851336188e-166	0.80924820974777	635	255	1.82261566581787e-161	Non-classical	SCIMP
1.7539163607411e-104	0.808645447597788	0.71	423	7.62357285359729e-100	Non-classical	POU2F2
4.21133278338884e-191	0.805850784400768	978	868	1.8304979076278e-186	Non-classical	NPC2
5.52963156470196e-86	0.792599119221544	577	305	2.40350965591335e-81	Non-classical	SMIM25
4.51335064372113e-126	0.791851441408559	512	197	1.96177299079983e-121	Non-classical	RHOB
6.68928398116721e-121	0.789964875240434	672	364	2.90756417525414e-116	Non-classical	NAAA
6.97587010446241e-142	0.789212112260342	584	246	3.03213169960563e-137	Non-classical	CLEC2B
2.05804295359241e-96	0.787857180390545	715	428	8.94548950208475e-92	Non-classical	NAMPT
0	0.780572878693549	405	49	0	Non-classical	GBP4
2.17183385416405e-151	0.774133407199895	965	843	9.44009303050946e-147	Non-classical	C1orf162
2.46670210992082e-84	0.769986984643206	829	637	1.07217673909819e-79	Non-classical	IGSF6
2.54998308654855e-129	0.766906264071845	722	387	1.10837564839919e-124	Non-classical	PILRA
2.20395334698031e-80	0.76429134007808	721	483	9.5797036179846e-76	Non-classical	TNFSF10
1.31081496513333e-145	0.761177554031797	553	216	5.69758832744855e-141	Non-classical	FAM49A
6.37074988886992e-155	0.757178538817521	349	82	2.7691101466962e-150	Non-classical	GBP1
1.80510686680506e-150	0.754315258073249	994	945	7.84607750725486e-146	Non-classical	FCER1G
4.76314903111779e-92	0.753765746032947	785	0.55	2.07035035786566e-87	Non-classical	TNFAIP2
4.01790623731795e-267	0.750662847796579	476	91	1.74642312511262e-262	Non-classical	SECTM1
4.19485515743285e-162	0.749121602001205	982	0.9	1.82333574272976e-157	Non-classical	HLA-E
2.20501205825628e-121	0.741760655114289	915	0.71	9.58430541241674e-117	Non-classical	ASAH1
8.94044704024596e-113	0.73928217497156	712	418	3.88605471051331e-108	Non-classical	AOAH
1.00080987560613e-292	0.737190333848353	372	47	4.35012020530962e-288	Non-classical	BIRC3
5.57514050590484e-204	0.731931500097487	431	97	2.4232905722966e-199	Non-classical	ADGRE2
3.62598346633349e-87	0.726603320666407	0.61	355	1.57606997347651e-82	Non-classical	WARS
7.1473335425769e-161	0.725708235453177	492	156	3.10665999761648e-156	Non-classical	RARRES3
3.46415277777231e-205	0.71838223333166	425	92	1.50572864638651e-200	Non-classical	CXCL16
1.88340883314603e-110	0.716585848449791	611	314	8.18642483415254e-106	Non-classical	DOK2
8.80883694977479e-95	0.713928206374662	939	742	3.82884906858911e-90	Non-classical	DUSP1
3.99923681304861e-113	0.708437961657974	752	438	1.73830827315971e-108	Non-classical	RNF149
1.4991451768261e-108	0.706207284128506	778	498	6.51618442559231e-104	Non-classical	IL10RA
8.99029165490192e-98	0.705844224108489	858	0.68	3.90772017071967e-93	Non-classical	PLEKHO1
8.01505091044215e-90	0.70153427878487	936	802	3.48382202873279e-85	Non-classical	CEBPD
3.26493628870452e-98	0.701268054734852	825	607	1.41913720724831e-93	Non-classical	PSMB9
6.7880219897786e-126	0.697812978252718	675	328	2.95048163807717e-121	Non-classical	SLC7A7
1.70294073968096e-80	0.695424720837565	463	226	7.40200221909728e-76	Non-classical	LIPA
1.20669303192178e-63	0.694456214801032	457	225	5.24501193255121e-59	Non-classical	TMEM176B
2.18621836876471e-205	0.688338780103655	398	85	9.5026167616727e-201	Non-classical	ABI3
1.01239612636729e-173	0.684498231897597	439	114	4.40048100286807e-169	Non-classical	GBP2
1.08871194828012e-56	0.681934881498476	602	405	4.73219535439438e-52	Non-classical	STAT1
1.36360968944287e-140	0.681522780780922	383	104	5.92706587613236e-136	Non-classical	GPR155
1.01206580774413e-90	0.681450406153394	936	801	4.39904523994064e-86	Non-classical	JUNB
6.79058544574669e-129	0.671181816368073	551	226	2.95159586984826e-124	Non-classical	EPB41L3
6.68242732696585e-92	0.668799261509148	524	255	2.90458386193898e-87	Non-classical	IER5
3.38047127171789e-96	0.665792758794037	707	435	1.4693556429649e-91	Non-classical	CPPED1
6.42645498077153e-121	0.663609250249762	727	373	2.79332292194215e-116	Non-classical	CD4
5.95323742836499e-56	0.660958498785234	748	539	2.58763418061313e-51	Non-classical	KLF2
3.85784091051935e-82	0.65722257089319	938	784	1.67684913016634e-77	Non-classical	CEBPB
3.78406683712858e-85	0.656932856015121	0.63	364	1.64478249142631e-80	Non-classical	ATP2B1
1.91235604836104e-149	0.656816492444807	312	68	8.31224679980608e-145	Non-classical	CX3CR1
9.7231703972621e-75	0.647756614571645	773	492	4.22627324487395e-70	Non-classical	RGS2
7.09050572442121e-104	0.646897844154685	781	476	3.08195921817692e-99	Non-classical	LILRB2
5.51483852117954e-115	0.645467559954195	966	877	2.3970797116159e-110	Non-classical	PNRC1
2.66001101376104e-86	0.644656233874545	747	493	1.15620038724137e-81	Non-classical	CASP1
1.82047227408234e-90	0.644142463866516	587	317	7.91286478652631e-86	Non-classical	LFNG
7.88557150800169e-168	0.640112900036668	997	987	3.42754251166801e-163	Non-classical	HLA-C
2.55251460340066e-110	0.637403957517595	942	823	1.10947599751413e-105	Non-classical	FCGRT
3.97802360027517e-84	0.633837967474353	325	115	1.7290877380956e-79	Non-classical	MARCO
1.33660701912338e-100	0.633167295147458	883	608	5.80969606932168e-96	Non-classical	JAML
2.08650490486475e-161	0.629558271548768	256	41	9.06920221948513e-157	Non-classical	CLEC10A
6.50206859996461e-277	0.629250872376851	286	26	2.82618913766062e-272	Non-classical	MSR1
1.59390770287546e-107	0.628660059357578	295	82	6.92807922131848e-103	Non-classical	RHOC
3.36415639184706e-153	0.626158601956943	425	121	1.46226421728024e-148	Non-classical	RRAS
1.1671467825227e-85	0.624807997235047	599	343	5.07312020491318e-81	Non-classical	SEC14L1
7.99689009192857e-38	0.624314085977494	711	0.58	3.47592824735767e-33	Non-classical	IRF1
2.64515247094734e-74	0.620413600660428	591	349	1.14974197302197e-69	Non-classical	ADGRE5
2.62759482757453e-61	0.618704920184223	779	0.57	1.14211036775354e-56	Non-classical	SOD2
7.57431183162797e-75	0.615853668726502	687	444	3.29225038073541e-70	Non-classical	PARP14
1.26123434653553e-102	0.612348283706759	981	923	5.48208121065132e-98	Non-classical	CALM2
2.65539459736621e-67	0.607038864602195	657	442	1.1541938156912e-62	Non-classical	BACH1
5.70248292262292e-80	0.604731255096361	481	219	2.47864122714728e-75	Non-classical	CLEC4E
1.18140281843412e-201	0.596923104661716	389	78	5.13508549060573e-197	Non-classical	CAMK1
9.9887885955205e-80	0.593237335350297	671	424	4.34172685092894e-75	Non-classical	HLA-F
0.000000000181023806648292	0.585893334026473	353	277	0.00000786838077977466	Non-classical	THBS1
3.35667476503724e-51	0.585683138103414	577	0.37	1.45901225337109e-46	Non-classical	MT2A
6.03029761968011e-33	0.576874622865251	356	206	2.62112916337016e-28	Non-classical	HLA-DQA2
5.54171365231094e-79	0.574364956710243	512	259	2.40876125611347e-74	Non-classical	LILRB1
2.36957277375649e-114	0.574137514329624	999	973	1.029958501841e-109	Non-classical	S100A11
1.16249123994952e-72	0.574085248334142	916	825	5.05288442356459e-68	Non-classical	PRELID1
1.07133089436938e-55	0.572730740267864	651	0.46	4.65664686546595e-51	Non-classical	LAP3
5.72583289933046e-83	0.56749336285174	675	415	2.48879052802298e-78	Non-classical	CASP4
2.72963067997974e-87	0.567153701234155	702	396	1.18646127136e-82	Non-classical	LRP1
9.05649969776026e-47	0.566283740989337	617	0.43	3.93649815862848e-42	Non-classical	TSC22D3
3.24039168088098e-164	0.560132489249165	1	995	1.40846864801173e-159	Non-classical	EIF1
7.77129290572005e-71	0.558602193826604	574	328	3.37787017440028e-66	Non-classical	CD86
1.85119451150398e-71	0.558382555635668	619	385	8.04640206370319e-67	Non-classical	RHOQ
1.16051882037311e-60	0.557989296269681	0.93	757	5.04431110463376e-56	Non-classical	CFD
2.38127544434283e-90	0.556804560064854	948	857	1.03504518463805e-85	Non-classical	PTP4A2
3.65522938234823e-67	0.552666258351027	716	0.5	1.58878200333148e-62	Non-classical	BNIP3L
5.50701070664631e-79	0.551402906009649	536	285	2.39367727375088e-74	Non-classical	UBE2L6
1.43028602229253e-93	0.551262582428764	291	84	6.21688122449671e-89	Non-classical	HSPA6
1.68027450192171e-100	0.551023452650756	436	168	7.30348115005289e-96	Non-classical	ITGAX
4.7980220299084e-95	0.547339149264453	408	154	2.08550825551999e-90	Non-classical	GPBAR1
6.56030038886536e-80	0.54677824132615	944	814	2.85150016702422e-75	Non-classical	CD37
8.5882824616837e-117	0.539625486399806	0.37	112	3.73298285479544e-112	Non-classical	CAMK2D
8.07844606327989e-101	0.539027543879987	256	64	3.51137736586524e-96	Non-classical	TCF7L2
1.43213087904557e-59	0.538378677458586	694	485	6.22490007885949e-55	Non-classical	IFNGR1
4.75654903902089e-50	0.537109116243547	357	169	2.06748160530082e-45	Non-classical	TMEM176A
5.22104679016574e-93	0.537041776804638	416	168	2.26938019781344e-88	Non-classical	PEA15
7.47800167300929e-91	0.536670270536729	237	0.06	3.25038820719022e-86	Non-classical	IL1B
6.68832912133091e-67	0.536013976590676	823	0.62	2.9071491358777e-62	Non-classical	LIMD2
1.4082283958479e-63	0.53569033323732	503	279	6.12100554539246e-59	Non-classical	PLXNC1
8.27370831422346e-54	0.534594774233059	879	711	3.59625005586037e-49	Non-classical	VMP1
2.46317308060136e-48	0.534551555099839	637	439	1.07064281121419e-43	Non-classical	METRNL
2.76969084412561e-81	0.532341831244831	112	15	1.20387382230764e-76	Non-classical	CDKN1C
2.89007286807638e-61	0.527185824902474	528	292	1.25619907283808e-56	Non-classical	P2RY13
1.05957850658312e-80	0.526587917351623	571	301	4.6055639367142e-76	Non-classical	TBXAS1
6.61626567715991e-59	0.525591112025208	644	419	2.87582603923433e-54	Non-classical	DMXL2
5.06647814410982e-78	0.525294561968197	919	825	2.20219539011878e-73	Non-classical	PSME1
1.16570722740535e-59	0.524532461774606	527	294	5.06686303464011e-55	Non-classical	NINJ1
2.62381240182895e-56	0.518056486226204	651	457	1.14046629857897e-51	Non-classical	PABPC4
6.13836614571164e-50	0.517064213780719	711	543	2.66810222889502e-45	Non-classical	SNX10
0	0.511800604295091	249	9	0	Non-classical	SASH1
9.06947545849577e-70	0.510831226641093	948	815	3.94213820278977e-65	Non-classical	EVI2B
5.37374359556407e-42	0.509453467826997	758	617	2.33575139124788e-37	Non-classical	PECAM1
1.73328135022428e-56	0.50673229550249	724	542	7.53388071688487e-52	Non-classical	NAGK
9.03474372034887e-63	0.506313783832717	369	167	3.92704170548684e-58	Non-classical	CYTIP
2.09350190085643e-75	0.503706139003038	399	0.17	9.09961536226256e-71	Non-classical	GIMAP8
5.34401719948423e-144	3.61198153673686	1	769	2.32283051592782e-139	DC	HLA-DPA1
1.51241031845797e-141	3.47847995838246	1	809	6.57384269020943e-137	DC	HLA-DPB1
1.21891755499428e-176	3.21379149702239	996	381	5.29814704453812e-172	DC	HLA-DQA1
5.47164386093896e-147	3.08222961716295	996	599	2.37830472059573e-142	DC	HLA-DQB1
2.79015676581205e-138	2.80578645243675	1	963	1.21276953982787e-133	DC	HLA-DRA
2.81408652849341e-133	2.78349862300574	1	938	1.22317085047494e-128	DC	HLA-DRB1
0	2.7136015783419	974	2	0	DC	CLEC9A
2.13950605516841e-125	2.62544949890829	978	585	9.299577019395e-121	DC	CPVL
3.93866569003922e-139	2.50279210738994	1	993	1.71198042883245e-134	DC	CD74
0	2.48309085026394	978	84	0	DC	C1orf54
1.81948520304838e-167	2.46044227118464	991	411	7.9085743835701e-163	DC	CPNE3
4.18310250022773e-139	2.44182454258844	996	752	1.81822733274899e-134	DC	SNX3
3.7106543433244e-136	2.42185323673412	1	998	1.61287301686939e-131	DC	CST3
6.41627494668766e-45	2.2503385823818	693	335	2.78889806832726e-40	DC	HLA-DRB5
0	2.18409188875552	0.93	3	0	DC	WFDC21P
0	2.12803565198433	974	38	0	DC	BATF3
5.80168424296671e-124	1.97470963314982	974	476	2.52176007304791e-119	DC	ID2
1.89845330532076e-246	1.95665474446683	965	186	8.2518171369072e-242	DC	WDFY4
0	1.94410155837328	807	2	0	DC	IDO1
5.50459792639388e-138	1.94001139447097	996	549	2.39262853468636e-133	DC	RGS10
9.2211486599665e-44	1.8670136394201	526	214	4.00806447654104e-39	DC	HLA-DQA2
2.49025268746991e-167	1.73505722962425	675	98	1.08241323313567e-162	DC	DNASE1L3
1.4732134088126e-114	1.68247763211759	987	434	6.40346940274484e-110	DC	IRF8
0	1.66303311540251	855	4	0	DC	CLNK
1.97891542347691e-124	1.65377805850771	987	472	8.60155377968473e-120	DC	SHTN1
0	1.62017787538846	855	36	0	DC	RGCC
2.11447731715455e-110	1.57480516447437	991	529	9.19078710674396e-106	DC	BASP1
2.21595814463896e-59	1.48703144838145	768	312	9.6318836714877e-55	DC	LGALS2
0	1.47445677249076	0.61	0	0	DC	XCR1
7.7907151731312e-104	1.45701216511013	987	621	3.38631225715321e-99	DC	HLA-DMA
8.39350319010923e-102	1.41868604260267	974	612	3.64832009661288e-97	DC	FNBP1
8.25989394378566e-110	1.39872455639326	991	0.62	3.59024550160587e-105	DC	PSMB9
0	1.31698576875016	0.89	48	0	DC	TSPAN33
4.31106356946959e-261	1.3114240942028	0.89	119	1.87384689110565e-256	DC	CAMK2D
0	1.29767361207742	768	1	0	DC	CADM1
2.54050904632733e-100	1.28652836166566	965	484	1.10425766207664e-95	DC	PPA1
1.02373532161861e-281	1.26315101978267	0.82	87	4.44976794894743e-277	DC	SLAMF7
1.78145189407214e-99	1.23467473983951	1	0.94	7.74325880277395e-95	DC	NAP1L1
4.10971869239195e-68	1.16329999898156	996	791	1.78633032683509e-63	DC	FGL2
1.65030642843848e-114	1.1631456948287	1	1	7.17322192185071e-110	DC	TMSB4X
2.56754128489105e-92	1.12116046583517	1	924	1.11600749489074e-87	DC	S100A10
0	1.10992866381319	623	1	0	DC	CCND1
0	1.10276204641421	737	8	0	DC	HLA-DOB
6.51084431746419e-158	1.10223095359945	908	198	2.83000359102899e-153	DC	FLT3
4.46282457518061e-97	1.10099921506347	917	361	1.939811329848e-92	DC	GYPC
0	1.09397153951789	654	13	0	DC	LMNA
2.46847360783364e-97	1.08880188411944	1	977	1.07294673838097e-92	DC	EEF1B2
7.8227011897035e-183	1.04627272354058	728	102	3.40021529911652e-178	DC	MARCKSL1
6.14170255405456e-126	1.00009960486017	0.89	232	2.66955243214535e-121	DC	TAP1
1.0866015099857e-83	0.992287154621042	943	381	4.72302212330384e-79	DC	HMGA1
5.35940892247432e-62	0.991095754580924	978	614	2.32952068224269e-57	DC	CRIP1
1.43944210452826e-51	0.982560721827155	943	677	6.25667905154253e-47	DC	CALR
0	0.979499922905185	553	1	0	DC	ENPP1
2.57317578661213e-74	0.97718619878746	1	981	1.11845658740883e-69	DC	GSTP1
2.36624039079606e-286	0.968484219634416	732	67	1.02851004826342e-281	DC	LIMA1
1.57394115842491e-266	0.958981997417391	689	64	6.84129263920973e-262	DC	LACC1
9.41876284770765e-75	0.948387943918748	846	309	4.09395945938461e-70	DC	KCNK6
0	0.943343512942235	732	9	0	DC	GCSAM
5.72607520076211e-231	0.942221751006661	829	0.11	2.48889584676326e-226	DC	CD59
2.08380510797803e-66	0.928256565220462	996	877	9.05746728233731e-62	DC	NPM1
1.37813859259441e-80	0.921489492724481	1	974	5.99021720657086e-76	DC	RPS5
8.43423411308582e-103	0.891320766924752	0.89	273	3.66602419959388e-98	DC	CYB5R3
1.3651611093396e-57	0.890114119566637	934	0.48	5.9338092778555e-53	DC	MZT2A
1.3478955729834e-204	0.889951370680397	658	77	5.85876289752965e-200	DC	NET1
2.36426212326002e-87	0.882343310818076	864	265	1.0276501744962e-82	DC	CLEC2B
5.33573611734469e-79	0.88163376315914	1	998	2.31923106076504e-74	DC	ACTG1
3.17282732813447e-84	0.8798423383783	846	271	1.37910112644693e-79	DC	DSE
6.79982676607423e-57	0.868427240381278	956	576	2.95561270214183e-52	DC	UCP2
2.34830965998827e-64	0.860422131250745	987	573	1.0207162768105e-59	DC	HLA-DMB
1.08755444668356e-76	0.859085339599697	925	367	4.72716415795477e-72	DC	DSTN
1.14593634929366e-58	0.853983900390419	943	0.55	4.98092693583981e-54	DC	C1QBP
1.1479993671033e-64	0.853973084603171	908	409	4.98989404905122e-60	DC	ASAP1
2.50885155832407e-69	0.848541096534506	996	907	1.09049741834114e-64	DC	GNAS
1.293157561009e-66	0.845401674567383	1	931	5.62083865468172e-62	DC	SUB1
0	0.840792503275575	667	34	0	DC	TLR10
7.91395003727014e-73	0.837098920971993	991	977	3.43987752319984e-68	DC	ARPC2
3.89297000173521e-138	0.836634206205028	0.25	15	1.69211834095423e-133	DC	S100B
0	0.836219411520267	675	28	0	DC	TMEM14A
0	0.83332125656971	711	36	0	DC	NDRG2
3.57746302305909e-52	0.830779819985598	1	722	1.55498007760287e-47	DC	TAGLN2
8.15160722461975e-52	0.828931932225264	982	852	3.54317759625322e-47	DC	C1orf162
2.26545670925442e-65	0.827388763561606	996	911	9.84703413244524e-61	DC	CTSZ
1.85267349017473e-80	0.82585382734663	706	189	8.05283059239349e-76	DC	DST
1.70270187095022e-60	0.82142810404625	965	577	7.40096395227223e-56	DC	6,00 LSM
2.38594732020486e-234	0.817552681724371	0.64	61	1.03707586220025e-229	DC	THBD
1.91860506878589e-65	0.808163507473531	912	389	8.33940879198475e-61	DC	CNN2
9.39934718071011e-46	0.799856759315045	952	631	4.08552024556746e-41	DC	RAB32
1.97609116735749e-90	0.798047145388683	794	218	8.58927786803605e-86	DC	HDAC9
7.43355519930055e-141	0.796068584801445	785	147	3.23106910292798e-136	DC	EVL
1.27853186897217e-97	0.795352115085592	811	215	5.55726662167442e-93	DC	MCUR1
1.45952322261751e-117	0.794673420586306	803	185	6.34396363942928e-113	DC	LYRM4
9.75086983074235e-102	0.793148908848241	1	1	4.23831308063047e-97	DC	ACTB
9.97066666381819e-60	0.79013563038923	917	431	4.33384997209522e-55	DC	SEPT6
2.90949674499469e-47	0.789724375924927	974	631	1.26464185517939e-42	DC	LIMD2
2.1517313403556e-247	0.789652066401924	732	77	9.35271544398966e-243	DC	BIN1
0	0.788030894239795	583	13	0	DC	ASB2
3.5193404109162e-85	0.78503415801583	789	227	1.52971650300884e-80	DC	CIITA
4.56438862269111e-91	0.782536193327906	759	203	1.98395715873892e-86	DC	NME4
1.30636573129531e-51	0.760571557483249	899	463	5.6782492876482e-47	DC	MBP
2.8222185581358e-90	0.759961392548264	1	997	1.22670551847931e-85	DC	RPL14
5.19754562204201e-211	0.759428036914737	0.64	68	2.25916518007678e-206	DC	C1orf21
0	0.756920341421189	649	19	0	DC	BTLA
5.46028234091305e-85	0.755827854938929	0.82	244	2.37336632230127e-80	DC	FAM162A
1.98858821433182e-107	0.754199352400204	0.75	167	8.64359753241467e-103	DC	FNIP2
1.08365911402441e-44	0.752500320334228	947	0.71	4.7102327050185e-40	DC	RNH1
5.54715081090108e-132	0.749160094970389	662	114	2.41112457146626e-127	DC	LRRCC1
4.71689282878178e-89	0.748155801352116	763	193	2.05024463695829e-84	DC	BCL6
1.97819695932531e-50	0.743981005893201	965	602	8.59843090340339e-46	DC	DNAJC15
1.20461209254042e-186	0.741631262989065	654	81	5.23596692143621e-182	DC	ADAM28
6.52557141197953e-37	0.739432500259738	961	709	2.83640486993102e-32	DC	HSPA8
1.84675866029282e-103	0.736324530525006	724	163	8.02712119282878e-99	DC	RAB29
1.40049584178451e-51	0.733772133294363	351	71	6.08739522590055e-47	DC	BIRC3
3.26965113539488e-303	0.733494328670065	592	39	1.42118656251074e-298	DC	NAV1
3.56240815797409e-88	0.732002459539533	785	0.22	1.54843632994502e-83	DC	BUD23
8.34360490344769e-55	0.724642568209418	921	423	3.62663130733257e-50	DC	SPINT2
5.29882730007242e-108	0.721874845692124	794	181	2.30318827424948e-103	DC	TSTD1
8.92406867834427e-46	0.721684059695572	855	406	3.87893569172912e-41	DC	PRDX2
1.02840984443106e-43	0.720833276178774	904	552	4.47008622980406e-39	DC	ARL5A
4.13954728694911e-46	0.719373486716478	956	611	1.7992956237453e-41	DC	PPT1
0	0.7177778606339	491	8	0	DC	RAB7B
3.16016231605299e-54	0.716552326289042	1	908	1.37359615229559e-49	DC	HINT1
1.78168672571745e-46	0.709935925511279	947	522	7.74427952200348e-42	DC	PEBP1
1.30169840292659e-46	0.708986011507382	982	789	5.65796227816072e-42	DC	CSTB
4.12363633538183e-40	0.708940987762111	794	0.38	1.79237976953707e-35	DC	ATP2B1
7.57347892990481e-48	0.70743614042255	987	851	3.29188835167242e-43	DC	ACTR3
0	0.707206852501974	588	37	0	DC	FKBP1B
8.88880407335746e-45	0.701551724098844	978	678	3.86360757852555e-40	DC	TRMT112
2.00634308876136e-56	0.700036806547526	781	295	8.72077086961011e-52	DC	CCDC6
4.32494989602735e-53	0.69834508705167	868	397	1.87988272180725e-48	DC	CCT2
1.23165796248141e-46	0.689288966113134	965	687	5.35352449972171e-42	DC	PLEK
0	0.687169478349775	478	7	0	DC	SLAMF8
4.19112882108725e-56	0.685923290306248	1	997	1.82171605337378e-51	DC	VIM
2.57347594315671e-84	0.682935972288057	732	187	1.1185870534525e-79	DC	ARHGAP5
9.730106881711e-66	0.68045735175869	1	999	4.2292882572045e-61	DC	RPL10
5.46426807513019e-80	0.67911576504373	728	198	2.37509876153609e-75	DC	CSRP1
2.43243613952666e-40	0.678893471706693	974	674	1.05728269240666e-35	DC	PTPRE
9.98469732375284e-82	0.677537945690364	781	217	4.33994853874241e-77	DC	NCOA7
5.90918234314093e-45	0.675955389342619	996	0.83	2.56848519726964e-40	DC	PSME1
3.35125592894571e-76	0.670618125140126	1	998	1.45665690207554e-71	DC	RPL8
0	0.669120151022647	0.57	12	0	DC	CCSER1
7.24593191527275e-173	0.666489262185913	671	89	3.14951676629246e-168	DC	VAC14
1.27393805475807e-56	0.662229134463677	996	988	5.53729914881145e-52	DC	RPSA
5.08236947553831e-47	0.66154350401676	0.89	424	2.20910271623748e-42	DC	CDK2AP2
1.63442997546559e-37	0.658488619005039	961	745	7.10421333135872e-33	DC	PSME2
2.36307776381803e-40	0.656694774960818	811	363	1.02713538082114e-35	DC	ARL4C
0	0.656249487121116	539	0.01	0	DC	CD226
2.37414136814543e-92	0.656219593585104	759	186	1.03194428707809e-87	DC	REPIN1
4.80088305283954e-35	0.656199668392304	965	842	2.08675182774724e-30	DC	SLC25A5
2.86093542502713e-42	0.656162873552602	882	393	1.24353419184229e-37	DC	CLEC7A
4.59286907870458e-87	0.654736369342825	1	999	1.99633647374973e-82	DC	RPS23
3.4447823054509e-69	0.653781710736903	1	997	1.49730907688729e-64	DC	RPL5
4.42330733247299e-103	0.651773916735786	724	158	1.92263476513271e-98	DC	TAP2
2.00057435562398e-160	0.650745462369612	364	28	8.69569649415521e-156	DC	CD83
1.66541006865226e-56	0.648388134145587	851	349	7.23887140440392e-52	DC	MRPL18
2.11645987517977e-135	0.645368482126107	711	123	9.19940449345637e-131	DC	AGPAT1
7.34264479174882e-43	0.643572782896278	917	506	3.19155398518154e-38	DC	SRI
2.18252006045009e-116	0.641857843006733	662	0.12	9.48654169475235e-112	DC	APOL3
1.08167812944115e-207	0.639049045761752	614	61	4.70162215742892e-203	DC	P2RY6
1.49186175888653e-63	0.635975531138637	908	317	6.48452632117619e-59	DC	ZFP36L1
2.91262125521011e-206	0.635530902086383	605	61	1.26599995478963e-201	DC	CTTNBP2NL
1.67869043545983e-47	0.635420367000033	724	268	7.2965958467697e-43	DC	PTMS
1.5125094503029e-51	0.635142834059022	789	302	6.5742735766866e-47	DC	DOCK10
8.49978547250993e-64	0.63483479691115	697	216	3.69451675348116e-59	DC	DCTPP1
7.35276245434965e-162	0.63216008030663	658	0.09	3.19595172840762e-157	DC	RHOC
1.25015104523088e-34	0.628836233646168	0.93	614	5.43390653320056e-30	DC	IFI16
1.46337519773326e-235	0.628754904580763	596	52	6.36070663446739e-231	DC	PLEKHA5
0	0.628617875361558	518	0.01	0	DC	ZNF366
9.32490681796407e-52	0.626398621228241	781	305	4.05316399749626e-47	DC	AKR7A2
6.90245687357253e-41	0.624387595807748	895	466	3.00022190466704e-36	DC	TMEM14C
7.85074235372817e-98	0.624299201425147	605	119	3.41240367147149e-93	DC	GPRIN3
1.03550035280738e-33	0.623418703150354	754	343	4.50090583351257e-29	DC	KIF2A
4.79347907655123e-56	0.621773734016534	996	972	2.08353361541376e-51	DC	COX7C
3.67600732706975e-36	0.621688395438066	996	875	1.59781334478414e-31	DC	LSP1
8.19410306512747e-153	0.620999989938627	618	85	3.56164883828831e-148	DC	HLA-DOA
2.9056551443161e-50	0.619924061761091	851	354	1.26297206502844e-45	DC	NDUFS4
1.5479407650487e-86	0.619657553122042	711	172	6.72827932936069e-82	DC	DENND1B
9.33856829442913e-189	0.615916291770597	627	68	4.05910209485657e-184	DC	EGLN3
1.07760962546664e-34	0.615469999322852	811	0.43	4.68393799805331e-30	DC	CBL
8.33382994079762e-107	0.611901926723408	693	139	3.6223825220671e-102	DC	HAVCR2
9.96360524442941e-34	0.609714729839263	965	737	4.33078065554369e-29	DC	PSMB8
2.53126880751907e-40	0.607991759292556	0.89	439	1.10024129987624e-35	DC	LGALS9
3.54246831684729e-40	0.60549858765029	829	383	1.53976927860084e-35	DC	NAAA
1.06192925927063e-46	0.60463777329097	877	405	4.61578171834573e-42	DC	APH1A
1.95176404266473e-53	0.601788884428216	794	309	8.48353758784654e-49	DC	MPC2
6.30875185006048e-40	0.600893248252178	877	444	2.74216207914729e-35	DC	DAPP1
2.56564518320612e-74	0.600659472063398	675	172	1.11518333533237e-69	DC	VOPP1
8.44535474779086e-186	0.599354428969297	596	66	3.67085789467477e-181	DC	THEM4
4.33000206591185e-115	0.598276609793122	583	96	1.88207869796924e-110	DC	CCDC126
3.01725771174358e-38	0.594736856457001	943	563	1.31148123698646e-33	DC	PFDN2
8.83462502547855e-59	0.59369713449549	706	223	3.84005811357451e-54	DC	VAV3
0	0.59282651903973	513	5	0	DC	AC093278.2
6.30462549736228e-33	0.592246168461431	978	748	2.74036851868349e-28	DC	HMGN1
2.96057669376312e-32	0.59162319004189	886	556	1.28684426571108e-27	DC	ATG3
4.79189193611675e-107	0.589855448814524	645	123	2.08284374895251e-102	DC	TMEM238
7.73552493501251e-32	0.589800768042794	987	0.9	3.36232326825254e-27	DC	HSP90AB1
3.62288679762294e-114	0.588896677746289	0.68	125	1.57472397545478e-109	DC	STK17A
5.90841300409417e-28	0.587976734634208	807	413	2.56815079635957e-23	DC	FABP5
7.96730774152696e-36	0.587449150722768	899	541	3.46306998293211e-31	DC	VDAC1
6.84966765522056e-158	0.58740795337425	579	73	2.97727654301817e-153	DC	AIG1
4.04219378469213e-36	0.584323895064693	829	421	1.75697995045428e-31	DC	CACYBP
3.18542686288316e-46	0.584180593868432	798	326	1.3845776402208e-41	DC	DYNC1LI1
0	0.583725937830452	522	25	0	DC	MTERF2
7.35136846684067e-37	0.58037412873437	908	0.5	3.19534581779697e-32	DC	BID
9.01791218733277e-56	0.577774361538927	763	256	3.91972571134606e-51	DC	PIK3CB
3.0079388143104e-42	0.574965448651975	838	387	1.30743068502816e-37	DC	RAB11A
3.07061620856085e-25	0.57447343534172	969	729	1.33467404121306e-20	DC	RAN
2.65121149093606e-34	0.57214580133563	974	781	1.15237558665027e-29	DC	NDUFC2
0	0.571896791094763	504	5	0	DC	PAWR
5.53885301158228e-275	0.568214085092971	526	33	2.40751785001435e-270	DC	CCDC122
6.77880961052132e-45	0.56549142582384	632	0.22	2.9464773853092e-40	DC	ERAP2
2.22856943822329e-35	0.564537559968315	982	861	9.68669992018135e-31	DC	NDUFA4
5.86508702983371e-46	0.561283872348637	833	0.34	2.54931872838752e-41	DC	CD81
1.46829438968389e-39	0.558566402421506	882	449	6.3820883942e-35	DC	EIF6
1.00635451320719e-33	0.557788622651504	1	988	4.37422052710637e-29	DC	HLA-C
8.88555621906585e-59	0.557298269912616	803	268	3.86219586617916e-54	DC	TMEM243
1.40559838667771e-33	0.554398490460685	908	492	6.10957394753332e-29	DC	PRMT2
4.86655061625862e-36	0.553961964906682	908	0.5	2.11529489086297e-31	DC	ICAM3
2.34829795333179e-77	0.552181917003358	0.68	0.17	1.0207111883952e-72	DC	SEPT11
3.21542454327434e-84	0.550385294579005	645	145	1.39761643197962e-79	DC	RHOF
0	0.550307595167465	535	23	0	DC	BEND5
0.000000000000146165193541992	0.54845537819938	952	698	0.00000000635321630249622	DC	TUBA1B
9.61886039794051e-112	0.547949802262878	548	88	4.18093386056882e-107	DC	SLC46A3
6.37019234285113e-31	0.547307409046814	925	543	2.76886780374367e-26	DC	ARF6
2.92689369162088e-82	0.54516655880953	601	131	1.27220361199993e-77	DC	SPATS2L
9.23920406766349e-189	0.543354523331209	509	47	4.01591244005061e-184	DC	AP3M2
1.91076508079468e-45	0.542456930356622	1	992	8.30533150018215e-41	DC	RPL10A
2.36430013563402e-32	0.541247878328945	987	812	1.02766669695468e-27	DC	BRK1
1.29267002219388e-64	0.53984881837629	1	999	5.61871951846793e-60	DC	RPL18A
7.70938560346805e-32	0.538658788717658	921	557	3.35096154640342e-27	DC	DPYSL2
1.57954651143056e-33	0.538476731815944	925	558	6.86565686658407e-29	DC	SOD1
1.01302406524005e-37	0.536384805608939	1	962	4.40321040197242e-33	DC	BTF3
1.32184160613205e-72	0.536138201050966	667	167	5.74551672521355e-68	DC	MYCL
6.57974174077122e-208	0.534871388915821	513	43	2.85995054504362e-203	DC	CLIC2
1.57996224167828e-188	0.532847712252478	461	39	6.86746387967882e-184	DC	PDLIM1
5.24834481692825e-116	0.532744532081759	544	83	2.28124555812603e-111	DC	KIF16B
8.85733138775726e-111	0.530618256668344	561	91	3.84992766100257e-106	DC	PLEKHM3
1.03231470979892e-28	0.529722271436573	978	0.86	4.48705911761197e-24	DC	ATP5G3
1.54071407578491e-30	0.526543948441721	1	999	6.69686780180669e-26	DC	HLA-B
1.05035458318671e-69	0.526290904223625	526	115	4.56547123127934e-65	DC	CXCL16
7.66897760431218e-58	0.52153850009048	1	999	3.33339780549033e-53	DC	TMSB10
0	0.521467478638352	447	1	0	DC	NCALD
1.11377903393419e-32	0.517490333687536	842	423	4.84115194889834e-28	DC	BLOC1S6
8.84657424663953e-29	0.517345707764959	974	875	3.84525196204434e-24	DC	SLC25A3
6.73726239185782e-44	0.51607746687379	1	999	2.92841847124492e-39	DC	RPS21
5.08510369318984e-46	0.513268573624898	855	0.34	2.21029117128189e-41	DC	IFT20
3.56040614006539e-30	0.511927882491301	974	716	1.54756613284082e-25	DC	SAP18
7.92136162054259e-237	0.511579763181788	465	0.03	3.44309904198504e-232	DC	QPRT
9.50787629783417e-17	0.508976856830442	943	778	0.0000000000041326935116166	DC	LDHA
3.84563163711033e-59	0.506836596899652	706	212	1.67154224738638e-54	DC	TPMT
2.17018367254552e-298	0.503434391082288	469	23	9.43292035108636e-294	DC	DPP4
7.31279628572198e-21	0.501207054753073	0.86	511	3.17858003355191e-16	DC	HSPE1
4.80337218487932e-35	0.500765657584889	803	0.36	2.08783375387965e-30	DC	PARP1

## Sheet: DEGs Ctrl vs AcuteMI Monocytes
p_val	avg_log2FC	pct.1	pct.2	p_val_adj	gene
4.64193210215869e-277	2.24004843718481	957	498	2.01766220752429e-272	SNHG5
3.05986800349199e-239	1.67777837536388	976	0.87	1.33000222639783e-234	RPL36A
8.56576902226258e-270	1.46565588410632	498	0	3.72319716321665e-265	RPS4Y1
2.20378079498065e-174	1.43658950415953	972	832	9.57895360346289e-170	AC020656.1
9.10849404692908e-81	1.42213501164269	0.65	295	3.9590980224382e-76	HSPA1B
3.75623675813773e-63	1.37329999408563	801	574	1.63268586929214e-58	HSPA1A
3.95331553673872e-139	1.04683868555768	603	0.15	1.71834813119885e-134	ATP5EP2
1.84763509281728e-104	1.00140697120626	585	185	8.0309306944396e-100	CDC42EP3
4.46847059391822e-146	1.00084007563264	973	978	1.94226542835249e-141	RPS10
7.46895628310164e-104	0.876250997931376	997	1	3.24645653801296e-99	MT-RNR1
1.16021282995984e-45	0.853493183481502	702	496	5.04298108670343e-41	AC245014.3
5.66614976066194e-71	0.842263928141543	363	88	2.46284865496932e-66	SERPINB10
1.43591064126132e-68	0.804547908293928	776	542	6.24132919330645e-64	NDUFA13
5.10072317560861e-152	0.751760702643622	997	999	2.21708033551004e-147	HLA-B
1.09786244520977e-59	0.741680324428564	801	0.58	4.77196890434877e-55	IL17RA
2.68116315343829e-65	0.727951013641604	986	1	1.16539437627349e-60	MT-ND3
7.62039680996072e-134	0.713310115082342	994	998	3.31228167741753e-129	RPL38
5.88774336522556e-37	0.705315566337965	688	475	2.55916653112894e-32	CES1
1.99224312132302e-134	0.700170790382321	0.26	0	8.65948395114262e-130	DDX3Y
6.67549165283159e-121	0.699642478706985	992	1	2.90156920181978e-116	RPS21
4.74915604163388e-36	0.689765276810977	429	207	2.06426816505658e-31	GABPB1-AS1
1.03975446919926e-33	0.662044620867367	756	583	4.5193967758215e-29	NCF1
1.35045123609172e-62	0.646977483011479	943	939	5.86987134279628e-58	RPL17
1.84026101053498e-43	0.64567214263899	0.85	734	7.99887850839132e-39	ATP5I
3.12960865781551e-53	0.626597507829029	0.38	123	1.36031569920609e-48	VSTM1
6.19297938057972e-27	0.61387702620929	77	282	2.69184041756278e-22	IGLC2
4.0749923226804e-80	0.611898317752782	994	994	1.77123616297626e-75	MNDA
4.91463049082838e-31	0.606978174149284	686	0.51	2.13619328914347e-26	RIPOR2
5.31571546896671e-35	0.605470462915476	858	725	2.31052888574107e-30	SELL
2.82822339986252e-35	0.588625783134173	875	772	1.22931558298424e-30	LYST
5.65084514351974e-26	0.587781938676071	0.7	526	2.45619635008229e-21	RNASE2
3.24433984146075e-49	0.585786304159204	353	116	1.41018475548933e-44	AC007952.4
1.33418283203535e-38	0.582829689692157	987	982	5.79915909772487e-34	S100A8
1.20444597725948e-49	0.572407061499234	973	938	5.23524488475608e-45	CYBB
5.34901421393256e-27	0.568218315648225	886	833	2.32500251822793e-22	USP15
1.37969768253508e-34	0.543999018378485	443	221	5.99699394690699e-30	SNHG25
7.12281491468298e-110	0.533986677096641	992	1	3.0960027308161e-105	RPL37A
4.69908468308712e-31	0.528211543053342	0.91	826	2.04250414835065e-26	ZFP36L2
9.74725081878361e-44	0.509360811724193	374	138	4.23674004089249e-39	CD68
0.0000000000000682816146865257	0.503407133995867	913	914	0.00000000296792866396452	HSP90AA1
0.0000000000000648764338424794	0.502821155182826	852	802	0.00000000281991907339721	RGS2
3.3207738715458e-27	0.497661443410109	841	725	1.4434075710061e-22	HNRNPH1
4.2831886066085e-15	0.495480884037011	487	358	0.000000000186173075974845	TLR2
4.72731333853615e-20	0.495458353059115	0.77	0.7	2.05477401572812e-15	LRRK2
0.0000000000187284937744327	0.495113978826991	634	521	0.00000081405271039949	RETN
2.35404001050071e-108	0.493189906792503	211	0	1.02320703096424e-103	UTY
9.32191665150983e-65	0.490966151051085	243	35	4.05186429174526e-60	MT-TS2
0.00000000000189653553622402	0.490502475194636	666	585	0.0000000824348136175133	CYP1B1
0.000000000000113592018018163	0.487191786622142	885	869	0.00000000493739065517749	FOSB
2.2662888294925e-18	0.485162141064014	577	453	0.000000000000098506510262721	PLEC
3.19857963390516e-19	0.479884817700099	778	0.67	0.0000000000000139029462367322	EMB
7.09528529161982e-72	0.475936180258759	984	999	3.08403670485547e-67	RPS29
3.01079539310835e-16	0.475012111307992	0.27	144	0.0000000000130867232556848	SYNE1
0.000000708725395549023	0.47253550659944	413	328	0.0308054580429338	EGR1
1.32433815913245e-81	0.472303447599906	997	1	5.75636824248513e-77	ATP5E
8.759411480989e-31	0.47188715258613	249	85	3.80736579432668e-26	STEAP4
0.0000000000541488812979712	0.470006280928178	527	423	0.00000235363527449762	POU2F2
0.00000000113621786919136	0.467339700917647	325	225	0.0000493868459022715	HSPH1
6.09664295858725e-15	0.465752290774932	0.36	224	0.000000000264996682837953	DNAJB1
0.0000000000770277523587405	0.464950114854999	644	579	0.00000334808828402502	IRF1
1.12951408923805e-24	0.464749779522346	815	732	4.90954594028212e-20	NDUFB1
4.59358972924994e-35	0.462755265262246	995	1	1.99664971171578e-30	MT-CO3
9.21637943592163e-19	0.46087158791567	486	336	0.000000000000040059914856177	HNRNPL
2.26868784860476e-23	0.456271045542374	711	596	9.86107860274543e-19	VASP
1.14833365575553e-20	0.45379018663598	825	767	4.991347068107e-16	ZFAND5
7.99269692581789e-28	0.452650700461607	841	768	3.474105645776e-23	NDUFA1
7.76664080635946e-18	0.450640548243757	727	633	0.00000000000033758480928922	SFPQ
0.000000000105032752837632	0.443459823205923	0.47	368	0.0000045653536348405	IRS2
0.000000000139715853155736	0.443258677886417	588	516	0.0000060728892732672	PADI4
0.00000000000034810741516392	0.430041574781755	0.64	556	0.0000000151308369075149	ROMO1
9.75176463403781e-19	0.429462157656096	618	469	0.0000000000000423870201583087	IL6R
0.0000000000656217131852163	0.426379348392558	563	468	0.00000285231338530861	MT-ATP8
1.74339595097382e-32	0.424467209613861	998	1	7.57784484050282e-28	MT-RNR2
1.67290286164252e-61	0.423147836704513	199	21	7.27143957841536e-57	MT-TP
2.05615265799723e-15	0.422775866855895	416	281	0.0000000000893727314325075	MOSPD2
1.17158005789698e-22	0.420415484363053	877	843	5.09238987965503e-18	MEGF9
1.89228164599198e-83	0.420247797468325	994	1	8.22499140246875e-79	RPL39
4.96995060857142e-17	0.419885100856305	555	416	0.00000000000216023873152165	APAF1
0.0000000000000147786446408799	0.418573718428569	498	364	0.000000000642368567960485	RBM47
2.99198370077595e-16	0.418238220336355	0.61	473	0.0000000000130049563537927	KLF13
1.85789115541958e-19	0.417666803346336	655	526	8.07550969614675e-15	NDUFA3
3.90691513323388e-37	0.417413184278784	965	954	1.69817973181144e-32	ARPC1B
1.33098779399584e-64	0.413745230980976	991	1	5.78527154538231e-60	RPL37
0.0000000000000239611086592969	0.410929834772939	476	351	0.000000001041493548985	KDM7A
1.98781541728302e-19	0.407263982009796	715	588	8.64023849276239e-15	PET100
0.000000000000115113131692975	0.407161067526109	648	559	0.00000000500350738216684	FUS
2.37864741991622e-17	0.405935478493809	825	771	0.00000000000103390288754079	CLEC12A
0.000000000000360092154495775	0.399713401277799	787	738	0.0000000156517655873134	CD36
0.00000000000100693225570616	0.397615133208559	0.62	525	0.000000043767317426524	PTPN6
8.43260216851225e-21	0.396618502823169	0.27	124	3.66531485856553e-16	TMTC2
3.33825726839042e-20	0.395839746355934	896	826	1.45100690427858e-15	KCTD12
3.94517725295201e-26	0.395134747394358	935	932	1.71481074476812e-21	C14orf2
0.00000000000107755676056113	0.392336744443603	513	0.4	0.0000000468370821545499	APOBR
0.00000000266383805470195	0.388956449965844	503	422	0.000115786384885675	ZRANB2
4.87361965388597e-21	0.388512525229667	292	138	2.11836751875808e-16	IPCEF1
0.000000000000767388436667906	0.387799882052293	494	369	0.0000000333553057882072	OSBPL11
2.30782622188152e-16	0.385726188564559	644	512	0.0000000000100311974560302	ZBTB7A
2.02578849591432e-15	0.385040651815205	328	0.19	0.0000000000880529227634117	AC114760.2
2.02625971720533e-16	0.384786462504178	421	267	0.00000000000880734048680468	CEBPA
1.22585188321249e-77	0.38307605972449	155	0	5.32828779557143e-73	EIF1AY
2.47434351615706e-26	0.382270042498483	929	0.94	1.07549815273283e-21	TOMM7
1.48834611081699e-16	0.380195939679756	987	1	0.00000000000646924520527714	MT-CYB
2.55977480305064e-59	0.379616533397393	192	21	1.11263171589399e-54	MT-TC
6.38205181456488e-44	0.378664312721247	998	1	2.77402264171877e-39	PABPC1
1.77235465302966e-16	0.378650532522315	912	894	0.00000000000770371673485873	DDX17
4.39361474992811e-21	0.377002859992978	315	156	1.90972858720375e-16	PADI2
2.41788533363878e-45	0.375667252555609	992	998	1.05095803911943e-40	RPL36
3.81700203794098e-15	0.370667255221888	757	704	0.000000000165909810581142	C4orf48
0.0000000000503357646452848	0.369656816762626	719	661	0.00000218789434607195	RBM25
0.0000000000333929384224888	0.369273254211645	631	552	0.0000014514574614719	MDM4
0.0000000000000943378558686702	0.367622915474507	412	279	0.00000000410048924318762	CXCR4
1.27566053849314e-29	0.367038600056941	263	96	5.54478609661429e-25	POLD4
0.00000000000772251137508195	0.366954966996675	498	371	0.000000335666679429312	FAM107B
2.04797304433282e-18	0.366907071332368	0.88	0.85	0.0000000000000890171963449706	MBNL1
0.00000000000105567895079531	0.366210399930061	413	283	0.0000000458861412752688	SLC40A1
3.8897608822297e-16	0.365282498316667	771	699	0.0000000000169072346506996	FBXL5
0.00000000068314671566709	0.364265549618822	669	594	0.0000296936551431857	KLF4
0.0000000000989465933244418	0.363680805861572	481	372	0.00000430081262544019	SIRPB1
0.000000000000266132974180511	0.363280776623976	502	375	0.0000000115677358557301	MEF2A
0.000000000000373728625241049	0.363128354964067	528	404	0.0000000162444884247274	IKZF1
4.81390515931078e-19	0.361698216081989	342	183	0.0000000000000209241201654603	C11orf21
0.00000000000010906846840727	0.35948237092277	732	705	0.0000000047407700477904	COPS9
0.0000000000011715226250768	0.359159401130033	565	444	0.0000000509214024215882	ARHGAP45
0.0000000000726539984452124	0.358384729536274	983	1	0.0000031579786964196	MT-ND2
2.39214457627617e-17	0.356342358960427	0.86	822	0.0000000000010397695615242	SON
0.000000000062138157548529	0.355570152415045	0.65	572	0.00000270089715600436	PRAM1
0.00000000867900533114112	0.354051729881723	375	283	0.00037724164572338	FAM46A
0.0000000000773596715547083	0.353084277904692	375	266	0.00000336251548379695	FOXN2
0.000000000242956792758729	0.352470656798034	524	428	0.0000105603599540509	EWSR1
0.000000000237699767314722	0.35236898282614	756	682	0.0000103318580861017	TNFAIP2
0.000000000000116694099653973	0.350675683894127	0.42	284	0.00000000507222573555958	JAK2
0.000000000224061168812546	0.349766446523305	639	544	0.00000973904276360615	AGTPBP1
0.0000000167035337706722	0.345073056797195	773	743	0.000726035798876036	TRA2B
8.69524368473673e-16	0.344708458754487	877	836	0.0000000000377947462000767	MYO1F
0.0000000000475329877777709	0.341910049619807	566	466	0.00000206606884674859	MSRB1
0.000000000415403473367539	0.341259644398227	623	553	0.0000180559273733934	TLE4
0.000000000000395486262103935	0.340604771604999	803	767	0.0000000171902058686096	NSA2
0.0000000000031242482047946	0.340147440807453	0.79	771	0.000000135798572469602	POLR2L
2.68081263109388e-19	0.339000885068096	308	155	0.0000000000000116524201823126	NQO2
0.0000000000819863893191494	0.338831308829417	574	472	0.00000356362039814615	KIAA0930
0.0000000000122312890590418	0.33878813198007	591	488	0.000000531645210240312	HM13
0.000000000000256745577983025	0.338306984281166	626	507	0.0000000111597032926102	OSCAR
0.0000000000492794937078414	0.337898546989128	475	366	0.00000214198247350503	SHOC2
0.000000000351905552497141	0.336945835637307	612	528	0.0000152959267448407	RBPJ
0.0000000830552537823597	0.334145203934392	573	0.5	0.00361007966090405	FAR1
0.0000000000207020259392225	0.333219956970239	621	522	0.000000899834259474247	DGKZ
0.0000000000190490438814247	0.332735603358552	0.64	561	0.000000827985741350004	RAB27A
0.000000000187133617564035	0.332375005454926	603	505	0.00000813394982103833	ARID1A
0.00000000000954819836697361	0.32979263954625	844	792	0.000000415021990218875	WSB1
0.000000000228863107882961	0.326278152044867	538	0.44	0.00000994776384724077	GAPT
2.77060106787949e-40	0.323779449426102	987	993	1.2042694601645e-35	S100A6
0.000000575615171686886	0.323435518270966	412	325	0.0250196890525422	PCSK7
0.00000018603432453096	0.32255870702147	538	475	0.00808616795006272	SULT1A1
0.000000131271119505609	0.320775537546807	538	472	0.00570583048043078	SMG1
0.000000410319747083083	0.317716956825539	593	525	0.0178349581267133	NKTR
0.0000000180990429417536	0.316856239070911	656	602	0.000786693000506263	PRKCB
0.0000000000241659531025428	0.316415497199011	312	201	0.00000105039731755513	AC245297.3
0.000000562346640988834	0.315845801306964	516	0.44	0.0244429590972207	HELZ
0.000000000501732972864647	0.31525420615959	356	249	0.0000218083253985347	ADAP2
0.0000000371318144256311	0.314322261397084	391	298	0.00161397144582448	NRIP1
0.000000628688115983424	0.312932226975768	557	494	0.0273265576493355	SLC16A3
0.000000423412254283769	0.312589247772638	391	309	0.0184040370446983	ZNF770
0.0000000000228054945174884	0.311261407205612	738	691	0.000000991263624697152	CBX3
2.18437860303764e-26	0.311179037749959	103	15	9.49462003596342e-22	CYP4F3
0.000000000284584474288882	0.310946253666447	349	235	0.0000123697487594405	FAM217B
0.0000000123962819418067	0.310811687304342	637	0.55	0.000538816790882568	PHIP
0.00000000171273019697881	0.309620752092785	421	311	0.000074445530741881	PARP8
2.27630351025399e-34	0.309558240248915	162	31	9.89418083767e-30	SLCO4C1
0.0000000244940249911834	0.309279013046385	662	609	0.00106465729026678	NAA38
0.00000000141277608649719	0.309154536825977	0.41	0.3	0.0000614077253756867	UPF2
1.94345049208373e-18	0.309011337165216	964	975	0.0000000000000844740190889113	ACTR2
0.00000000294613882035472	0.308183074275417	784	783	0.000128056869965538	SNHG6
0.0000000000620060544211157	0.308108601959118	757	685	0.00000269515516146821	GNB2
0.00000189612770888448	0.307140744317248	708	679	0.0824170869943727	DNAJA1
0.0000000356800972099084	0.307061908843388	563	485	0.00155087110532588	AGFG1
0.000000211893358726823	0.305347337537164	0.44	359	0.00921015673042007	CLK1
0.000000082812062860528	0.304994433987233	399	314	0.00359950912429571	ATF7IP
0.000000108383271675382	0.304858349691727	312	228	0.00471098728664217	SYNE3
0.000000000250135081285423	0.304445230483391	568	465	0.0000108723714431522	SYNCRIP
0.000000738410632368902	0.304442553334828	491	0.43	0.0320957565465467	ATF4
5.59990793624697e-15	0.303513360705517	233	116	0.000000000243405598356911	HDAC9
0.0000005738421971832	0.30226388289214	647	0.59	0.024942624942765	ITGAM
0.0000000000185209845865369	0.300575707773329	309	193	0.000000805033116038412	ADAM15
0.000000251456853764123	0.300354132086371	557	472	0.0109298236057114	ANKRD13D
0.0000000177651663002308	0.299410759332438	637	599	0.000772180718405832	PLEK
0.000000099948952832999	0.298881888252029	642	591	0.00434438118383914	SF1
0.000000000136186211000678	0.298039176173016	224	129	0.00000591946984735549	ARAP2
0.0000000000394118103562035	0.297755863655765	0.5	375	0.00000171307374894274	SLIRP
0.00000229482431187152	0.296899692623497	511	444	0.0997468335398075	TMEM154
0.000000149231652904468	0.296656087546711	407	314	0.00648650302514561	CR1
0.000000000000171971644113956	0.296366838357503	937	937	0.00000000747491948305722	MS4A6A
0.000000171703320336789	0.295286271013122	639	569	0.00746325652175888	HOOK3
1.01240087998893e-23	0.295210194708095	994	999	4.40050166495989e-19	HLA-A
2.51815599173758e-25	0.295165803872773	156	41	1.09454168336865e-20	BPI
0.0000000000265659455130074	0.295139844102821	899	0.88	0.00000115471538766838	MPEG1
0.00000155253259742691	0.294912387558397	861	0.86	0.0674823818797579	CSF3R
0.0000000043350699395604	0.294609815964707	655	581	0.000188428149992932	NAGK
0.0000000203834071368902	0.294170683804969	467	377	0.00088598517461207	NADK
0.0000000360427605861161	0.294124826834797	574	507	0.00156663463163612	BIN2
7.61090586011162e-66	0.292966154906417	129	0	3.30815634115612e-61	ADGB
0.0000000887305074719151	0.291758791674539	516	434	0.00385676023777426	YWHAH
0.0000000489448266159669	0.291585624592121	334	242	0.00212743583368962	SERINC5
0.0000000000000309800974639264	0.289678155261707	924	951	0.00000000134658091636703	TMA7
0.0000000460153151288174	0.289153143201619	765	711	0.00200010168738918	MARCH1
0.0000000101064188837641	0.288629923449397	672	605	0.000439285603201692	ATP6V1B2
0.000000321249590536002	0.288346289540823	498	423	0.0139634347022379	PYGL
0.00000114199021069257	0.288028528630325	394	314	0.0496377464979634	SUN2
4.85335491738426e-25	0.287475852942052	0.14	34	2.10955924839024e-20	CX3CR1
0.00000167883115939236	0.286464606192513	491	417	0.0729720751741482	RASSF3
0.0000000010450327338367	0.28600070186707	674	608	0.0000454233928089461	ZYX
6.99390033109047e-15	0.285884269531696	967	966	0.000000000303996871791178	GRN
0.000000181606580135262	0.28586118761926	484	409	0.00789371161215928	PAK1
0.00000179920276517401	0.284186574153144	498	422	0.0782041473910534	FES
2.60936454528354e-15	0.283841291543998	36	157	0.000000000113418639325294	IGLC3
0.0000000604421184926411	0.282080279858522	729	699	0.00262717712240114	EIF5
0.0000000494333551768591	0.281729540176201	737	696	0.00214867021611736	IGSF6
0.0000000000581287606980223	0.281099293292235	871	857	0.00000252662471250024	CAP1
0.00000000000074288561549513	0.279848791648277	938	0.96	0.0000000322902661631113	RPS26
1.0418381860681e-15	0.278045830553459	927	907	0.0000000000452845385956361	LRRFIP1
0.0000000169580110421871	0.276050050001684	811	783	0.000737096907959704	JAML
0.0000000186242784027962	0.275508753189878	631	551	0.000809522885055941	RGS18
0.000000675136671449938	0.273994635406084	0.62	575	0.029345490561243	HNRNPM
0.000000138511476336847	0.27387956275014	584	499	0.00602053983045739	CCND3
0.000000167186900667563	0.272720480971777	508	419	0.00726694582441628	ME2
0.000000000376360486465835	0.272194549792488	271	168	0.000016358884904724	DOCK10
0.000000151519147319464	0.269759743758972	557	497	0.00658593125738781	TAOK3
0.0000000409765889071496	0.269597414474946	621	546	0.00178108841343816	ARHGDIA
0.000000588216933963443	0.26917616426316	0.32	232	0.025567437251655	PPP1R9B
0.000000118858437456499	0.269120167647173	0.65	591	0.0051663008424842	FERMT3
0.000000347781226750837	0.2683502289542	599	523	0.0151166588019519	MAPK14
0.000000103329913921947	0.268093967253608	856	0.85	0.00449133803853134	FYB1
0.000000297972457878531	0.266133442303133	612	574	0.0129516708541482	FNBP1
0.000000860004299693818	0.266073289843367	648	601	0.0373809468904915	BCLAF1
0.000000427572526224363	0.263629582586513	748	719	0.0185848674248682	SKAP2
0.000000000000112396617388621	0.263276275649644	0.23	118	0.00000000488543137141379	CBWD1
0.0000000369746249466577	0.260033930329424	746	711	0.00160713904793142	RAB11FIP1
0.000000000441725940740113	0.259311046402196	0.23	135	0.0000192000597402098	TSPAN32
0.00000181039879674272	0.25887027827356	692	636	0.0786907940992193	GTF2I
5.42294110211121e-16	0.25857848972291	161	62	0.0000000000235713557944366	NBPF12
0.0000000190842335516995	0.258452704896845	287	0.19	0.000829515295558168	GLT1D1
0.000000257010715589653	0.256207033953976	839	836	0.0111712277638199	PLBD1
0.000000458509805480563	0.255990409268727	248	169	0.0199295872050182	GCNT2
0.0000000000684087889978233	0.255824253808421	224	122	0.00000297345642257939	NXPE3
7.34600520681002e-32	0.255002720543089	992	1	3.19301462319204e-27	RPS28
0.000000558141579605526	0.254552035006416	326	0.24	0.0242601818991338	ATG7
0.00000000000199962924917171	0.254457048749465	909	903	0.0000000869158849444976	CALM2
0.00000000000519487404238184	0.253426398146752	199	101	0.000000225800395126169	FGD6
0.00000189197669414538	0.251566137263818	607	545	0.0822366589877231	NIN
0.000000523653232116312	0.250811348723812	465	388	0.0227611113871676	RPS6KA1
0.000000443720085506639	0.248634711599367	0.39	294	0.0192867372366316	PRPF6
0.00000000144750792232798	0.246789053642076	904	907	0.0000629173793519079	IQGAP1
0.0000000000248790349828757	0.245186117739369	256	147	0.00000108139213456568	CLEC4A
0.0000017806057332567	0.244990865543129	385	309	0.0773958088017359	FAM32A
0.000000217424123961019	0.244521666515269	394	303	0.00945055697208967	TNRC18
0.00000111107014915397	0.244247717285511	248	173	0.0482937751031265	TBC1D10B
0.00000215661617110155	0.244151207602488	418	331	0.0937394784931001	EIF5B
0.000000297300520277645	0.243865887168044	326	236	0.0129224644143881	ZSCAN16-AS1
1.57131319518555e-23	0.242424413325443	995	999	6.82986993419352e-19	FCN1
0.00000161150100330182	0.242073075107315	442	358	0.070045502609517	PRKCD
4.37481256174869e-17	0.2419006940112	175	67	0.00000000000190155602808969	CHMP4A
0.000000693145262388917	0.241709447990382	304	219	0.0301282519749967	FUBP1
0.000000107869372646489	0.240735798470123	352	254	0.0046886501514523	NUTM2B-AS1
0.0000000000487511144408286	0.240460980778133	935	953	0.00000211901594028506	YWHAB
0.0000015581451438955	0.240401068054859	599	516	0.0677263368245619	ACTN4
0.00000000556884538227429	0.240258709290866	315	209	0.000242055433385934	PTPRJ
0.0000000647198480408134	0.240071758003851	776	744	0.00281311291494199	MYH9
7.54106243522376e-23	0.238685147591162	0.14	36	3.27779819809436e-18	CHKB
0.00000100981408592887	0.238473546608093	607	544	0.0438925790589843	CTSA
0.000000321420395750507	0.236545865385923	224	143	0.0139708589216915	CCDC144A
3.4056604822393e-22	0.235906331517409	984	1	1.48030438521013e-17	RPS27
0.0000000000000297463363363249	0.235857150250512	199	91	0.0000000012929542551947	BX284668.5
0.00000216501970542851	0.235515456584614	342	255	0.0941047465161555	TTC1
0.00000000854750361447473	0.234704116747666	882	924	0.000371525792106759	UQCR11
0.000000532284604325914	0.233963439457321	221	142	0.0231362826116302	ESF1
0.000000240407775612248	0.233774634801593	263	178	0.010449564374762	RNF145
0.000000441429676616416	0.229788688013414	809	789	0.0191871823238092	FGR
0.000000115982607036157	0.226916954689936	868	864	0.00504129999743361	RBM3
0.000000700914786683674	0.225888812566588	399	303	0.0304659621179926	SFT2D2
0.000000218701929205357	0.224440434169781	218	137	0.00950609805484006	MAML2
0.0000000245562317504847	0.223562460612208	202	119	0.00106736116926657	FUT7
0.00000190426256144425	0.223434669063537	815	797	0.0827706764957359	AKAP13
0.00000188189240662115	0.222580448632571	194	125	0.0817983353461948	EPHA1-AS1
0.000000853386713836624	0.221652160164937	883	873	0.0370933069036227	HMGB2
0.0000000000242389428454921	0.220360556026711	235	128	0.00000105356988972216	CEP85L
0.000000338255477758487	0.21998537697134	844	844	0.0147026125962504	DAZAP2
0.000000000852442596438179	0.219943091331165	965	974	0.0000370522698967819	ITGB2
0.0000000147138771335756	0.219841775628166	172	94	0.000639553383487995	ATP2A3
0.0000000000000510837076019098	0.219043656343481	172	73	0.00000000222040443462461	LINC01410
0.000000410529591481126	0.214737198068666	148	84	0.0178440792233186	P2RX1
0.000000221220163408536	0.214258842461593	994	995	0.00961555562271543	CTSS
0.00000000000950660516427862	0.213822656085491	972	0.99	0.000000413214100070534	RPL31
0.0000000000490033601193562	0.213701670773611	0.21	111	0.00000212998005094794	NDUFV2
0.00000087851704643296	0.213343135148692	897	902	0.0381856219402551	AHNAK
6.76365081765605e-25	0.208744157664055	995	1	2.93988846440238e-20	RPL34
0.0000000000245684701489602	0.20872264238799	203	105	0.0000010678931234947	PSMD9
0.000000000154889747263099	0.206509649856569	145	66	0.00000673243775453787	NPIPB4
0.000000000084990890546373	0.206428929405587	961	982	0.00000369421404848865	TPM3
0.00000000542356742251055	0.206226877561723	0.2	114	0.000235740781586844	C11orf54
0.0000000109456838710388	0.204194436217871	175	96	0.000475765095138571	CBWD5
0.00000000973947179753373	0.203710650691497	915	909	0.000423335881151601	ENO1
0.0000000000197121291424657	0.198678526046671	986	0.99	0.000000856807405306416	LST1
0.000000141999723182512	0.194325265992123	894	913	0.00617215996785108	YWHAZ
2.33808315217264e-16	0.1906171135589	134	44	0.0000000000101627122292336	MOSPD3
4.51437328109531e-18	0.190024641845611	103	24	0.000000000000196221749036089	RNVU1-15
0.0000000719895500821533	0.187237634553593	0.17	96	0.00312909778387087	PTPMT1
0.000000175961068524958	0.184996241100835	136	72	0.00764832380450584	PRR34-AS1
0.000000123921829129523	0.184495590621089	959	979	0.00538638622494383	HMGB1
0.0000000291352064156706	0.181692586539701	123	59	0.00126639088206354	AL355922.1
0.0000000000000291121495772075	0.180926513829594	0.11	35	0.0000000012653886935229	PLEKHG3
0.000000705907889671647	0.180389232829713	151	86	0.0306829923324678	MZF1-AS1
0.000000465519721179553	0.175132626752624	0.15	84	0.0202342802007904	SURF6
0.0000000668148593532608	0.173500241593554	202	119	0.00290417467664883	CBR1
0.0000000306906029395693	0.171106752597406	134	67	0.00133399774737132	KNOP1
0.000000000000255163299608885	0.169835267678699	107	35	0.0000000110909279807998	ADAMTS5
0.000000509468859881608	0.168689367076523	145	81	0.022144573463614	RAB24
0.000000126622634653312	0.164130148893772	156	85	0.00550377943784087	KDM1A
0.0000000531001574340856	0.160818463201387	158	84	0.00230805144302996	RBM38
0.0000000289813847233544	0.159436171349001	132	65	0.00125970486838532	U1
0.000000535823104528233	0.159418427995863	158	89	0.0232900870614242	NDST1
0.0000000262874849275758	0.155974830746791	132	65	0.00114261181986201	SNHG17
0.0000000256964350144507	0.154453015118032	178	97	0.00111692124433812	NOTCH1
0.0000000018674128558736	0.15212737473479	128	58	0.0000811689671934018	AC073896.4
0.00000169311356554174	0.149757956406773	0.11	57	0.0735928742398373	CORO2A
0.00000181995126015402	0.140235315391673	117	61	0.0791060014738548	PIK3R4
2.45380819859858e-15	0.139693463828742	994	1	0.000000000106657227160286	TMSB10
0.0000000000013499171075619	0.138916671431775	995	1	0.0000000586754969972857	RPLP2
0.000000595526831615384	0.138719272209825	126	66	0.0258851692629943	AP002807.1
0.000000000936101154871637	0.129346341693448	998	1	0.0000406885727976506	ACTB
0.000000648214604801034	0.114651588560761	123	63	0.0281752960122818	Z93930.2
0.000000103325294531625	0.100506291710184	998	1	0.00449113725211162	LYZ
0.000000916495664647738	-0.00473219239092093	426	575	0.0398364005595786	ZFP36L1
0.0000020157543549837	-0.106173576098537	115	203	0.0876167787937215	TMEM120A
0.00000175784160323808	-0.11792070084246	992	1	0.0764063431263465	PFN1
0.000000674279615461943	-0.12066559765227	997	999	0.0293082377656688	NEAT1
0.000000253592748422829	-0.124542652347649	44	114	0.0110226624029467	RARA-AS1
0.000000627253692403567	-0.125142667794464	177	0.28	0.0272642089940134	JOSD1
0.00000119252451369697	-0.125983547975129	39	101	0.0518342705123524	ADGRE3
0.00000227947466299591	-0.129795450625495	259	365	0.0990796457017801	ACAA2
0.000000382762060837029	-0.133408423464796	58	132	0.0166371357363423	RELB
0.00000215634626887425	-0.133726718700309	49	111	0.0937277469228883	AC009093.2
0.000000225390994640608	-0.135727536374035	85	172	0.00979684497304867	ISCA1
0.000000790679650057525	-0.13635653507167	95	178	0.0343676816694004	CACNA2D4
0.00000000798191511284851	-0.137016796173487	35	111	0.000346941922295073	PTK2
0.0000019233673534778	-0.137906032976624	276	384	0.0836010853862661	SRA1
0.00000058869242301496	-0.137999673847206	457	589	0.0255881048587682	ALKBH7
0.00000048804537460752	-0.14109902987511	648	759	0.0212133802526904	LILRB2
0.000000782133617686132	-0.141631936591499	112	196	0.0339962198263454	OCEL1
0.00000188313280993859	-0.141816393218037	448	569	0.0818522507167907	COPA
0.000000711849905737433	-0.143376857080771	899	964	0.0309412680027833	MYL12A
0.00000156104166883169	-0.143902793027274	95	174	0.0678522371774383	CD300C
0.00000212836249187135	-0.145203745427662	274	383	0.0925114040716799	RNF114
0.000000378323059407736	-0.145439802787847	0.09	174	0.0164441901002167	ST14
0.00000119907531163249	-0.14567908545295	262	374	0.0521190074954177	CARHSP1
0.00000104063783636619	-0.148752477841878	306	0.43	0.045232364195493	ESD
0.000000695288451298642	-0.148834224664929	0.15	246	0.0302214078241468	NR1H2
0.0000000227396199772051	-0.149178253049041	174	0.29	0.000988400321929195	MRPL18
0.000000047056633502478	-0.15040073652519	41	113	0.00204536363181871	AC087190.2
0.00000183697284642866	-0.151120631460015	118	203	0.079845861742868	ELP5
0.00000000289790165328023	-0.152189084977955	28	104	0.000125960193261478	HSBP1L1
0.00000017125094206472	-0.153163106532301	103	192	0.00744359344778511	LRRC75A
5.54138141356472e-20	-0.153872031643912	58	217	2.40861684522004e-15	IGHA1
0.000000401141596087304	-0.154111218612463	267	383	0.0174360206155307	RASSF5
0.0000000000980496507332717	-0.15441964810178	99	216	0.00000426182611877239	PIH1D1
0.000000072570161426063	-0.154421289966419	118	217	0.00315433463654526	TOR2A
0.000000303777415417287	-0.154544594562525	524	646	0.0132039891385278	LAMTOR2
0.000000628536690976958	-0.154735694201488	0.21	313	0.0273199758100045	MTHFD2
0.00000162275129439951	-0.154925535717952	394	514	0.0705345077623689	CALCOCO2
0.00000131227243537712	-0.156154618254564	0.2	302	0.0570392336761018	LINC00963
0.000000270518818426512	-0.158099610549078	73	152	0.0117583709617268	SEPT1
0.000000257847650579511	-0.158317332462452	109	199	0.011207605980089	KMT2E-AS1
0.000000798534362097384	-0.159604490349967	292	405	0.0347090945829249	RHOT1
0.000000022703461430093	-0.159754343610679	959	978	0.000986828654520421	SAT1
0.0000000702449689395473	-0.16004284935409	117	214	0.00305326781992636	ARL17A
0.0000000150536271699203	-0.160043130215603	0.09	188	0.000654320958567755	ARID5A
0.000000807979232442754	-0.16033432098076	306	416	0.0351196253173567	ATRAID
0.0000015821240761332	-0.160682933641579	513	628	0.0687686050932059	CCDC69
0.00000152175954088182	-0.160976549077529	785	892	0.066144800203969	ERP29
0.0000000586644403816349	-0.161312996743209	106	0.2	0.00254990856562814	PCBD1
0.000000175294468695566	-0.161633492298496	145	0.24	0.00761934937632145	MS4A4A
0.000000186808187650575	-0.161947815198306	856	932	0.00811980468441988	UQCRH
0.000000346154973668501	-0.161982502113027	306	431	0.015045972085475	CLTB
0.0000000021391196038578	-0.162146265834446	28	104	0.0000929789727012834	OSM
0.000000444759438719949	-0.162471894396667	338	456	0.0193319137634013	C1orf43
0.00000115085825603984	-0.162733168067029	437	552	0.0500232049570276	OSTC
0.00000054229609598408	-0.162805572162623	147	238	0.023571442108044	NUTF2
0.000000993947930566411	-0.162880077657169	621	729	0.0432029407499996	SEPT7
0.0000000000000253039708137832	-0.162930942077564	998	1	0.0000000010998623953919	TMSB4X
0.0000000523798097984394	-0.163487157823835	961	994	0.00227674081269897	ATP5G2
0.000000244410023525933	-0.16370318437047	0.23	345	0.0106235260825782	MRPL11
0.0000020301279671171	-0.16370336411552	237	337	0.0882415422187117	B4GALT1
0.0000000447993827004552	-0.163765943148992	69	155	0.00194724996845799	ANG
0.00000135837888146382	-0.163923467698066	448	567	0.0590432964617064	FIS1
0.00000173292472888997	-0.164382157830561	716	813	0.0753233062659316	ATP6V1F
0.00000000527248460712575	-0.164531168277215	158	277	0.000229173815933328	HIKESHI
0.000000759941719058988	-0.165267542021651	248	0.36	0.033031626760618	CLEC2B
0.0000000717128503250903	-0.166264252589876	409	551	0.00311707075223038	EIF1B
0.000000452662088454666	-0.167438436128174	0.38	493	0.0196754103367705	HLA-F
0.00000106164665743097	-0.167466357889505	159	249	0.0461455336118948	CORO1B
0.000000303706503916687	-0.167713645512996	838	937	0.0132009068992427	COX5B
0.00000000549956045693283	-0.168453814881839	114	222	0.000239043894821043	SH3TC1
0.0000000530646733837237	-0.168573669012598	787	889	0.00230650909329694	PCBP1
0.000000267642240602408	-0.168758951406433	309	435	0.0116333376300243	JDP2
0.00000068343176102537	-0.168832620218007	166	258	0.0297060449247287	PSMB5
0.000000057024162294098	-0.16896288092623	644	768	0.00247861223827526	COPE
0.000000744807361063859	-0.168984009585725	0.14	0.23	0.0323737967560017	MRPL36
0.000000815048380106676	-0.169426678926336	478	587	0.0354268928897168	VPS35
0.000000188841686912461	-0.169867818807433	0.14	236	0.00820819276333701	TMEM126A
0.00000203094630178296	-0.169889928736424	801	907	0.0882771119532981	PSMA7
0.0000000248960401731378	-0.170633217993337	85	177	0.00108213128216561	AL390036.1
0.00000127885317779103	-0.172555581841889	525	647	0.0555866322258648	TGFBI
0.00000176232425524271	-0.172730770467167	391	502	0.0766011860783798	NDUFS8
0.000000000092256520768528	-0.172833087545234	55	155	0.00000401002193172484	YBEY
0.000000978860435760032	-0.172918871035101	879	947	0.0425471477007456	C1orf162
0.000000333475422322996	-0.173021776144294	522	652	0.0144948427066914	CHMP2A
1.25290705330685e-19	-0.173110046387114	997	1	5.44588579790354e-15	RPS14
0.0000000111689998759868	-0.173477385901856	297	0.44	0.000485471748609641	CPNE3
0.000000981234816023065	-0.173846316151871	221	317	0.0426503525132585	CDC26
0.00000102200558400917	-0.173984734730466	577	702	0.0444224947145427	UXT
0.00000000857987646279669	-0.174517078857945	32	104	0.000372932910331921	THBD
0.0000000228865348855167	-0.176296194101652	238	356	0.000994786125333871	TSEN34
0.0000000248470109138949	-0.176482023394508	161	275	0.00108000017638336	NANS
0.00000208076494546782	-0.177190997189624	765	858	0.0904425291197042	SEC61B
0.000000568088334656186	-0.177878915863356	446	564	0.0246925275541658	SLC36A4
0.00000000877329904937548	-0.17824562298313	965	993	0.000381340216480155	TKT
0.0000000402547755191101	-0.17836321523207	442	584	0.00174971407271364	STAT3
0.000000000000583791783165932	-0.178431633949869	956	996	0.0000000253750936470904	MT-ND5
0.0000010653325620806	-0.178463302803203	306	421	0.0463057451433955	HIST1H1C
0.0000000000101963531868411	-0.178826271530057	32	126	0.000000443194687619236	AFMID
0.00000119916307214459	-0.17909073331467	0.3	405	0.0521228220938367	TXN2
0.000000109758771798294	-0.179587567388167	106	197	0.00477077477498465	TMEM70
0.000000162329898392873	-0.180490540600583	159	262	0.00705583136354463	FAM102B
0.0000000515616250796515	-0.180562502964025	546	668	0.00224117759571213	PPT1
0.00000000881204691493937	-0.181440470807025	342	489	0.000383024431204755	VDAC2
0.00000000000260943609186358	-0.182824738349176	17	106	0.000000113421749168942	IGHM
0.000000065679667004072	-0.183112794184499	186	295	0.00285483240599899	MBNL2
1.39870841120388e-15	-0.183124593305434	991	1	0.0000000000607962598013877	RPS11
0.0000000481414285368808	-0.183218602540613	759	877	0.00209251533278406	COX6A1
0.00000110960992655491	-0.183536125119907	164	256	0.0482303050676359	LYSMD2
0.0000000738227781880409	-0.183983113579868	487	608	0.00320878087672139	UFC1
0.0000000000000550132271848647	-0.18423310669943	8	0.1	0.00000000239120493281733	AVPI1
0.0000000160558337399877	-0.184911567302315	222	338	0.000697882869342307	LILRA1
0.0000000926410902501553	-0.185736809770675	418	539	0.00402673762881325	PSMD8
0.00000000000751370782220446	-0.185808379795305	983	1	0.000000326590824199939	RPS20
0.000000188756294548127	-0.186001436600382	0.09	178	0.00820448109882891	TCF4
0.00000000425245516598869	-0.186289649616314	109	214	0.000184837216244864	PIM3
0.0000000154524811449181	-0.186319844993449	0.33	463	0.000671657545445009	ARL6IP4
0.00000000430716080941853	-0.186411755457628	733	854	0.000187215051742186	DDX3X
0.000000892880808389348	-0.186435472018248	241	346	0.0388099572174514	SELENOK
0.000000417584548850745	-0.186783353962152	603	726	0.0181507300003465	AC109326.1
0.00000000000147970444756145	-0.186794063377977	984	999	0.0000000643168335177061	RPL5
0.0000000912295476996171	-0.187609241853471	77	164	0.00396538352031155	PID1
0.000000133989561557884	-0.187968885420228	281	397	0.00582399028267497	ETHE1
0.0000000284826605808641	-0.188367717241159	207	323	0.00123802732480784	UBAC2
0.0000000346400319669519	-0.188897120033729	0.15	255	0.00150566362947553	RAB34
0.000000447076245376909	-0.189139497109802	591	721	0.0194326160815527	LPGAT1
0.000000000319340825725188	-0.189224441166627	46	137	0.000013880468330971	LINC01678
0.0000000466320659606871	-0.189292995847353	465	613	0.00202690937904722	IFNGR1
0.000000000000115974180364127	-0.189486988319853	981	1	0.00000000504093372370712	RPS15A
0.0000000782653923121946	-0.189508575951044	241	354	0.00340188354224185	STX11
0.00000000745630984284971	-0.190367678279129	125	233	0.000324095963629306	NRG1
0.00000000616088953992584	-0.190863259547544	522	668	0.000267789224742417	CHD1
0.0000000204702851423173	-0.191034108708142	151	263	0.000889761413995966	ADGRE2
0.000000431171438474538	-0.191427109310674	601	713	0.0187412977447343	PRKAR1A
0.0000000452899773763557	-0.191531631435509	128	227	0.00196857415664068	F11R
0.0000000012611593486761	-0.191667191343735	93	197	0.0000548175522495555	NUDT14
0.000000000027103140342269	-0.19166915237043	0.05	154	0.00000117806509811707	CDKN1A
0.000000996950778490311	-0.19172493071305	126	0.21	0.0433334625378599	AC011472.2
0.0000000122572565638189	-0.191892018946715	306	438	0.000532773913802952	DGUOK
0.000000038882583915079	-0.192497937780524	844	939	0.00169007039245283	SRP14
0.000000286109959639091	-0.195692296108208	468	605	0.0124360555056727	TRMT112
0.0000000261727867735817	-0.195734050572568	587	0.72	0.0011376263499005	EIF3G
0.00000000025815725051537	-0.195813071945595	73	175	0.0000112210630509011	PRKAG2-AS1
0.0000000705776911789787	-0.197127174070309	563	687	0.00306772992478549	EMILIN2
0.000000000284028017815687	-0.197471587504918	276	418	0.0000123455618223766	PHACTR1
0.00000000609817789888722	-0.197643558664176	325	467	0.000265063400553032	UPP1
0.0000000224479042119538	-0.197786442030426	153	261	0.000975720604476783	ANKRD28
0.00000000007018594530326	-0.19803767552739	27	112	0.0000030507022985515	AC037198.2
0.000000102597489373039	-0.198579710416164	656	788	0.00445950247308853	PSMB3
0.000000000805679520238764	-0.199101126138098	158	283	0.0000350196660266981	GYPC
0.00000000286130991179066	-0.199597973123399	115	222	0.000124369696625893	ORAI2
0.0000000329207371261208	-0.200028521028592	913	968	0.00143093275992397	ALDOA
0.000000116494924954609	-0.200195357170157	733	829	0.00506356840807704	PSME1
0.00000000776442760539365	-0.201205168771951	0.39	532	0.00033748861029604	LRPAP1
0.000000001027246112985	-0.201381946965733	167	0.29	0.000044650279547006	HIP1
0.0000000799838552830125	-0.202108704886655	528	669	0.00347657825373142	ATP5C1
0.00000000462362959735989	-0.202589399334126	134	239	0.000200970684078845	HSDL2
0.0000000314351601420009	-0.202812802089421	331	454	0.00136636067073221	4,00 LSM
0.0000000909104720586833	-0.202921212726481	364	487	0.00395151457850273	MYDGF
0.00000000314122841283515	-0.203308677459013	222	349	0.000136536634192292	PPP1R14B
0.0000000000794589972056492	-0.203500231524485	186	0.32	0.00000345376477254075	STRAP
0.0000000198405275815217	-0.203787794012674	394	541	0.000862388371858423	PHPT1
4.11427222043182e-18	-0.205065746888779	991	1	0.00000000000017883095633329	RPL12
0.00000167394706881971	-0.205667861119769	721	802	0.0727597832933176	NPM1
0.000000458651385403603	-0.206586532372138	808	896	0.019935741117953	GLRX
0.0000000864333557625537	-0.207243224664549	114	208	0.00375691224157516	SERPINB9
0.0000000545376350545429	-0.20760363896953	568	0.69	0.00237053284528076	SPCS1
0.00000000158541842082964	-0.207898809379361	511	645	0.0000689117970797809	C9orf16
0.000000000000530609814100233	-0.209776312033073	36	141	0.0000000230634861796807	TMCC3
0.00000000414644559463862	-0.209806496515784	785	889	0.000180229404216562	EIF3E
0.0000000184109262079014	-0.209915514435168	248	364	0.000800249318552641	MRPS15
0.00000000542871329338954	-0.210290017138636	817	917	0.00023596445201047	TNFSF13B
0.0000000209606329244742	-0.211079561957306	446	565	0.000911074870695198	GABARAPL2
0.0000000562931004657048	-0.211244801942859	623	746	0.00244683590484233	PRDX5
0.0000000169715032246628	-0.21183610121213	667	785	0.000737683359163191	HADHA
0.0000000160003792802958	-0.212126025436982	263	388	0.000695472485797338	LEPROTL1
0.0000000127186965631811	-0.212357531472984	306	436	0.000552830864815228	DCTN3
1.54284349918684e-26	-0.212456042648032	994	999	6.7061235535655e-22	RPL9
0.00000000483382235202687	-0.212620877169309	418	557	0.0002101069223532	FAM96B
0.00000000157441578023245	-0.212782272661648	205	327	0.0000684335563035836	DSE
0.000000000380797169721848	-0.213269376791075	213	348	0.0000165517297791299	PDE4D
0.000000000796840392587341	-0.213523829480296	0.27	0.41	0.0000346354645042014	PSMG2
0.00000027495674397456	-0.213584401125824	442	566	0.0119512698335982	SELENOW
0.00000000403940092459267	-0.213827145977692	719	835	0.000175576600588345	COX7A2
0.000000000333807037145994	-0.214377208335001	456	599	0.0000145092566765878	NDUFB5
0.00000000841950975737638	-0.214908024675401	0.41	551	0.000365962411114122	NDUFAB1
0.0000000711746474815801	-0.215091286545918	574	695	0.00309367722743436	UBXN1
0.000000375614350637258	-0.215883530720128	349	468	0.0163264533647991	ATP2B1
0.00000000000054527501663511	-0.215911728179394	33	135	0.0000000237009238730617	CLEC4G
0.0000000000679691994716322	-0.216316835056666	174	0.31	0.00000295434922423397	WBP1L
0.0000000000205570615892872	-0.216519905050649	88	204	0.000000893533239039956	PEA15
0.000000000808144944019088	-0.217337830270984	191	321	0.0000351268281367337	TNFSF12
0.000000393100981887894	-0.218281138543913	0.56	681	0.0170865272787392	C4orf3
0.0000000268928679503646	-0.218560110745474	549	672	0.00116892539833055	PILRA
0.000000000233564662527999	-0.218691507518597	185	319	0.000010152121621442	REV3L
0.000000000331304088235072	-0.219952892887558	144	0.26	0.0000144004634992256	RPA2
0.00000000740387356641815	-0.220040000096857	569	709	0.000321816768437931	SSR2
2.42905806175783e-21	-0.220996177539915	994	1	1.05581437712366e-16	RPS6
0.0000000196862707472873	-0.221813157625018	601	738	0.000855683444301591	ATP5O
0.000000000000235981163081866	-0.223034822513569	855	954	0.0000000102571572345164	RAC1
0.00000000000956556980420463	-0.223043590976362	107	232	0.000000415777057109559	ICAM2
0.0000000000055390857473703	-0.223125497608351	899	971	0.000000240761901095197	PPIA
0.0000000585220483991898	-0.223388753973337	172	277	0.00254371935571918	GPR155
0.0000000000409255710325866	-0.223716181495915	549	699	0.00000177887087050241	IL10RA
0.000000000440774427045311	-0.224214592591547	735	836	0.0000191587012459515	MTPN
0.0000000000206781143452915	-0.224251447491785	109	231	0.00000089879491813244	WIPI1
0.00000000174820029334524	-0.225056616544223	461	609	0.0000759872739505442	PRDX6
0.000000000543432565369543	-0.225605455678668	536	684	0.0000236208398863526	RABAC1
0.00000000300723859359713	-0.22580140034544	0.23	0.35	0.000130712632709293	SIPA1L1
0.0000000000059947128061069	-0.226772268235063	0.09	0.21	0.000000260566186830243	PGS1
0.0000000066383710431452	-0.226847923417477	199	311	0.000288543435761349	PRKX
0.000000000868503269289962	-0.227228123401504	781	882	0.0000377503631029575	ATP5D
0.0000000122959451501901	-0.22773598689355	532	662	0.000534455551898163	EIF2S3
0.00000000709460270879142	-0.227923828051716	467	597	0.000308374001340328	GM2A
8.66571731862763e-15	-0.22834114938503	22	129	0.000000000376664068971469	TGM2
0.0000000102781893400533	-0.228466174394997	978	996	0.000446751777854755	FOS
0.000000000618375396996615	-0.228667813579572	213	0.34	0.0000268783050058549	MRPL21
0.00000000110133521789883	-0.228904227744952	308	0.44	0.0000478706365811904	KDELR2
1.21375757782772e-23	-0.230078116507491	992	1	5.27571868778596e-19	RPL7
0.0000000000000459222973275336	-0.230826307044242	382	562	0.00000000199605857563858	NFKBIZ
5.14168180323092e-16	-0.231095541948144	17	0.13	0.0000000000223488341259235	IL1R1
0.000000922817678154152	-0.231329929739647	653	751	0.0401111931986484	H1FX
0.000000000303723984934267	-0.231471858830453	114	227	0.0000132016667291528	RRAS
0.0000000228402967723454	-0.231855199069291	95	186	0.000992776339506765	1,00 VNN
2.84428860092638e-34	-0.232116468502193	994	1	1.23629848327866e-29	RPS24
4.9662059676678e-17	-0.232712271135228	35	166	0.00000000000215861108590649	AC004556.1
0.000000000428526111568913	-0.233687324969104	249	383	0.0000186263159654544	IFT20
4.92614470569442e-24	-0.233973355860717	981	1	2.14119805777714e-19	FAU
1.24692263116421e-23	-0.233981320357861	984	1	5.41987390861835e-19	RPL24
0.000000000256251301854148	-0.234880218948152	306	451	0.0000111382190863924	ATP1B3
0.00000000419757605689912	-0.235219834689551	519	648	0.000182451840889177	DRAP1
0.00000000143925669573525	-0.2356833263572	751	865	0.0000625587315368282	CD63
0.00000000245733323114152	-0.235811829431413	0.11	218	0.000106810446224797	LGALS2
0.00000000076614292000842	-0.236445842260363	167	291	0.000033301168161086	CD81
0.0000000000513141675012372	-0.237267622339933	63	168	0.00000223042160460878	GBP4
0.0000000107697652869391	-0.238176990782078	719	837	0.000468118617962095	PRELID1
0.000000000105433625304949	-0.239070315476984	495	645	0.00000458277795750491	TMEM59
0.000000037278574270462	-0.239128131134856	309	428	0.0016203505092399	PLIN2
0.0000000000255588803858231	-0.239380097563837	442	608	0.00000111094229485019	NDUFS7
0.000000000000325887773222471	-0.240007785598414	156	305	0.0000000141650379508879	MPHOSPH6
0.000000000161878988506645	-0.240324002179645	492	638	0.00000703623211442982	TMEM123
0.000000000109805551201384	-0.240556825780642	126	248	0.00000477280808851938	SECTM1
0.0000000038160638055104	-0.240857154850741	479	634	0.000165869029370315	YBX3
1.59821527528154e-22	-0.240876906567071	984	1	6.94680251553873e-18	RPL23
3.68282329349006e-24	-0.241134590748571	992	1	1.60077597274839e-19	RPS16
0.00000000121534352637286	-0.241716555525572	386	531	0.0000528261217173229	CD86
0.0000000000000113110585858841	-0.242360532919609	866	961	0.000000000491646472494038	LSP1
0.000000000143981424424915	-0.242696476713832	525	655	0.00000625829659405335	UBE2B
0.000000000000370766082025827	-0.243526915021479	77	202	0.0000000161157185213346	PFKFB3
0.000000000565783228681026	-0.24426307374313	0.56	709	0.0000245923338178495	TAF10
0.0000000000466729013445687	-0.245016279926006	199	338	0.00000202868432984302	NAA10
0.000000201881455701762	-0.245073195806347	226	335	0.00877497935353277	OTUD1
0.000000000006459879670639	-0.245233608287602	118	244	0.000000280785129763995	PDE4A
0.00000000192291522584264	-0.246090370343895	522	659	0.000083581433206476	TPM4
0.00000000000228522096067448	-0.246628008500794	423	598	0.000000099329414276677	PSMB6
0.0000000000019018617143967	-0.247094820343063	874	967	0.0000000826663212779672	CLIC1
3.28800552869276e-35	-0.247630551743648	997	1	1.4291644831016e-30	EEF1A1
5.58573922903404e-22	-0.249301815072351	991	999	2.42789741329194e-17	CYBA
0.000000000138630043908797	-0.251463376633918	595	742	0.00000602569348853975	COX5A
0.00000000000907445583437769	-0.252181187671408	656	773	0.000000394430297297061	NAIP
0.000000000000331484700719909	-0.253334163664918	139	285	0.0000000144083140014916	ITGA4
3.93420962271429e-22	-0.253991387003118	987	1	1.71004355460899e-17	EIF1
0.000000000000084236986321394	-0.254165793626388	211	384	0.00000000366144484744571	LPCAT1
0.000000000011951603638161	-0.254840107376181	632	775	0.000000519488403736305	WDR83OS
9.54231792342571e-26	-0.255099644042396	992	1	4.14766390859622e-21	RPL13A
0.0000000016091343944824	-0.256337239294797	809	912	0.000069942635590572	NAP1L1
0.0000000000011367414340644	-0.257098727258228	798	908	0.0000000494096031730434	SSR4
0.00000000000338403323119779	-0.257919808389205	667	807	0.000000147090388427243	VAPA
0.00000000268770558186853	-0.258443212851786	666	773	0.000116823810821497	CAPG
0.0000000000102951269307951	-0.259540849632782	584	738	0.000000447487987173941	SKP1
0.0000000000682175321591045	-0.260607980894986	284	424	0.00000296514325282763	ETS2
0.0000000000368265003750394	-0.261472353435468	519	671	0.00000160070066530146	VPS28
0.00000000000689895627461455	-0.262617005031842	443	605	0.000000299870033432396	KDELR1
0.0000000000914194179809677	-0.262706078050684	541	672	0.00000397363642196074	RNF7
0.00000000000722576576815625	-0.26480435426299	0.71	842	0.000000314075134878679	SLC2A3
0.0000000146901999760104	-0.265448711155049	442	565	0.000638524232157266	SLC44A1
2.52078144066743e-25	-0.265486363055327	987	1	1.09568286100051e-20	H3F3A
0.0000000000465325498150215	-0.266404930591257	601	743	0.00000202258381025973	GSTO1
4.50905606064096e-20	-0.266623025753371	954	995	1.9599063073182e-15	ARPC3
0.00000000416591320927214	-0.26719178510307	992	996	0.000181075583554223	S100A9
0.0000000000000237677332812035	-0.26807531385032	43	159	0.00000000103308829480079	CAVIN3
0.000000000124918634884786	-0.268233975542981	331	477	0.00000542971338390213	HIST1H1E
6.41684726198022e-31	-0.268539936871204	992	1	2.78914683089232e-26	RPS8
1.48568490193574e-23	-0.268662621534585	975	1	6.4576779947539e-19	RPL23A
0.000000000000249662018486238	-0.27033813602952	153	297	0.0000000108518092955228	U1.10
1.71382915383641e-26	-0.27149392727927	992	1	7.44932980006536e-22	SH3BGRL3
0.00000000000538774624558523	-0.271528075703805	874	943	0.000000234183778310608	CEBPB
0.000000000000445791075883234	-0.27221025315725	547	717	0.0000000193767549043406	TMEM170B
0.000000000000202597856486544	-0.272518609733182	732	857	0.00000000880611843004411	SLC25A3
0.0000000000128843728332056	-0.275498682093108	115	237	0.000000560032149568116	LITAF
0.0000000000186155251452763	-0.276260872301807	489	0.62	0.000000809142415964581	GTF3A
1.18297366035298e-16	-0.276278592847638	962	0.99	0.00000000000514191331209026	BTG1
0.000000000000337315186912524	-0.276918808408217	437	0.6	0.0000000146617419143398	EIF1AX
0.000000000000901219713924238	-0.27713042780073	727	874	0.0000000391724160854309	TXN
0.00000000000112393665148505	-0.278891400108261	153	297	0.0000000488530304934491	PROK2
0.00000000000383256264066737	-0.280390903444327	383	538	0.000000166586167739248	SUPT4H1
1.46016766224699e-15	-0.283351265961202	831	936	0.0000000000634676476072279	CCNI
0.00000000000264496663711073	-0.284277894424046	336	491	0.000000114966119848655	PDCD4
3.26044947008043e-16	-0.286792811836589	721	849	0.0000000000141718696666516	SEC11A
0.00000171034781839084	-0.288526819098729	396	511	0.0743419782741764	TAGLN2
5.10798088110446e-15	-0.288622526599626	606	766	0.000000000222023496978086	GUK1
1.17158743853553e-30	-0.288887641833915	995	1	5.09242196033852e-26	PTMA
4.61033697298138e-24	-0.289287124949027	959	998	2.00392906867609e-19	COX4I1
1.0008521877549e-35	-0.29177762934518	987	1	4.35030411929546e-31	OAZ1
1.9361334969844e-24	-0.292262095883895	997	1	8.41559785799241e-20	B2M
0.0000000337747358774838	-0.294447812996203	461	564	0.00146805266965071	CLEC4E
3.89955914443588e-53	-0.295245331263233	994	1	1.6949823777205e-48	RPL28
3.62605612365441e-16	-0.295583992858091	0.83	932	0.0000000000157610155470763	CHCHD2
3.35283997838686e-19	-0.296414071758422	905	982	0.0000000000000145734542500563	BRI3
0.000000000000865911234426875	-0.297781412068946	618	758	0.0000000376376977155986	SLA
3.59163465849143e-41	-0.298435407161126	989	1	1.56113992065988e-36	RPL6
1.7385977162563e-23	-0.299964576309927	937	986	7.55698883347964e-19	EEF1D
7.07186828056237e-15	-0.300168512846139	677	819	0.000000000307385826682924	SLC11A1
0.000000000000108421997567914	-0.301141142346008	689	841	0.00000000471267054628696	LGALS3
1.23237556444132e-17	-0.30195845056987	0.82	0.92	0.000000000000535664362840064	GNG5
1.1281950652465e-38	-0.30489162418232	986	1	4.90381267060045e-34	RPS23
0.000000000000122389624499788	-0.305182153748319	672	824	0.00000000531978741850779	UBB
1.04097344493067e-16	-0.306557672145949	861	931	0.00000000000452469517573565	PNRC1
4.92066396622544e-17	-0.307167296919115	0.09	243	0.00000000000213881579955955	PDE4B
7.44163826667649e-22	-0.307325603228608	32	188	3.2345824889936e-17	CHST2
0.0000000000000291747441370322	-0.307837643669392	112	254	0.00000000126810942866024	GK
3.56467585206358e-19	-0.308725749051968	41	186	0.0000000000000154942200585796	ISG20
7.08655685471951e-45	-0.309088084527523	994	1	3.08024280247238e-40	RPL32
0.0000000000000199177697854641	-0.309614489595018	451	624	0.000000000865745781494983	BAX
5.8906282494245e-19	-0.310168027112777	787	903	0.0000000000000256042047489485	AP2S1
0.0000000000551805665783512	-0.312748306430377	251	393	0.00000239847850689461	HIST1H1D
6.66726916482141e-18	-0.312760616588006	744	879	0.000000000000289799521518127	FCGRT
0.000000000114274163674391	-0.313151410255277	443	587	0.00000496704079827107	C5AR1
0.0000000000000509095763648144	-0.313255517179027	276	441	0.00000000221283564627302	TLE3
1.71324529539294e-17	-0.313903357941297	126	296	0.000000000000744679200095496	N4BP2
0.0000000035333268656596	-0.313949129373218	621	731	0.00015357958554276	CPVL
1.87476628234996e-18	-0.314120619782455	19	145	0.0000000000000814885912286235	MSR1
1.70257395671158e-27	-0.316456761982145	984	999	7.40040796024256e-23	S100A11
0.0000000000000215520472294537	-0.316814729297424	629	0.77	0.000000000936781284875436	PPDPF
0.00000000000231797712805985	-0.31835576354499	341	499	0.000000100753193848249	UCP2
0.0000000000004059165732777	-0.319638373322786	241	397	0.0000000176435697740885	FAM49A
3.79443644443489e-19	-0.319809829079027	839	933	0.0000000000000164928974493807	PTP4A2
5.88649923741062e-41	-0.319836594910825	991	1	2.5586257585329e-36	RPS15
9.68879182218246e-21	-0.320189571273205	0.89	973	4.21133025342983e-16	SERP1
0.0000000000000356857385502854	-0.320609083105874	202	358	0.0000000015511163118267	SNORD3B-2
5.26343035308982e-16	-0.320947625008075	596	759	0.0000000000228780263727402	THEMIS2
1.23312204902187e-31	-0.321762388507538	984	1	5.35988829827844e-27	MYL6
0.000000000000100904261138972	-0.321953193172932	0.5	0.66	0.00000000438590461466656	AOAH
0.0000000000416178349179189	-0.325726990326748	538	681	0.00000180896081254226	PSME2
1.52142623554025e-16	-0.327966522836878	644	791	0.00000000000661303127539926	SLC25A5
9.51259746035265e-19	-0.331595753420314	128	301	0.0000000000000413474561211688	BCL3
7.3612616768493e-15	-0.331719871951609	369	529	0.000000000319964600045932	NDUFA12
5.30533262210519e-24	-0.332222379807775	104	0.31	2.30601587752424e-19	HBB
1.03281182975832e-17	-0.332271734356489	0.64	813	0.00000000000044892198992275	APRT
2.81765756936071e-32	-0.33299440948053	987	1	1.22472303909833e-27	TYROBP
4.99699361858482e-17	-0.33430475022856	342	0.55	0.00000000000217199324625408	RNASEH2C
0.0000000000000366078909846189	-0.336627552955349	334	499	0.00000000159119858953745	SEC14L1
1.27285067047194e-34	-0.336695115501934	976	1	5.53257272427332e-30	PFDN5
1.15198047448312e-19	-0.337042865402803	669	845	5.00719833038834e-15	ATP5G3
0.00000000000337239591875355	-0.340131145960256	505	638	0.000000146584561004542	RNF149
9.04585593535969e-16	-0.340603698770619	497	662	0.0000000000393187174086344	FOSL2
4.96359866262776e-22	-0.341791764793917	945	986	2.15747779469778e-17	GSTP1
1.68169363634295e-17	-0.342480982760287	565	754	0.000000000000730964955972825	ALDH2
5.76683170027821e-43	-0.34376552002835	986	1	2.50661106684293e-38	RPL30
2.0012841419192e-18	-0.344526912589499	375	572	0.0000000000000869878165126599	TUFM
0.000000198485740418673	-0.34497649877246	431	541	0.00862738119303805	HLA-DQB1
0.0000000000000295897907910626	-0.346055677896616	0.42	581	0.00000000128614984652433	SAMSN1
1.7898264293463e-20	-0.347391344998002	689	844	7.77965955779661e-16	EIF3F
8.82632584923824e-75	-0.347993815503139	997	1	3.8364507936299e-70	TPT1
1.52435469529285e-18	-0.347996538184814	394	593	0.0000000000000662576011855991	FGD4
2.79661822081362e-15	-0.348583696783945	369	548	0.000000000121557807585885	NINJ1
3.14389382597061e-19	-0.352796424848037	0.71	867	0.0000000000000136652489039639	HINT1
0.000000000131588637044883	-0.354142653828996	562	687	0.00000571963169779289	TUBA1A
0.00000000000969424293990007	-0.354428186501145	792	892	0.000000421369963625696	CD52
1.49301856545771e-21	-0.355317416210809	721	877	6.4895544966185e-17	FPR1
1.34732758903715e-16	-0.35726237093196	568	745	0.00000000000585629409850888	LDHA
9.05023454148555e-62	-0.357986569097454	989	1	3.93377494580211e-57	UBA52
2.10451773735338e-25	-0.358111840052	0.88	972	9.14749679718018e-21	EIF3K
3.65827441245513e-28	-0.361263245453122	953	996	1.59010555611775e-23	H3F3B
7.69784218831458e-18	-0.361578079031195	521	704	0.000000000000334594408557281	DYNLT1
1.67548589743402e-18	-0.362767164004312	885	0.95	0.000000000000072826670017867	SERPINB1
2.98941368075557e-18	-0.363519382121011	582	757	0.000000000000129937855047722	GAS5
4.3757993228512e-20	-0.36605516461931	418	622	1.9019849336705e-15	C19orf60
4.02200978984718e-20	-0.368452098080417	257	461	1.74820677525498e-15	GK5
2.50285774155548e-40	-0.368498929495526	987	1	1.08789214594451e-35	RPS19
5.29925889430333e-78	-0.369202932074996	994	1	2.30337587099788e-73	RPL13
3.71410957160349e-18	-0.369801827765581	555	727	0.000000000000161437486639317	SARAF
2.66130730445263e-45	-0.372688143014043	978	1	1.15676383295338e-40	RPL3
9.89311260797438e-24	-0.384543911547486	634	825	4.30014032618215e-19	BRK1
2.06075038381127e-53	-0.384686118368003	984	1	8.95725761827405e-49	RPS7
2.62393753398945e-15	-0.386018637740102	131	281	0.000000000114052068852385	PIM1
1.44137292619946e-20	-0.386222225585601	132	319	6.26507156101859e-16	CYTIP
7.92206333352422e-17	-0.387817866312788	148	314	0.00000000000344340404854964	BCL2A1
1.25853499819891e-21	-0.390315552061398	123	311	5.47034822317137e-17	SNORD3B-1
3.22906121108069e-27	-0.391154070924298	927	988	1.40354374600833e-22	RPSA
1.64730530920092e-64	-0.391813523555228	991	1	7.16017725697273e-60	RPS27A
1.052716645232e-17	-0.39530149692737	0.42	607	0.00000000000045757381701654	FBP1
0.0000000000000729278158741716	-0.397844162072351	443	605	0.00000000316988044478674	HLA-DMA
5.6266265434587e-27	-0.398608292054922	541	779	2.44566949337976e-22	DDT
8.67680842261188e-65	-0.402269963917995	983	1	3.77146154897248e-60	RPS13
4.92024978658347e-19	-0.403518839346265	563	731	0.0000000000000213863577223637	CDA
1.89636357828207e-19	-0.408097769204095	722	862	8.24273392936086e-15	TNFRSF1B
3.24186990317775e-28	-0.409251944072221	746	921	1.40911117211524e-23	SUMO2
1.81421540286862e-25	-0.409256649949761	21	188	7.88566867010876e-21	GPR183
7.9044427848736e-65	-0.410319589445092	991	1	3.43574510087316e-60	RPS18
4.69327748933071e-64	-0.411528904655574	992	1	2.03997999351249e-59	RPL26
0.000000000000112915743623619	-0.4147469605256	0.39	549	0.00000000490799571234424	VAMP5
3.04835959387285e-26	-0.420217158654962	749	901	1.32499998107277e-21	CD48
5.52076752610408e-25	-0.421981007455953	618	831	2.3996568128964e-20	PGLS
7.32376819754357e-28	-0.422566655929189	916	978	3.18334908474429e-23	CEBPD
5.35829626287406e-51	-0.427252397235312	975	1	2.32903705362084e-46	RPL14
4.44219418825705e-67	-0.429379758228608	989	1	1.93084412586781e-62	RPL19
1.83568126129703e-28	-0.432858303583886	866	957	7.97897217035367e-24	DUSP1
1.34657970523019e-21	-0.43390680581826	896	962	5.85304334675356e-17	ITM2B
2.4422535137676e-76	-0.434298734007081	992	1	1.06154991229423e-71	RPL18
0.000000000657556874653864	-0.435936821081242	39	126	0.0000285813671137048	FCGR3A
1.31547285575362e-17	-0.436102480627546	215	397	0.000000000000571783431481869	LY6E
0.000000000174518715030817	-0.438364581634715	388	537	0.00000758563046752951	CRIP1
5.94578897841902e-33	-0.442532113547556	819	0.94	2.58439663735961e-28	ASAH1
3.21990737663222e-26	-0.443939414909512	0.64	836	1.39956494032696e-21	NDUFA4
1.78954860906488e-21	-0.444293804331377	233	433	7.77845198416139e-17	EPB41L3
3.3674736689704e-22	-0.446572722601887	762	884	1.46370610495467e-17	NPC2
2.23556474978236e-75	-0.446680699850377	992	1	9.717105741404e-71	RPL11
1.68983686200338e-34	-0.448679909766512	0.91	983	7.3450449043839e-30	YBX1
6.02765960114319e-31	-0.449905115164149	0.73	885	2.6199825222329e-26	HIGD2A
1.38447402344935e-26	-0.449972016435764	588	0.78	6.01775479032495e-22	NAMPT
6.77794887913153e-39	-0.451606488451405	888	981	2.94610325980331e-34	SLC25A6
4.33970968619101e-24	-0.4538241962141	0.65	824	1.88629821219979e-19	SOD2
1.62842191785268e-72	-0.456224065640145	989	1	7.07809870813844e-68	RPL7A
1.02168304002789e-28	-0.458225575723405	621	0.83	4.44084750178524e-24	LILRA5
1.56187476788932e-20	-0.461448718236622	65	227	6.7888448661077e-16	CREM
2.95268464763516e-24	-0.468168280401731	495	705	1.2834139089411e-19	MXD1
2.76197710649417e-90	-0.471777652750609	987	1	1.20052096910876e-85	RPS12
4.08939936490131e-34	-0.474678430481352	765	921	1.777498327948e-29	VMP1
1.17078384635286e-22	-0.476691226742661	397	611	5.08892906655735e-18	FCGR2A
1.50838158480175e-67	-0.482756329250352	978	997	6.55633139649931e-63	RACK1
4.32948566932762e-29	-0.483271695840708	129	375	1.88185424102994e-24	HBEGF
1.19160180477389e-93	-0.484036778491959	992	1	5.17941640463021e-89	RPS2
2.56933936275356e-86	-0.497369958717329	992	1	1.11678904741446e-81	RPL18A
4.32818295174425e-19	-0.49793077004518	158	329	0.0000000000000188128800180516	NKG7
2.73062417242269e-33	-0.500308809992314	459	0.7	1.18689310278525e-28	EIF3L
1.45405890146247e-30	-0.505400365193956	0.26	532	6.32021242109677e-26	F13A1
1.3113168253336e-59	-0.505627444468877	968	999	5.69976971299504e-55	NACA
1.30225118060143e-60	-0.508440247336087	981	1	5.66036498160218e-56	GAPDH
1.63236332186048e-29	-0.509207630003464	0.68	831	7.09523041479877e-25	ZFP36
1.1110572755487e-64	-0.511579111037733	995	1	4.82932155389997e-60	CST3
1.68491095913625e-31	-0.514466984489364	79	309	7.32363397498163e-27	CXCL16
4.05139602823479e-49	-0.526700666919314	856	977	1.76097979763254e-44	BTF3
5.03957141679235e-30	-0.530193427453006	461	696	2.19050011202296e-25	PLAUR
9.79259367492775e-33	-0.532607633780223	121	368	4.2564487667441e-28	AQP9
1.6112464109115e-119	-0.536900898833707	991	1	7.00344364966794e-115	RPS9
5.82590726237948e-94	-0.543011833968868	984	1	2.53228885066586e-89	RPL15
2.94943574022152e-32	-0.545053906521698	647	0.83	1.28200173884469e-27	RAB31
5.24415518087596e-86	-0.546815720492887	987	1	2.27942449091954e-81	RPS3
5.01433480447715e-65	-0.555679385994177	934	997	2.17953076611404e-60	RPL10A
7.42350596833789e-44	-0.556800032481206	96	387	3.22670110419775e-39	ARF5
2.00763339717382e-27	-0.558436533871735	399	629	8.72637932415571e-23	JPT1
6.60360847255189e-45	-0.563817162447997	598	846	2.87032445867941e-40	NOP10
1.3277181124679e-20	-0.569089153006333	918	0.97	5.77105954765298e-16	HLA-DRA
9.64436632575689e-42	-0.579279583380445	142	421	4.19202026715349e-37	RAB20
1.84558436885234e-39	-0.58309435558838	36	286	8.02201701765356e-35	ARID5B
1.06528398467647e-43	-0.583129745431402	355	669	4.63036336779474e-39	RAB32
6.80000676011027e-83	-0.583316655875983	991	1	2.95569093834953e-78	SRGN
3.08546668175659e-61	-0.58762753368316	0.97	998	1.34112894789232e-56	IFI30
3.97008545104021e-33	-0.592704133333242	219	0.47	1.72563734214914e-28	TREM1
2.33075503820597e-46	-0.593957721397595	748	931	1.01308598490661e-41	LRRC75A-AS1
2.97334847932817e-73	-0.594766831658033	961	999	1.29239565002478e-68	RPLP0
2.44280356424802e-117	-0.5951315509067	989	1	1.06178899723604e-112	RPS3A
5.80437357649157e-109	-0.614437862371816	986	1	2.52292901875783e-104	RPL29
6.43885097737624e-38	-0.631333084581853	462	721	2.79871096582636e-33	BASP1
2.1299442310602e-134	-0.631677360862799	995	1	9.25801559472626e-130	FTL
3.05801624980514e-44	-0.636655531120695	0.35	654	1.3291973431403e-39	KYNU
1.13522631099135e-68	-0.664880275512448	856	981	4.934374683355e-64	EEF1B2
9.33126353279102e-124	-0.691392158950809	995	1	4.05592700716294e-119	RPL10
1.86363899549878e-57	-0.694115124862427	443	0.75	8.100493257835e-53	EIF4A1
9.53142160974479e-38	-0.704925539196176	303	582	4.14292771689167e-33	MS4A7
4.50647290386917e-77	-0.72406773613688	852	975	1.95878351239577e-72	RPS5
9.45706200913581e-51	-0.77552069204873	0.23	567	4.11060657289097e-46	FAM26F
1.17695054700936e-65	-0.777857994185208	448	778	5.11573324763088e-61	PLSCR1
3.38299410767723e-117	-0.795125954435867	945	999	1.47045221884298e-112	HLA-C
1.68491501605416e-26	-0.801748041444965	49	0.24	7.32365160878101e-22	G0S2
4.72539527396153e-73	-0.806219853453821	756	941	2.05394030978012e-68	CFD
3.13654488315354e-29	-0.814565763382901	604	782	1.36333059891152e-24	HLA-DPB1
1.09372646552415e-43	-0.816453915773781	749	917	4.75399145504726e-39	HLA-DRB1
7.17674792237971e-29	-0.824169918046334	219	0.45	3.11944525194157e-24	APOBEC3A
7.26112345329292e-187	-0.831562329151252	984	1	3.1561199202083e-182	RPL8
1.54521742151287e-81	-0.838028206165809	779	954	6.71644204434785e-77	CD55
1.43814096476315e-55	-0.870993413465347	207	558	6.2510235174395e-51	CD300E
1.41639486143104e-54	-0.89082082162374	705	902	6.15650190469617e-50	IFITM2
6.324645546241e-118	-0.986901120123046	0.29	792	2.74907043312911e-113	IGKC
1.76008415329073e-200	-1.02113383898578	976	1	7.6503817806935e-196	RPS4X
2.12809028346742e-91	-1.02378813053777	339	756	9.24995722611948e-87	METRNL
9.25775296628449e-95	-1.02381054023812	0.53	865	4.02397490432522e-90	HIF1A
2.06402843716698e-40	-1.03082883914263	546	782	8.97150600498998e-36	HLA-DPA1
3.29483113497385e-76	-1.03354569110484	697	917	1.43213130112773e-71	TIMP1
8.40870967239806e-78	-1.06318315456206	144	569	3.65492974620454e-73	SOCS3
1.71674812771039e-25	-1.08528982749247	226	436	7.46201741190597e-21	IFITM3
1.08042353010566e-119	-1.52628262399616	267	736	4.69616891595725e-115	FOLR3
2.12252003191144e-159	-1.52816267107138	11	0.67	9.22574557070625e-155	TMEM176A
3.21944675170395e-126	-1.58232599684565	976	1	1.39936472509564e-121	FTH1
1.54398569484573e-117	-1.65436445971225	0.12	679	6.71108822121643e-113	EREG
7.88545718930543e-219	-1.98607887799033	25	814	3.4274928219035e-214	TMEM176B
2.59514817497319e-147	-2.32597729120985	196	0.76	1.12800710573385e-142	THBS1
2.0697484614722e-267	-2.59396690518058	8	904	8.99636866263508e-263	XIST

## Sheet: DEGs ChronicMI vs Ctrl Monoc
p_val	avg_log2FC	pct.1	pct.2	p_val_adj	gene
1.43956810737927e-126	1.89028398124159	671	0.11	6.25722673553475e-122	LGALS2
3.78511034411104e-119	1.54700305416048	0.97	749	1.64523606217131e-114	HLA-DRB1
3.8032778916028e-247	1.25888095094948	1	938	1.65313276836407e-242	RPS26
5.79545553356326e-154	1.05005765738497	992	852	2.5190527022186e-149	RPS5
1.08349610114708e-178	1.01905001639338	997	945	4.70952415324588e-174	HLA-C
4.73002426294718e-92	0.979317413494336	875	498	2.05595234613262e-87	RPS4Y1
9.93546044832003e-47	0.967446514350753	1	976	4.31854723846678e-42	FTH1
5.9430915394495e-30	0.939517986146783	729	546	2.58322416853712e-25	HLA-DPA1
3.35353992907606e-32	0.934215230570172	782	604	1.4576496655722e-27	HLA-DPB1
4.76769550503424e-95	0.793518428708023	984	856	2.07232652821818e-90	EEF1B2
1.43341720169604e-162	0.779478125886634	1	995	6.23049120889199e-158	RPL10
1.09145006681211e-53	0.77576066610739	535	202	4.74409686040553e-49	SNORD3B-2
6.61925591538282e-53	0.775204947099522	575	0.23	2.8771257761803e-48	FAM26F
1.80601562825905e-120	0.772514617371387	999	981	7.8500275297908e-116	GAPDH
4.83205160633598e-64	0.766492065035761	488	115	2.10029955121e-59	LITAF
4.36095673106653e-65	0.742792104327667	0.72	355	1.89553345272538e-60	RAB32
3.10103723354019e-125	0.682386047114873	1	987	1.34789684393058e-120	RPS3
9.50625336569472e-99	0.676346841163888	999	934	4.13198808793287e-94	RPL10A
2.41685790962433e-116	0.668248551056239	998	976	1.05051145899731e-111	RPS4X
6.83730070902831e-54	0.660908483182297	928	748	2.97190112618624e-49	LRRC75A-AS1
3.42166821988404e-76	0.659606464367795	0.99	927	1.4872623084548e-71	RPSA
1.00110768503495e-142	0.658344370214881	1	989	4.35141466377291e-138	RPS3A
1.21024579990954e-86	0.649590013647727	999	961	5.26045439388678e-82	RPLP0
5.07446923109326e-102	0.648454168276745	1	995	2.205668795987e-97	CST3
9.3313851239888e-145	0.62928678420569	1	992	4.05597985799297e-140	RPS2
2.22002563541768e-16	0.622223543579666	0.4	226	0.00000000000964956342690647	IFITM3
5.61272084448811e-122	0.618041656379532	1	984	2.4396252422652e-117	RPL15
2.51583803017002e-65	0.61003831700939	991	945	1.0935341581937e-60	GSTP1
1.68274712528743e-40	0.602188354359518	432	139	7.31422865477432e-36	ITGA4
4.77586488695701e-84	0.598908098058195	1	968	2.07587743176474e-79	NACA
2.81191190642626e-62	0.59435598678449	998	0.97	1.22222562924724e-57	IFI30
1.56470608718433e-27	0.57802035788484	742	538	6.80115147855541e-23	PSME2
4.76485165769288e-98	0.575348544071696	1	986	2.07109042153279e-93	RPL29
6.76404565445456e-57	0.573389890387161	987	888	2.94006008416522e-52	SLC25A6
1.88532883715005e-94	0.572522650358393	998	978	8.19477032355643e-90	RACK1
1.02143282380329e-40	0.571488957260387	887	719	4.43975991194338e-36	PRELID1
7.27665085446261e-111	0.56981762761503	1	995	3.16286906040072e-106	FTL
3.99411585011768e-102	0.562311993612151	1	984	1.73608239541215e-97	RPL8
8.59158736231813e-56	0.555642372445214	0.98	856	3.7344193629052e-51	BTF3
4.18687383483591e-107	0.55045469895437	1	989	1.81986658104977e-102	RPL19
1.39289726667793e-58	0.550419932805913	983	0.88	6.0543672593423e-54	EIF3K
1.0426884377276e-106	0.543879635678776	1	991	4.53214956342677e-102	RPS18
3.25020641338736e-15	0.543179725066123	954	918	0.000000000141273471964295	HLA-DRA
1.94761398899758e-41	0.542911000343291	0.85	644	8.46549896457688e-37	SLC25A5
5.61738301366672e-106	0.542522798038183	1	992	2.44165170072038e-101	RPL18A
1.31659347979987e-68	0.533512669510138	991	931	5.72270521929811e-64	ARPC2
1.26783598516228e-38	0.532166074047795	859	618	5.51077589310637e-34	PGLS
2.86957515312633e-93	0.522151488345906	1	989	1.24728953605789e-88	RPL7A
2.73787668175755e-37	0.520495492154443	858	0.64	1.19004547849274e-32	APRT
3.68354840600258e-47	0.517930409167771	985	0.91	1.60109115015308e-42	YBX1
8.12061154015436e-36	0.51383112912318	863	0.64	3.52970501204349e-31	NDUFA4
6.21178535769763e-44	0.513459384388472	919	732	2.70001462357685e-39	SLC25A3
3.86089541652319e-52	0.513392923393935	993	951	1.67817680174597e-47	GPX1
2.17337230029844e-97	0.508161635327759	1	992	9.44678004047718e-93	RPL11
1.09383212946597e-103	0.507342966794552	1	992	4.7544507339368e-99	RPS16
3.38096317005235e-36	0.503021638464874	887	0.73	1.46956945149495e-31	HIGD2A
2.41558781599748e-68	0.495996679560907	999	975	1.04995940010146e-63	RPL14
2.7717357745883e-22	0.492193885796865	547	341	1.20476267178255e-17	UCP2
2.00286628844166e-30	0.489268893912921	747	521	8.70565860934051e-26	MGST3
2.48362801544068e-98	0.487497911147623	1	991	1.07953375319145e-93	RPS27A
1.85552431879915e-35	0.486149243575275	798	541	8.06522200409236e-31	DDT
2.45475373569394e-27	0.48422813694453	893	762	1.06698325875673e-22	NPC2
7.85503765420226e-91	0.481289754703239	1	983	3.41427066677556e-86	RPS13
1.57664473643154e-17	0.480015009091278	612	431	0.000000000000685304401137334	HLA-DQB1
4.00556155487749e-29	0.478751185868043	936	809	1.74105738544305e-24	NAP1L1
4.13269471351315e-94	0.478229917087546	1	992	1.79631708417563e-89	RPL18
9.2291079342488e-122	0.473387578285367	1	994	4.01152405470058e-117	RPL13
5.24224617468438e-64	0.461846271159691	999	978	2.27859472228831e-59	RPL3
2.35672137785908e-30	0.45638106084366	0.69	459	1.02437251410023e-25	EIF3L
2.18750730529194e-54	0.453227538570363	998	959	9.50821925318196e-50	COX4I1
3.06632730402459e-39	0.452567478761564	962	868	1.33280982596733e-34	RBM3
6.77995881860705e-78	0.447467284230867	1	992	2.94697690009574e-73	RPL26
4.30277156611515e-80	0.442973154702996	1	992	1.87024268892761e-75	RPS8
3.66893645989475e-45	0.442232076243855	1	997	1.59473992165785e-40	B2M
1.98821008039622e-62	0.441764084054136	1	984	8.64195393545021e-58	RPL5
1.09196265734499e-25	0.436600510316526	795	601	4.74632488641572e-21	ATP5O
4.45334540204739e-70	0.436570607198961	1	984	1.93569111245392e-65	RPS7
7.91667327066018e-59	0.433521648442344	1	987	3.44106120382515e-54	RPS19
8.70470018070331e-30	0.427926674505402	869	689	3.7835849805445e-25	EIF3F
1.70476364240427e-31	0.424205868301239	898	735	7.4099256480744e-27	MTPN
2.25592339923691e-74	0.423383225022961	1	987	9.80559664712314e-70	RPS12
5.09820008672696e-30	0.420522032745723	912	746	2.21598364969674e-25	SUMO2
6.3229743911554e-32	0.419574061739629	942	0.83	2.7483440488596e-27	CHCHD2
4.30744770139339e-29	0.418903350845752	894	0.71	1.87227521788765e-24	HINT1
3.45368043302539e-21	0.415822086551192	749	568	1.50117673701882e-16	LDHA
1.7786041272811e-27	0.41340983709677	957	885	7.73088069964001e-23	SERPINB1
1.51454724686589e-91	0.404776157328414	1	997	6.58313106322728e-87	RPS14
9.57089031356651e-26	0.399905835408629	884	756	4.16008318369482e-21	LAMTOR1
0.0000000000000912748777834677	0.399814063859447	685	538	0.00000000396735383773621	PLAC8
2.1824269903752e-20	0.396987950643029	557	369	9.48613715636483e-16	NDUFA12
2.45396850292629e-25	0.396281105203251	949	801	1.06664194948194e-20	PSMA7
9.47413581949301e-27	0.391753121170467	901	744	4.11802787530083e-22	FCGRT
5.36101656421683e-25	0.390636067837991	819	634	2.33021945980249e-20	BRK1
2.39948399206389e-25	0.390241590033208	917	781	1.04295971199049e-20	ATP5D
3.24590911851759e-40	0.386303153769773	996	954	1.41086685745485e-35	ARPC3
3.32950769443684e-23	0.384836190617669	636	0.41	1.44720381446392e-18	NDUFAB1
7.24452356812324e-37	0.384001718419054	987	937	3.14890461412045e-32	EEF1D
4.6236790466869e-19	0.38266881865795	571	385	0.0000000000000200972833443293	LDHB
3.62537241547754e-22	0.377644899972422	382	181	1.57580437411147e-17	TIMM10
1.22816695505016e-35	0.374589258780763	995	953	5.33835048682103e-31	H3F3B
1.95751394733805e-56	0.373000975698567	1	991	8.50853012349956e-52	RPS15
1.08807695728769e-23	0.372874056311406	841	669	4.72943530254669e-19	ATP5G3
9.31794971679093e-53	0.371969400738708	1	992	4.05014002390034e-48	RPL13A
1.47952703472178e-16	0.36899413562367	704	554	0.0000000000064309122091217	CD99
6.38768562553462e-77	0.367909350114947	1	994	2.77647143399488e-72	RPL28
1.00033653751457e-47	0.366206123447442	999	984	4.34806279396082e-43	RPL23
6.66307479107009e-16	0.366205849887043	837	689	0.0000000000289617208868653	LGALS3
3.19723536112082e-52	0.365916901410795	1	991	1.38971032206478e-47	RPS11
6.79703991139411e-25	0.36553135755818	917	787	2.95440136788657e-20	AP2S1
3.88022784134936e-22	0.365085573523754	649	423	1.68657983352091e-17	PSMB6
2.92964834574858e-20	0.363867450045778	777	595	1.27340094996308e-15	COX5A
1.66532837477138e-19	0.361060238019403	819	677	7.2385163137813e-15	PRDX1
7.2126101354043e-20	0.359069385312494	761	569	3.13503312145483e-15	SSR2
1.00915368111845e-49	0.359041719055411	1	986	4.38638739034944e-45	RPL30
5.40510954995032e-55	0.357700955362208	1	986	2.34938491698141e-50	RPS23
2.71959499854732e-19	0.357564103047939	743	568	0.0000000000000118209916206858	SPCS1
2.22307169075093e-30	0.354106867865152	988	942	9.662803411018e-26	ARPC5
5.39520939618876e-19	0.353794311753368	825	656	0.0000000000000234508171614741	PSMB3
1.06996738029398e-17	0.35281924006891	744	577	0.000000000000465072021518581	RNH1
0.0000000000000259623941161302	0.350865713840806	666	502	0.00000000112848142265172	PSMB9
2.53239165290526e-19	0.350849408129618	985	938	0.000000000000011007293558518	FCER1G
4.80251273361355e-20	0.350388473196602	725	541	2.08746018479246e-15	RNF7
5.96408158139701e-20	0.347719545260138	845	694	2.59234770017002e-15	ATP6V1G1
4.75361708296035e-18	0.347550923024272	861	702	0.000000000000206620720127955	NDUFB11
5.88074766907823e-19	0.347307861400465	566	364	0.0000000000000255612578184154	MYDGF
0.000000000696476143037326	0.347231023388216	651	541	0.0000302730320332604	TNFSF10
3.07218200186301e-18	0.346863233608833	769	601	0.000000000000133535462892977	PSMB8
5.60815263879552e-49	0.344354452197998	1	992	2.43763962597886e-44	RPL7
6.18744315084616e-17	0.342386571314094	463	281	0.00000000000268943403994679	ETHE1
5.97145051785795e-38	0.342229316550044	1	991	2.59555068209214e-33	CYBA
1.49814370185841e-18	0.341497863028656	0.61	424	0.0000000000000651183141449774	SRP72
3.66977507226843e-19	0.340698359318882	418	222	0.0000000000000159510443291219	PPP1R14B
7.34679232150213e-25	0.340374680684982	964	855	3.19335675046411e-20	RAC1
0.0000000000000476639213840563	0.339869781052542	246	109	0.00000000207176000687939	H1F0
5.49852251064817e-18	0.33939558785122	636	442	0.000000000000238998779447833	NDUFS7
1.07768874624055e-19	0.338505514863132	352	158	4.68428190440918e-15	GYPC
1.55747626054569e-17	0.337573787840806	0.65	448	0.000000000000676972631408791	RAN
3.50533389803555e-19	0.336235909249142	791	628	0.0000000000000152362843212013	CLTA
1.27455287510933e-17	0.334051867673885	393	213	0.000000000000553997152695023	MRPL21
0.0000000000000554848653341537	0.333516614365083	698	544	0.00000000241170515661433	OSBPL8
0.00000015530373016476	0.332292257284721	187	101	0.00675043193534145	GBP1
0.00000000000427500831058794	0.332074217354267	0.29	158	0.000000185817511228015	NKG7
1.05756273152744e-68	0.331756049493031	1	997	4.59680216885717e-64	TPT1
2.77243519749803e-17	0.330852044633605	0.5	306	0.00000000000120506668294449	DCTN3
3.9353895177058e-52	0.330825812815668	1	991	1.710556407766e-47	RPS9
4.19663487602287e-20	0.330823411670531	892	781	1.8241093152121e-15	TPI1
8.21501686801562e-18	0.330530849799283	884	0.76	0.000000000000357073923185167	GPX4
4.33147512793757e-16	0.330237703835491	881	751	0.0000000000188271897910934	CD63
0.000000000906301698517082	0.330235559007374	568	443	0.0000393933096277435	HLA-DMA
5.61290218089425e-33	0.328961975946088	1	983	2.43970406194749e-28	RPS20
8.89236485593329e-17	0.328296100862214	701	519	0.00000000000386515530827996	VPS28
4.50949555423116e-17	0.327271658777612	887	754	0.00000000000196009733760212	PPIB
2.80226239197955e-17	0.326223707354568	569	368	0.00000000000121803137129783	PSMD7
0.000000000000778766075255748	0.326162190778987	0.57	0.42	0.0000000338498462270663	FBP1
1.20687088618871e-16	0.324950118034663	819	683	0.00000000000524578499390785	TMBIM4
5.07630212339963e-16	0.324354500085165	875	749	0.0000000000220646548095688	CD48
8.06877222820136e-16	0.322849031152783	756	601	0.0000000000350717253671	GSTO1
5.14942524148389e-17	0.322511980024904	755	577	0.00000000000223824917546339	UXT
1.5460970444644e-16	0.321828222058663	895	763	0.00000000000672026541346896	BLVRB
5.05289578606161e-15	0.321711497165133	607	443	0.000000000219629168236954	EIF4A1
2.59830418547943e-18	0.320742433487886	897	774	0.000000000000112937889726049	MTDH
4.826558217559e-20	0.3205011935163	908	785	2.09791179484419e-15	EIF3E
1.23147770209247e-19	0.318867944728327	934	0.82	5.35274097991511e-15	GNG5
5.27433544797991e-15	0.31804823997388	817	667	0.000000000229254264581895	PGAM1
4.47543680108359e-37	0.315177643506322	1	981	1.94529335995899e-32	RPS15A
4.13511373834272e-50	0.314909498885036	1	989	1.79736853750805e-45	UBA52
4.40854421109113e-50	0.314362629033522	1	994	1.91621782679287e-45	RPL9
1.43078441894843e-16	0.314251015562953	746	0.56	0.00000000000621904755540126	C4orf3
1.51238335577429e-16	0.313969271044985	857	721	0.00000000000657372549420851	SEC11A
0.00000000000245333245407859	0.313327989621835	609	431	0.00000010663654844898	DUSP6
0.00000000000023597015025029	0.313144688346954	869	756	0.0000000102566785507791	CFD
2.5077237807704e-45	0.312155902612774	1	994	1.09000721854966e-40	RPL32
0.000000000651047391215518	0.311958043287584	338	215	0.0000282984259065737	LY6E
0.00000000000121106199023603	0.311663221272778	772	636	0.0000000526400204675993	RNASET2
0.000000000000559951668917689	0.310451480290195	963	896	0.0000000243388592411763	ITM2B
2.92296576320189e-21	0.309891675382254	972	899	1.27049629863333e-16	PPIA
2.77402110314983e-19	0.309601034030854	239	77	0.000000000000012057560126951	NME1
5.86495783875635e-15	0.306970082895753	464	289	0.000000000254926257419383	FIBP
2.90394168008173e-18	0.306943381820604	699	513	0.000000000000126222729066433	MRPL20
1.41018731811916e-17	0.306869370207947	641	448	0.000000000000612952019693673	FIS1
3.08055817511328e-16	0.306685583232679	771	606	0.0000000000133899541639474	GUK1
9.9208769219415e-32	0.306265834014168	1	975	4.31220836289109e-27	RPL23A
9.05324289645697e-16	0.305492727455098	0.52	341	0.0000000000393508255737399	TIMM13
3.91730209690266e-38	0.30540915301025	1	994	1.70269452943971e-33	RPS6
0.0000000000000537358807284766	0.304785746292057	575	394	0.00000000233568379174396	PHPT1
5.62678254531985e-15	0.304140777514209	822	683	0.000000000244573730114872	SELENOH
2.10394021997969e-38	0.303871593406431	1	987	9.1449865601637e-34	OAZ1
7.16815495773225e-17	0.303836870733653	417	0.23	0.0000000000031157102339279	MRPL11
1.29605065720116e-17	0.303605754509082	393	213	0.000000000000563341378659054	MRPS12
0.000000000000104338783566001	0.302860188393128	853	727	0.00000000453518956647981	CNBP
6.25174438974826e-17	0.30279265704406	645	457	0.00000000000271738321644798	ALKBH7
0.000000000000273651154001421	0.301938412266619	844	697	0.0000000118945210598257	TIMP1
5.19534832798693e-16	0.301612072374561	534	342	0.000000000022582101042428	VDAC2
1.61489425582243e-15	0.301568445648768	702	546	0.0000000000701929937235775	PPT1
9.87395228619831e-18	0.301549649830858	917	798	0.000000000000429181210071896	SSR4
0.000000000000346004279531669	0.300393195969672	687	544	0.0000000150394220141235	KHDRBS1
5.01230127867656e-15	0.299781676023948	752	584	0.000000000217864687378955	SKP1
0.000000000249647919818804	0.299553236540398	317	196	0.0000108511964828441	RARRES3
2.99990168947188e-15	0.298469507541088	663	473	0.000000000130393726834585	PSMA6
0.0000000000000347432062085586	0.298209686645251	441	274	0.00000000151014820106121	METTL26
9.34618413638197e-17	0.298149921643429	481	293	0.00000000000406241239671979	GTF3C6
0.0000000000000143629287525668	0.296482242628878	825	675	0.000000000624299061159071	PARK7
0.000000000101346320581066	0.294936689317377	233	115	0.0000044051191703766	MARCO
0.0000000000000258237987266348	0.29492317812195	693	528	0.00000000112245723545191	ATP5C1
0.0000000000000112854844455843	0.294408296079247	757	621	0.000000000490534866911768	NDUFB10
5.48463582967099e-16	0.294088590796625	339	172	0.0000000000238395180972479	ITPA
0.000000000000275317364492893	0.29357489029941	584	418	0.0000000119669445650481	C19orf60
0.000000000000017063229595204	0.293409553554982	0.67	495	0.000000000741670337585136	TMEM59
0.000000337437518474022	0.293028210861123	149	71	0.0146670591779918	MPO
0.000000000000348532127854841	0.292436707881722	538	0.38	0.0000000151492974693385	HLA-F
0.00000000000017883036403026	0.292275886274998	881	741	0.00000000777304060293927	BLOC1S1
1.45910507652528e-15	0.292012156769649	687	505	0.000000000063421461256248	CIRBP
0.000000000454501996192164	0.291979336013238	836	737	0.0000197553837664886	IGSF6
1.00030520588575e-16	0.291702387849897	966	874	0.00000000000434792660790302	CLIC1
5.31684565713886e-18	0.290250000041197	203	58	0.000000000000231102013333198	PLA2G16
0.00000000000255217776198132	0.289383554748533	712	563	0.00000011093295860228	CDA
0.000000000000161274597082652	0.28924065920696	574	418	0.00000000700996163679456	SHTN1
2.39883280040438e-15	0.288994504658934	704	0.53	0.000000000104267666502377	PSMA2
0.00000000000188835586105577	0.288758318055186	722	574	0.0000000820792758566502	UBXN1
0.000000000029252912586587	0.288080760552184	387	252	0.00000127150709848859	UBE2L6
0.0000000000000463421148823228	0.287992905810614	856	719	0.00000000201430636547504	COX7A2
0.0000000000051088282687799	0.287088471209469	558	418	0.000000222060329530787	PSMD8
0.0000000000000131891998314114	0.286781942463328	753	598	0.000000000573281759872129	PSMB1
4.20847503049612e-32	0.286189348257936	1	984	1.82925575675544e-27	RPL24
0.000000000000614847460310014	0.28455792379254	361	216	0.0000000267249597098351	FCGR1A
4.81649752074974e-15	0.282776204459541	672	511	0.000000000209353881236908	C9orf16
0.0000000000000868312598099842	0.282511528175574	596	446	0.00000000377420753890077	MDH2
0.000000000000119749245549719	0.281753779528975	517	344	0.00000000520502070706409	MRPL54
1.99777244237046e-15	0.281488453759064	765	587	0.0000000000868351769800744	EIF3G
0.000000000000259002626594398	0.280607697506537	705	544	0.0000000112578081675521	REEP5
0.000000000000082533795922755	0.280446797518679	808	667	0.00000000358741397357847	HADHA
0.0000000000372051551259526	0.280344062669315	377	246	0.00000161715927270465	SNHG16
5.69077522035633e-35	0.280242231960332	1	991	2.47355235728008e-30	RPL21
0.0000000000310131143874483	0.280198211531203	272	147	0.00000134801602996483	FABP5
0.000000000000053352997629974	0.279196851655167	0.84	721	0.00000000231904139498445	NPM1
0.000000000000306774775053222	0.279007599123424	0.46	295	0.0000000133342723724633	PYURF
1.4208426436796e-15	0.278078398667694	795	644	0.0000000000617583463501774	COPE
7.00691727024303e-15	0.277588992179737	818	664	0.000000000304562666068383	SRSF9
0.000000000000109481023506061	0.277554215508335	743	585	0.00000000475870216771444	NDUFB8
0.000000000000114268583397363	0.276930428871663	613	456	0.00000000496679824594976	NDUFB5
0.0000000000537403476215743	0.276859422519413	517	382	0.00000233587794971935	PPP1CC
0.0000000000103113576118703	0.276546190479545	536	383	0.000000448193469957555	SUPT4H1
0.00000000165308382655714	0.276008850369792	545	396	0.0000718529416051328	TAGLN2
1.04140519711257e-15	0.275596617477524	687	513	0.0000000000452657182976952	C14orf166
3.39326817681776e-19	0.27504309643239	976	909	0.0000000000000147491794573561	PYCARD
0.00000000000948024551325904	0.274864435988174	716	565	0.000000412068351479317	CHCHD10
0.0000000000000674739997797992	0.274372544164115	695	522	0.00000000293282487442875	CHMP2A
5.38485769707311e-18	0.273535525826208	0.94	856	0.00000000000023405822466098	UQCRH
0.000000000000528603271472207	0.272624009837323	877	765	0.0000000229762697978109	SEC61B
1.20317791940414e-22	0.271226688105094	999	976	5.22973314448205e-18	PFDN5
0.0000000000000410216549884524	0.270318235692592	837	716	0.00000000178304725572807	ATP6V1F
0.00000000000347308678436862	0.270147364628755	0.48	331	0.000000150961190169367	4,00 LSM
0.00000000000789320399700229	0.269566040583837	366	224	0.000000343086004933701	NUDT1
1.80833746976671e-24	0.269146720170355	1	987	7.860119646088e-20	H3F3A
0.000000000050978357685225	0.267014545364757	635	508	0.00000221582529514599	UBE2D1
0.000000704382103137475	0.266825530529607	974	943	0.0306166724949735	TXNIP
0.000000000144067047084346	0.266604590461018	546	404	0.00000626201826856816	GLTP
0.000000000000140875634627543	0.266338437551828	577	399	0.0000000061233003347208	TMEM14B
2.66003380741118e-27	0.265994190424581	1	992	1.15621029472934e-22	RPL27A
0.000000000000269010284886539	0.265724582151192	481	314	0.0000000116928010428783	C1QBP
0.0000000444972412461301	0.265663877973234	474	355	0.00193411708800429	WARS
0.000000000000635503509733081	0.264881821130281	565	409	0.0000000276227955540581	ATP5G1
0.00000000000278828660738156	0.264327526824206	534	379	0.000000121195665676447	C19orf70
0.0000000000342634070281727	0.264204716793575	765	631	0.00000148929324988656	POMP
0.000000000056556460224003	0.262687608187447	709	0.56	0.00000245828310009651	TAF10
0.000000000106864068119311	0.262298627092382	755	615	0.00000464495358487399	H2AFZ
0.0000000000000557394349145696	0.262232353053219	918	0.82	0.00000000242277027799668	MYL12B
5.69879934153394e-32	0.261921468861134	1	981	2.47704012179114e-27	FAU
0.0000000000344419094065477	0.261813056640795	439	0.3	0.000001497052034265	TXN2
0.000000000965525427815163	0.26103631224789	458	331	0.0000419675282454139	BLVRA
1.4038412672758e-40	0.260633508135102	1	997	6.10193645234099e-36	EEF1A1
0.000000000002602292631632	0.260373675943889	756	621	0.000000113111251526517	SEPT7
0.0000000000151672129170022	0.260238931142103	745	609	0.000000659258076650416	XRN2
0.00000000253342290923179	0.258221973440961	0.57	448	0.000110117760172669	PCMT1
0.000000000158692530725619	0.256690426436256	994	962	0.00000689772954051974	AIF1
0.0000000025153652864808	0.256241302101727	582	465	0.000109332867542175	CALR
1.25417656899438e-18	0.256176850867429	999	987	0.0000000000000545140387479099	TYROBP
0.0000000000179410260642935	0.254003305791775	726	565	0.000000779824638910582	RBX1
0.000000000000873121301869108	0.252737155735942	0.58	421	0.0000000379510905070426	CCT8
0.000000000117623123662769	0.252595104192035	313	185	0.00000511260669312591	FUOM
0.0000000000141045579573169	0.251753952281054	458	315	0.000000613068716172737	CYC1
0.0000000000846912111927721	0.250939560142301	963	926	0.00000368118818570503	TYMP
0.00000000000238094438834804	0.250493169929358	428	0.27	0.000000103490128783936	PSMG2
0.000000000874040796739308	0.250088575017537	497	358	0.0000379910572710708	EIF4EBP1
0.0000000000301148923893197	0.250008888292124	267	139	0.00000130897391259417	CLEC11A
0.0000000000601224341625678	0.249884432845558	0.54	0.39	0.00000261328172331017	POLR2J
0.000000000000110515951392791	0.248974152540098	316	161	0.00000000480368634323907	NANS
0.00000000000455971338105477	0.248167590254379	914	811	0.000000198192501820927	ATP6V0B
0.0000000000619146497917601	0.247178628732903	403	265	0.00000269118216784864	MRPL14
0.00000000000248273384698304	0.245991468862129	417	263	0.000000107914509392965	RANBP1
0.000000000298848691239606	0.245718628392944	458	314	0.0000129897572134207	APPL1
0.00000000444278922252912	0.245591105473778	599	489	0.000193110276346451	GTF3A
0.000000000373666320460133	0.245534375360711	744	637	0.0000162417802851202	ATP5B
0.00000000017288334536489	0.245452632204882	439	0.3	0.00000751454748963032	SURF1
0.0000000000810711779312556	0.245361376818901	564	418	0.00000352383981995996	CIB1
0.0000000000903135393093775	0.244429522606584	0.67	522	0.0000039255682996214	TPM4
0.000000000648106068479473	0.242621277609423	501	364	0.0000281705783725288	APEX1
0.0000000336700479713405	0.241924813415115	997	992	0.00146350230512229	S100A9
0.00000000000264017072334619	0.241442407408646	429	276	0.000000114757660660965	SRA1
0.000000000777583642658835	0.241140056635962	721	582	0.0000337984506118089	GAS5
3.15769482764103e-20	0.241127765279273	1	992	1.37252363378245e-15	SH3BGRL3
0.0000000000193513268137642	0.240728025110308	456	303	0.000000841124771287076	BLOC1S2
0.0000000000260049334750274	0.239407384846751	697	546	0.00000113033043842554	C19orf53
0.0000000000164451619166507	0.238302597159627	0.33	191	0.00000071480540786914	TMEM141
1.09142707597613e-17	0.237376270933701	996	961	0.000000000000474399692843784	ATP5G2
0.000000000000914891930084737	0.236297770564283	941	853	0.0000000397666926330632	VAMP8
0.0000000000594305334548458	0.236227369586175	767	632	0.00000258320756714833	WDR83OS
0.000000000000291561187141206	0.235808292946723	565	382	0.0000000126729985602797	PDCD6
0.0000000000221395638647833	0.235071160505639	878	744	0.000000962318282946673	EIF3H
0.00000000030765035862192	0.234434568764229	654	0.5	0.0000133723304878604	ANAPC11
0.0000000000435871087475949	0.2343660835035	806	689	0.00000189455726882296	ATP5A1
0.00000000000201325446020874	0.234290339120792	296	155	0.000000087508118367433	LILRB4
0.000000000000410268284022181	0.233046644933042	202	0.08	0.0000000178327212333081	SIGLEC14
3.45916768293843e-26	0.232559607066491	1	989	1.50356182506602e-21	RPL6
0.0000000170671176917496	0.23220886614165	642	516	0.000741839337589588	NUCKS1
0.00000000000488908211243561	0.232078638980977	0.94	838	0.000000212508843099126	COX5B
0.000000000400136701773678	0.231998379185178	442	293	0.0000173923418792947	SMCO4
0.0000000000914230249863883	0.231177038632866	583	437	0.00000397379320405835	OSTC
0.00000000149973145353469	0.231068557190564	918	826	0.0000651873273593389	ZFAS1
0.000000000319238405153789	0.230329970750886	536	383	0.0000138760165184146	LACTB
0.0000000000376499323938704	0.229720430038754	551	0.39	0.00000163649196143197	LRPAP1
0.000000000283971255360313	0.22930965022423	505	364	0.0000123430945854914	3,00 LSM
1.43110909818985e-18	0.229052374570387	121	5	0.0000000000000622045880619201	PAX8-AS1
1.73082940067355e-20	0.228974080560135	1	992	7.52322307296767e-16	PFN1
0.000000000246498826520795	0.228525990158291	331	202	0.0000107143179935529	PHB
0.0000000000051785708909933	0.228502294765396	232	107	0.000000225091762347915	ICAM2
0.00000000039587812977887	0.22834911682388	506	366	0.0000172072387889684	SRI
0.00000000182497991102728	0.22811354733134	519	374	0.0000793245768127118	SNF8
0.000000000842024055601751	0.22795560100815	631	492	0.0000365994176007857	TMEM123
0.00000000739256557271092	0.227921266071119	457	333	0.000321325255183453	NDUFA6
0.000000000158850263094567	0.227619352308356	967	907	0.00000690458553566845	AP1S2
0.0000000028515960032861	0.226502254629537	525	391	0.000123947471878834	NDUFS8
0.0000000693003594764833	0.226031342076292	634	519	0.00301220942500482	DRAP1
0.000000000321231395647964	0.225719951411573	603	451	0.0000139626438432344	BAX
0.000000000278797439454473	0.225268535851551	457	306	0.0000121182095033281	ESD
0.00000000860113746037322	0.225131586514641	114	38	0.000373857040852582	ELANE
0.00000000824736842100147	0.223405194270029	346	224	0.00035848011578725	NENF
0.000000000179827224565877	0.223111245424554	966	913	0.00000781637014298043	ALDOA
0.00000000120855787306381	0.222650532975749	824	705	0.0000525311765105917	EID1
0.00000000183720410999198	0.221729267273338	741	595	0.0000798559138449116	ATP5F1
0.0000000000109038058806418	0.221566369856428	245	121	0.000000473944826407976	HDDC2
0.00000000574640246315904	0.221433983553476	838	733	0.000249773129463671	PSME1
0.00000000145352976515491	0.220818465595965	792	683	0.0000631791247722231	ATP5J
1.88619860069352e-17	0.22028295937072	998	978	0.000000000000819855083777447	GABARAP
0.0000000460283168100432	0.219470960493885	602	476	0.00200066681846534	CCDC85B
0.0000000000903458752188832	0.219030758202286	958	897	0.00000392697381226398	CALM1
0.000000000893784753720273	0.218269401267905	386	254	0.0000388492481052054	NHP2
0.0000000000159797720844615	0.21819462578635	678	524	0.000000694576773423201	LAMTOR2
0.000000000355957067663079	0.217967026716308	459	319	0.0000154720299030434	RAD23A
0.00000000405398928196512	0.216964451335099	434	306	0.000176210698129896	ATRAID
0.00000000190392642639175	0.216928711729013	219	115	0.0000827560660495437	DNPH1
0.000000275446787244989	0.216705918551869	0.8	692	0.0119725700543907	ARL6IP5
0.000000000818299009343082	0.215652926466988	445	306	0.0000355681847401064	DGUOK
0.0000000273970255520206	0.214834964508894	395	271	0.00119083911264413	SNHG7
0.0000000463837115880996	0.214323360893896	359	0.24	0.00201611440788834	MSRB2
0.000000000729741778274708	0.214214665948653	622	487	0.0000317189561344885	UFC1
0.0000000497421494498431	0.213265896490262	605	478	0.00216209226798688	SNRPB
0.0000000927927985264271	0.213125907758159	749	623	0.00403333178074968	PRDX5
0.0000000110145869598445	0.212586389328084	329	216	0.000478760036796602	MTCH2
0.00000000508822783609149	0.212213072862622	746	0.62	0.000221164911123553	SF3B5
0.0000000641105571120845	0.2121630627873	823	727	0.00278662947543387	SERBP1
0.000000000156200083451832	0.211833586628624	0.92	831	0.00000678939282731734	CCNI
0.000000210668652424858	0.210027498777225	579	461	0.00915692364629888	RGS10
0.000000117732239048682	0.209583165427001	422	308	0.00511734950248999	SIVA1
0.00000000208005405487772	0.20948915238098	275	159	0.0000904116295493149	IFI35
0.00000000311312638594808	0.209054883255088	817	686	0.000135315151491619	RTN4
0.000000444974241441101	0.208865865120693	596	487	0.0193412503784789	CCT5
0.00000000659846434249537	0.20814190094153	366	248	0.000286808851110904	MRPS15
0.00000000914809283396955	0.208141727278179	792	672	0.000397631003121321	XRCC5
0.0000000887591625181441	0.207927480430524	0.88	762	0.00385800575801365	SH3BGRL
0.0000000297913391782845	0.207759818242446	834	719	0.00129491034872331	NCL
0.00000000267306418309037	0.207743052558159	573	431	0.000116187407782206	TMEM160
0.0000000205578341967109	0.207609033316034	313	199	0.000893566821194235	NAA10
0.000000000110829990661881	0.206920752583024	369	227	0.00000481733637410931	FUNDC2
0.00000000000844784620477587	0.206657026742602	216	95	0.000000367194083136788	CD300C
0.0000000966047507869616	0.206645202958985	0.49	356	0.00419902209770607	TESC
0.000000224217353466511	0.206392188419423	593	479	0.00974583148577539	UQCRFS1
0.000000149787110109978	0.205541167695967	423	309	0.00651064652804032	TMEM14C
0.000000000234183283373746	0.204948581227728	272	0.15	0.0000101790105951233	RAB34
0.0000000163003403818046	0.204886933643901	204	104	0.000708510595035518	HBB
0.000000478744636488515	0.204800941809834	595	489	0.0208091143696098	ATG3
0.0000000130567278359489	0.204515885452667	921	853	0.000567523732117357	EFHD2
0.000000342583160014679	0.204455119435505	682	565	0.014890719633198	SNX10
0.0000000333250404275738	0.204197545993819	305	196	0.00144850620722492	GCHFR
0.0000000000118750118928085	0.204191059095613	214	96	0.000000516159266932816	ARF5
0.00000000681784016026222	0.20396722193464	494	356	0.000296344240405958	PPM1G
0.00000000302312657115088	0.203024688782667	0.92	849	0.000131403219541644	FXYD5
0.000000000518619619303328	0.202974092901729	276	153	0.0000225423203726384	MRPL12
0.000000128626619912168	0.202571127669771	0.54	416	0.0055908846611023	RWDD1
0.000000111620884431686	0.202280979782195	0.64	0.53	0.00485171336270765	ERH
0.0000000169697146351831	0.201256260043664	506	377	0.000737605616332869	BANF1
0.0000000195262579577783	0.201083881713984	362	0.24	0.000848728328392792	NIFK
0.0000000349100252301304	0.201033978863361	358	251	0.00151739915665285	OLA1
0.00000000025012776786698	0.200827700475323	965	0.89	0.0000108720535581061	SERP1
0.00000000547974307818512	0.200177863771421	0.64	491	0.000238182512636394	RAB2A
0.000000621803531006112	0.200125532108328	0.67	563	0.0270273122787117	CALM3
0.000000105809246676101	0.199988496805618	585	468	0.00459910471602342	ZNF706
0.0000000710792565541952	0.199878627253692	266	166	0.00308953096538465	SRM
0.0000000467867155164564	0.199664145670857	561	446	0.00203363137663829	GABARAPL2
0.0000000189022293642941	0.199467715112595	767	647	0.000821604301548406	TOMM20
0.0000000225665177579427	0.198724475098406	459	338	0.000980876260866738	C1orf43
0.000000104689221845408	0.198375975391098	405	293	0.0045504217167325	DUT
0.0000000104441526967547	0.196831789391709	0.55	416	0.00045396554111714	RAB5C
0.0000000171196016602694	0.196823858928721	377	259	0.000744120605765268	ETFA
0.000000000513220697161908	0.19660780555596	957	899	0.0000223076508228395	MYL12A
0.0000000215522942706494	0.196435311895416	239	137	0.000936792022768048	CCDC25
0.0000012044476802779	0.195841088152572	563	442	0.0523525228709592	SELENOW
0.0000000713038644027452	0.195581504083587	505	368	0.00309929377012972	BID
0.0000000180966775793766	0.19512050356061	552	402	0.000786590187665184	CCT6A
0.00000012724941894216	0.194338996020374	483	364	0.00553102324373992	GADD45GIP1
0.000000602785120484402	0.19423405413944	834	741	0.026200658046975	DBI
0.000000000184984205527439	0.194193843049688	973	921	0.00000804052347745568	RHOA
0.000000146173085880268	0.194105459072576	543	418	0.00635355935087174	FAM96B
0.0000000443922072882897	0.193624965146497	0.32	208	0.0019295516819928	SEC11C
0.000000206906708013859	0.193342047357263	571	459	0.00899340697053041	PDIA6
0.00000000624836033837962	0.192792612340076	301	186	0.000271591230468009	STRAP
0.0000000052034293115129	0.192292874401232	697	0.55	0.00022617225845422	AURKAIP1
0.000000223949349852467	0.192246582855486	918	861	0.00973418244068731	PNRC1
0.0000000143875176171848	0.192137779636712	498	371	0.000625367840748556	RER1
0.0000000140883831934766	0.190940078878595	479	353	0.000612365663887652	BAG1
0.000000034215316099733	0.190673069924271	253	0.15	0.001487202929591	SDF2L1
0.000000324255811745618	0.190339529616573	618	0.5	0.014094103113335	SCP2
0.000000448645200081303	0.190171729866779	726	0.61	0.0195008122667339	NDUFC2
0.000000130387342312883	0.189978034532617	544	0.41	0.00566741622097179	SNX2
0.00000000932990301424065	0.18992813173487	342	222	0.000405533564416984	COA4
0.0000000212721283890034	0.18975656457818	369	252	0.000924614332556424	ECHS1
0.000000277169218792235	0.188887945640409	378	268	0.0120474372640233	TMEM173
0.00000000000211277827655919	0.18875824207053	226	99	0.0000000918340205689219	PIH1D1
0.00000000168128694699014	0.187941133965122	279	158	0.0000730788184378732	HIKESHI
0.0000000328008910274084	0.187849439405744	377	251	0.00142572352939733	PEBP1
0.000000208545473015195	0.187791917954437	266	167	0.00906463753007846	TYW3
0.000000231296055900237	0.187443559358983	0.49	369	0.0100535143657597	SNRPD1
0.000000000000845801741676371	0.186881842041009	997	994	0.0000000367636185037051	VIM
0.000000000027484193861334	0.186687758708015	994	979	0.00000119462797037674	S100A10
0.00000000440650958576424	0.186464426658494	0.25	0.14	0.000191533345654829	TMEM126A
0.00000000101838007451154	0.18568499586116	999	992	0.0000442649083187185	ACTG1
0.0000000106442027531047	0.185452311731402	684	563	0.000462660916866451	SAP18
0.0000000856043584822528	0.185397199913756	312	205	0.0037208790457896	GRHPR
0.0000000637486653438743	0.185386489261656	884	759	0.00277089948783684	COX6A1
0.0000000431662216755082	0.185078427378726	598	461	0.00187626299134764	PRDX6
0.0000000639965809464146	0.18482037019621	582	0.45	0.00278167538741686	SRP9
0.0000000731073022693267	0.184734606186861	522	391	0.00317768200043855	TXNL4A
0.00000145168912209577	0.18403532298835	0.31	213	0.0630991193810148	UBE2J1
0.000000172897686684938	0.182992695990333	326	215	0.00751517084944753	C7orf50
0.000000111227359003239	0.182816123610099	448	326	0.00483460838643478	PPA1
0.00000010214945413514	0.182773986882373	204	114	0.004440028173438	RRAS
0.000000101040347923516	0.182626683826025	887	785	0.00439181976284353	ERP29
0.00000109578192636439	0.182617174367186	683	582	0.0476292572113544	GSTK1
0.0000000351102476792284	0.182454660833204	767	632	0.00152610202562534	SMDT1
0.0000000739031008415031	0.182452942263444	388	267	0.00321227218117677	TMEM179B
0.00000128677927744005	0.182163017771466	682	557	0.0559311480732093	BZW1
0.000000252369123172749	0.180535371916239	0.52	386	0.0109694763078267	RPS19BP1
0.0000000454382406347162	0.180324714634867	841	729	0.00197501856742857	CTSH
0.00000000287752528459608	0.179477180441331	997	984	0.000125074514020253	TSPO
0.000000220629009861671	0.179170975497346	436	315	0.00958986054264737	PSMA3
0.000000246237936682812	0.17909012971396	337	232	0.0107029781558551	PDAP1
0.000000146484161405583	0.179031800785563	671	536	0.00636708055965507	RABAC1
0.000000676666229652795	0.17858703789849	0.49	375	0.0294119743380884	SDHD
0.000000575445917388382	0.178415372476145	421	314	0.0250123322452034	ISCU
0.0000000108237696491909	0.177551049192396	222	118	0.000470465971571732	TOR2A
0.00000024055914619304	0.17750904399488	0.27	167	0.0104561438484267	CD81
0.000000070343693354854	0.177353428476207	0.24	144	0.00305755897536208	NAA20
0.0000018453456062565	0.177004481449275	347	244	0.0802097921215451	MZT2A
0.0000000696002211655807	0.176547033122401	511	397	0.00302524321318313	LYPLA1
0.000000104687974597094	0.17587597327019	664	517	0.00455036750383727	SNX6
0.000000177439207313865	0.175646569567373	546	413	0.00771257258510444	KRT10
0.000000578641228531284	0.174939595413657	338	233	0.0251512196393408	DUSP23
0.000000144077449452387	0.174298820534687	256	155	0.00626247041789743	TAF9
0.0000000213423894763563	0.174195618173247	206	109	0.000927668300979301	PIM3
0.00000000827165308878959	0.174054832554348	204	106	0.000359535673157328	MRPL15
0.00000136288096163927	0.17375109830602	466	349	0.0592389838786124	PRKDC
0.00000000000123289983392007	0.173661427715392	1	995	0.0000000535892241811697	PTMA
0.00000177427796379295	0.173635705429992	845	752	0.0771207659742244	ANP32B
0.000000385004449077496	0.173610514982434	527	399	0.0167346033836024	JPT1
0.0000000414219042121161	0.173458282527241	204	109	0.00180044448848384	PRDX4
0.00000176924102792624	0.173241875664368	537	413	0.0769018305198419	SUMO1
0.00000000353856623415757	0.172983570321417	159	68	0.000153807319933893	AC018755.4
0.0000000365923809035706	0.172642064889946	966	909	0.0015905244283546	HNRNPA1
0.00000000300080398598614	0.172132873294979	188	88	0.000130432946054874	PEA15
0.000000381080408479294	0.172075193556729	339	229	0.016564041034961	2,00 LSM
0.00000000198584879609044	0.171683688395085	985	935	0.0000863169037708671	YWHAB
0.00000220748562315379	0.171337667560903	476	364	0.0959505700960028	CHCHD5
0.0000000356989291487551	0.170747343237755	0.93	866	0.00155168965437979	LSP1
0.000000241491236798608	0.170217658176157	591	459	0.0104966580986883	UBE2D2
0.000000138352022576929	0.170203576095489	374	0.26	0.00601360901332878	TMEM147
0.00000108390215586667	0.170187890562393	287	191	0.0471128911069006	MRPL3
0.000000486889012309532	0.169468373307549	294	194	0.0211631178090461	SMIM19
0.00000131107555282086	0.169206379805927	619	497	0.0569872099789114	RAP1A
0.000000893432773781953	0.168741543039082	339	241	0.0388339489452064	ADH5
0.00000103932826791754	0.167415920810237	492	375	0.0451754424933037	TUFM
0.00000000771239442593726	0.166406055873188	223	0.12	0.000335226936117789	MIF4GD
0.0000000000257811373533698	0.166312260718859	1	991	0.00000112060291620157	RPL12
7.87580321097991e-16	0.165315634891433	1	998	0.0000000000342329662368453	TMSB4X
0.0000000329745909670322	0.164894724792081	333	216	0.00143327357097302	PIN1
0.0000017624022867635	0.164672556992447	526	407	0.0766045777964624	NDUFA7
0.000000248512254921873	0.164087445351327	152	73	0.0108018336724341	SEPT1
2.98094045597555e-18	0.163628557300015	1	994	0.000000000000129569557859433	RPS24
0.0000000247770599838293	0.163622348822831	307	189	0.00107695968925712	MRPL43
0.0000000770602756950114	0.163054025084642	194	101	0.00334950194335937	ARHGAP18
0.00000141735229255803	0.162817265722926	243	155	0.0616066347483275	CD300A
0.00000191041406954792	0.162806809929741	309	208	0.0830380579469698	DNMT1
0.0000000720243893455522	0.162443197405198	338	219	0.00313061210729377	GLRX5
0.0000000264027545464366	0.162336417390434	998	984	0.00114762212911541	MYL6
0.00000102183274827347	0.162060997463853	202	0.12	0.0444149822364548	EEF1E1
0.000000736337297194385	0.161841465891831	552	432	0.0320056369598511	SSB
0.00000198836460552594	0.161570014897883	604	468	0.0864262559437907	TRMT112
0.000000756976221131789	0.16113086314878	199	114	0.0329027284277143	SERPINB9
0.00000114944617305818	0.16072607935092	468	342	0.0499618273581469	RNASEH2C
0.00000076100710621642	0.160428710099633	205	0.12	0.0330779348788029	SSSCA1
0.00000102932920573001	0.160388359403734	277	0.18	0.0447408232562605	RTCB
0.000000201201818242003	0.160047590004612	445	319	0.00874543823170691	SUCLG1
0.0000000100013805037257	0.159877908775484	988	976	0.000434720004974941	LCP1
0.00000176621317727705	0.158822652446474	373	276	0.0767702219635241	VDAC3
0.00000045651984374109	0.158155490416532	429	306	0.0198430915280502	CLTB
0.000000218265639273627	0.156501123698165	243	147	0.00948713427666747	NUTF2
0.0000000828580234181559	0.155688147341262	265	159	0.00360150684589356	ECI1
0.00000170535223399633	0.153859777208625	0.38	273	0.0741248402028847	KRAS
0.0000000499186260564178	0.153839824063725	515	368	0.00216976300016826	SQOR
0.00000000724830906070829	0.153750357659599	155	65	0.000315055001632747	PCED1B-AS1
0.000000624023087209828	0.153506647862094	447	322	0.0271237875086624	IL13RA1
0.000000433296645350175	0.15300447772606	371	259	0.0188336719867907	ACAA2
0.000000717225848377679	0.152225452508862	807	678	0.0311749387255842	NEDD8
0.0000000330997456276205	0.15214945501084	183	0.09	0.00143871354345015	ST14
0.00000127264267847125	0.151456879127829	614	494	0.0553166866624313	VPS29
0.00000197889071990845	0.151315809785749	261	0.17	0.0860144640315406	DGCR6L
0.000000737785127955292	0.151001532373115	0.26	164	0.0320685683717047	PARP1
0.00000178936279691668	0.150784019028647	506	0.39	0.0777764433307802	PSMB2
0.00000082199702772642	0.14982307152943	328	222	0.0357289228071566	IAH1
0.0000000679048701608115	0.149423409797603	325	0.21	0.00295155308640983	RRP7A
0.00000169216954565725	0.149327646965407	532	0.41	0.0735518414715382	HNRNPAB
0.000000191061530000714	0.149259811965946	585	456	0.00830468046301102	ETFB
0.000001498735585257	0.148119722519074	963	894	0.0651440409487806	RPL36AL
0.00000035292060969613	0.147884293951786	396	282	0.015340047221052	NDUFAF3
0.000000131608530231792	0.147539236641467	327	211	0.00572049637505509	ILF2
0.00000227958506643283	0.147215798672806	515	404	0.0990844444975696	EIF3I
0.00000197993883071481	0.145261176852512	294	197	0.0860600212158499	NUDT22
0.000000581986820372573	0.143431754232653	223	129	0.0252966391343142	UTP23
0.00000146943817252074	0.14313871829183	213	128	0.0638705996067863	AKR1B1
0.00000218085791643609	0.14045201103769	253	166	0.0947931701958111	PSMB5
0.000000062740777169739	0.139677998319326	0.1	33	0.00272709062045988	CLEC4G
0.00000133514783624862	0.139500647108925	274	175	0.0580335358503823	BCKDK
0.00000172968395593009	0.13936774725226	181	101	0.0751824428284574	BTBD1
0.00000142781507824032	0.139299733026782	199	115	0.0620614101907938	TTC39C
0.00000109708507405415	0.137512213686377	381	0.26	0.0476858998288378	DDX3Y
0.00000144943727563625	0.137080767531742	185	104	0.0630012406228053	BOLA2-SMG1P6
0.000000734823251885601	0.135418369764996	166	87	0.0319398274664595	CALHM2
0.000000635066306657568	0.13308889483843	1	987	0.0276037920851779	EIF1
0.00000172655726642585	0.132747949901131	142	69	0.0750465381424659	ISOC2
0.0000000154330855220024	0.132374764760394	958	883	0.000670814495299356	IER2
0.00000151531330148335	0.130835575695009	257	162	0.0658646079622754	GALK1
0.00000146405397192378	0.130608282713593	254	155	0.0636365699436388	EIF1AY
0.00000178935939497676	0.130582119676081	112	49	0.0777762954620599	IFT57
0.00000119559013707025	0.130540637969907	153	77	0.0519675208978953	SNRNP25
0.00000178245946958445	0.129944190224422	0.27	174	0.0774763833049578	CENPX
0.00000157039639268656	0.124903096783746	282	185	0.0682588496045138	HINT2
0.00000101611559713062	0.124584154545621	213	125	0.0441664805448793	HPRT1
0.000000197012109870847	0.122188600539722	152	69	0.00856332836764622	JAK3
0.00000137593902455268	0.119708675793392	311	208	0.0598065656412068	NT5C
0.0000000689242966534506	0.11950972257745	1	986	0.00299586347833888	RPS25
0.00000101396648780381	0.110365194277354	153	76	0.0440730673588805	BEX4
0.00000222332292411731	0.100419699269411	206	0.12	0.0966389542196832	SRFBP1
0.000000221979130920682	-0.127446275186397	66	128	0.00964854490459838	AC073896.4
0.00000215700401287258	-0.135651677060822	59	112	0.0937563364235196	ITGB3BP
0.000000869345513357313	-0.137301771470206	77	139	0.037786972083589	SMIM27
0.00000206384286512018	-0.13754293075575	77	136	0.0897069939753136	SLC12A7
0.000000093986551564726	-0.138253778552069	49	104	0.00408521945031238	LIPE-AS1
0.00000000129436316771582	-0.141654610528412	44	106	0.000056260789447936	CDK11A
0.000000000000185656009134073	-0.145669549206954	1	994	0.00000000806972409302163	RPL41
0.0000000505708545668012	-0.1501967541227	63	126	0.00219811276460058	AP002807.1
0.0000000271153838414917	-0.151676043392283	45	101	0.00117859727405428	AC015871.3
0.0000000144021381476105	-0.15238890302193	48	107	0.000626003336724039	TNFAIP6
0.0000000021967643430198	-0.154644224155354	52	117	0.0000954845589336986	LINC01506
0.000000384501014675554	-0.157886284250516	77	0.14	0.0167127211038876	CHKB
0.00000000525855828505152	-0.164877128816645	997	994	0.000228568494418049	MNDA
0.00000000373144778345992	-0.165163536941402	56	121	0.000162191109355869	AP003086.1
0.00000191205440355986	-0.167041922015205	105	172	0.0831093567051329	SELENOO
4.4778689943892e-22	-0.172288507160236	1	994	1.94635053710121e-17	TMSB10
0.000000000937764654529803	-0.172864088711927	49	114	0.0000407608784737924	TMEM150B
0.000000695765962999432	-0.181525240724039	142	216	0.0302421633477333	LRCH3
4.71021299128649e-16	-0.183541531973175	33	0.11	0.0000000000204734117879259	PLEKHG3
0.0000000176411460931347	-0.183603782935362	968	968	0.000766790056084194	APLP2
0.000000000556684012914098	-0.186693894541369	0.99	972	0.0000241968273053242	RPL31
0.0000000003088033110343	-0.18982239636616	87	172	0.0000134224447174169	LINC01410
0.000000883969372194277	-0.1928318946722	114	183	0.0384226127317964	COX16
6.26548404375049e-21	-0.193384972207585	31	121	2.72335529445659e-16	ICAM4
0.000000625337765605993	-0.194474210394095	876	845	0.0271809313198301	OST4
2.64628636617788e-15	-0.194487633894617	254	424	0.000000000115023483192288	HLA-DQA1
2.17568234701533e-23	-0.198475787797908	1	995	9.45682088953682e-19	RPL34
0.000000000297085476890487	-0.200945366094814	63	136	0.0000129131173385219	PRR34-AS1
0.00000175091832169508	-0.204431818265691	888	0.88	0.0761054157707985	MBNL1
0.00000148097455628054	-0.204597493736842	163	241	0.0643720400632898	PPP6R2
0.000000236727379157683	-0.204732870557087	101	172	0.0102895922624678	ATP2A3
0.0000000108545515049749	-0.206062081581916	976	959	0.000471803935715239	DDX5
0.000000104046282861551	-0.206235054208615	88	156	0.00452247573086017	HAL
0.00000183029392771873	-0.206260452664955	73	129	0.0795555558622222	AC026979.3
0.000000177967194791655	-0.208855615671494	963	927	0.00773552208881406	UQCRB
0.00000159185619115491	-0.210318104861094	118	186	0.0691916212047392	ZFAND2A
0.000000000000174282129673795	-0.212162176430852	51	132	0.00000000757534704840118	U1
0.000000213453856560135	-0.213313143618813	119	194	0.00927798532924284	AP003733.4
0.00000162705482384286	-0.213531941225261	184	263	0.0707215649731538	RNF145
0.000000507095319210047	-0.219147763419144	845	844	0.0220414051447839	DAZAP2
0.000000920088095970633	-0.219423338390445	756	774	0.0399925491794595	STXBP2
0.000000000579016175220779	-0.221039942432625	971	965	0.0000251675170721464	ITGB2
0.000000209368345711515	-0.223178750081252	114	188	0.0091004045146967	FCAR
0.0000022342897382602	-0.226826837168385	0.2	279	0.0971156377632177	CHORDC1
0.00000000202004261602373	-0.228714268308792	851	861	0.0000878031723480875	UBL5
0.0000000116788914417818	-0.22908940827609	146	233	0.000507634695408488	GSE1
0.0000000000777425025009016	-0.229786840637899	0.08	162	0.00000337915561370419	DNASE1
0.0000013658508146513	-0.230268930687637	267	352	0.0593680715096333	NUTM2B-AS1
0.0000000000000194820812674991	-0.230581930022104	57	145	0.000000000846808144373114	NPIPB4
1.44087556139617e-15	-0.230805271133304	999	973	0.0000000000626290971516461	RPS10
0.000000000000807065755342435	-0.234531377644156	68	156	0.0000000350799201217143	BPI
0.0000000000000247766043321787	-0.236741102011806	76	174	0.00000000107693988390248	TRIB1
0.0000012489763293417	-0.239074422976905	322	0.41	0.0542880051311662	ATG16L2
0.000000338732340358641	-0.239912578470513	755	776	0.0147233399060287	MYH9
0.00000000000520403946840228	-0.240859614208387	42	112	0.000000226198779533573	3,00 VNN
0.0000011238012759753	-0.242029466770191	714	757	0.0488471462615425	GNB2
0.000000000815177900142444	-0.242937386325427	921	882	0.0000354325226075915	UQCR11
0.0000010589039189735	-0.243266888299925	0.14	213	0.0460263177421019	PDE4D
0.000000424409369039391	-0.244085911950459	417	0.5	0.0184473776346662	SLIRP
0.00000206130045057845	-0.245825740743644	221	298	0.0895964853848429	CHD3
0.000000981278395765376	-0.24783062885082	296	385	0.0426522467503378	KDM6B
0.0000000666736618333583	-0.24829501270363	304	399	0.00289803738524875	NLRP12
0.00000153425406364856	-0.248336323048368	181	259	0.0666878871305483	DIP2A
0.000000964903257035996	-0.250385482455263	394	467	0.0419404849703266	NADK
0.000000960782345203998	-0.250891891574264	334	0.42	0.041761365416637	NPEPPS
0.00000119008175750637	-0.251274104750722	238	317	0.051728093671772	ATP6V0A1
0.000000558403884071484	-0.252180583028947	812	844	0.0242715832250511	WSB1
0.000000000030072574929981	-0.253060393068557	39	103	0.00000130713454190655	CYP4F3
0.000000190182777786051	-0.254953476075518	348	0.44	0.0082664846192485	RNF24
0.000000119597104163588	-0.254985118851606	746	771	0.00519840772957451	ARRB2
0.00000078952405408765	-0.255455436817012	384	467	0.0343174525349738	NFAM1
0.000000000777139398181985	-0.259399184001926	731	771	0.0000337791410813782	FBXL5
0.000000000545678772009297	-0.260273461633932	929	924	0.0000237184735041561	JUND
0.00000000000359922691367386	-0.260640076559622	118	221	0.000000156443997029748	HSPBAP1
0.00000126759740236922	-0.26179152950752	218	297	0.0550973886913804	SVIL
0.0000000255853244395425	-0.262820459775176	538	614	0.00111209171208916	BAZ2B
0.000000224060117679809	-0.26295544223452	253	341	0.00973899707507056	CRISPLD2
0.000000593449203790818	-0.263929883204034	687	724	0.0257948630919717	PGD
0.00000000159992699240738	-0.264604984750605	265	374	0.0000695424266519791	CD68
0.0000000892892424572211	-0.264705020393063	204	293	0.00388104621264557	AC245128.3
0.0000000334783857478592	-0.265252449341657	701	746	0.00145517151491645	RAB11FIP1
0.0000000802229914112156	-0.265678324560109	189	276	0.0034869725446799	MGRN1
0.00000000000205385487342173	-0.265960465818595	0.98	961	0.000000089272855928149	UBC
0.0000000000406749286248012	-0.265996738731147	857	877	0.00000176797644760561	MEGF9
0.000000231429375310193	-0.266056777403623	391	476	0.0100593092272328	SNRNP70
0.0000000000132711651305342	-0.266172416317444	816	839	0.000000576844463563798	PCBP2
0.000000949544136813098	-0.266492242020776	0.6	0.65	0.0412728854507181	PRAM1
0.00000100957116620847	-0.266629745875943	421	491	0.0438820203104174	NBEAL1
0.000000000045146634337368	-0.267008581231742	51	121	0.00000196234360810804	CCL3
0.00000000755669926656639	-0.267301603683797	183	276	0.000328459490320575	ULK1
0.00000118916452163751	-0.267338548040556	524	576	0.0516882250974961	RSRC2
0.00000093031096723028	-0.2674528341388	519	585	0.0404368965016313	CDC42EP3
9.19012439421579e-21	-0.268284067964692	76	199	3.99457946918983e-16	BX284668.5
0.000000890887027936227	-0.268532384258454	783	784	0.0387232955562761	SNHG6
4.21450699618732e-36	-0.268952538723009	1	998	1.83187761096278e-31	LYZ
0.000000343848378900697	-0.270068938685111	0.58	645	0.0149457136372977	TNRC6B
0.000000218033254332313	-0.270070487228742	433	513	0.00947703343280833	CDC42SE1
0.00000010084618973262	-0.270611166446665	594	0.64	0.00438338048291808	RAB27A
0.000000574755461523077	-0.271054093566162	324	402	0.0249823208905621	CTNNB1
0.0000000580601867366797	-0.271358024440876	569	644	0.00252364407669652	ZBTB7A
0.000000000657394251731867	-0.272444070957024	771	809	0.0000285742985457773	FGR
1.45461258915227e-15	-0.272457067393329	66	162	0.0000000000632261908000926	RNVU1-19
0.0000000295965811119387	-0.272647021590941	562	631	0.00128644499461153	RGS18
0.000000509892618074013	-0.273272865831153	442	522	0.022162992537205	CPEB4
0.000000701127769514784	-0.275122266735331	429	508	0.0304752196297296	MAP2K3
0.0000000949671906577369	-0.278104347750736	405	497	0.00412784390912919	AKNA
0.00000000353408040894082	-0.279173554517012	744	782	0.000153612339055022	RTN3
0.000000139679219718264	-0.28019257814329	521	582	0.00607129696427405	AES
0.000000132222416839472	-0.282431232648832	0.22	303	0.0057471795703445	SPIDR
0.00000000193416591132737	-0.282957672392997	332	442	0.0000840704555017553	MANBA
0.0000000000000575721731654966	-0.283854552474052	127	241	0.00000000250243207881147	CLK4
0.0000000678041814405361	-0.284470556322465	301	0.39	0.00294717655049434	SLC6A6
0.00000000187269147378747	-0.284656097544229	811	858	0.0000813984075996463	SELL
0.0000000316768389166297	-0.28641256699093	306	407	0.00137686548035023	CR1
0.000000253597856603656	-0.288104079056812	276	356	0.0110228844351345	LENG8
0.0000000000065437826519919	-0.288311541120329	752	801	0.00000028443205675148	IL17RA
4.6711664018474e-21	-0.288810290236965	54	162	2.03036918822699e-16	ABCC3
0.0000012484953439141	-0.289178850104634	776	793	0.0542670986185701	N4BP2L2
0.00000000607859409540663	-0.289327692224431	215	309	0.000264212170950945	BTN3A2
0.00000000250047314919496	-0.292018130250904	317	424	0.000108685565902908	AC021078.1
3.52399242563701e-73	-0.292194116897145	0	129	1.53173854772738e-68	ADGB
0.0000000290455845077311	-0.292288983978325	492	577	0.00126249537621304	CKAP4
0.0000000748431072168777	-0.292339287819121	552	621	0.00325313049828881	DGKZ
0.00000173241367469753	-0.292957285566509	478	538	0.0753010927844028	SULT1A1
0.000000226335312477756	-0.293773864739731	452	524	0.00983789069215816	EWSR1
0.00000000973708941372571	-0.294004703343637	688	726	0.000423232328457002	STK17B
0.000000628207532805246	-0.294239604028784	594	647	0.0273056686209128	ITGAM
0.0000000000487130515145543	-0.299894557477931	766	811	0.00000211736149713162	JAML
2.60117345553977e-18	-0.302661980573536	129	263	0.000000000000113062605418492	POLD4
0.00000000704220622363708	-0.303596690907094	427	516	0.000306096535716609	STK38
0.000000000563885695193011	-0.304512983444894	781	0.79	0.0000245098556272594	POLR2L
0.0000000461967675551253	-0.305211471919612	528	593	0.00200798869855108	EIF4A2
0.0000000310631589570992	-0.305250007894056	876	0.86	0.00135019126722927	MCL1
0.000000363564677921027	-0.305377940570562	441	516	0.0158027022905154	PABPN1
0.0000000122295761782101	-0.305608443601055	347	438	0.000531570758162081	TTC14
5.57370998112968e-29	-0.305732558778643	57	192	2.42266878039783e-24	MT-TC
0.0000000132453612966945	-0.305756604472487	329	426	0.000575722874122123	PCNX1
7.13811175417721e-32	-0.306673220984133	37	161	3.10265165507067e-27	NBPF12
1.93534723507002e-39	-0.307736290762204	997	987	8.41218029195536e-35	S100A6
0.0000000110815003497849	-0.308295905557194	406	498	0.00048166849420375	PYGL
0.0000000170757353370108	-0.309192466601351	0.56	639	0.00074221391215851	AGTPBP1
0.00000000781590403277108	-0.309321656368702	616	667	0.000339726084688428	LILRB3
0.0000000469536248577511	-0.310014739869164	437	513	0.00204088625806701	ERICH1
0.000000644055836730119	-0.310882530745934	405	479	0.0279945309993114	SELPLG
0.0000000000157793686706611	-0.311106563118821	202	312	0.000000685866038638957	AC245297.3
1.85009805850718e-17	-0.313774326159038	83	194	0.00000000000080416362211073	EPHA1-AS1
0.0000000345799486291429	-0.31426730592014	406	491	0.00150305204711432	RASSF3
0.000000174665088686618	-0.317205396429417	624	675	0.00759199274485252	ARGLU1
0.00000000101544958572111	-0.317617152236075	464	565	0.0000441375316929536	ARHGAP45
1.64507431895608e-15	-0.319114628795292	164	297	0.0000000000715048003477451	MIR4435-2HG
0.00000000232360832530663	-0.320348682588386	217	315	0.000100997959467778	MARC1
0.000000000000249153952189474	-0.320753308898076	735	776	0.0000000108297256858677	NDUFA13
0.000000000121746045820641	-0.322359494658804	536	637	0.00000529181362764	PHIP
1.19248643509981e-15	-0.322478415513848	198	342	0.0000000000518326153880483	C11orf21
0.0000000000000241071278459212	-0.324079027511966	885	899	0.00000000104784041895081	MPEG1
1.06104425604511e-22	-0.324633283831928	72	199	4.61193496332567e-18	MT-TP
0.0000000000131052469307514	-0.324844704919795	162	0.27	0.000000569632663092042	TMTC2
1.10776102662344e-38	-0.327428942242693	1	984	4.81499407832145e-34	RPS27
0.000000000224169890360495	-0.328258851499171	519	612	0.00000974376845440927	MAP4K4
0.00000000101182958605494	-0.329092862251844	0.42	521	0.0000439801847874639	MYADM
0.00000000156251062937457	-0.329975332561558	308	413	0.0000679160870163949	SLC40A1
0.00000000124493296146053	-0.331412027726251	322	421	0.0000541122561028434	RC3H1
0.000000015460986335301	-0.331705109902366	518	577	0.000672027232050192	PLEC
0.00000000329149328570152	-0.33241888488419	553	0.64	0.000143068047156302	STX7
0.000000000144712259996472	-0.333832744889423	299	0.41	0.00000629006309300666	UPF2
0.000000000000145627235961133	-0.335306835135784	852	883	0.00000000632983343828659	HMGB2
0.00000000135674311303864	-0.337835384381104	549	621	0.0000589721961513375	LILRA5
0.00000000116030967271316	-0.33793922273925	453	557	0.0000504340202341503	ANKRD13D
3.64690511578433e-20	-0.341657074285836	1	998	1.58516377762682e-15	MT-CO2
0.000000697760611489717	-0.344808655164379	446	503	0.030328862739012	ZRANB2
0.0000000137494317409329	-0.344842168430959	478	557	0.00059763280005139	SLC16A3
0.0000000000520022352992485	-0.345486563701248	306	416	0.00000226032915951713	MOSPD2
1.66325899199234e-15	-0.346830256681665	579	696	0.0000000000722952153459392	RNASE6
0.00000000211930083582153	-0.347526335123173	787	804	0.0000921175301298185	CCNL1
0.00000000509122500352517	-0.348750253821819	458	538	0.000221295186003225	SMG1
0.00000000142911736540071	-0.34941785979099	567	631	0.0000621180154045073	MDM4
0.000000273313288821735	-0.351477659461	346	424	0.0118798354119255	OGT
0.0000000000000392687054155592	-0.351711544705975	553	655	0.00000000170685354959269	NAGK
0.00000000000022883822083246	-0.352213803612984	703	732	0.00000000994668210670373	COPS9
0.0000000000000891474914878665	-0.352799118646125	614	691	0.00000000387488486501161	FMNL1
0.00000000000246550036221563	-0.354199333629909	243	369	0.000000107165438744065	NBPF19
0.0000000000101687558749848	-0.354242120020837	537	623	0.000000441995142862091	TLE4
0.000000000000217979973895039	-0.354718413979868	303	431	0.00000000947471754532175	TRA2A
3.86200337553788e-17	-0.35571210155878	184	326	0.00000000000167865838721129	ZSCAN16-AS1
1.2923686707311e-40	-0.358291816008883	999	998	5.61740966419979e-36	PABPC1
0.0000000000376201394407946	-0.360005052508145	417	513	0.00000163519698093358	APOBR
0.0000000026461080966888	-0.360456714282083	711	746	0.000115015734530676	ZNF207
2.08801339019765e-17	-0.366843484846574	293	461	0.000000000000907575900183309	CLEC4E
1.06794267198972e-26	-0.369838744637716	996	978	4.64191961807051e-22	FOS
0.0000000000559446747900345	-0.370736621905359	637	708	0.00000243169123442364	DNAJA1
0.000000000748745775911172	-0.374744191011882	412	0.5	0.000032544983895755	SLC24A4
2.29641798619518e-18	-0.374775668253167	831	877	0.0000000000000998161041879598	MYO1F
1.75824942418013e-16	-0.375473645822455	827	852	0.00000000000764240694714136	RBM39
0.0000011850056195937	-0.37818215704125	259	336	0.0515074542612599	ARHGEF40
0.00000000000357603656391683	-0.379899661231162	386	505	0.000000155436005287209	IVNS1ABP
6.89769535983854e-25	-0.383138684329172	932	935	2.99815226510742e-20	C14orf2
0.00000000000146259078271988	-0.383331742293838	732	795	0.0000000635729709617025	PNISR
0.000000000000125151421348546	-0.383618998537367	304	427	0.0000000054398316803359	GAA
0.000000000236818547701996	-0.385435800786452	0.5	593	0.000010293554994415	NKTR
2.87699952162274e-29	-0.386357184572611	85	243	1.25051661206854e-24	MT-TS2
9.93285523030173e-18	-0.387577003643229	732	803	0.000000000000431741485440295	NSA2
0.00000000735605635837294	-0.393083618770916	881	885	0.000319738345673038	FOSB
7.21792977059903e-19	-0.393692046776165	1	989	0.0000000000000313734535408857	MT-ATP6
0.0000000000000993196980000799	-0.393785826445165	0.93	935	0.00000000431702999327147	HNRNPU
2.88469712527058e-30	-0.394040584179939	1	998	1.25386245247011e-25	MT-CO1
0.0000000000000800807043639442	-0.394618490214857	363	486	0.0000000034807878958832	HNRNPL
0.00000000000304044761946909	-0.401331051487644	0.2	314	0.000000132156096227844	KCNE1
1.384393317147e-28	-0.405120881465094	945	957	6.01740399231117e-24	SNHG5
0.0000000000000921571419356046	-0.406300111339133	537	666	0.00000000400570233137299	CYP1B1
1.10530009174739e-18	-0.406733139185803	0.69	757	0.0000000000000480429737878919	C4orf48
0.0000000000029271065106808	-0.410410599536352	216	0.33	0.000000127229611593252	NR4A2
9.90732031403209e-18	-0.412186112330878	348	0.5	0.000000000000430631584769719	PTK2B
8.62021697222916e-16	-0.413439573432	275	0.42	0.0000000000374686350914913	2,00 VNN
5.05823844887092e-15	-0.414563993018066	308	0.44	0.000000000219861392418623	CLK1
9.04187688178121e-25	-0.41524625061903	775	841	3.93014220543502e-20	NDUFA1
0.00000000017568174722253	-0.419188130582945	849	856	0.00000763618282477449	KLF6
1.16900767501727e-22	-0.432367798958079	1	987	5.08120876023007e-18	MT-CYB
2.38425971810139e-63	-0.433688104055126	996	995	1.03634232906995e-58	FCN1
0.00000000000208424617847278	-0.446490547088526	164	0.27	0.000000090593844393498	SYNE1
1.59404681075248e-23	-0.446970597443337	187	353	6.92868386761673e-19	AC007952.4
1.41038396989341e-18	-0.447875889704289	689	0.77	0.0000000000000613037496353871	LRRK2
5.68386671147756e-35	-0.459017493409696	1	995	2.47054950481083e-30	MT-CO3
2.90262520864116e-17	-0.461258735291921	573	688	0.00000000000126165507318797	CES1
1.11609893063017e-35	-0.466934753689161	916	924	4.85123561187711e-31	TMA7
1.19660023374489e-24	-0.467263512934425	0.73	841	5.20114257599553e-20	HNRNPH1
9.6832177530136e-68	-0.467414871707908	999	992	4.20890742852489e-63	RPL36
1.2139378356468e-15	-0.47491189490154	563	677	0.0000000000527650219642239	SLC11A1
1.1018979613085e-23	-0.479091784809264	994	983	4.78950967862351e-19	MT-ND2
3.86703857803491e-46	-0.480266102047193	98	315	1.68084698832865e-41	PADI2
2.5790849119375e-24	-0.483547392296129	998	989	1.12102504782275e-19	MT-ND4
4.5173433801682e-26	-0.48653082198592	0.26	443	1.96350847362391e-21	SNHG25
1.16280355396469e-23	-0.487090379631818	749	825	5.05424192766292e-19	ZFAND5
2.32094571788226e-94	-0.493825451588167	1	992	1.0088222657347e-89	RPS28
5.46025685909645e-28	-0.499087814937455	851	912	2.37335524637486e-23	DDX17
2.14272567002325e-20	-0.50765237887111	675	773	9.31357139732307e-16	TRA2B
6.97581788134564e-29	-0.510015739912281	485	655	3.03210900030569e-24	NDUFA3
3.8705444863393e-115	-0.510878875273821	1	994	1.68237086643224e-110	RPL39
7.63001168670991e-25	-0.521179261976149	0.78	861	3.31646087974533e-20	CSF3R
8.35499199193812e-19	-0.522744210777595	418	563	0.0000000000000363158081921582	MT-ATP8
0.0000000000459015700441301	-0.525187216975143	918	913	0.00000199515764353816	HSP90AA1
7.57833222608587e-36	-0.529556448153691	988	987	3.29399788539049e-31	S100A8
1.58857081057419e-23	-0.5334401347519	325	0.5	6.90488188524179e-19	CREB5
4.89005876035655e-25	-0.535229341983755	996	991	2.12551294077658e-20	MT-ND1
4.82930047947656e-33	-0.539121090324285	414	626	2.09910374640928e-28	OSCAR
2.64229400795557e-40	-0.540056915880113	0.12	328	1.14849951349797e-35	AC114760.2
8.8660973822142e-99	-0.542993473604734	1	991	3.85373788815322e-94	RPL37
6.65046657121504e-18	-0.543212125670039	472	588	0.000000000000289069179984433	PADI4
2.83337361155285e-107	-0.550434230024867	1	997	1.23155417399756e-102	ATP5E
1.34971165133871e-22	-0.560912079389022	548	0.7	5.86665666370883e-18	RNASE2
2.13987954132844e-27	-0.562909372308189	829	886	9.3012004143382e-23	USP15
5.00137923802023e-26	-0.574214449139921	486	0.64	2.17389949959788e-21	ROMO1
9.07645047718411e-21	-0.579476581451652	0.89	921	3.94516996441285e-16	S100A12
3.38459655385331e-33	-0.583094688807549	1	998	1.47114873809788e-28	MALAT1
8.40992093272619e-30	-0.5869360322895	0.99	997	3.65545623261876e-25	NEAT1
2.35996842085611e-22	-0.598706308031114	613	718	1.02578387380932e-17	MT-ND4L
1.7575654893567e-43	-0.604457720204754	487	715	7.63943415603785e-39	PET100
2.40542212142416e-52	-0.616788452040146	0.13	0.38	1.04554077929823e-47	VSTM1
4.05959845580809e-22	-0.620842205821588	171	325	1.76454506480154e-17	HSPH1
9.79418326954023e-38	-0.627777166218213	732	858	4.25713969993836e-33	RSRP1
2.12933355208212e-53	-0.634364196829601	939	972	9.25536121748015e-49	AC020656.1
7.20964945750324e-144	-0.637851807836307	1	992	3.13374623319836e-139	RPL37A
6.07472133003875e-29	-0.652671114482795	278	0.47	2.64043837331464e-24	IRS2
7.65522679012745e-17	-0.673051330788107	461	588	0.0000000000033274208765968	NAMPT
1.87560712255402e-33	-0.678127372533598	164	0.36	8.15251391889329e-29	DNAJB1
1.57605845368914e-120	-0.68151171649193	998	992	6.85049567480521e-116	RPS21
8.30417613884348e-40	-0.688052857717498	147	363	3.60949320050971e-35	SERPINB10
1.21393292168845e-89	-0.719297354768274	1	998	5.27648083741102e-85	MT-RNR2
9.25889613297337e-63	-0.757441241522714	624	815	4.02447179315821e-58	NDUFB1
3.54862410216236e-152	-0.774702707862019	998	994	1.54244495224589e-147	RPL38
4.86403048528862e-64	-0.783684122986296	704	0.85	2.11419949073555e-59	ATP5I
7.29656215342071e-153	-0.79212874497959	995	984	3.17152370560584e-148	RPS29
3.4782536954235e-120	-0.969227801952104	184	603	1.51185775125278e-115	ATP5EP2
1.45843620630578e-51	-0.970152222988547	675	852	6.33923881432869e-47	RGS2
8.71696168648859e-129	-1.00351968253462	1	997	3.78891456664913e-124	MT-RNR1
1.84646110846679e-66	-1.02842940855229	431	702	8.02582785406177e-62	AC245014.3
6.16251985359995e-193	-1.05371828644738	3	342	2.67860087956576e-188	HLA-DQA2
1.71837922734139e-184	-1.19969630293404	945	976	7.46910714956207e-180	RPL36A
8.98255182382849e-177	-1.36807271789599	994	986	3.90435597574529e-172	MT-ND3
1.04812829032037e-223	-1.61293912878659	51	543	4.55579442670654e-219	HLA-DRB5
2.55967004455615e-179	-2.0651968932142	141	0.65	1.11258618156678e-174	HSPA1B
1.27066967985978e-156	-2.36224284134576	352	801	5.5230928304785e-152	HSPA1A
