# Supplementary material for: Modulation of bone marrow haematopoietic stem cell activity as a therapeutic strategy after myocardial infarction: a preclinical study
Source: Nat Cell Biol. 2025 Apr 2;27(4):591–604. doi: 10.1038/s41556-025-01639-4 (PMC11991920; doi:10.1038/s41556-025-01639-4)
Supplement: Supplementary file 5 — Cluster markers and DEGs from scRNA-seq on mouse cardiac CD11bpos cells upon MI, related to Fig. 2. [file 41556_2025_1639_MOESM5_ESM.xlsx]

## Sheet: Information
Cluster markers and DEGs from scRNA-seq on mouse cardiac CD11bpos cells upon MI, related to figure 2.

## Sheet: Markers logfc0.5 padj0.05
p_val	avg_log2FC	pct.1	pct.2	p_val_adj	cluster	gene
8.57847237711309e-33	10.8239298124773	38	42	2.05179902315791e-28	Pro-Inflam Mo/Neu	Gm36608
2.88278352352655e-33	8.03624085429993	0.15	3	6.89504163157081e-29	Pro-Inflam Mo/Neu	Slc6a5
1.28482502481188e-256	7.96747778666046	251	0	3.07304449434506e-252	Pro-Inflam Mo/Neu	Defb37
4.47612237963759e-218	7.22050531920742	413	21	1.07059895076172e-213	Pro-Inflam Mo/Neu	Olfr373
3.0410495981404e-203	5.97840706293294	232	3	7.2735824288322e-199	Pro-Inflam Mo/Neu	Xkr7
5.0016482785577e-136	5.77288527336894	189	1	1.19629423526543e-131	Pro-Inflam Mo/Neu	Cftr
3.36850445773761e-155	5.75938375948122	423	163	8.05678896201682e-151	Pro-Inflam Mo/Neu	Csta3
4.01086624773776e-33	5.73144147721883	97	2	9.59318989133917e-29	Pro-Inflam Mo/Neu	Stpg1
7.70555234204937e-24	5.67022305293461	117	6	1.84301400917137e-19	Pro-Inflam Mo/Neu	Cyp3a13
3.33587679358559e-273	5.66352736699244	398	33	7.97875011489803e-269	Pro-Inflam Mo/Neu	Ly6g
1.76172761555154e-62	5.64454818819901	61	2	4.21370011087618e-58	Pro-Inflam Mo/Neu	Gper1
4.65258172869891e-207	5.62306935808661	303	16	1.1128044978702e-202	Pro-Inflam Mo/Neu	Gm14582
8.0426744909279e-130	5.51310949208651	158	2	1.92364688474014e-125	Pro-Inflam Mo/Neu	6330409D20Rik
2.22273695718109e-252	5.47640518621143	362	37	5.31634225418573e-248	Pro-Inflam Mo/Neu	Defb40
8.09266571527086e-178	5.44082984868831	175	3	1.93560378577848e-173	Pro-Inflam Mo/Neu	Nr5a2
3.1379619526816e-146	5.39935263118739	175	3	7.50537739842386e-142	Pro-Inflam Mo/Neu	Kcnq2
0.000000000276686343176737	5.38297618245011	16	13	0.0000066177839561012	Pro-Inflam Mo/Neu	Gm43824
6.91151732234723e-154	5.35650402614436	213	0	1.65309671315901e-149	Pro-Inflam Mo/Neu	Gm14703
0.0000000188294153367728	5.31491186809974	313	316	0.000450361956024933	Pro-Inflam Mo/Neu	Stfa2
1.03124892234514e-152	5.28322146908584	262	34	2.4665411724651e-148	Pro-Inflam Mo/Neu	Krt18
1.71009366147136e-201	5.27963912745025	246	33	4.0902020195072e-197	Pro-Inflam Mo/Neu	Gm42889
2.81261993998467e-223	5.25932401523377	0.33	75	6.72722437245534e-219	Pro-Inflam Mo/Neu	Gm20319
9.84619973016506e-203	5.24789341004783	265	7	2.35501405146088e-198	Pro-Inflam Mo/Neu	Tal2
1.64736237169374e-231	5.21546479878528	333	42	3.94016132061708e-227	Pro-Inflam Mo/Neu	Prok2
6.99957528643382e-33	5.18446985253025	416	303	1.67415841700924e-28	Pro-Inflam Mo/Neu	Cstdc5
2.40778170154363e-128	5.18372919193343	97	0	5.75893227375204e-124	Pro-Inflam Mo/Neu	Gm5441
1.00942391586253e-110	5.18346499786529	116	3	2.41434012195999e-106	Pro-Inflam Mo/Neu	Gm26854
0	5.16048699352835	344	9	0	Pro-Inflam Mo/Neu	Itgb2l
0	5.14132872395239	851	508	0	Pro-Inflam Mo/Neu	G0s2
6.60031089274114e-62	5.13870791887402	204	19	1.57866235932583e-57	Pro-Inflam Mo/Neu	4931431C16Rik
5.53261369917341e-88	5.12864092373877	464	288	1.3232905445683e-83	Pro-Inflam Mo/Neu	Gpc3
1.31059279597438e-27	5.11234813810376	31	71	3.13467584941151e-23	Pro-Inflam Mo/Neu	Gm45732
1.50198981043157e-175	5.11223784731407	274	35	3.59245922859024e-171	Pro-Inflam Mo/Neu	Gm28913
9.54035625723438e-77	5.08735413020631	106	4	2.28186240960532e-72	Pro-Inflam Mo/Neu	Olfr457
1.76368168665558e-165	5.07041341078402	333	116	4.21837385814282e-161	Pro-Inflam Mo/Neu	Fut2
2.11025293515325e-207	5.06313976339107	381	84	5.04730297029953e-203	Pro-Inflam Mo/Neu	Gm15340
6.63291646645843e-208	5.02197007620746	274	9	1.58646096044753e-203	Pro-Inflam Mo/Neu	Lhx1
3.86957363979484e-215	5.01496325308078	663	387	9.2552462316613e-211	Pro-Inflam Mo/Neu	Stfa2l1
2.07259997808633e-270	5.01201581525194	296	9	4.95724462758689e-266	Pro-Inflam Mo/Neu	Gm30835
2.2579090261051e-203	5.00360802011061	311	23	5.40046680863818e-199	Pro-Inflam Mo/Neu	1700027J07Rik
1.38290897201108e-124	5.00143443500721	147	1	3.30764167925609e-120	Pro-Inflam Mo/Neu	Paqr5
6.31525133604704e-259	4.99397908342651	215	56	1.51048181455573e-254	Pro-Inflam Mo/Neu	Gm47719
1.22852191143468e-271	4.95359833279784	232	12	2.93837870776948e-267	Pro-Inflam Mo/Neu	Gm45479
1.98315400966588e-154	4.93285906262492	198	63	4.74330776031885e-150	Pro-Inflam Mo/Neu	Cxcr1
2.29678976345128e-121	4.92231732332629	201	2	5.49346175622277e-117	Pro-Inflam Mo/Neu	Gm43674
3.08777298127954e-18	4.91091614551754	0.01	2	0.0000000000000738533541662441	Pro-Inflam Mo/Neu	Gm44174
1.29456519716912e-204	4.90950189703368	251	79	3.09634103858909e-200	Pro-Inflam Mo/Neu	Gm34680
7.74421495952819e-241	4.89376917282623	0.25	33	1.85226133401995e-236	Pro-Inflam Mo/Neu	Gm47708
0.000000000459955783741557	4.87671354256682	59	1	0.0000110012224355306	Pro-Inflam Mo/Neu	Syt2
0	4.84493717310634	964	809	0	Pro-Inflam Mo/Neu	S100a9
1.48316064302872e-20	4.8377425526591	22	35	3.54742362599609e-16	Pro-Inflam Mo/Neu	Gm15396
1.59913059881711e-39	4.8092053276674	0.39	186	3.82480056625076e-35	Pro-Inflam Mo/Neu	Stfa1
4.95793472505621e-216	4.77863370634287	351	58	1.18583882753894e-211	Pro-Inflam Mo/Neu	8030442B05Rik
2.0524302000927e-164	4.77375801617765	175	2	4.90900255258171e-160	Pro-Inflam Mo/Neu	Krt86
3.50763592519245e-158	4.77253247099643	644	366	8.3895636058753e-154	Pro-Inflam Mo/Neu	Retnlg
0	4.77089004329452	708	256	0	Pro-Inflam Mo/Neu	Cxcr2
6.6246400470523e-76	4.76843482836414	273	154	1.58448140645397e-71	Pro-Inflam Mo/Neu	Rufy4
5.29943245105034e-250	4.76773555677517	372	27	1.26751825364222e-245	Pro-Inflam Mo/Neu	1700003I16Rik
1.05792595784015e-202	4.76287760063514	309	5	2.53034730596207e-198	Pro-Inflam Mo/Neu	Gm32486
3.98373067839994e-123	4.75237353272976	482	178	9.52828703659698e-119	Pro-Inflam Mo/Neu	Steap4
4.7571822131024e-90	4.75138717368683	454	291	1.13782284172983e-85	Pro-Inflam Mo/Neu	Siglecf
9.69015441792659e-179	4.74381972731727	174	23	2.31769113367968e-174	Pro-Inflam Mo/Neu	Gm34081
6.12021309526627e-241	4.74274563223327	354	9	1.46383256812579e-236	Pro-Inflam Mo/Neu	Gm11210
2.0029361595261e-143	4.73864766391448	179	2	4.79062270635453e-139	Pro-Inflam Mo/Neu	Gm36696
4.52777917297472e-142	4.71417911009378	143	1	1.08295422259209e-137	Pro-Inflam Mo/Neu	Defb38
4.0043594727207e-130	4.69494067245829	523	0.26	9.57762698685338e-126	Pro-Inflam Mo/Neu	Ankrd22
2.01458593087601e-139	4.67540030762487	261	47	4.81848662946924e-135	Pro-Inflam Mo/Neu	A030001D20Rik
5.03382862353943e-154	4.67126334843255	659	0.5	1.20399113017816e-149	Pro-Inflam Mo/Neu	Cstdc4
1.31462513719351e-157	4.66028035469043	257	34	3.14432040313944e-153	Pro-Inflam Mo/Neu	Pax8
1.68000640253462e-253	4.65658097506341	138	0.02	4.01823931358231e-249	Pro-Inflam Mo/Neu	Gm45715
5.40260551846316e-127	4.64703636886165	302	114	1.29219518790602e-122	Pro-Inflam Mo/Neu	Tbx6
8.77141403211561e-161	4.64523714556553	263	6	2.09794680820141e-156	Pro-Inflam Mo/Neu	Panct2
5.72004550975007e-263	4.62502269217207	337	9	1.36812048502202e-258	Pro-Inflam Mo/Neu	Slc22a20
0	4.62221054910153	911	555	0	Pro-Inflam Mo/Neu	Hcar2
3.14611670187705e-134	4.61465403451792	217	3	7.52488192754952e-130	Pro-Inflam Mo/Neu	Gm16083
3.72329937041775e-212	4.61462537269563	671	317	8.90538743416517e-208	Pro-Inflam Mo/Neu	Gm20406
6.56067657273164e-133	4.61172039339112	335	162	1.56918262266595e-128	Pro-Inflam Mo/Neu	Ceacam10
8.72098032409567e-112	4.60135961819875	0.54	319	2.0858840739172e-107	Pro-Inflam Mo/Neu	1600002D24Rik
5.74934019684485e-134	4.5921482775927	452	0.21	1.37512718828135e-129	Pro-Inflam Mo/Neu	Mrgpra2a
2.26419156888272e-138	4.58525749045879	469	0.17	5.41549339445368e-134	Pro-Inflam Mo/Neu	Gm19510
3.68479535486035e-264	4.57857496287449	709	373	8.81329352975497e-260	Pro-Inflam Mo/Neu	Lamb3
0	4.57606398013062	0.95	755	0	Pro-Inflam Mo/Neu	S100a8
8.08000078927154e-177	4.57537788168895	293	18	1.93257458877797e-172	Pro-Inflam Mo/Neu	Gm11827
1.53889252767832e-116	4.56828511416285	0.17	3	3.68072314770102e-112	Pro-Inflam Mo/Neu	Gm20531
3.41987097314432e-98	4.56273182998155	171	0	8.1796473935666e-94	Pro-Inflam Mo/Neu	Ush1c
1.0679714414118e-110	4.5271814141033	0.16	1	2.55437409356874e-106	Pro-Inflam Mo/Neu	Gm5294
2.57826681947079e-105	4.52648303969812	0.47	276	6.16669857881024e-101	Pro-Inflam Mo/Neu	4732465J04Rik
0	4.52164108478672	878	495	0	Pro-Inflam Mo/Neu	Hdc
1.76694909851446e-145	4.52121366392713	628	303	4.22618885382689e-141	Pro-Inflam Mo/Neu	Asprv1
8.82817113012119e-127	4.5158615079115	186	2	2.11152197090239e-122	Pro-Inflam Mo/Neu	Gm36634
4.83632779061322e-131	4.51271998747167	561	293	1.15675288095887e-126	Pro-Inflam Mo/Neu	Mirt2
1.68650534330744e-83	4.51203831558085	128	2	4.03378348012274e-79	Pro-Inflam Mo/Neu	1700039M15Rik
5.90642315487846e-70	4.50573878286267	464	226	1.41269829018383e-65	Pro-Inflam Mo/Neu	5830428M24Rik
1.11659173888741e-182	4.50307888316974	496	189	2.6706641210709e-178	Pro-Inflam Mo/Neu	Echdc3
2.6808986900549e-235	4.48311644970298	508	114	6.4121734868733e-231	Pro-Inflam Mo/Neu	Olfr372
1.32670877478868e-105	4.47595299470358	0.25	144	3.17322204753955e-101	Pro-Inflam Mo/Neu	Adtrp
8.96126753931837e-87	4.47572818445289	487	0.25	2.14335597005417e-82	Pro-Inflam Mo/Neu	5430425K12Rik
8.32797135421957e-30	4.47508769690556	106	2	1.99188418850224e-25	Pro-Inflam Mo/Neu	Gm48094
1.01388606837059e-52	4.47315875337932	0.14	0.02	2.42501269832878e-48	Pro-Inflam Mo/Neu	Gm35248
9.4860987965791e-187	4.47148980699304	431	94	2.26888511016579e-182	Pro-Inflam Mo/Neu	Mybph
3.33274572909913e-200	4.46981287842498	366	64	7.9712612348593e-196	Pro-Inflam Mo/Neu	Ifnlr1
3.69413089452302e-156	4.46341437061772	584	357	8.83562227352017e-152	Pro-Inflam Mo/Neu	Ltb
1.37972752719696e-223	4.46301424335874	266	39	3.30003229954968e-219	Pro-Inflam Mo/Neu	Slco4c1
1.35644911641977e-169	4.46045551897066	0.23	12	3.24435499665281e-165	Pro-Inflam Mo/Neu	Prss2
5.15514280352959e-140	4.43829109976108	355	53	1.23300705574821e-135	Pro-Inflam Mo/Neu	4931428L18Rik
1.84359505514252e-220	4.43639637614105	406	37	4.40951065288989e-216	Pro-Inflam Mo/Neu	4930534D22Rik
0	4.42259602482976	769	0.37	0	Pro-Inflam Mo/Neu	Mirt1
5.64721076016007e-228	4.41810552175915	294	13	1.35069986961509e-223	Pro-Inflam Mo/Neu	4930519G04Rik
2.49985495960971e-171	4.41328506835801	309	96	5.9791530923945e-167	Pro-Inflam Mo/Neu	Spatc1
1.66623963830633e-87	4.38897209141479	157	0	3.98531196690108e-83	Pro-Inflam Mo/Neu	Gm34481
8.71527866716957e-99	4.38747015016684	137	0	2.08452035161362e-94	Pro-Inflam Mo/Neu	Prnd
1.17560124485285e-112	4.38029340664159	167	3	2.81180305743904e-108	Pro-Inflam Mo/Neu	Gm26686
4.42730286397406e-131	4.37699717027675	284	32	1.05892229900532e-126	Pro-Inflam Mo/Neu	Gm29128
2.54135637933671e-59	4.37457258895373	92	5	6.07841618809755e-55	Pro-Inflam Mo/Neu	Gm39459
2.21359791149854e-162	4.37282920561711	0.28	78	5.29448348472221e-158	Pro-Inflam Mo/Neu	Cldn1
6.23142109222955e-59	4.37245198331968	65	1	1.49043129683946e-54	Pro-Inflam Mo/Neu	Pdzd3
2.10980621941864e-137	4.3711239393446	371	97	5.0462345156055e-133	Pro-Inflam Mo/Neu	Mgll
9.32902790913694e-145	4.36503499068232	306	64	2.23131689530737e-140	Pro-Inflam Mo/Neu	Adora1
5.54271961987967e-135	4.3626161441228	214	21	1.32570767868282e-130	Pro-Inflam Mo/Neu	Lrrc2
2.74491278480563e-199	4.35816776293944	309	0.03	6.5652823986981e-195	Pro-Inflam Mo/Neu	C230038L03Rik
2.56572338341119e-220	4.35254474114769	361	29	6.13669718844289e-216	Pro-Inflam Mo/Neu	Gm13807
7.79695338123474e-100	4.34524809792915	156	1	1.86487530972373e-95	Pro-Inflam Mo/Neu	Gm50341
7.31652495756081e-32	4.33077347460608	74	33	1.74996643934939e-27	Pro-Inflam Mo/Neu	Fam184b
2.06691274948187e-73	4.32767094674066	63	0	4.94364191421075e-69	Pro-Inflam Mo/Neu	Zar1l
1.57792941973749e-200	4.31028363046963	413	0.08	3.77409158612814e-196	Pro-Inflam Mo/Neu	Itih5
1.63091153795625e-210	4.30386518853183	222	68	3.90081421648376e-206	Pro-Inflam Mo/Neu	Gm28068
3.07465702719524e-70	4.30013208782497	281	176	7.35396467764557e-66	Pro-Inflam Mo/Neu	Gm39321
4.98637441576229e-17	4.29734960307697	0.03	0	0.00000000000119264103276203	Pro-Inflam Mo/Neu	Far2os1
1.87000856682194e-156	4.29466944335189	118	2	4.47268649012473e-152	Pro-Inflam Mo/Neu	Gm15523
8.43094878077969e-203	4.29330551925053	204	6	2.01651432938689e-198	Pro-Inflam Mo/Neu	Gm15684
0.0000000000000164160321235905	4.28033154066212	117	35	0.000000000392638656332037	Pro-Inflam Mo/Neu	4930426L09Rik
4.82988587391086e-75	4.26229119625219	134	1	1.155212103322e-70	Pro-Inflam Mo/Neu	Rtn4rl2
1.20370961962848e-145	4.26222331834867	172	21	2.87903266822741e-141	Pro-Inflam Mo/Neu	Gm33543
3.8499783970969e-205	4.26146339484993	685	404	9.20837833017637e-201	Pro-Inflam Mo/Neu	Csf1
3.5665539833891e-182	4.25386950581752	437	88	8.53048381747005e-178	Pro-Inflam Mo/Neu	Slc6a13
1.04532432064131e-155	4.2492613470953	351	66	2.50020671010989e-151	Pro-Inflam Mo/Neu	1700058P15Rik
2.20526314915261e-203	4.24672016240799	673	347	5.27454840014321e-199	Pro-Inflam Mo/Neu	Il1f9
8.79743408891522e-149	4.23853373576687	242	95	2.10417028538674e-144	Pro-Inflam Mo/Neu	Clec4b2
2.92915135850903e-96	4.22940235134225	383	187	7.00594421928191e-92	Pro-Inflam Mo/Neu	Cacnb2
1.69643375954635e-169	4.20448752296573	1	0.09	4.05753026608295e-165	Pro-Inflam Mo/Neu	Smoc1
1.67944696014251e-57	4.20394564188277	94	2	4.01690123926886e-53	Pro-Inflam Mo/Neu	Gm26592
2.05318924800077e-93	4.20350394506642	514	264	4.91081804336825e-89	Pro-Inflam Mo/Neu	Gm43936
3.26680808047905e-111	4.18643069363184	225	8	7.81355156688979e-107	Pro-Inflam Mo/Neu	Frmd7
9.30901817463505e-104	4.18468492426282	181	62	2.22653096700921e-99	Pro-Inflam Mo/Neu	Gm10848
0.000000195413217867604	4.17566744591631	39	1	0.00467389334495736	Pro-Inflam Mo/Neu	Snca
1.08552269627632e-111	4.17015299983136	0.43	214	2.5963531849537e-107	Pro-Inflam Mo/Neu	Pde1a
8.50233350404368e-41	4.16529995996556	373	283	2.03358812749717e-36	Pro-Inflam Mo/Neu	Adgrg3
1.08340510135762e-211	4.16150247510533	0.23	4	2.59128832142715e-207	Pro-Inflam Mo/Neu	Akap4
3.49354410940588e-45	4.16041846650236	21	0	8.35585880087698e-41	Pro-Inflam Mo/Neu	Nbl1
6.50609713252095e-87	4.15706756298829	332	181	1.55612831215636e-82	Pro-Inflam Mo/Neu	Gm19696
1.11324916582453e-70	4.15370099874656	288	183	2.6626693548191e-66	Pro-Inflam Mo/Neu	Tubb1
1.4983044487534e-87	4.14705309096895	127	0	3.58364458052838e-83	Pro-Inflam Mo/Neu	Gm43700
6.99183014300917e-119	4.13472490860154	188	3	1.67230593360493e-114	Pro-Inflam Mo/Neu	Gm36860
2.22737613582762e-182	4.11803886049674	433	0.12	5.3274382416725e-178	Pro-Inflam Mo/Neu	4930438A08Rik
2.01856109965379e-109	4.11349283454017	539	0.31	4.82799443815193e-105	Pro-Inflam Mo/Neu	E230032D23Rik
3.92373706664372e-219	4.10098120696285	272	0.01	9.38479431599846e-215	Pro-Inflam Mo/Neu	Gm10640
3.37051149224578e-129	4.09856849631416	0.16	9	8.06158938715345e-125	Pro-Inflam Mo/Neu	4732414G09Rik
1.92839507916443e-209	4.08485034006444	321	69	4.61233535034548e-205	Pro-Inflam Mo/Neu	Pknox2
1.55161704401765e-136	4.07528939831135	177	3	3.7111576458814e-132	Pro-Inflam Mo/Neu	Gm17218
2.43675706300215e-105	4.06856681958428	224	32	5.82823554328853e-101	Pro-Inflam Mo/Neu	4930509K18Rik
1.46309372596975e-226	4.06702204494239	373	56	3.49942757377446e-222	Pro-Inflam Mo/Neu	Ggt1
2.84097028078405e-230	4.06397168777809	291	19	6.79503271757929e-226	Pro-Inflam Mo/Neu	Krt83
2.31163614275056e-122	4.06342766960019	306	52	5.52897132623078e-118	Pro-Inflam Mo/Neu	Prkcq
1.53154607113898e-157	4.05874589734693	349	72	3.6631518929502e-153	Pro-Inflam Mo/Neu	Cldn14
2.77600334039214e-90	4.05628034533361	237	156	6.63964478954993e-86	Pro-Inflam Mo/Neu	Car2
2.06595168902555e-56	4.05361898834228	88	5	4.94134324981131e-52	Pro-Inflam Mo/Neu	Myt1
2.01908987194626e-187	4.05253817626269	95	1	4.82925915572107e-183	Pro-Inflam Mo/Neu	D930048N14Rik
1.21083193731668e-179	4.04909115850205	164	15	2.89606782767403e-175	Pro-Inflam Mo/Neu	Gm47718
1.24446475827823e-56	4.04148839361658	149	2	2.97651080884988e-52	Pro-Inflam Mo/Neu	Orm1
7.45393680252491e-79	4.04000500171947	177	34	1.78283260442791e-74	Pro-Inflam Mo/Neu	Rph3al
2.59192075109e-126	4.03169635233434	288	131	6.19935605245705e-122	Pro-Inflam Mo/Neu	Olfm4
1.23403005632126e-41	4.02087188541874	86	5	2.9515530887092e-37	Pro-Inflam Mo/Neu	Gm36431
2.12880041361883e-168	4.02081516954567	278	0.04	5.09166482929351e-164	Pro-Inflam Mo/Neu	Snai3
2.04283746111145e-140	4.01453761747271	262	82	4.88605863948638e-136	Pro-Inflam Mo/Neu	Gm35035
3.28515152686617e-170	4.00631693699931	362	135	7.85742542195851e-166	Pro-Inflam Mo/Neu	Zfp507
5.17927119740048e-61	4.00458387622241	0.49	343	1.23877808499425e-56	Pro-Inflam Mo/Neu	Med12l
1.25360057688294e-87	4.00365504268375	0.16	9	2.99836185978863e-83	Pro-Inflam Mo/Neu	Ugt1a10
5.60916875996972e-34	4.0030061044236	37	0	1.34160098400956e-29	Pro-Inflam Mo/Neu	Gm43136
3.91342544303307e-174	4.00215615375609	387	103	9.36013097464649e-170	Pro-Inflam Mo/Neu	Amer2
1.71656665877984e-94	4.00015631831206	343	116	4.10568413446962e-90	Pro-Inflam Mo/Neu	Ppp1r42
6.29472660588708e-107	3.99982574078011	296	143	1.50557270959607e-102	Pro-Inflam Mo/Neu	Retn
2.25997858263254e-131	3.99611683702215	416	129	5.40541677394051e-127	Pro-Inflam Mo/Neu	Gng7
8.79194898751438e-132	3.99468408107726	202	9	2.10285835883369e-127	Pro-Inflam Mo/Neu	Olfr455
4.10481776504492e-129	3.99119637680992	0.36	0.15	9.81790313043444e-125	Pro-Inflam Mo/Neu	Fam167a
2.79624141346453e-98	3.9877513097256	171	0	6.68805021272447e-94	Pro-Inflam Mo/Neu	Lipm
1.05402019370709e-90	3.98677977748126	276	21	2.52100549930863e-86	Pro-Inflam Mo/Neu	Vipr1
1.97400181249931e-16	3.98520611451223	78	3	0.00000000000472141753513585	Pro-Inflam Mo/Neu	Igfbp5
3.48271886005847e-45	3.97097681527383	124	2	8.32996696948785e-41	Pro-Inflam Mo/Neu	Gm13179
1.32169694585883e-68	3.9696084272157	66	2	3.16123475510514e-64	Pro-Inflam Mo/Neu	1110019B22Rik
4.49963468970877e-80	3.96841415439091	297	123	1.07622262508454e-75	Pro-Inflam Mo/Neu	Scrg1
6.55043367567429e-160	3.96461834539326	261	28	1.56673272654778e-155	Pro-Inflam Mo/Neu	C130060C02Rik
1.38936586184869e-139	3.96321981734024	251	66	3.32308526836969e-135	Pro-Inflam Mo/Neu	C030013C21Rik
4.25839591549377e-28	3.95761687664761	354	313	1.0185231350678e-23	Pro-Inflam Mo/Neu	Chrm3
2.00790134328264e-105	3.94405970241057	215	45	4.80249843286343e-101	Pro-Inflam Mo/Neu	Gm11998
9.63641802352795e-46	3.94147974108626	0.32	289	2.30483846286742e-41	Pro-Inflam Mo/Neu	Klf5
1.28181488939579e-172	3.94022935795554	331	29	3.06584485245684e-168	Pro-Inflam Mo/Neu	Icam5
3.47739123572491e-290	3.9356944971396	727	376	8.31722435760684e-286	Pro-Inflam Mo/Neu	Pglyrp1
0.000000170356616773936	3.93364348130465	19	114	0.00407458955999901	Pro-Inflam Mo/Neu	Efr3b
9.09483935337168e-36	3.9334042654198	306	257	2.17530367653944e-31	Pro-Inflam Mo/Neu	Gm10248
8.95787517848721e-161	3.9323456115798	254	7	2.14254458519057e-156	Pro-Inflam Mo/Neu	Srrm3
4.27024388994299e-219	3.92745195532946	378	72	1.02135693359656e-214	Pro-Inflam Mo/Neu	Lipg
1.8623386177305e-268	3.92577656260004	224	11	4.45434150588782e-264	Pro-Inflam Mo/Neu	Slc9c1
4.17106908225114e-60	3.92509012247847	108	0	9.97636303092829e-56	Pro-Inflam Mo/Neu	Gm44689
2.62560326684455e-182	3.92369838319617	199	0	6.2799178936388e-178	Pro-Inflam Mo/Neu	Gm30849
5.26588502094467e-69	3.92139801597895	0.08	13	1.25949437930955e-64	Pro-Inflam Mo/Neu	Mamstr
1.23104337288355e-61	3.91815667438379	458	243	2.94440953926287e-57	Pro-Inflam Mo/Neu	Gm38575
6.07894565455211e-50	3.91813315075173	145	56	1.45396222165577e-45	Pro-Inflam Mo/Neu	Far2
1.69401379225369e-171	3.91121862857232	0.27	83	4.05174218831238e-167	Pro-Inflam Mo/Neu	Gm7580
2.70687902218471e-58	3.90653620738716	0.3	155	6.47431324526139e-54	Pro-Inflam Mo/Neu	Gm16894
5.85763865087975e-27	3.89495830766735	96	49	1.40103001251742e-22	Pro-Inflam Mo/Neu	Pglyrp4
2.19813209291646e-222	3.89126299706216	355	84	5.25749233983759e-218	Pro-Inflam Mo/Neu	Itk
2.65648305932327e-122	3.89018982639532	0.61	432	6.3537761812894e-118	Pro-Inflam Mo/Neu	Il23a
2.55852416224064e-60	3.88947758421084	314	204	6.11947809124717e-56	Pro-Inflam Mo/Neu	Tex15
4.57335481138207e-100	3.88877908131842	376	0.19	1.09385500378636e-95	Pro-Inflam Mo/Neu	Tmem40
7.37235617494104e-127	3.88366500788763	279	84	1.7633201499224e-122	Pro-Inflam Mo/Neu	Kif26b
5.10624140114221e-46	3.88167189229381	182	193	1.22131081832519e-41	Pro-Inflam Mo/Neu	Ccnjl
3.83586371482364e-95	3.87843228466564	564	378	9.17461883311519e-91	Pro-Inflam Mo/Neu	Gm26535
1.57965606281734e-103	3.87562928534772	435	194	3.77822137104652e-99	Pro-Inflam Mo/Neu	Abca13
8.90541784833515e-85	3.87465774556512	532	386	2.1299978409648e-80	Pro-Inflam Mo/Neu	H2-Q10
1.32148401208319e-105	3.86391624766451	0.09	26	3.16072546010058e-101	Pro-Inflam Mo/Neu	Rasl11b
1.13917001392391e-98	3.85222637368588	171	0	2.72466683930322e-94	Pro-Inflam Mo/Neu	Lcn4
6.79043468917701e-118	3.84085228985398	166	0	1.62413616895736e-113	Pro-Inflam Mo/Neu	Chrng
7.78842686449598e-131	3.83923240580585	288	12	1.86283593745015e-126	Pro-Inflam Mo/Neu	Olfr374
6.73912200890211e-159	3.83583197151533	209	0.01	1.61186320208921e-154	Pro-Inflam Mo/Neu	Ucma
1.11155616422563e-107	3.83487595130124	296	77	2.65862003359487e-103	Pro-Inflam Mo/Neu	Gm31683
8.12407356436738e-35	3.82702135782533	318	0.29	1.94311591512539e-30	Pro-Inflam Mo/Neu	P2ry13
8.44811988432545e-95	3.82692441534988	351	133	2.02062131393296e-90	Pro-Inflam Mo/Neu	Sycp2
5.53843778297623e-171	3.82651238059256	394	137	1.32468354893225e-166	Pro-Inflam Mo/Neu	Gm16897
6.4982065559083e-32	3.82462465937034	0.09	23	1.55424104404215e-27	Pro-Inflam Mo/Neu	Tuba8
4.14445042162481e-47	3.82404852609133	197	3	9.91269651844221e-43	Pro-Inflam Mo/Neu	Skap1
1.36337383544955e-150	3.81625098046072	646	457	3.26091753962823e-146	Pro-Inflam Mo/Neu	St3gal6
9.18224586034075e-82	3.81201012922173	421	237	2.1962095648763e-77	Pro-Inflam Mo/Neu	4930551O13Rik
7.60013522735146e-86	3.80869323716006	171	46	1.81780034367792e-81	Pro-Inflam Mo/Neu	1700084E18Rik
4.23164193876369e-47	3.8081561045301	466	289	1.0121241189135e-42	Pro-Inflam Mo/Neu	Gm10851
5.74716219424048e-57	3.8064158851662	133	45	1.37460625361844e-52	Pro-Inflam Mo/Neu	Cstdc6
1.06547870169386e-116	3.80581056432209	108	23	2.54841195871136e-112	Pro-Inflam Mo/Neu	Gm12472
5.86073322280603e-191	3.80467286793261	236	28	1.40177017223075e-186	Pro-Inflam Mo/Neu	Gm28905
2.39858574769737e-50	3.8043067316395	377	238	5.73693739134257e-46	Pro-Inflam Mo/Neu	Oscp1
2.72580823922657e-22	3.78948558967445	42	1	6.51958814658212e-18	Pro-Inflam Mo/Neu	Olfr1441
2.47209283518974e-72	3.78832287641208	174	12	5.91275164320683e-68	Pro-Inflam Mo/Neu	AI463170
1.02393541228136e-121	3.78268267685967	599	367	2.44904871909456e-117	Pro-Inflam Mo/Neu	Enthd1
1.43024868599047e-89	3.78226319423968	271	67	3.42086880715202e-85	Pro-Inflam Mo/Neu	Tmem91
2.33740974145012e-65	3.78170844827208	457	319	5.59061661960039e-61	Pro-Inflam Mo/Neu	Gm27167
9.99278480839243e-43	3.78045102236082	53	2	2.3900742704713e-38	Pro-Inflam Mo/Neu	Gm17509
1.64388561364042e-134	3.77026696688478	229	5	3.93184561070516e-130	Pro-Inflam Mo/Neu	Gm28512
5.93188268688193e-116	3.76864068209962	93	2	1.41878770104842e-111	Pro-Inflam Mo/Neu	Retnlb
5.06453810376501e-43	3.75864569453527	79	1	1.21133622365852e-38	Pro-Inflam Mo/Neu	Abcb11
4.53709741528832e-100	3.75051124232961	303	0.11	1.08518295978866e-95	Pro-Inflam Mo/Neu	Nlrp12
1.22685112744559e-159	3.74664054984787	379	91	2.93438252662435e-155	Pro-Inflam Mo/Neu	Gm11342
3.3137718920922e-231	3.74652470620494	397	33	7.92587961150612e-227	Pro-Inflam Mo/Neu	Gm38171
2.49225135240015e-81	3.74545355338604	476	289	5.96096678467068e-77	Pro-Inflam Mo/Neu	Mrgpra2b
2.51983225086567e-150	3.74288740723383	311	94	6.0269347776205e-146	Pro-Inflam Mo/Neu	Ptprr
6.18037222526125e-209	3.74286808510595	226	22	1.47822142883799e-204	Pro-Inflam Mo/Neu	Gm31583
9.44441449920586e-199	3.73790591282023	162	5	2.25891505992006e-194	Pro-Inflam Mo/Neu	Igsf10
1.06743481059773e-35	3.73667956284739	69	2	2.55309057998764e-31	Pro-Inflam Mo/Neu	4930480M12Rik
2.25693537453168e-73	3.73263318218926	0.26	145	5.39813802880486e-69	Pro-Inflam Mo/Neu	Gm36159
4.02661050383321e-72	3.73252795885439	334	155	9.63084700306828e-68	Pro-Inflam Mo/Neu	Oprm1
2.55873751436621e-18	3.73041376395081	287	198	0.0000000000000611998838686111	Pro-Inflam Mo/Neu	Il1bos
2.92763064388044e-69	3.72891560949218	105	0	7.00230697403325e-65	Pro-Inflam Mo/Neu	Gm44700
0	3.72782365242001	948	745	0	Pro-Inflam Mo/Neu	Acod1
4.47125595224264e-183	3.72561897871507	304	14	1.06943499865739e-178	Pro-Inflam Mo/Neu	Fasl
4.59244234887622e-88	3.72321540481428	155	0	1.09842036100421e-83	Pro-Inflam Mo/Neu	Endou
7.07378315148825e-109	3.72261533080246	166	0	1.69190745417296e-104	Pro-Inflam Mo/Neu	Gm37027
5.36168888185413e-119	3.72259682693044	98	2	1.28240874676187e-114	Pro-Inflam Mo/Neu	Gm44140
3.92454671691984e-61	3.7222683104854	497	309	9.38673083752888e-57	Pro-Inflam Mo/Neu	Rasip1
1.48309900810466e-160	3.71789286531331	242	0.01	3.54727620758474e-156	Pro-Inflam Mo/Neu	S100a3
1.917423758319e-134	3.71623048560544	236	16	4.58609414514739e-130	Pro-Inflam Mo/Neu	Tafa4
3.08679700340303e-62	3.71611739299581	346	205	7.38300107273936e-58	Pro-Inflam Mo/Neu	Entpd3
6.74203037662844e-59	3.71261136923328	69	3	1.61255882548199e-54	Pro-Inflam Mo/Neu	Gm15535
3.78849635375236e-36	3.71253999678368	396	313	9.06132557890489e-32	Pro-Inflam Mo/Neu	Mctp2
1.05906591188514e-69	3.70880297541531	502	381	2.53307384804688e-65	Pro-Inflam Mo/Neu	Pip5k1b
1.20561735849556e-54	3.70214335652306	41	0.01	2.88359559804969e-50	Pro-Inflam Mo/Neu	Gm33819
5.55206667594371e-52	3.70178517037459	471	0.3	1.32794330755222e-47	Pro-Inflam Mo/Neu	4930581F22Rik
2.20153991303921e-26	3.69900391991085	62	4	5.26564316400719e-22	Pro-Inflam Mo/Neu	Gm10384
2.60043136664983e-190	3.69799815557385	156	5	6.21971174275306e-186	Pro-Inflam Mo/Neu	Gm15729
8.97393378811669e-35	3.6979357335658	363	199	2.14638548344175e-30	Pro-Inflam Mo/Neu	Gm19705
2.02739307246448e-83	3.69715616028025	56	4	4.84911875072054e-79	Pro-Inflam Mo/Neu	Slc27a2
1.69672409623376e-95	3.69269284707319	157	38	4.05822469337191e-91	Pro-Inflam Mo/Neu	Gm47079
4.32606828560697e-94	3.69028086485567	291	139	1.03470901255148e-89	Pro-Inflam Mo/Neu	Gm40915
6.38742896348869e-50	3.68970626749059	127	5	1.52774525948723e-45	Pro-Inflam Mo/Neu	Gm34885
1.45402129035444e-61	3.6895153381203	396	249	3.47772812226976e-57	Pro-Inflam Mo/Neu	Dpep2.1
5.35458031836328e-64	3.68863900737102	125	13	1.28070852054613e-59	Pro-Inflam Mo/Neu	Gm40770
2.74100145098667e-138	3.68822798010746	609	335	6.55592727046993e-134	Pro-Inflam Mo/Neu	Myo1d
3.27459113838442e-54	3.68798747649209	97	0	7.83216708478786e-50	Pro-Inflam Mo/Neu	Vmn1r18
0	3.68477955278567	968	622	0	Pro-Inflam Mo/Neu	Il1r2
2.62469461797838e-93	3.6813882295001	128	34	6.27774458728068e-89	Pro-Inflam Mo/Neu	Ddx43
0.000000000000027039682211999	3.67983996412453	78	23	0.000000000646735119146592	Pro-Inflam Mo/Neu	Gckr
3.34370513415829e-41	3.67854155777143	307	249	7.9974739398798e-37	Pro-Inflam Mo/Neu	Gm17455
2.88986296025306e-186	3.67800858477848	149	2	6.91197422833326e-182	Pro-Inflam Mo/Neu	Igsf5
2.02092298654897e-107	3.67529980773116	64	9	4.83364359922783e-103	Pro-Inflam Mo/Neu	5830418P13Rik
5.52073822300671e-103	3.67153401180391	588	338	1.32045016817875e-98	Pro-Inflam Mo/Neu	Gm28809
1.27373353245328e-32	3.66662005320727	62	2	3.04651586292176e-28	Pro-Inflam Mo/Neu	Gm364
1.90531255280086e-102	3.66627131194094	284	67	4.55712656378909e-98	Pro-Inflam Mo/Neu	Gm46210
0.00000000548999425724187	3.66061733130307	109	64	0.000131309682644711	Pro-Inflam Mo/Neu	A930028N01Rik
7.05845968611233e-156	3.65889866661305	197	53	1.68824238772435e-151	Pro-Inflam Mo/Neu	Gfi1b
7.27562258123244e-49	3.65807010874722	93	3	1.74018340897917e-44	Pro-Inflam Mo/Neu	Robo4
1.62511511442502e-40	3.65730569061843	53	3	3.88695033068176e-36	Pro-Inflam Mo/Neu	1700092C17Rik
8.10866371098184e-71	3.65559124702999	381	176	1.93943018639264e-66	Pro-Inflam Mo/Neu	Gm28513
2.46835418253289e-196	3.65162205504354	685	389	5.90380953378217e-192	Pro-Inflam Mo/Neu	Lcn2
1.80082178149552e-154	3.65066249203128	403	152	4.30720553698099e-150	Pro-Inflam Mo/Neu	Wwtr1
2.51045612336714e-40	3.64793845238211	72	0	6.00450895586954e-36	Pro-Inflam Mo/Neu	Prps1l1
8.02291940485544e-230	3.64173830445021	333	52	1.91892186325332e-225	Pro-Inflam Mo/Neu	Gm37359
3.36160769552972e-74	3.64170329948106	46	4	8.04029328616797e-70	Pro-Inflam Mo/Neu	Gm37650
1.05460414392576e-21	3.63735266429656	64	4	2.52240219144163e-17	Pro-Inflam Mo/Neu	Gm12841
4.00102954770672e-36	3.63717127273991	15	0	9.56966247220493e-32	Pro-Inflam Mo/Neu	Cd163l1
3.87715060969456e-165	3.63590049447075	313	13	9.27336882826744e-161	Pro-Inflam Mo/Neu	Slc32a1
2.75787327095347e-73	3.63247097628845	39	0	6.59628128946651e-69	Pro-Inflam Mo/Neu	Lrrn2
0.000000000459385058290711	3.63162631199403	0.02	1	0.0000109875718241972	Pro-Inflam Mo/Neu	Eya2
1.1714976017812e-86	3.62932412473286	169	26	2.80198796394027e-82	Pro-Inflam Mo/Neu	Ddx25
6.09478195139359e-88	3.62568909065008	557	346	1.45774994713432e-83	Pro-Inflam Mo/Neu	Gm11476
7.44182012982383e-22	3.624903490166	356	278	1.77993453865126e-17	Pro-Inflam Mo/Neu	Rab37
3.69399806170822e-29	3.61750817741505	12	2	8.83530456399373e-25	Pro-Inflam Mo/Neu	4833412C05Rik
2.48317367851471e-134	3.61604254661815	292	69	5.93925480427148e-130	Pro-Inflam Mo/Neu	Tinagl1
8.1309169806477e-122	3.61110666433421	182	49	1.94475272343132e-117	Pro-Inflam Mo/Neu	Defb39
1.78853741318578e-133	3.6100276361854	144	23	4.27782378485775e-129	Pro-Inflam Mo/Neu	Gm47734
9.62628141812639e-74	3.6096136286543	527	296	2.30241398958747e-69	Pro-Inflam Mo/Neu	Hsd11b1
7.26567916246065e-124	3.60904471270859	187	1	1.73780514207734e-119	Pro-Inflam Mo/Neu	Susd2
4.4851130912935e-141	3.60864199673746	0.29	143	1.07274934917558e-136	Pro-Inflam Mo/Neu	Olfr1033
1.4458040597394e-69	3.60515789368679	364	259	3.4580741500847e-65	Pro-Inflam Mo/Neu	Aff2
6.63214306954819e-141	3.60310172142159	0.16	67	1.58627597937453e-136	Pro-Inflam Mo/Neu	Gm29266
3.27323572979178e-98	3.60228270362819	0.56	345	7.82892521851599e-94	Pro-Inflam Mo/Neu	Dhrs9
6.42333626369574e-53	3.59852341628363	0.27	163	1.53633356755075e-48	Pro-Inflam Mo/Neu	9830107B12Rik
3.56690055857883e-115	3.59687654955487	232	0.03	8.53131275600884e-111	Pro-Inflam Mo/Neu	D630003M21Rik
5.91171703680538e-49	3.59670668085033	155	38	1.41396448086311e-44	Pro-Inflam Mo/Neu	Gm15634
1.73906465710324e-57	3.59533317460018	151	7	4.15949484685953e-53	Pro-Inflam Mo/Neu	Bfsp2
5.86133612831762e-39	3.59345437894778	371	228	1.40191437517101e-34	Pro-Inflam Mo/Neu	N4bp3
3.76650746092724e-54	3.59222157375408	132	0	9.00873254504577e-50	Pro-Inflam Mo/Neu	Ggt7
5.11657139990458e-42	3.59115378092495	122	4	1.22378154742918e-37	Pro-Inflam Mo/Neu	Asphd2
1.55244603145476e-128	3.5774300371298	386	98	3.71314041803349e-124	Pro-Inflam Mo/Neu	Slc6a12
1.47738067232176e-81	3.57624326930353	418	241	3.53359909205919e-77	Pro-Inflam Mo/Neu	Cxcr5
1.77891739734304e-87	3.57360821922541	132	3	4.25481463096508e-83	Pro-Inflam Mo/Neu	Gm47667
4.48517227233648e-60	3.57356559308425	365	247	1.07276350409744e-55	Pro-Inflam Mo/Neu	Gm29687
3.74595375718772e-59	3.56870276967152	474	297	8.95957219644158e-55	Pro-Inflam Mo/Neu	Ofcc1
1.4305046744901e-91	3.56592477493331	324	134	3.42148108044541e-87	Pro-Inflam Mo/Neu	E230001N04Rik
4.81075012720195e-71	3.56536526548813	112	43	1.15063521542416e-66	Pro-Inflam Mo/Neu	Gm13073
5.46581019997384e-73	3.56273264509163	0.13	0	1.30731248362974e-68	Pro-Inflam Mo/Neu	Tcerg1l
1.10146197576007e-40	3.56161595959007	347	186	2.63447675362294e-36	Pro-Inflam Mo/Neu	Tacstd2
2.51934004082913e-49	3.55846471994148	124	1	6.02575750965512e-45	Pro-Inflam Mo/Neu	Slc9b1
6.79667224072697e-29	3.55504171272589	135	11	1.62562806653708e-24	Pro-Inflam Mo/Neu	Gm26576
1.0793419239017e-34	3.55403085557514	418	289	2.5815700135881e-30	Pro-Inflam Mo/Neu	Sh2d3c
1.93819009889996e-91	3.55046540938829	143	0	4.63576307854892e-87	Pro-Inflam Mo/Neu	Gm47926
2.47874129392175e-25	3.54964620930071	77	36	5.92865342680203e-21	Pro-Inflam Mo/Neu	Gm34096
7.02832678197589e-21	3.54816394084938	385	372	1.68103519971299e-16	Pro-Inflam Mo/Neu	Rdh12
6.14991958484412e-108	3.54260377527014	214	72	1.47093776630302e-103	Pro-Inflam Mo/Neu	Gm20540
4.55888459781881e-55	3.53942384495397	213	173	1.0903940181063e-50	Pro-Inflam Mo/Neu	1700030E10Rik
5.23158222244938e-88	3.53899709050592	126	49	1.25128983596544e-83	Pro-Inflam Mo/Neu	4930452A19Rik
3.71976587998057e-55	3.53310879684157	81	1	8.89693603173753e-51	Pro-Inflam Mo/Neu	Gm15850
9.6722398770223e-127	3.53279686700778	39	1	2.31340633378619e-122	Pro-Inflam Mo/Neu	4933415A04Rik
2.80302442147386e-103	3.53259773021541	141	5	6.70427381128118e-99	Pro-Inflam Mo/Neu	Ighv1-64
1.08698598912192e-32	3.52863712003585	0.08	16	2.59985308878181e-28	Pro-Inflam Mo/Neu	Gm49691
2.82864904983751e-129	3.5279515122383	627	452	6.76556279740135e-125	Pro-Inflam Mo/Neu	Gpr84
1.96545216013587e-28	3.5266166640589	355	293	4.70096847661297e-24	Pro-Inflam Mo/Neu	Dpep2nb
1.839485917825e-40	3.52546993147672	65	3	4.39968241825384e-36	Pro-Inflam Mo/Neu	Cldn18
1.73430027061674e-128	3.52423343121691	184	0.05	4.14809938726113e-124	Pro-Inflam Mo/Neu	Akain1
3.43968708467577e-88	3.52278765024415	49	0	8.22704356912751e-84	Pro-Inflam Mo/Neu	D730003K21Rik
3.95232101473536e-30	3.52204508935333	113	14	9.45316140304404e-26	Pro-Inflam Mo/Neu	Gm35520
1.61416574989857e-63	3.51873151430386	0.26	197	3.86076164060741e-59	Pro-Inflam Mo/Neu	4931406B18Rik
4.03922354754808e-95	3.51852569898627	272	154	9.66101488102551e-91	Pro-Inflam Mo/Neu	Gm16214
1.98631761987226e-217	3.50288957831522	733	517	4.75087448321047e-213	Pro-Inflam Mo/Neu	Il1rap
1.63050184848121e-40	3.50070002124008	307	196	3.89983432119737e-36	Pro-Inflam Mo/Neu	Gm16174
8.46908565093002e-72	3.50060754750162	262	117	2.02563590598944e-67	Pro-Inflam Mo/Neu	Zfp831
1.55578515693552e-24	3.49925531509141	0.38	266	3.72112693835837e-20	Pro-Inflam Mo/Neu	Hip1r
4.82254751102408e-88	3.49424520102727	165	15	1.15345691368674e-83	Pro-Inflam Mo/Neu	Nlrp6
1.2844287779665e-27	3.49302799367185	1	29	3.07209675114029e-23	Pro-Inflam Mo/Neu	Olfr1369-ps1
3.01391877788835e-61	3.49098812855945	355	137	7.20869093295335e-57	Pro-Inflam Mo/Neu	Mylpf
5.76515823774512e-25	3.48552871525936	363	292	1.37891054730388e-20	Pro-Inflam Mo/Neu	Rflnb
7.79609169985941e-23	3.48111916906724	111	2	1.86466921277237e-18	Pro-Inflam Mo/Neu	Platr7
0	3.48068029924806	924	645	0	Pro-Inflam Mo/Neu	Csf3r
1.3518208838304e-71	3.4797105854923	334	184	3.23328518994556e-67	Pro-Inflam Mo/Neu	Gstp3
5.94182901956426e-30	3.47969460756033	402	367	1.42116666489938e-25	Pro-Inflam Mo/Neu	Hist1h2be
2.71315015005646e-40	3.47959036100578	322	223	6.48931252890503e-36	Pro-Inflam Mo/Neu	Kirrel3
1.16607619415065e-113	3.47904082120599	181	56	2.78902104116952e-109	Pro-Inflam Mo/Neu	9930012K11Rik
1.4607005361764e-130	3.47821285596146	0.36	101	3.49370354242672e-126	Pro-Inflam Mo/Neu	Gm45805
7.35508377666779e-66	3.47541418753168	227	43	1.7591889377034e-61	Pro-Inflam Mo/Neu	Adamts13
5.32836872315171e-28	3.47021753900435	82	33	1.27443923120343e-23	Pro-Inflam Mo/Neu	4430402I18Rik
2.0698372358808e-102	3.4674187555192	414	198	4.95063670077969e-98	Pro-Inflam Mo/Neu	Gm32401
1.16097083876141e-20	3.46603097258789	401	0.37	2.77681005214953e-16	Pro-Inflam Mo/Neu	Gm36660
1.08385997937572e-52	3.46581563871065	412	296	2.59237629867086e-48	Pro-Inflam Mo/Neu	Gpr55
7.6395693887277e-110	3.46498678969472	0.6	396	1.82723220639589e-105	Pro-Inflam Mo/Neu	Egr3
1.54267862046649e-126	3.46157701805216	0.24	17	3.68977872443175e-122	Pro-Inflam Mo/Neu	Gm10366
1.21706261192263e-34	3.46069463562051	242	171	2.91097035519655e-30	Pro-Inflam Mo/Neu	Gm12708
5.09613834814664e-73	3.45384353834345	175	15	1.21889437010971e-68	Pro-Inflam Mo/Neu	Gm12866
4.71037494043326e-41	3.45262719235126	78	2	1.12662747825283e-36	Pro-Inflam Mo/Neu	Gm49853
7.59468639596458e-76	3.45108660273166	208	22	1.81649709218681e-71	Pro-Inflam Mo/Neu	Gm30091
3.73869204671274e-56	3.45049243013425	0.09	2	8.94220363732753e-52	Pro-Inflam Mo/Neu	Gm48570
4.11717094573388e-147	3.44765707461901	229	46	9.84744946800629e-143	Pro-Inflam Mo/Neu	Chst13
3.9573276064203e-97	3.44749896744428	0.09	4	9.46513616903606e-93	Pro-Inflam Mo/Neu	Tmie
5.36577466183441e-32	3.44534105355264	59	1	1.28338598361755e-27	Pro-Inflam Mo/Neu	Gm12121
7.55709179042564e-118	3.43358304182078	306	144	1.80750521443401e-113	Pro-Inflam Mo/Neu	9130015A21Rik
2.23181029674163e-60	3.43292941742337	107	0	5.33804386774663e-56	Pro-Inflam Mo/Neu	Ace2
6.02130026131669e-96	3.42876105996525	279	0.01	1.44017459650172e-91	Pro-Inflam Mo/Neu	Gm48860
4.02619740575114e-34	3.42445161886303	431	317	9.62985895507558e-30	Pro-Inflam Mo/Neu	Slc2a3
2.52132562268057e-26	3.42274334443582	293	199	6.03050662432739e-22	Pro-Inflam Mo/Neu	Chst15
9.03336960307492e-60	3.4210780984646	107	0	2.16060134166346e-55	Pro-Inflam Mo/Neu	Rimbp2
0.0000000000000123576459998169	3.41686594838949	96	33	0.00000000029557017702362	Pro-Inflam Mo/Neu	4930429F24Rik
4.34556106236564e-43	3.41455353912348	309	139	1.03937129489661e-38	Pro-Inflam Mo/Neu	Gm26901
6.23998633637899e-84	3.41393219980978	84	4	1.49247993193513e-79	Pro-Inflam Mo/Neu	Stk31
1.90367533358769e-48	3.41368989813543	145	2	4.55321066287504e-44	Pro-Inflam Mo/Neu	Tcf24
4.70591306935443e-46	3.40832451929727	294	271	1.12556028792819e-41	Pro-Inflam Mo/Neu	Spint2
3.04533565150169e-40	3.40794055553866	64	2	7.28383381126175e-36	Pro-Inflam Mo/Neu	Olfr1034
1.86992752490755e-51	3.40608237590117	63	2	4.47249265407388e-47	Pro-Inflam Mo/Neu	Gm15555
9.35439044655156e-79	3.40499031006626	129	28	2.2373831070062e-74	Pro-Inflam Mo/Neu	Gm50275
1.7190762231183e-154	3.40164154515737	223	36	4.11168651045435e-150	Pro-Inflam Mo/Neu	Mmp2
1.56880883369559e-115	3.39228841110482	147	1	3.7522769684331e-111	Pro-Inflam Mo/Neu	Gm11201
2.31405143206163e-131	3.39221541617269	608	404	5.53474821520502e-127	Pro-Inflam Mo/Neu	Chil1
6.43000873909175e-130	3.38919480175717	144	1	1.53792949021596e-125	Pro-Inflam Mo/Neu	5730435O14Rik
4.61775621306316e-72	3.38864800474719	0.51	344	1.10447493104045e-67	Pro-Inflam Mo/Neu	Slc22a15
8.49657884125582e-16	3.38722869665293	362	322	0.0000000000203221172725157	Pro-Inflam Mo/Neu	Cd101
0.00000000945252590758102	3.38537491349171	26	0	0.000226085514657523	Pro-Inflam Mo/Neu	Smim22
0.00000000103356845725896	3.38144167727707	14	1	0.0000247208903607198	Pro-Inflam Mo/Neu	Fmo1
8.76537756297428e-245	3.378398079357	281	53	2.09650300551219e-240	Pro-Inflam Mo/Neu	Il18r1
2.43932764956703e-133	3.37333816638457	648	434	5.83438387223441e-129	Pro-Inflam Mo/Neu	Gm43661
1.2091139015117e-31	3.37252780946826	473	408	2.89195862963568e-27	Pro-Inflam Mo/Neu	1110002J07Rik
1.66967984681589e-70	3.37212912649877	279	0.11	3.99354025761425e-66	Pro-Inflam Mo/Neu	Gm12796
6.79683400270509e-81	3.37168261075987	333	0.17	1.625666756767e-76	Pro-Inflam Mo/Neu	Gm49767
1.6712252480386e-44	3.36848780377731	82	1	3.99723654825872e-40	Pro-Inflam Mo/Neu	Ctcfl
5.52423166899393e-44	3.36617755415205	95	2	1.32128573058997e-39	Pro-Inflam Mo/Neu	Slc28a3
5.08593900735865e-52	3.36568298584649	191	33	1.21645489178004e-47	Pro-Inflam Mo/Neu	Gm12043
2.66677963658977e-67	3.36525930094928	76	0	6.37840353479541e-63	Pro-Inflam Mo/Neu	BB123696
1.06550451720152e-66	3.36488153610031	232	19	2.5484737042426e-62	Pro-Inflam Mo/Neu	Olfr460
1.69436965856311e-44	3.36429257574432	137	0.04	4.05259334935124e-40	Pro-Inflam Mo/Neu	Gm46328
2.2578679412935e-23	3.36402558183271	132	56	5.4003685419858e-19	Pro-Inflam Mo/Neu	Uox
5.80381141801588e-79	3.35859270907796	551	398	1.38815561496104e-74	Pro-Inflam Mo/Neu	Tnfrsf23
8.27893102854278e-81	3.35815592619032	556	371	1.98015472340686e-76	Pro-Inflam Mo/Neu	Dedd2
6.31864793478151e-51	3.35677908949189	92	0	1.51129421304104e-46	Pro-Inflam Mo/Neu	Gm47450
2.88936774751996e-37	3.35581413598681	47	2	6.91078977851825e-33	Pro-Inflam Mo/Neu	Dzank1
1.08961303903317e-81	3.35471092969552	563	426	2.60613646675954e-77	Pro-Inflam Mo/Neu	4833407H14Rik
1.64338442595579e-205	3.35424999105136	258	38	3.93064687000105e-201	Pro-Inflam Mo/Neu	Lin28a
6.4758473877588e-26	3.35392288206402	201	103	1.54889317820415e-21	Pro-Inflam Mo/Neu	D630023F18Rik
1.21668492297705e-55	3.34339280100779	474	295	2.9100669987765e-51	Pro-Inflam Mo/Neu	Ipcef1
1.46895824335341e-34	3.33791548011009	0.38	275	3.51345432645269e-30	Pro-Inflam Mo/Neu	Gm2511
1.28652625919237e-64	3.33777907983439	298	212	3.0771135067363e-60	Pro-Inflam Mo/Neu	Gm36551
8.31857133231554e-87	3.33724360105793	592	399	1.98963589126323e-82	Pro-Inflam Mo/Neu	Slfn4
2.75555929857654e-47	3.33462385850288	491	332	6.59074673033538e-43	Pro-Inflam Mo/Neu	Gm37800
3.06185778296106e-87	3.33428090962378	168	8	7.32335144528625e-83	Pro-Inflam Mo/Neu	4930524B15Rik
4.01486798985811e-15	3.32978769449821	253	121	0.0000000000960276125814263	Pro-Inflam Mo/Neu	Meig1
2.33594904954428e-64	3.32943421733041	177	11	5.5871229367e-60	Pro-Inflam Mo/Neu	Cpne5
5.99731233031728e-84	3.32711414221746	0.15	1	1.43443716316529e-79	Pro-Inflam Mo/Neu	Gm48242
1.49108798979842e-47	3.32555073191676	478	321	3.56638425399986e-43	Pro-Inflam Mo/Neu	Gm29282
4.51144136902026e-16	3.31769527734015	353	208	0.0000000000107904654664226	Pro-Inflam Mo/Neu	Mapk13
2.08179534924762e-127	3.31582977015452	213	3	4.97923811633046e-123	Pro-Inflam Mo/Neu	Hecw1
2.26425088062783e-72	3.31474225167219	347	173	5.41563525628564e-68	Pro-Inflam Mo/Neu	Erg
2.33832753743237e-23	3.3132871489536	335	186	5.59281180403075e-19	Pro-Inflam Mo/Neu	Slc18a2
1.06839819788645e-35	3.3132141307502	121	31	2.5553948097048e-31	Pro-Inflam Mo/Neu	Gm13415
3.00020465680158e-121	3.31200044251945	167	0.04	7.17588949813803e-117	Pro-Inflam Mo/Neu	Phospho1
3.7953224039905e-73	3.31200028237595	95	0	9.07765212586449e-69	Pro-Inflam Mo/Neu	Gm28502
6.55701571521714e-91	3.31159928496213	243	17	1.56830701876564e-86	Pro-Inflam Mo/Neu	Gm48747
7.15537188516094e-142	3.31055753697133	322	54	1.71142184749279e-137	Pro-Inflam Mo/Neu	Gm28499
0.000000590758783715259	3.30980858853084	393	312	0.0141297685889016	Pro-Inflam Mo/Neu	Hbb-bs
9.05297246677051e-19	3.30931218988033	23	3	0.0000000000000216528995460217	Pro-Inflam Mo/Neu	Gm42716
3.34520621073945e-100	3.30777551338263	0.14	1	8.00106421484663e-96	Pro-Inflam Mo/Neu	Gm32126
0	3.30242834089605	799	549	0	Pro-Inflam Mo/Neu	Optn
2.16600350776351e-65	3.29512853841997	119	6	5.18064718986877e-61	Pro-Inflam Mo/Neu	Gm10561
1.27650033709711e-28	3.29271667835092	0.32	194	3.05313350626887e-24	Pro-Inflam Mo/Neu	Crispld2
1.43656746435955e-51	3.29120303694953	0.5	358	3.43598206125517e-47	Pro-Inflam Mo/Neu	Cass4
8.3377216604036e-24	3.29010386966497	15	1	1.99421626673533e-19	Pro-Inflam Mo/Neu	4930593C16Rik
1.10387463594554e-32	3.28730274438559	34	1	2.64024735425454e-28	Pro-Inflam Mo/Neu	Ighv8-10
3.21025314144628e-128	3.28441519622376	341	136	7.67828346371121e-124	Pro-Inflam Mo/Neu	Kcnh7
2.71578682751784e-80	3.28323730225163	339	0.16	6.49561893405718e-76	Pro-Inflam Mo/Neu	1700030N03Rik
6.98025766559441e-38	3.27613083411905	33	1	1.66953802845687e-33	Pro-Inflam Mo/Neu	Vmn2r3
7.93625644420104e-224	3.27603196346827	256	7	1.89819381632401e-219	Pro-Inflam Mo/Neu	Gm40787
2.15812424601188e-128	3.26697175761362	636	489	5.16180157161121e-124	Pro-Inflam Mo/Neu	Slfn1
5.6323252793068e-52	3.26295622342133	503	348	1.3471395603046e-47	Pro-Inflam Mo/Neu	Osgin1
7.36241074544727e-106	3.25954582302924	596	428	1.76094140209608e-101	Pro-Inflam Mo/Neu	Il18rap
1.32236589518048e-24	3.2592733562319	411	376	3.16283474809267e-20	Pro-Inflam Mo/Neu	Bcl2l15
2.92125346568707e-70	3.2585004001588	401	209	6.98705403923033e-66	Pro-Inflam Mo/Neu	Gm34921
1.55221382472585e-23	3.25817294139465	74	1	3.71258502597929e-19	Pro-Inflam Mo/Neu	Sall3
1.52645890050243e-55	3.25790804676534	35	1	3.65098439822172e-51	Pro-Inflam Mo/Neu	Gm34664
6.08648418416682e-124	3.25630840464683	244	6	1.45576528716902e-119	Pro-Inflam Mo/Neu	Gm6116
3.07000906594745e-44	3.25503786279709	516	376	7.3428476839331e-40	Pro-Inflam Mo/Neu	Hist1h4i
9.433547374802e-47	3.25248553095724	37	0	2.25631586110514e-42	Pro-Inflam Mo/Neu	BC026762
3.51260012383555e-134	3.25214925217037	228	64	8.40143697618987e-130	Pro-Inflam Mo/Neu	Fbp1
1.27211468077413e-54	3.24980236916342	98	0	3.04264389347556e-50	Pro-Inflam Mo/Neu	Scgb3a1
5.04872438722735e-111	3.24963130288319	269	0.05	1.20755389893704e-106	Pro-Inflam Mo/Neu	Gm16853
6.17854368792916e-59	3.24843651492493	86	1	1.4777840792789e-54	Pro-Inflam Mo/Neu	Gm16229
5.54799473822774e-96	3.24823517142196	208	23	1.32696938148931e-91	Pro-Inflam Mo/Neu	Gm45437
9.01179323226593e-43	3.24751326639122	191	58	2.15544070529337e-38	Pro-Inflam Mo/Neu	Mpp4
1.34853943509133e-86	3.24475815680295	351	206	3.22543662085145e-82	Pro-Inflam Mo/Neu	Cmah
1.38862242293917e-26	3.23988226529638	415	235	3.32130711118591e-22	Pro-Inflam Mo/Neu	Kdm6bos
7.21359961632517e-87	3.23957714648637	0.08	1	1.72534875623265e-82	Pro-Inflam Mo/Neu	3110083C13Rik
2.49681245950241e-163	3.23912401512645	223	22	5.97187604063788e-159	Pro-Inflam Mo/Neu	Ceacam18
1.10280321393864e-57	3.23684686086841	184	56	2.63768472709845e-53	Pro-Inflam Mo/Neu	Gm28884
1.90231505943518e-76	3.23681168664266	0.22	0.04	4.54995715915707e-72	Pro-Inflam Mo/Neu	Gm12148
3.45136653731385e-47	3.2350734989347	529	469	8.25497848394726e-43	Pro-Inflam Mo/Neu	Gm19951
1.13753200037207e-59	3.23306830811978	56	1	2.72074903848992e-55	Pro-Inflam Mo/Neu	Rtl4
1.46692147230622e-39	3.23196744309928	0.35	142	3.50858277746202e-35	Pro-Inflam Mo/Neu	Lrrc1
4.02477086166166e-43	3.23181487754703	198	155	9.62644694692235e-39	Pro-Inflam Mo/Neu	Gabbr1
6.73551441256514e-59	3.22400396882624	364	0.12	1.61100033719733e-54	Pro-Inflam Mo/Neu	Kcnip1
1.01288949347618e-94	3.22225653737389	0.36	97	2.42262909049633e-90	Pro-Inflam Mo/Neu	1100001I12Rik
0.000000201639314377113	3.22191691396679	0.06	0	0.0048228091212718	Pro-Inflam Mo/Neu	Tbx19
1.5271467143143e-23	3.21948817841365	367	0.35	3.65262951129695e-19	Pro-Inflam Mo/Neu	Gm29010
1.20915477924776e-53	3.21941796691468	83	0	2.8920564010048e-49	Pro-Inflam Mo/Neu	Gm28321
1.18307793924191e-22	3.21865744535899	0.4	366	2.82968581507881e-18	Pro-Inflam Mo/Neu	Trim30b
9.81268837525023e-35	3.21712719431671	255	189	2.34699880559235e-30	Pro-Inflam Mo/Neu	Gm47709
1.06307135225993e-129	3.21707522903949	391	106	2.5426540603353e-125	Pro-Inflam Mo/Neu	Tspan2
1.23348401063585e-66	3.21645362886228	311	208	2.95024705663882e-62	Pro-Inflam Mo/Neu	Snai1
3.47467486646185e-61	3.2085927149909	0.12	5	8.31072734560345e-57	Pro-Inflam Mo/Neu	Tmem45a2
0.000000341764747432227	3.20817522511512	327	269	0.00817432922908402	Pro-Inflam Mo/Neu	Hba-a1
1.37262700797545e-57	3.20590962565985	96	1	3.28304927767569e-53	Pro-Inflam Mo/Neu	Tagln3
4.66819995158009e-163	3.2055365726096	182	8	1.11654006441893e-158	Pro-Inflam Mo/Neu	Prom1
4.95549676287151e-96	3.20258452462771	567	402	1.18525571574361e-91	Pro-Inflam Mo/Neu	Themis2
2.0024069902834e-82	3.20097890635717	0.17	0.02	4.78935703935984e-78	Pro-Inflam Mo/Neu	Gm49460
1.15903165683235e-68	3.20048395673334	122	0	2.77217191681161e-64	Pro-Inflam Mo/Neu	Gm37748
1.29519208656669e-77	3.19569637444836	168	17	3.09784043265022e-73	Pro-Inflam Mo/Neu	Gm17552
5.23393663660713e-94	3.19492213993604	174	5	1.25185296474369e-89	Pro-Inflam Mo/Neu	Spata17
1.51748227681208e-127	3.19485680962913	177	37	3.62951410967914e-123	Pro-Inflam Mo/Neu	Gm10961
1.22111493057551e-92	3.19319886137459	189	124	2.9206626909505e-88	Pro-Inflam Mo/Neu	Gm29264
1.39524410187837e-15	3.19181004579437	228	82	0.0000000000333714484287269	Pro-Inflam Mo/Neu	Gm29481
1.29166232255136e-34	3.19023710341622	268	147	3.08939794307835e-30	Pro-Inflam Mo/Neu	C920021L13Rik
1.36642940129921e-63	3.18977657048039	558	531	3.26822584202744e-59	Pro-Inflam Mo/Neu	F630028O10Rik
0.0000000000221814149089106	3.18805811079857	244	193	0.000000530535081791323	Pro-Inflam Mo/Neu	1200007C13Rik
5.37138885890412e-89	3.18699363615483	346	171	1.28472878727269e-84	Pro-Inflam Mo/Neu	Tmem132b
4.67355952362144e-43	3.1836593443914	428	292	1.11782196685978e-38	Pro-Inflam Mo/Neu	9230111E07Rik
1.01819075503963e-24	3.18301506824309	305	0.24	2.4353086479038e-20	Pro-Inflam Mo/Neu	Klra17
1.17319594812542e-34	3.18216572541583	156	39	2.80605006872638e-30	Pro-Inflam Mo/Neu	Gm36231
1.94731458319677e-135	3.1809084488814	244	75	4.65758702009004e-131	Pro-Inflam Mo/Neu	9530077C05Rik
3.93469767542477e-155	3.17808765933188	243	99	9.41100990008097e-151	Pro-Inflam Mo/Neu	Mir100hg
3.56038014871489e-124	3.17709535074706	351	0.13	8.51571723969627e-120	Pro-Inflam Mo/Neu	Slc39a4
2.85534511672364e-60	3.17272447285995	357	216	6.8294144501796e-56	Pro-Inflam Mo/Neu	Lrrc27
1.06084146387664e-28	3.17248176738026	44	0	2.53732061330014e-24	Pro-Inflam Mo/Neu	Tub
8.04114115767589e-28	3.17056258393857	467	425	1.92328014209292e-23	Pro-Inflam Mo/Neu	Gm12840
6.53877241106205e-43	3.16944637988217	77	0	1.56394358527782e-38	Pro-Inflam Mo/Neu	5430401F13Rik
9.20510019901273e-45	3.16917265433177	489	347	2.20167586559987e-40	Pro-Inflam Mo/Neu	Pla1a
6.40483803182885e-73	3.16706701672138	217	5	1.53190916045283e-68	Pro-Inflam Mo/Neu	Tet1
3.71875068048617e-42	3.16575737351572	475	302	8.89450787758681e-38	Pro-Inflam Mo/Neu	Tnfrsf26
3.84480515868085e-170	3.16468970587626	684	525	9.19600497853285e-166	Pro-Inflam Mo/Neu	2310001H17Rik
1.06691180619263e-144	3.16429917633246	325	93	2.55183965805154e-140	Pro-Inflam Mo/Neu	Tesc
7.38006210442177e-44	3.16378265443485	38	4	1.7651632541356e-39	Pro-Inflam Mo/Neu	Gm47671
0	3.16117766609728	886	514	0	Pro-Inflam Mo/Neu	Mmp9
5.35145500637938e-30	3.15889434188932	446	0.36	1.27996100842582e-25	Pro-Inflam Mo/Neu	Gm20536
1.28332013620294e-67	3.15662838336645	117	1	3.0694451017702e-63	Pro-Inflam Mo/Neu	Gm11707
1.92265079135795e-70	3.1564909070724	268	174	4.59859616276996e-66	Pro-Inflam Mo/Neu	Syt8
8.74435141755014e-114	3.15530751453497	276	111	2.09147397204964e-109	Pro-Inflam Mo/Neu	Gm40916
6.81606309099947e-110	3.15477730479609	196	31	1.63026597010525e-105	Pro-Inflam Mo/Neu	Lncbate6
2.8858619004442e-20	3.15468641868427	36	3	6.90240449348243e-16	Pro-Inflam Mo/Neu	Adam18
1.30110217700077e-106	3.15123800756055	375	0.16	3.11197618695043e-102	Pro-Inflam Mo/Neu	C1qtnf9
1.20380110881808e-65	3.14729727404746	0.27	145	2.87925149207107e-61	Pro-Inflam Mo/Neu	Serpind1
7.53631482334166e-38	3.14561585628682	258	148	1.80253577944686e-33	Pro-Inflam Mo/Neu	Ngp
2.36801013668037e-62	3.1447093256203	133	1	5.66380664491211e-58	Pro-Inflam Mo/Neu	Nkg7
7.60690488564924e-45	3.14130424048998	395	232	1.81941951054958e-40	Pro-Inflam Mo/Neu	Gucy2c
3.22173773135824e-26	3.1388346192392	431	335	7.70575230586263e-22	Pro-Inflam Mo/Neu	Rgs3
1.10597282168687e-52	3.13863586306052	66	1	2.64526579491066e-48	Pro-Inflam Mo/Neu	Gm31450
2.05694349553369e-20	3.13858032332641	0.39	402	4.91979745261747e-16	Pro-Inflam Mo/Neu	Gm49723
4.4771617979465e-80	3.13841529142381	0.39	197	1.07084755883284e-75	Pro-Inflam Mo/Neu	Gm48428
4.22918897146762e-41	3.13709593423368	292	201	1.01153741819562e-36	Pro-Inflam Mo/Neu	Gm33728
2.42459736554708e-81	3.13443211739387	148	3	5.79915197891551e-77	Pro-Inflam Mo/Neu	Gm20400
1.97599598822376e-26	3.1331086458668	404	316	4.7261872046336e-22	Pro-Inflam Mo/Neu	Rab44
1.49980710290963e-62	3.1314772475815	0.42	258	3.58723862873925e-58	Pro-Inflam Mo/Neu	Gm12979
2.46646594394257e-76	3.12844659478181	216	87	5.89929324472183e-72	Pro-Inflam Mo/Neu	Ica1
1.19309914879682e-140	3.12839052680944	278	11	2.85365454409223e-136	Pro-Inflam Mo/Neu	Gm15342
7.78718567481666e-58	3.12807006028693	106	1	1.86253906970265e-53	Pro-Inflam Mo/Neu	4921524L21Rik
1.15800755202376e-21	3.12567633948826	397	293	2.76972246293043e-17	Pro-Inflam Mo/Neu	Hrh2
4.91868855717047e-107	3.12435264358865	307	141	1.17645192910403e-102	Pro-Inflam Mo/Neu	Hist1h2br
5.66042348960232e-97	3.12373216391484	332	91	1.35386009024308e-92	Pro-Inflam Mo/Neu	Jam3
4.67167461708731e-34	3.12222775988573	284	184	1.11737113491494e-29	Pro-Inflam Mo/Neu	Gm44658
1.01236642793063e-61	3.12098676960826	0.11	0	2.42137802232448e-57	Pro-Inflam Mo/Neu	Cdc34b
7.21029846223901e-47	3.12057629732891	532	416	1.72455918619833e-42	Pro-Inflam Mo/Neu	Dus2
3.62525413937729e-165	3.12038592371596	665	366	8.67088285056261e-161	Pro-Inflam Mo/Neu	Actn1
1.97442522698457e-15	3.11865173624304	343	309	0.000000000047224302579017	Pro-Inflam Mo/Neu	Vamp5
2.25270848662602e-82	3.10659531942254	145	2	5.38802815831212e-78	Pro-Inflam Mo/Neu	Ankrd36
2.59989734884448e-38	3.10553617205402	71	1	6.21843447896622e-34	Pro-Inflam Mo/Neu	Ms4a15
0.0000000000000321171032756429	3.10348744751531	252	241	0.000000000768176876146827	Pro-Inflam Mo/Neu	Dennd3
1.31689441925223e-21	3.10080300758654	433	286	3.14974807196749e-17	Pro-Inflam Mo/Neu	Sorbs1
5.64713380013807e-37	3.09782805072484	84	24	1.35068146231702e-32	Pro-Inflam Mo/Neu	Mfsd13b
1.08312735148393e-19	3.09521648871879	376	296	2.59062399927925e-15	Pro-Inflam Mo/Neu	Gm12216
8.66886347817151e-47	3.09479459669596	108	5	2.07341876670906e-42	Pro-Inflam Mo/Neu	Egfros
2.65485054433103e-47	3.09472383357465	85	0	6.34987153193097e-43	Pro-Inflam Mo/Neu	Gm45864
9.22773144960644e-117	3.09431421343293	149	67	2.20708880811687e-112	Pro-Inflam Mo/Neu	Gm13269
2.02551209877504e-25	3.09346726893403	365	275	4.84461983785013e-21	Pro-Inflam Mo/Neu	Gm38843
3.85731592976608e-17	3.09339804920986	0.3	304	0.00000000000092259282408145	Pro-Inflam Mo/Neu	1700071M16Rik
1.65981063030652e-192	3.09313576746005	234	28	3.96993506556712e-188	Pro-Inflam Mo/Neu	Gm50277
5.99786404482834e-17	3.09281252886448	405	372	0.00000000000143456912224204	Pro-Inflam Mo/Neu	Tmem154
1.96179602186474e-54	3.09128838251613	328	217	4.69222372509609e-50	Pro-Inflam Mo/Neu	Gm34983
2.06885858492044e-70	3.09013137476569	346	236	4.94829596341271e-66	Pro-Inflam Mo/Neu	Hsh2d
2.59972287015244e-89	3.08812792369364	604	445	6.2180171608306e-85	Pro-Inflam Mo/Neu	Fpr1
4.56416589344204e-28	3.08800496303141	25	0	1.09165719839347e-23	Pro-Inflam Mo/Neu	Gm39027
1.62453509372918e-27	3.08783956905425	253	263	3.88556303718145e-23	Pro-Inflam Mo/Neu	Dab2ip
1.48849580469119e-24	3.08601987383588	269	226	3.56018426566038e-20	Pro-Inflam Mo/Neu	Hic1
0.0000000000006577461346103	3.08406440266799	341	258	0.0000000157319720476092	Pro-Inflam Mo/Neu	Gm44659
2.49407947352372e-25	3.08397436140149	77	0	5.96533928477403e-21	Pro-Inflam Mo/Neu	Olfr259
1.93797780775549e-56	3.07834997490121	1	18	4.63525532058958e-52	Pro-Inflam Mo/Neu	Gm15657
3.88954776943397e-112	3.07814972784346	655	509	9.30302035493217e-108	Pro-Inflam Mo/Neu	Upp1
1.7347741329581e-88	3.07569194220026	392	217	4.14923277120919e-84	Pro-Inflam Mo/Neu	Gm47922
5.91623365019005e-15	3.07457275487941	142	0.03	0.000000000141504476445246	Pro-Inflam Mo/Neu	A830035O19Rik
0.0000000142238501183566	3.0742976993104	337	322	0.000340206047130854	Pro-Inflam Mo/Neu	Gm43672
1.52043630852238e-184	3.0737128041655	232	29	3.63657956272383e-180	Pro-Inflam Mo/Neu	Gm8439
3.06802160918869e-30	3.07296845374053	168	41	7.3380940848575e-26	Pro-Inflam Mo/Neu	Stx19
3.2627478768783e-136	3.07045636306705	2	28	7.80384037191752e-132	Pro-Inflam Mo/Neu	Pdzrn3
9.33684302086251e-22	3.06520325660292	61	11	2.2331861137299e-17	Pro-Inflam Mo/Neu	Abcc8
3.37181252420296e-44	3.06468270498867	0.31	152	8.06470119538864e-40	Pro-Inflam Mo/Neu	Gm42809
0.00000000000050400653206622	3.06193043986772	266	242	0.0000000120548282339599	Pro-Inflam Mo/Neu	Hba-a2
3.02907124040097e-69	3.06047801759224	146	16	7.24493259279105e-65	Pro-Inflam Mo/Neu	Gm6583
1.82139075266524e-16	3.06015955409778	27	1	0.00000000000435640240222472	Pro-Inflam Mo/Neu	Gm37362
7.85580666089162e-35	3.05944211765941	453	291	1.87895183715206e-30	Pro-Inflam Mo/Neu	Fam102a
8.55614875653798e-20	3.05393063424345	405	317	2.04645965958875e-15	Pro-Inflam Mo/Neu	Gm33782
1.27162565704043e-24	3.05151475391024	44	0	3.04147424650929e-20	Pro-Inflam Mo/Neu	Pclo
1.27162565704043e-24	3.05151475391024	44	0	3.04147424650929e-20	Pro-Inflam Mo/Neu	Gm40999
1.27162565704043e-24	3.05151475391024	44	0	3.04147424650929e-20	Pro-Inflam Mo/Neu	Gm30725
1.27162565704043e-24	3.05151475391024	44	0	3.04147424650929e-20	Pro-Inflam Mo/Neu	Gm11861
1.27162565704043e-24	3.05151475391024	44	0	3.04147424650929e-20	Pro-Inflam Mo/Neu	Gm50292
1.27162565704043e-24	3.05151475391024	44	0	3.04147424650929e-20	Pro-Inflam Mo/Neu	Sorcs3
0.0000000000505783814294435	3.04867148197743	328	191	0.00000120973372702943	Pro-Inflam Mo/Neu	Zfp961
1.58032539994656e-24	3.04416517652474	199	98	3.77982229159218e-20	Pro-Inflam Mo/Neu	Amhr2
5.6125037111156e-80	3.04081184642951	113	0.01	1.34239863762463e-75	Pro-Inflam Mo/Neu	Gucy2f
6.08891018447152e-59	3.0332746402	0.06	0.02	1.4563455379219e-54	Pro-Inflam Mo/Neu	Tmc1
0.000000361047120990221	3.03200359310061	11	0	0.00863552503984411	Pro-Inflam Mo/Neu	Gm13936
1.59743665769804e-54	3.0311632234525	99	1	3.82074899788218e-50	Pro-Inflam Mo/Neu	B130024G19Rik
3.03541477259008e-101	3.03111013564345	95	14	7.26010505308095e-97	Pro-Inflam Mo/Neu	Tead2
3.4123237911191e-53	3.0257756843454	73	6	8.16159604359867e-49	Pro-Inflam Mo/Neu	Lum
2.57475725553823e-171	3.02495720473159	142	4	6.15830440379633e-167	Pro-Inflam Mo/Neu	Rbp7
0.0000000000000257166125887633	3.02233958490129	0.07	38	0.00000000061508993989804	Pro-Inflam Mo/Neu	Cngb3
4.67496951292893e-113	3.02115243746776	151	8	1.11815920810234e-108	Pro-Inflam Mo/Neu	Gm2762
2.2358949579599e-101	3.01995826745339	456	244	5.34781356044848e-97	Pro-Inflam Mo/Neu	AU019990
7.59768433621757e-36	3.01970388863403	364	282	1.81721413953652e-31	Pro-Inflam Mo/Neu	Mmp25
1.29509388416769e-134	3.0188033765365	225	8	3.09760555215228e-130	Pro-Inflam Mo/Neu	Cabp4
0.00000000000698320743531365	3.01796405756885	194	148	0.000000167024355437832	Pro-Inflam Mo/Neu	Ttc39a
1.0867347996379e-82	3.01649459220142	285	133	2.59925229377393e-78	Pro-Inflam Mo/Neu	Gm47230
2.7970141042124e-68	3.0162983458876	356	0.21	6.68989833445521e-64	Pro-Inflam Mo/Neu	Pebp4
0.000000105872026380487	3.01256924102939	151	74	0.0025322471269685	Pro-Inflam Mo/Neu	Gm42884
4.34246650747546e-21	3.01237582102921	419	368	1.03863113925798e-16	Pro-Inflam Mo/Neu	Gm39556
2.84961321490944e-52	3.01211925123417	0	24	6.81570488742039e-48	Pro-Inflam Mo/Neu	Platr31
2.89121479104952e-38	3.00926997295599	31	15	6.91520753723223e-34	Pro-Inflam Mo/Neu	Smco3
5.26709163151299e-81	3.0092380190762	159	14	1.25978297642528e-76	Pro-Inflam Mo/Neu	Plch2
3.9223352540223e-67	3.00805438692656	134	59	9.38144146057054e-63	Pro-Inflam Mo/Neu	Fam170b
5.6933330281568e-76	3.00685028167353	144	6	1.36173139367454e-71	Pro-Inflam Mo/Neu	Gm12107
1.16493921164622e-82	3.00449945634116	131	0	2.78630160641543e-78	Pro-Inflam Mo/Neu	1700028P14Rik
4.77188934707149e-155	3.00206875774064	307	35	1.14134049403256e-150	Pro-Inflam Mo/Neu	Ccdc63
2.40051538958951e-18	3.00195134692055	274	273	0.0000000000000574155270882018	Pro-Inflam Mo/Neu	Gm36913
4.90118820364469e-31	3.00096609265122	356	307	1.17226619454774e-26	Pro-Inflam Mo/Neu	Epha1
5.59741583337774e-24	2.9965818903784	302	268	1.33878991902729e-19	Pro-Inflam Mo/Neu	B230208H11Rik
1.95149586783248e-86	2.99604586729239	85	8	4.66758781668173e-82	Pro-Inflam Mo/Neu	Plin5
1.7956480839655e-51	2.99404585989068	544	368	4.29483108722867e-47	Pro-Inflam Mo/Neu	Pgghg
1.50635639943935e-48	2.99188288272627	261	185	3.60290323617905e-44	Pro-Inflam Mo/Neu	Gucy2g
6.72385732789579e-58	2.99171625812121	115	5	1.60821219568612e-53	Pro-Inflam Mo/Neu	D030055H07Rik
2.70263812139775e-27	2.9915001513776	67	8	6.46416985875914e-23	Pro-Inflam Mo/Neu	Pou1f1
8.2595140287407e-33	2.98937916371516	316	248	1.9755105653942e-28	Pro-Inflam Mo/Neu	Hist1h4h
4.14230554431425e-19	2.98917610178806	286	182	9.90756640089082e-15	Pro-Inflam Mo/Neu	Styxl1
0.0000000000874427568463828	2.98828010690436	364	292	0.00000209145585825178	Pro-Inflam Mo/Neu	Anxa11os
6.35156876385207e-97	2.98735355175723	184	12	1.51916821693814e-92	Pro-Inflam Mo/Neu	Gm33936
1.24430437531048e-130	2.98574467023252	642	441	2.97612720486762e-126	Pro-Inflam Mo/Neu	Slco3a1
0.000000000000377230727219246	2.98313318552925	24	3	0.00000000902260453362992	Pro-Inflam Mo/Neu	1700015C15Rik
2.08120822476334e-72	2.98313023759476	583	492	4.97783383198895e-68	Pro-Inflam Mo/Neu	Gm28981
2.92312942266521e-56	2.98117837554642	181	6	6.99154095313066e-52	Pro-Inflam Mo/Neu	Psd2
1.4147364083602e-29	2.98074455704205	111	64	3.38376654151592e-25	Pro-Inflam Mo/Neu	Enpp5
7.74847484414298e-99	2.97868837032163	0.33	141	1.85328021322212e-94	Pro-Inflam Mo/Neu	Gm16282
2.5663329949179e-180	2.97676700693483	256	61	6.13815525724464e-176	Pro-Inflam Mo/Neu	Rab15
1.20123593116816e-36	2.97664705546504	435	217	2.87311610016802e-32	Pro-Inflam Mo/Neu	1700066B17Rik
9.25098031475498e-17	2.97419011707978	75	3	0.0000000000022126494716831	Pro-Inflam Mo/Neu	Gm9936
2.27257190096893e-20	2.97355809908897	144	0.03	5.43553747273749e-16	Pro-Inflam Mo/Neu	Lrrtm2
1.19940643000152e-65	2.97080929440612	362	0.2	2.86874029927763e-61	Pro-Inflam Mo/Neu	Tnfrsf18
2.035524201731e-108	2.9704000739218	291	127	4.8685667857002e-104	Pro-Inflam Mo/Neu	Gm12596
1.8834848389202e-40	2.96959598394659	357	241	4.50491903772934e-36	Pro-Inflam Mo/Neu	Ltf
1.25313258938963e-44	2.96725991997611	62	1	2.99724252730211e-40	Pro-Inflam Mo/Neu	BC026513
5.55489103735028e-110	2.96097544710087	284	128	1.32861883831344e-105	Pro-Inflam Mo/Neu	E230014E18Rik
3.90257337385476e-39	2.96092185125165	94	25	9.33417499558582e-35	Pro-Inflam Mo/Neu	Mgat3
4.92192069193957e-31	2.9589197536659	15	5	1.17722499109811e-26	Pro-Inflam Mo/Neu	Gm29863
5.38215927564275e-28	2.95496831337735	273	196	1.28730485554823e-23	Pro-Inflam Mo/Neu	Mpzl3
9.06738655680075e-63	2.95408907875296	306	202	2.1687375166556e-58	Pro-Inflam Mo/Neu	Gm40578
2.72309417149449e-26	2.95309593650488	0.04	0	6.51309663938053e-22	Pro-Inflam Mo/Neu	Kcnq4
3.63879494389626e-31	2.95044591339059	324	0.27	8.70326974681107e-27	Pro-Inflam Mo/Neu	Bmpr1a
0.0000000000271778261306994	2.94944231683806	35	8	0.000000650039245394067	Pro-Inflam Mo/Neu	Fam71b
3.98178581081322e-36	2.94877973084014	68	1	9.52363530230306e-32	Pro-Inflam Mo/Neu	Gm11209
2.04376394897392e-50	2.94771964702129	0.09	0	4.88827461315581e-46	Pro-Inflam Mo/Neu	Cd40lg
0.000000112357114537664	2.94508673876482	331	282	0.00268735746551184	Pro-Inflam Mo/Neu	Ggt5
4.04400721923589e-41	2.94229732321967	428	277	9.6724564669684e-37	Pro-Inflam Mo/Neu	Mcm10
1.43474815537837e-44	2.94202143012796	286	177	3.43163063803399e-40	Pro-Inflam Mo/Neu	Chac1
0.0000000000518361869603823	2.94151505312121	66	8	0.00000123981791971842	Pro-Inflam Mo/Neu	Gm48707
2.258487085839e-58	2.94060414010575	373	0.19	5.40184941190971e-54	Pro-Inflam Mo/Neu	Gm16253
0.000000000000228468938595466	2.94055109233772	328	211	0.00000000546452007332636	Pro-Inflam Mo/Neu	Camkk1
7.17023322597257e-65	2.93971741154606	116	0	1.71497638298812e-60	Pro-Inflam Mo/Neu	Ano3
5.39359186791484e-45	2.93467300070999	498	329	1.29003930296787e-40	Pro-Inflam Mo/Neu	Soat2
1.66883110530903e-64	2.93317559043982	74	2	3.99151023767815e-60	Pro-Inflam Mo/Neu	Rtp3
2.80304477879218e-60	2.932733023938	116	2	6.70432250191513e-56	Pro-Inflam Mo/Neu	Gm47725
4.05433872242652e-70	2.93217366340022	91	0	9.69716735629976e-66	Pro-Inflam Mo/Neu	Iglv1
1.30784395052067e-274	2.93195356341502	851	0.74	3.12810116085535e-270	Pro-Inflam Mo/Neu	Icam1
1.33428670474054e-39	2.92901241103843	148	9	3.19134694039841e-35	Pro-Inflam Mo/Neu	Cxcl13
2.1257906921513e-87	2.92752323583741	251	107	5.08446617748748e-83	Pro-Inflam Mo/Neu	Gm10804
1.75294712277543e-128	2.92464641064809	205	58	4.19269892825428e-124	Pro-Inflam Mo/Neu	Pnpla1
7.98076237300548e-29	2.92423187278965	429	333	1.90883874437545e-24	Pro-Inflam Mo/Neu	Alox5
2.37064467317078e-89	2.92237188487495	208	27	5.67010792928986e-85	Pro-Inflam Mo/Neu	Ear6
0.00000000000585298499433307	2.92236872425616	64	3	0.000000139991695094458	Pro-Inflam Mo/Neu	Lrrc75aos1
9.51795104524826e-187	2.92176792909649	322	68	2.27650353100248e-182	Pro-Inflam Mo/Neu	Gm45014
1.04010622612834e-15	2.92129841573219	0.4	331	0.0000000000248772607165376	Pro-Inflam Mo/Neu	Rab27a
2.61121709127633e-24	2.92083621183859	43	0	6.24550903891472e-20	Pro-Inflam Mo/Neu	Gm36814
0.0000000831521717829178	2.92049677184857	0.08	125	0.00198883364470383	Pro-Inflam Mo/Neu	Gm47771
1.87171000376148e-145	2.92028500680004	257	59	4.47675598699671e-141	Pro-Inflam Mo/Neu	Rpl9-ps1
0.000000000134030806971357	2.91878458656971	352	0.25	0.00000320574884114091	Pro-Inflam Mo/Neu	Prnp
3.04873931829897e-72	2.91498166746261	275	113	7.29197470150748e-68	Pro-Inflam Mo/Neu	Wee2
9.28672315592082e-106	2.90988446561959	246	49	2.22119844443314e-101	Pro-Inflam Mo/Neu	Heatr4
1.48198086475263e-63	2.90377219640843	115	1	3.54460183231535e-59	Pro-Inflam Mo/Neu	Pxdn
1.25543168189942e-140	2.89998213956391	124	18	3.00274149676704e-136	Pro-Inflam Mo/Neu	Gm10399
0	2.89684570534212	0.82	648	0	Pro-Inflam Mo/Neu	Lyst
1.26061401980471e-43	2.89474726688267	15	55	3.01513661256891e-39	Pro-Inflam Mo/Neu	Faiml
5.36006679763033e-54	2.89418952599855	87	4	1.28202077665722e-49	Pro-Inflam Mo/Neu	Pglyrp2
0.0000000000000108507529562703	2.89398363422253	285	272	0.000000000259528309208072	Pro-Inflam Mo/Neu	Megf11
0.000000000000190676682996229	2.89019359832994	355	318	0.0000000045606049039038	Pro-Inflam Mo/Neu	Gm42702
4.5320004624427e-207	2.89012021654799	169	14	1.08396387060705e-202	Pro-Inflam Mo/Neu	Hsd17b2
2.97649452885274e-44	2.8838017034151	289	244	7.11917961410999e-40	Pro-Inflam Mo/Neu	Card10
1.94819318496904e-43	2.88374124595338	109	9	4.65968845980896e-39	Pro-Inflam Mo/Neu	Cidec
3.14553971854783e-112	2.88336765460422	606	387	7.52350189882271e-108	Pro-Inflam Mo/Neu	Wfdc21
9.49485508115522e-55	2.87590520730372	186	189	2.27097943831071e-50	Pro-Inflam Mo/Neu	Mgam
4.22261473308391e-18	2.87546184459084	125	73	0.000000000000100996499185901	Pro-Inflam Mo/Neu	4932412D23Rik
3.78059116720534e-49	2.87529197354187	111	0	9.04241795372173e-45	Pro-Inflam Mo/Neu	Pagr1a
1.19073130057839e-18	2.87213577907736	218	46	0.000000000000028479911247234	Pro-Inflam Mo/Neu	Gm10782
1.32648004508409e-78	2.8698312569827	0.14	1	3.17267497183213e-74	Pro-Inflam Mo/Neu	1700015F17Rik
2.55359675016834e-21	2.86960826110273	352	279	6.10769270705264e-17	Pro-Inflam Mo/Neu	Nfe2
0	2.86862205185062	844	0.54	0	Pro-Inflam Mo/Neu	Cd24a
0	2.86793064193938	877	0.73	0	Pro-Inflam Mo/Neu	Resf1
2.94293077701641e-138	2.86649945321573	347	28	7.03890183246784e-134	Pro-Inflam Mo/Neu	Ppil6
2.37046320313378e-68	2.8627835519515	127	3	5.66967388925538e-64	Pro-Inflam Mo/Neu	Trim50
3.99140208358504e-31	2.85774323936787	225	127	9.54663550351871e-27	Pro-Inflam Mo/Neu	Ccdc189
8.59312621081689e-25	2.85711437734105	45	0	2.05530392710318e-20	Pro-Inflam Mo/Neu	Gck
1.56850991156147e-72	2.85196297952723	404	192	3.75156200647273e-68	Pro-Inflam Mo/Neu	Als2cl
6.69167891713871e-26	2.85161696878554	352	277	1.60051576340124e-21	Pro-Inflam Mo/Neu	Car4
9.27224812671044e-181	2.8508987681692	248	52	2.2177363069466e-176	Pro-Inflam Mo/Neu	A630012P03Rik
3.12235688716205e-75	2.84880141806263	161	52	7.4680532027142e-71	Pro-Inflam Mo/Neu	Gm49668
2.43152769871705e-42	2.84738188739397	49	2	5.81572794979143e-38	Pro-Inflam Mo/Neu	Fgl1
4.43933361849443e-50	2.84649791733265	98	2	1.0617998148715e-45	Pro-Inflam Mo/Neu	Tie1
0	2.84458678960408	851	675	0	Pro-Inflam Mo/Neu	Ankrd33b
9.20458533346474e-18	2.84056625127196	0.04	4	0.00000000000022015527200581	Pro-Inflam Mo/Neu	Rgs22
1.39332316089266e-57	2.83686939639836	48	0	3.33255033622307e-53	Pro-Inflam Mo/Neu	Lin28b
1.01692456034436e-15	2.8353996842554	358	241	0.0000000000243228016343163	Pro-Inflam Mo/Neu	Gm4221
6.41098299036986e-38	2.83481241434952	205	66	1.53337891163666e-33	Pro-Inflam Mo/Neu	Greb1l
1.99519843197609e-123	2.83411083460469	167	48	4.77211560960041e-119	Pro-Inflam Mo/Neu	Kcnn3
5.1196252588279e-38	2.83164266735386	96	3	1.22451196940646e-33	Pro-Inflam Mo/Neu	Gm43904
4.04282412589626e-32	2.82819226464558	222	101	9.66962674431868e-28	Pro-Inflam Mo/Neu	Rragd
5.9935517644078e-46	2.8268698528212	0.06	2	1.43353771101106e-41	Pro-Inflam Mo/Neu	S100a2
0.0000000000000261158293230829	2.82561705292852	395	338	0.000000000624638405749497	Pro-Inflam Mo/Neu	Nnat
4.21804362847426e-109	2.82400765244545	664	461	1.00887167505847e-104	Pro-Inflam Mo/Neu	Zfp608
3.76981802657932e-55	2.82216487115797	471	296	9.01665075597241e-51	Pro-Inflam Mo/Neu	Col15a1
3.71070280777389e-15	2.82095782497673	266	305	0.0000000000887525897563358	Pro-Inflam Mo/Neu	Nr3c2
3.7833518854453e-81	2.82018980208659	581	337	9.04902103960806e-77	Pro-Inflam Mo/Neu	Ripor2
3.07904163030719e-23	2.81868209208323	392	261	7.36445177136874e-19	Pro-Inflam Mo/Neu	Pi16
1.61430405498839e-26	2.81503454292878	298	263	3.86109243872124e-22	Pro-Inflam Mo/Neu	F930017D23Rik
0	2.81492114704753	954	926	0	Pro-Inflam Mo/Neu	Ccl3
2.32568337082734e-16	2.81359311409146	416	369	0.00000000000556256948634482	Pro-Inflam Mo/Neu	Gm47863
1.6111973019028e-19	2.81341819225277	128	34	3.85366170669111e-15	Pro-Inflam Mo/Neu	Slc1a1
3.68366229096711e-46	2.81212482082339	83	0	8.81058346753513e-42	Pro-Inflam Mo/Neu	Itih2
1.60339874629785e-19	2.81158275061141	44	4	3.8350091213952e-15	Pro-Inflam Mo/Neu	Elfn1
1.07008226183263e-64	2.80908297602605	316	173	2.55942275385129e-60	Pro-Inflam Mo/Neu	4933439K11Rik
4.62419485481522e-23	2.80887984332678	41	0	1.1060149253747e-18	Pro-Inflam Mo/Neu	Gm5108
1.02559789911794e-17	2.80742243225037	22	31	0.000000000000245302505511028	Pro-Inflam Mo/Neu	Gm12714
7.54457400712526e-85	2.80709615985938	123	2	1.80451121102422e-80	Pro-Inflam Mo/Neu	4933431G14Rik
4.21369435865463e-109	2.80603996269724	202	17	1.00783141670301e-104	Pro-Inflam Mo/Neu	Oca2
1.42712872708903e-81	2.80593622742524	356	162	3.41340648945155e-77	Pro-Inflam Mo/Neu	Gm12592
0.00000011736102032665	2.80586459901981	23	0	0.00280704088417283	Pro-Inflam Mo/Neu	Gjb3
3.7160164015162e-31	2.80543449601379	156	82	8.88796802914645e-27	Pro-Inflam Mo/Neu	Gm15929
1.53314911007733e-35	2.80143787345798	35	2	3.66698604148297e-31	Pro-Inflam Mo/Neu	Vmn2r4
1.63887298355386e-58	2.7965968666016	166	43	3.91985640206412e-54	Pro-Inflam Mo/Neu	Nxnl2
2.4414153215556e-15	2.79521462102732	391	289	0.0000000000583937716609668	Pro-Inflam Mo/Neu	Tbc1d2
2.31269405124344e-31	2.79468742996115	63	1	5.53150163176405e-27	Pro-Inflam Mo/Neu	Olfr458
9.96692949872483e-47	2.7920865319991	543	407	2.38389019750501e-42	Pro-Inflam Mo/Neu	Ptgs2os2
0.00000000192569997412022	2.79168385608066	369	318	0.0000460588919810074	Pro-Inflam Mo/Neu	Gm16556
2.02557822336829e-53	2.79080387371444	558	383	4.84477799465226e-49	Pro-Inflam Mo/Neu	Ggct
0.0000000000000814233855629385	2.79055959572219	22	0	0.00000000194748453589436	Pro-Inflam Mo/Neu	Il1f10
4.46645619096537e-34	2.78948238914648	0.12	26	1.0682869917551e-29	Pro-Inflam Mo/Neu	Hils1
4.40920009350523e-68	2.78895896792305	122	0	1.05459247836458e-63	Pro-Inflam Mo/Neu	Olfr1336
2.72833235471385e-85	2.78699512406087	527	349	6.52562532600458e-81	Pro-Inflam Mo/Neu	Hesx1
5.17439814069688e-16	2.7855276153853	411	346	0.0000000000123761254729188	Pro-Inflam Mo/Neu	Pram1
4.96806017331485e-35	2.78490933797462	111	17	1.18826063225344e-30	Pro-Inflam Mo/Neu	Dnah14
0.00000000930989301944008	2.78480378544996	89	52	0.000222674021238968	Pro-Inflam Mo/Neu	Tmem95
1.6229932502332e-142	2.78277736826772	699	521	3.88187525590778e-138	Pro-Inflam Mo/Neu	Bcl2l1
6.42108073926794e-26	2.78081271174981	0.02	1	1.53579409121811e-21	Pro-Inflam Mo/Neu	Gpr87
1.72915849956999e-45	2.78061064677992	525	377	4.13580129927151e-41	Pro-Inflam Mo/Neu	1600022D10Rik
1.79501978743541e-102	2.77885686556298	657	452	4.29332832758801e-98	Pro-Inflam Mo/Neu	Fgd3
9.49300575418332e-43	2.77726848216312	19	0	2.27053711628557e-38	Pro-Inflam Mo/Neu	Gm5269
1.02317998878603e-34	2.77522422288508	175	127	2.44724189717842e-30	Pro-Inflam Mo/Neu	Itih1
8.54120386255637e-37	2.77505620222019	28	0	2.04288513984623e-32	Pro-Inflam Mo/Neu	Gm16596
3.17614824770283e-56	2.77327534936923	107	3	7.59671137885563e-52	Pro-Inflam Mo/Neu	Gm12860
0.0000000000000108147544645295	2.77273511226548	315	221	0.000000000258667297282616	Pro-Inflam Mo/Neu	Gm5577
2.5722322495446e-27	2.77085950824654	233	123	6.15226509446076e-23	Pro-Inflam Mo/Neu	Ecm2
6.22764737454368e-248	2.77035448650903	0.81	745	1.48952869904336e-243	Pro-Inflam Mo/Neu	Cdk2ap2
1.29230314393948e-76	2.76972718068162	204	24	3.09093065967444e-72	Pro-Inflam Mo/Neu	Slc12a3
2.03188185081604e-64	2.76821921117217	114	0	4.85985501078179e-60	Pro-Inflam Mo/Neu	Prokr2
1.84606229972649e-17	2.76637591944434	408	352	0.000000000000441541180848582	Pro-Inflam Mo/Neu	Gm14321
7.0844460293971e-139	2.76524361310201	687	464	1.6944578013112e-134	Pro-Inflam Mo/Neu	Mreg
2.14624829714806e-42	2.76495672610685	263	114	5.13339667711873e-38	Pro-Inflam Mo/Neu	Gm39302
1.07672881488353e-75	2.7630761157704	167	27	2.57531997943844e-71	Pro-Inflam Mo/Neu	Cpa6
2.10234476293476e-142	2.76249389505658	287	0.05	5.02838820398736e-138	Pro-Inflam Mo/Neu	Ctnna3
2.12243441242274e-48	2.76116004266177	553	334	5.07643862763272e-44	Pro-Inflam Mo/Neu	4833438C02Rik
7.22485705767212e-28	2.76074180166288	117	0.04	1.72804131105402e-23	Pro-Inflam Mo/Neu	Gm13185
1.29226260135732e-64	2.75935587680712	85	5	3.09083368992645e-60	Pro-Inflam Mo/Neu	Smim38
1.94865283423965e-27	2.75868204415283	256	116	4.6607878489344e-23	Pro-Inflam Mo/Neu	Gm20456
3.22693914146088e-32	2.75814185070469	332	223	7.71819303854614e-28	Pro-Inflam Mo/Neu	Gm568
4.69506763065983e-23	2.7575493050846	259	155	1.12296627590122e-18	Pro-Inflam Mo/Neu	Il12a
0.0000000000302018177137702	2.75497652967103	347	289	0.000000722367076077955	Pro-Inflam Mo/Neu	Col1a1
3.77249372135653e-51	2.75305554526345	92	0	9.02305048274055e-47	Pro-Inflam Mo/Neu	Gm20476
2.24241482320918e-43	2.75290174456504	142	8	5.36340777415172e-39	Pro-Inflam Mo/Neu	4930524O08Rik
5.92886731858036e-25	2.75142866983694	38	0	1.41806648525805e-20	Pro-Inflam Mo/Neu	Tdrd9
2.53678403696842e-18	2.75139893065058	252	0.2	0.0000000000000606748005962107	Pro-Inflam Mo/Neu	Gimap9
1.07481259702182e-20	2.75026628471948	162	72	2.57073676955679e-16	Pro-Inflam Mo/Neu	D530033B14Rik
3.56681626730777e-76	2.74853553551858	262	176	8.53111114814672e-72	Pro-Inflam Mo/Neu	Gm9951
1.48065282453962e-72	2.74808140699536	672	0.52	3.54142542573386e-68	Pro-Inflam Mo/Neu	Klhl6
3.10553449448013e-95	2.74720277023309	126	43	7.42781740389757e-91	Pro-Inflam Mo/Neu	Gm49208
8.54120386255637e-37	2.74701220359811	66	0	2.04288513984623e-32	Pro-Inflam Mo/Neu	Vmn2r5
9.13114575814747e-118	2.74613351811061	163	14	2.18398744243371e-113	Pro-Inflam Mo/Neu	Dtnbos
3.06270120093136e-81	2.74344915209344	152	11	7.32536873238762e-77	Pro-Inflam Mo/Neu	Lta
0	2.74097898899151	916	796	0	Pro-Inflam Mo/Neu	Sema4d
1.40171916507857e-102	2.74015927057623	138	3	3.35263189903491e-98	Pro-Inflam Mo/Neu	Clic5
3.34711783102338e-47	2.73967194018215	163	75	8.00563642824172e-43	Pro-Inflam Mo/Neu	Gm47200
0	2.73959732560279	953	843	0	Pro-Inflam Mo/Neu	Btg2
0.0000000890109723571426	2.73714958762107	28	1	0.00212896443683814	Pro-Inflam Mo/Neu	Gm26754
4.01222156317338e-38	2.73573366434126	44	28	9.59643153479809e-34	Pro-Inflam Mo/Neu	Gm34721
8.45260758946846e-25	2.73381817684714	45	0	2.02169468324907e-20	Pro-Inflam Mo/Neu	Krt88
3.91955646351597e-98	2.72925680446531	267	67	9.37479514943749e-94	Pro-Inflam Mo/Neu	Cavin2
0.0000000000000415440991649696	2.72855828067568	342	241	0.000000000993651763827742	Pro-Inflam Mo/Neu	Ppp1r3d
1.43183960490464e-25	2.72347963809538	101	0.03	3.42467396701093e-21	Pro-Inflam Mo/Neu	Gm20110
1.19566933196507e-49	2.71967543945705	132	3	2.85980190819406e-45	Pro-Inflam Mo/Neu	Tm4sf20
2.8089628639345e-30	2.71879554060099	54	0	6.71847737795853e-26	Pro-Inflam Mo/Neu	Rfpl4
2.85510924874466e-18	2.71872067716509	352	231	0.0000000000000682885030114748	Pro-Inflam Mo/Neu	Gm48696
3.05842182486091e-54	2.71602383429534	159	65	7.31513332070232e-50	Pro-Inflam Mo/Neu	4932438H23Rik
0.0000000000823886097765664	2.71416459755101	176	166	0.00000197057076863591	Pro-Inflam Mo/Neu	Bloc1s6os
4.46701356983038e-39	2.71410335633441	0.13	46	1.06842030563203e-34	Pro-Inflam Mo/Neu	Gm47861
3.95582364053729e-43	2.70971769389775	78	0	9.46153898343708e-39	Pro-Inflam Mo/Neu	Gm11815
0.00000000599112884738998	2.70844098823866	342	251	0.000143295819771874	Pro-Inflam Mo/Neu	Gm45267
5.6537751137937e-20	2.70730341762036	375	306	1.35226993171718e-15	Pro-Inflam Mo/Neu	Schip1
2.77296901411372e-20	2.70712064053462	429	283	6.63238728795719e-16	Pro-Inflam Mo/Neu	Gm11714
4.40491833000879e-65	2.70557513888881	85	1	1.0535683661715e-60	Pro-Inflam Mo/Neu	Gm50218
1.07817417186699e-103	2.70490572301252	341	0.1	2.57877698427147e-99	Pro-Inflam Mo/Neu	Tcp10b
4.14176140964797e-71	2.70438252867131	0.19	32	9.90626493959601e-67	Pro-Inflam Mo/Neu	Gm34868
1.71517753331651e-32	2.70241479649883	19	2	4.10236162418643e-28	Pro-Inflam Mo/Neu	Olfr266
1.00775366935583e-242	2.70220401981182	784	588	2.41034522636528e-238	Pro-Inflam Mo/Neu	Mir142hg
1.26770307318112e-78	2.69896106873619	0.21	0.1	3.03209221043459e-74	Pro-Inflam Mo/Neu	S1pr4
3.38301329928566e-46	2.69683088521954	349	225	8.09149120923145e-42	Pro-Inflam Mo/Neu	4933416M07Rik
0.0000000000000365320501440009	2.69468241605341	331	217	0.000000000873773575344212	Pro-Inflam Mo/Neu	Cnr2
6.46941249180096e-57	2.69354442296496	243	95	1.54735407978895e-52	Pro-Inflam Mo/Neu	Gm6169
3.71213608684053e-23	2.69346948308228	354	265	8.87868709250517e-19	Pro-Inflam Mo/Neu	Gm42696
3.162190834297e-31	2.69328181006468	23	0	7.56332803747157e-27	Pro-Inflam Mo/Neu	Gm20685
1.03408012275425e-21	2.69213803674918	0.17	124	2.4733128376036e-17	Pro-Inflam Mo/Neu	Gm5914
8.72288744584678e-18	2.6913594391502	31	0	0.000000000000208634021929763	Pro-Inflam Mo/Neu	Gm47927
1.87480223602266e-48	2.68860664149058	87	1	4.48415198811899e-44	Pro-Inflam Mo/Neu	Gm49180
5.6631159991001e-35	2.68809879316888	0.07	3	1.35450408466476e-30	Pro-Inflam Mo/Neu	1700029J03Rik
5.94502200546979e-21	2.68658488546031	0.42	0.32	1.42193036326826e-16	Pro-Inflam Mo/Neu	Gm7854
1.95114399793545e-29	2.68539274085102	474	0.38	4.66674621426201e-25	Pro-Inflam Mo/Neu	Gm36723
2.28988790446843e-65	2.68371396857974	99	4	5.4769538899076e-61	Pro-Inflam Mo/Neu	Gm47031
4.34904487759266e-99	2.67977668967138	163	29	1.04020455382261e-94	Pro-Inflam Mo/Neu	Gm34777
4.75014987967419e-21	2.67733983250062	391	326	1.13614084822047e-16	Pro-Inflam Mo/Neu	Tmc4
1.09114255865381e-103	2.67676990693329	0.09	0	2.60979477178818e-99	Pro-Inflam Mo/Neu	Fabp6
1.18134705678478e-20	2.67579227359841	42	3	2.82554589041784e-16	Pro-Inflam Mo/Neu	Gm44939
3.08579866852886e-68	2.67422815292518	361	157	7.38061325538733e-64	Pro-Inflam Mo/Neu	Sytl3
1.93425007443221e-15	2.67390016964706	0.08	26	0.0000000000462633932802695	Pro-Inflam Mo/Neu	Gm4881
0.00000000537889880592723	2.67029469133064	42	0	0.000128652501640167	Pro-Inflam Mo/Neu	A730020M07Rik
5.9401247253575e-20	2.66961777106755	35	0	1.42075903181101e-15	Pro-Inflam Mo/Neu	Mrgpra9
5.9401247253575e-20	2.66961777106755	35	0	1.42075903181101e-15	Pro-Inflam Mo/Neu	Wfdc15b
2.84630116948791e-38	2.66876494465127	72	1	6.80778313718118e-34	Pro-Inflam Mo/Neu	4930405O22Rik
8.56713275031144e-32	2.66864090062796	509	393	2.04908681121949e-27	Pro-Inflam Mo/Neu	Rps6ka2
1.84110477958309e-28	2.66850121051767	64	2	4.40355441180683e-24	Pro-Inflam Mo/Neu	Fam81a
6.68252472544339e-56	2.66835156279374	0.58	483	1.59832626383155e-51	Pro-Inflam Mo/Neu	Ccpg1
0.0000000000516851820199573	2.66800528184181	18	0	0.00000123620618355334	Pro-Inflam Mo/Neu	Gm10570
0.0000000403491186251588	2.66645842434753	56	1	0.000965070219276548	Pro-Inflam Mo/Neu	Slc26a4
1.64848018585364e-45	2.66487836528441	132	23	3.94283490852473e-41	Pro-Inflam Mo/Neu	Ramp2
8.01777452860029e-60	2.66362618655695	111	2	1.91769131175062e-55	Pro-Inflam Mo/Neu	Gm44949
1.22788328046613e-23	2.66338528705822	395	344	2.9368512302189e-19	Pro-Inflam Mo/Neu	Psd
0.00000000000285134864954143	2.66208182750775	22	0	0.0000000681985569997318	Pro-Inflam Mo/Neu	4930407I19Rik
0	2.66061475999615	889	761	0	Pro-Inflam Mo/Neu	Sgms2
1.49236194704443e-222	2.65886238988133	776	592	3.56943130494087e-218	Pro-Inflam Mo/Neu	Trem3
7.55514339981612e-21	2.65860651468905	443	391	1.80703919836802e-16	Pro-Inflam Mo/Neu	Id1
5.98553117551502e-65	2.65678524128141	128	23	1.43161934655968e-60	Pro-Inflam Mo/Neu	Gm47216
0.00000000195467521609014	2.65531137592726	247	251	0.0000467519218184439	Pro-Inflam Mo/Neu	Gm8013
2.05613587345948e-85	2.65204994829788	683	509	4.91786578214039e-81	Pro-Inflam Mo/Neu	Ddit3
2.80760460658052e-82	2.65198024596414	84	0.01	6.71522869801928e-78	Pro-Inflam Mo/Neu	Nme5
4.99144299261171e-43	2.65079663569118	238	123	1.19385333497287e-38	Pro-Inflam Mo/Neu	Capns2
3.60524252258145e-112	2.64949947279744	663	425	8.6230190655103e-108	Pro-Inflam Mo/Neu	Hist1h2bc
1.51097918908604e-41	2.6477951921415	182	65	3.613960024456e-37	Pro-Inflam Mo/Neu	B4galnt2
1.35212639627696e-37	2.64727683399938	67	0	3.23401591461524e-33	Pro-Inflam Mo/Neu	1700027A15Rik
3.46162274149308e-54	2.64697382753105	481	296	8.27950927310315e-50	Pro-Inflam Mo/Neu	Dach1
1.13761482545685e-52	2.64633619081148	145	37	2.72094713952771e-48	Pro-Inflam Mo/Neu	Gm15558
0.0000019537094284011	2.6439048088992	11	1	0.0467288221084974	Pro-Inflam Mo/Neu	Gfra1
0.000000679714991846416	2.64316781235902	231	263	0.0162574231749826	Pro-Inflam Mo/Neu	Selp
7.70386374501787e-22	2.64132775717475	0.04	0	1.84261013053337e-17	Pro-Inflam Mo/Neu	Gm31818
2.18810660880033e-63	2.63970714301991	115	1	5.23351338692863e-59	Pro-Inflam Mo/Neu	Gm14243
1.36134033078698e-127	2.63926283613981	698	556	3.25605380317629e-123	Pro-Inflam Mo/Neu	Fas
6.89192308419157e-126	2.63873671353439	108	35	1.64841016327694e-121	Pro-Inflam Mo/Neu	D830036C21Rik
1.16229135060661e-30	2.63732108178677	288	128	2.77996845238089e-26	Pro-Inflam Mo/Neu	Ppm1n
7.77052632465805e-36	2.63235516613512	64	0	1.85855448633171e-31	Pro-Inflam Mo/Neu	Trpc6
1.33758800608145e-95	2.63158769827322	197	46	3.19924299294562e-91	Pro-Inflam Mo/Neu	Sytl1
1.55755451704457e-114	2.62946582171459	136	3	3.7253588938672e-110	Pro-Inflam Mo/Neu	Ubash3a
2.60497567989357e-61	2.62833169229954	0.2	23	6.23058083116945e-57	Pro-Inflam Mo/Neu	C130040N14Rik
3.10756272837212e-44	2.62437809536529	0.08	0	7.43266853372042e-40	Pro-Inflam Mo/Neu	Gm20556
3.34792177664904e-16	2.62425497160899	452	384	0.00000000000800755930538917	Pro-Inflam Mo/Neu	Gm26532
0.0000000000118178912970519	2.62391443885111	119	85	0.000000282660324042888	Pro-Inflam Mo/Neu	Gm47552
0.0000000000245381964217452	2.62323471383329	322	0.27	0.000000586904582015303	Pro-Inflam Mo/Neu	9430060I03Rik
2.86798665283155e-21	2.62194147394389	0.04	1	6.85965047624251e-17	Pro-Inflam Mo/Neu	Ano4
2.80824572722269e-97	2.61948426848363	171	1	6.71676213037123e-93	Pro-Inflam Mo/Neu	Stxbp5l
0.0000000000490988453390269	2.61784597741308	45	85	0.00000117434618281885	Pro-Inflam Mo/Neu	Slc25a29
2.79724737834849e-71	2.61537469693802	134	4	6.69045627953392e-67	Pro-Inflam Mo/Neu	Adam28
8.10641620051916e-25	2.61335524782273	37	0	1.93889262684017e-20	Pro-Inflam Mo/Neu	Lhx1os
6.00204853379896e-34	2.61254286145935	0.07	4	1.43556996831404e-29	Pro-Inflam Mo/Neu	Cyp21a1
0.00000102844451419086	2.61185193026578	343	306	0.024598335890417	Pro-Inflam Mo/Neu	Sag
2.24582184899847e-61	2.60971424079233	114	2	5.37155669843453e-57	Pro-Inflam Mo/Neu	Ptprt
1.44390128695706e-181	2.60553892889041	65	8	3.4535230981439e-177	Pro-Inflam Mo/Neu	Gm45605
0.0000000586961982800282	2.604171637259	41	49	0.00140389567046171	Pro-Inflam Mo/Neu	Gm15395
6.53488681787619e-23	2.60329076566456	432	292	1.56301422909963e-18	Pro-Inflam Mo/Neu	Gm34086
9.32389310018592e-88	2.60297908367334	128	55	2.23008875170247e-83	Pro-Inflam Mo/Neu	Gm10160
4.50306639971945e-23	2.60258294446625	444	297	1.0770434214849e-18	Pro-Inflam Mo/Neu	Isg20
6.30724806821296e-43	2.60256291616722	82	13	1.50856759295517e-38	Pro-Inflam Mo/Neu	Ccdc170
0.00000000000156926828406412	2.60138908377757	391	0.33	0.0000000375337588182455	Pro-Inflam Mo/Neu	Gm37168
6.54757514432223e-30	2.59848048800345	58	1	1.56604902301899e-25	Pro-Inflam Mo/Neu	Gm49171
6.15676084327295e-31	2.59731149492138	0.13	14	1.47257405849402e-26	Pro-Inflam Mo/Neu	Dbil5
0.000000000000130485148047052	2.59705689735181	32	4	0.00000000312094377098938	Pro-Inflam Mo/Neu	1700060O08Rik
2.7100742959711e-50	2.59573382726818	34	33	6.48195570110368e-46	Pro-Inflam Mo/Neu	Gm20463
1.24894597515633e-32	2.59477545936584	87	112	2.98722898337891e-28	Pro-Inflam Mo/Neu	2310043M15Rik
4.29939520181288e-31	2.59308120901333	152	97	1.0283293443696e-26	Pro-Inflam Mo/Neu	Gm36037
7.66649042213469e-137	2.59256247237246	217	9	1.83367117916618e-132	Pro-Inflam Mo/Neu	Gm11963
3.53435793513642e-15	2.59067000930991	165	64	0.000000000084534773092593	Pro-Inflam Mo/Neu	Fscn2
2.41662145367771e-280	2.58851810152177	0.84	656	5.78007519290633e-276	Pro-Inflam Mo/Neu	Ifitm1
0.0000000000465667952874836	2.58798879058484	107	2	0.00000111378460968603	Pro-Inflam Mo/Neu	4933413J09Rik
7.09371419898213e-75	2.58722687003963	161	35	1.69667456211254e-70	Pro-Inflam Mo/Neu	Kcnmb1
1.58661062984496e-103	2.58713816872428	136	15	3.79485530446318e-99	Pro-Inflam Mo/Neu	Pik3c2b
1.08428528915409e-81	2.5855788151741	152	4	2.59339355459876e-77	Pro-Inflam Mo/Neu	Got1l1
0.000000000142077457250129	2.58521773142291	18	0	0.00000339820862250858	Pro-Inflam Mo/Neu	Gm47447
1.80850525176888e-49	2.58410442497939	0.52	442	4.32558286118081e-45	Pro-Inflam Mo/Neu	Zeb1
4.36278967139868e-18	2.58132338021154	116	121	0.000000000000104349203360514	Pro-Inflam Mo/Neu	5031434O11Rik
1.61705408477452e-44	2.5807841062264	69	2	3.8676699599637e-40	Pro-Inflam Mo/Neu	Gm15597
1.11205084783977e-23	2.58045245388309	0.39	275	2.65980321786317e-19	Pro-Inflam Mo/Neu	Sec22c
0.00000000000148549726538681	2.57948575560734	0.19	173	0.0000000355301235935216	Pro-Inflam Mo/Neu	Gm50071
1.16288507084976e-29	2.57922546139493	161	65	2.78138851245845e-25	Pro-Inflam Mo/Neu	Tex45
6.18543926767846e-61	2.57912437236049	65	0	1.47943336404333e-56	Pro-Inflam Mo/Neu	Gm36787
1.60728188014037e-31	2.57880425566075	58	1	3.84429680091974e-27	Pro-Inflam Mo/Neu	Gm6602
0	2.57751684875831	0.88	726	0	Pro-Inflam Mo/Neu	Trem1
4.95633368440972e-296	2.57749491653972	853	703	1.18545589063712e-291	Pro-Inflam Mo/Neu	Igf1r
4.12137616817284e-28	2.57671832328372	0.33	258	9.85750751903579e-24	Pro-Inflam Mo/Neu	Pik3ip1
4.6215163583874e-150	2.57528605838445	154	49	1.1053742825991e-145	Pro-Inflam Mo/Neu	Gja5
3.26986912216536e-38	2.57480607430579	448	286	7.82087296639511e-34	Pro-Inflam Mo/Neu	4930459C07Rik
3.40598050229492e-21	2.57033563193507	37	0	8.14642416538898e-17	Pro-Inflam Mo/Neu	Dcdc2a
2.90521965481111e-50	2.56808089036126	303	105	6.94870437037722e-46	Pro-Inflam Mo/Neu	Ifit1bl2
2.36235854562303e-41	2.56476779246391	85	5	5.65028916942115e-37	Pro-Inflam Mo/Neu	Trim43a
5.81015866171531e-46	2.5647373727179	87	2	1.38967374870907e-41	Pro-Inflam Mo/Neu	Gm43666
1.4680683451811e-29	2.56376845111787	288	223	3.51132586800415e-25	Pro-Inflam Mo/Neu	Gm43964
1.27856767252665e-72	2.56131463386794	586	509	3.05807815914924e-68	Pro-Inflam Mo/Neu	Nudt4
1.31684346314152e-36	2.55849577340836	387	292	3.1496261951419e-32	Pro-Inflam Mo/Neu	Vsig10
7.98001307004191e-109	2.55831760604104	267	59	1.90865952609262e-104	Pro-Inflam Mo/Neu	Btnl2
3.28462954063645e-36	2.55796151932869	74	4	7.85617693529427e-32	Pro-Inflam Mo/Neu	Gm45570
1.20214881093376e-29	2.55565284987654	53	0	2.87529952599136e-25	Pro-Inflam Mo/Neu	Vmn2r17
4.99305610986561e-102	2.55558982901783	154	11	1.19423916035766e-97	Pro-Inflam Mo/Neu	Wnt8a
3.79102298385992e-17	2.5554229099463	472	413	0.000000000000906736877279616	Pro-Inflam Mo/Neu	Ntng2
0.000000000000590406233304632	2.55441063200232	353	296	0.0000000141213362881802	Pro-Inflam Mo/Neu	Yes1
3.85938828558712e-76	2.55276208711211	99	2	9.23088490146729e-72	Pro-Inflam Mo/Neu	Gm10440
1.28279438756564e-75	2.5526296153088	58	6	3.0681876161795e-71	Pro-Inflam Mo/Neu	Gm20616
6.41730117377812e-16	2.55161560010942	242	232	0.0000000000153489009474425	Pro-Inflam Mo/Neu	Tnik
3.82859669542751e-98	2.55042898987491	146	7	9.15723757612353e-94	Pro-Inflam Mo/Neu	Gm22000
1.15004059842865e-26	2.55020609975682	109	29	2.75066710332163e-22	Pro-Inflam Mo/Neu	Nrg3
6.76297729361901e-58	2.54940565547658	322	98	1.61756890908779e-53	Pro-Inflam Mo/Neu	Gm12981
3.06106455864232e-18	2.5480961250146	282	222	0.000000000000073214542113607	Pro-Inflam Mo/Neu	Lrrc18
2.04159430383618e-95	2.54628779911487	251	0.03	4.88308525591536e-91	Pro-Inflam Mo/Neu	Trac
1.26999255470662e-59	2.54074361104139	98	0	3.03756819234729e-55	Pro-Inflam Mo/Neu	1700125H20Rik
1.27170458906176e-27	2.53731487773881	307	173	3.04166303611793e-23	Pro-Inflam Mo/Neu	Gm1647
2.71302820683893e-18	2.53593999025298	223	218	0.0000000000000648902086511736	Pro-Inflam Mo/Neu	Grm1
1.70437336895119e-74	2.53557885606756	594	455	4.07652022385745e-70	Pro-Inflam Mo/Neu	Cd82
2.13437452534835e-43	2.53516950127063	156	31	5.10499698972818e-39	Pro-Inflam Mo/Neu	Prr33
0.00000000000115673860352229	2.53355008658751	51	2	0.0000000276668739190462	Pro-Inflam Mo/Neu	Wscd1
6.80173457891014e-50	2.5330455778701	102	48	1.62683887658373e-45	Pro-Inflam Mo/Neu	Gm42556
0.0000000000723980242206075	2.53296605448581	223	209	0.00000173161594330849	Pro-Inflam Mo/Neu	Gm13571
2.52602346712411e-65	2.53221129056268	287	122	6.04174292866745e-61	Pro-Inflam Mo/Neu	Gm34853
9.0942449421091e-46	2.53211983235212	173	3	2.17516150525365e-41	Pro-Inflam Mo/Neu	Gm48900
0.000000000289261076548696	2.53155774337517	298	209	0.0000069185464288917	Pro-Inflam Mo/Neu	Tgif2
1.27260011310271e-49	2.53000797364865	1	32	3.04380495051906e-45	Pro-Inflam Mo/Neu	Lipt1
6.25382206095025e-41	2.52639776563475	296	209	1.49578916053808e-36	Pro-Inflam Mo/Neu	Necab2
3.20780530270492e-55	2.52546425890915	201	43	7.67242872300962e-51	Pro-Inflam Mo/Neu	H3f3aos
1.02137584739532e-41	2.52544478276404	553	434	2.44292675180014e-37	Pro-Inflam Mo/Neu	A630001O12Rik
0.00000000000360057175178431	2.52314136806457	65	12	0.000000086118475159177	Pro-Inflam Mo/Neu	Lmo7
6.4963915714328e-44	2.52050562163196	503	346	1.5538069360553e-39	Pro-Inflam Mo/Neu	Astl
0	2.52043824520988	907	767	0	Pro-Inflam Mo/Neu	Egr1
3.0872769310309e-40	2.5198100070248	83	47	7.3841489636397e-36	Pro-Inflam Mo/Neu	2810442N19Rik
1.0077543873533e-39	2.51963889556537	26	0	2.41034694367162e-35	Pro-Inflam Mo/Neu	A930014E10Rik
0.00000000000540589701426706	2.51778537397802	116	0.07	0.00000012929824478724	Pro-Inflam Mo/Neu	Cnih2
1.60619081330413e-64	2.51747763111576	175	8	3.84168718726083e-60	Pro-Inflam Mo/Neu	Syt16
8.40922715898439e-56	2.51639953103975	333	165	2.01131895188589e-51	Pro-Inflam Mo/Neu	Pxylp1
1.90671642902543e-22	2.5154764462539	89	42	4.56048435494303e-18	Pro-Inflam Mo/Neu	4930431P03Rik
2.57079938209697e-125	2.51504368819068	627	501	6.14883796209953e-121	Pro-Inflam Mo/Neu	Gm26740
1.00964416841825e-39	2.51417834539306	157	72	2.41486692202278e-35	Pro-Inflam Mo/Neu	Crtac1
1.29968547598304e-86	2.51409360045672	582	595	3.10858772145623e-82	Pro-Inflam Mo/Neu	Cd33
1.12491865266145e-26	2.51309592492118	0.02	2	2.69058043343566e-22	Pro-Inflam Mo/Neu	Rdh1
3.27918776073959e-57	2.5104576115978	201	62	7.84316128613695e-53	Pro-Inflam Mo/Neu	Mapk4
2.16192374416164e-66	2.51044532302029	177	14	5.17088921128581e-62	Pro-Inflam Mo/Neu	Nmur1
0.000000000204585157648613	2.50879819376544	7	48	0.00000489326780063951	Pro-Inflam Mo/Neu	Gm50211
1.50083036869816e-261	2.50719569142868	824	687	3.58968607585227e-257	Pro-Inflam Mo/Neu	Cd300lf
2.37683378015548e-28	2.50655083082968	53	1	5.68491103537588e-24	Pro-Inflam Mo/Neu	Lrrc3b
1.68071262952116e-67	2.50614851198347	2	57	4.0199284672887e-63	Pro-Inflam Mo/Neu	Trim43c
0.00000000000214353177045397	2.50555256323534	21	0	0.0000000512689928857181	Pro-Inflam Mo/Neu	Gm48746
8.59521204761753e-41	2.50348398461784	117	23	2.05580281754916e-36	Pro-Inflam Mo/Neu	Dnase2b
7.09882218994996e-61	2.50314596471392	0.05	0.02	1.69789629139223e-56	Pro-Inflam Mo/Neu	Slc34a1
2.77827858833171e-19	2.50304137654382	441	0.37	6.64508672757179e-15	Pro-Inflam Mo/Neu	Ifitm10
0.000000371114306205895	2.5023393222244	4	0.02	0.00887631197583259	Pro-Inflam Mo/Neu	Misp
8.5801429838235e-39	2.50229965120673	236	133	2.05219859887091e-34	Pro-Inflam Mo/Neu	9830144P21Rik
5.86993032727177e-41	2.49842236090986	182	56	1.40396993567686e-36	Pro-Inflam Mo/Neu	Tmprss6
1.40712879330487e-40	2.49789971111502	0.08	3	3.36557064782659e-36	Pro-Inflam Mo/Neu	Gm11579
3.34124316018251e-83	2.49721154423013	314	138	7.99158539052452e-79	Pro-Inflam Mo/Neu	A230108P19Rik
0.000000000000437929437959027	2.49713293912065	351	303	0.000000010474396297104	Pro-Inflam Mo/Neu	Gm20139
0	2.49634438834213	936	875	0	Pro-Inflam Mo/Neu	Marcksl1
1.20002024495182e-27	2.49445562191406	399	297	2.87020842187577e-23	Pro-Inflam Mo/Neu	Cystm1
0.000000000163656052965294	2.49419496653368	276	202	0.00000391432547482389	Pro-Inflam Mo/Neu	Gm16175
0.00000000000123732540485881	2.49188103343123	405	303	0.000000029594349033413	Pro-Inflam Mo/Neu	Trp53inp1
0.0000000000432217691404043	2.4912994551681	328	158	0.00000103377827430019	Pro-Inflam Mo/Neu	Gm50394
0.000000000000779539477394518	2.49098351071686	103	43	0.0000000186450252203221	Pro-Inflam Mo/Neu	Ttc25
1.47975962689851e-80	2.4905510317872	258	118	3.53928907561586e-76	Pro-Inflam Mo/Neu	Tlcd1
7.66236554424019e-36	2.48946611832447	0.56	432	1.83268459087137e-31	Pro-Inflam Mo/Neu	Hist1h1c
5.36097424269258e-46	2.48898636231048	82	0	1.28223781936721e-41	Pro-Inflam Mo/Neu	Rfx6
4.00495001138467e-22	2.48876738989967	422	213	9.57903943722987e-18	Pro-Inflam Mo/Neu	Trim39
5.22228399883899e-36	2.48783031902646	537	437	1.24906588684231e-31	Pro-Inflam Mo/Neu	Gm4107
0.000000175222594339013	2.48731450670493	0.3	199	0.00419097401140052	Pro-Inflam Mo/Neu	Gm16093
8.85748740660638e-17	2.48730492570091	397	0.28	0.00000000000211853383791211	Pro-Inflam Mo/Neu	Ppp1r3b
2.65322305820155e-35	2.48673214322897	215	145	6.34597891060646e-31	Pro-Inflam Mo/Neu	Carns1
2.33874248066878e-82	2.48663794374579	0.14	3	5.59380426526359e-78	Pro-Inflam Mo/Neu	Mapk8ip1
4.05676556334036e-17	2.48662811296074	365	301	0.000000000000970297187439746	Pro-Inflam Mo/Neu	Trcg1
7.69458012426975e-34	2.48659601171742	0.53	448	1.84038967412284e-29	Pro-Inflam Mo/Neu	Gm14963
7.82871659705281e-88	2.48416659697926	206	35	1.87247243568309e-83	Pro-Inflam Mo/Neu	Camk1g
1.08493305625366e-39	2.48351854388505	317	198	2.5949428839475e-35	Pro-Inflam Mo/Neu	Xrcc5
2.89762141384713e-31	2.48184944735464	205	167	6.93053089763957e-27	Pro-Inflam Mo/Neu	Gm13431
1.22703659136678e-19	2.48084551534143	269	224	2.93482611923106e-15	Pro-Inflam Mo/Neu	Gm26728
9.3213095237896e-71	2.47565205650585	709	631	2.2294708119e-66	Pro-Inflam Mo/Neu	Ikbke
0.00000000027923635983327	2.47457569552525	364	298	0.00000667877525449216	Pro-Inflam Mo/Neu	D330023K18Rik
9.07400703586794e-52	2.47328211540096	0.18	0.09	2.17032100283889e-47	Pro-Inflam Mo/Neu	Tmem184a
0.000000000198783974073675	2.47310635305173	11	0	0.00000475451509189417	Pro-Inflam Mo/Neu	Pmfbp1
8.25367674329016e-47	2.47238696138107	39	0	1.97411440346014e-42	Pro-Inflam Mo/Neu	Ttc30a2
3.39350520813096e-15	2.47134377834438	0.31	178	0.0000000000811658575680763	Pro-Inflam Mo/Neu	Efcab5
3.52051713253336e-57	2.47102326252364	274	111	8.4203728775933e-53	Pro-Inflam Mo/Neu	Gm41206
9.63051347402717e-65	2.47097536806586	117	11	2.30342621271782e-60	Pro-Inflam Mo/Neu	Gm32568
0.000000000000179227330153809	2.47022919863788	333	0.22	0.0000000042867592826188	Pro-Inflam Mo/Neu	Gm6598
0.0000000567350463204093	2.47017051972858	192	216	0.00135698883789155	Pro-Inflam Mo/Neu	Gm42701
3.4038747014358e-102	2.46841728828254	144	0.02	8.14138751089416e-98	Pro-Inflam Mo/Neu	Prss57
4.44283113018561e-59	2.46597061390303	369	202	1.06263634971779e-54	Pro-Inflam Mo/Neu	Gm42699
7.87092256268621e-77	2.46595058094532	319	104	1.88256725854329e-72	Pro-Inflam Mo/Neu	Gm47903
0.000000191435890389392	2.46324647456416	135	131	0.00457876362633349	Pro-Inflam Mo/Neu	Gm17098
6.68150108200754e-120	2.46322383065305	205	0.09	1.59808142879456e-115	Pro-Inflam Mo/Neu	Gm29478
3.27308656112934e-41	2.46194724286453	57	2	7.82856843690917e-37	Pro-Inflam Mo/Neu	Gm20735
4.4679227773752e-38	2.46133478033361	68	0	1.0686377698926e-33	Pro-Inflam Mo/Neu	Tktl2
9.95684266080317e-21	2.46072415617499	36	0	2.3814776276109e-16	Pro-Inflam Mo/Neu	1700010B13Rik
5.67222011919415e-79	2.46042564168218	265	55	1.35668160810886e-74	Pro-Inflam Mo/Neu	G630030J09Rik
1.15810783840571e-86	2.45934801819173	102	0.01	2.76996232789879e-82	Pro-Inflam Mo/Neu	Gm48610
5.82470585399305e-66	2.45925985272996	281	113	1.39315314615806e-61	Pro-Inflam Mo/Neu	9530097N15Rik
1.19758651942544e-48	2.45762165586711	107	9	2.86438743716177e-44	Pro-Inflam Mo/Neu	Gm44123
0.0000000000360758055372829	2.45723886838144	382	284	0.000000862861116840733	Pro-Inflam Mo/Neu	Gca
0	2.45722160384243	921	824	0	Pro-Inflam Mo/Neu	Lmnb1
0.00000145533810482217	2.45708811818687	57	41	0.0348087767911367	Pro-Inflam Mo/Neu	Gm15420
3.24316003151493e-26	2.45700695121119	237	133	7.7569901633774e-22	Pro-Inflam Mo/Neu	Nyx
0.0000000486359201399923	2.45675254391216	343	231	0.00116327393790834	Pro-Inflam Mo/Neu	Gcc1
0	2.45584900869173	867	789	0	Pro-Inflam Mo/Neu	Mxd1
0.0000000000109402700869472	2.45558044320578	39	0.01	0.000000261669379939603	Pro-Inflam Mo/Neu	Gm15862
1.08508841156198e-44	2.4544989200764	283	176	2.59531446277395e-40	Pro-Inflam Mo/Neu	Serpine3
1.74940734138929e-36	2.45345236176843	293	195	4.18423247913489e-32	Pro-Inflam Mo/Neu	Ppp1r16b
0.00000000598675817328579	2.45310139052363	2	35	0.00014319128198865	Pro-Inflam Mo/Neu	4930515G01Rik
0.0000000000000647709304161145	2.4525887552034	103	19	0.00000000154919111369263	Pro-Inflam Mo/Neu	Gm3942
2.52894895010472e-40	2.45225481030699	572	434	6.04874009886046e-36	Pro-Inflam Mo/Neu	Batf
3.84546152761158e-29	2.45140273704027	536	412	9.19757488174139e-25	Pro-Inflam Mo/Neu	Pkd1l2
1.91010119948309e-89	2.45078911528245	633	558	4.56858004892365e-85	Pro-Inflam Mo/Neu	Sirpb1b
5.53537621116195e-17	2.45035344211532	37	36	0.00000000000132395128218571	Pro-Inflam Mo/Neu	Podxl
0.000000892339029579424	2.44956715983873	358	293	0.0213429649094807	Pro-Inflam Mo/Neu	Aqp9
1.25317803330689e-29	2.44629732769939	33	0.01	2.99735122006343e-25	Pro-Inflam Mo/Neu	D430041D05Rik
5.67120991852255e-38	2.44622662711505	19	1	1.35643998831222e-33	Pro-Inflam Mo/Neu	Gm47839
2.32532993421655e-123	2.44516418397906	677	595	5.56172413665915e-119	Pro-Inflam Mo/Neu	Ypel3
0.000000000000670365662724255	2.44434659012608	456	465	0.0000000160338059210387	Pro-Inflam Mo/Neu	Ebi3
2.12751852175795e-54	2.44318892891926	677	666	5.08859880034066e-50	Pro-Inflam Mo/Neu	Cks2
1.65731194325321e-36	2.44198049774875	0.33	145	3.96395870587302e-32	Pro-Inflam Mo/Neu	Arhgap27os3
9.22177321826672e-30	2.44107871819144	513	353	2.20566371834503e-25	Pro-Inflam Mo/Neu	Mrnip
1.34315754358262e-55	2.43924971473997	94	4	3.21256421274092e-51	Pro-Inflam Mo/Neu	Mogat2
1.11046939262637e-91	2.43678228036473	154	76	2.65602069328376e-87	Pro-Inflam Mo/Neu	Zfp473
3.65519991954972e-15	2.43650596551411	12	0	0.0000000000874250716757903	Pro-Inflam Mo/Neu	Spag6l
0.000000000000604072075246829	2.43562400202106	404	321	0.0000000144481958957537	Pro-Inflam Mo/Neu	A730081D07Rik
0.0000000000000118038529095154	2.43395230176881	402	279	0.00000000028232455388979	Pro-Inflam Mo/Neu	Gm15614
1.64300066246895e-25	2.43279840085132	0.04	0	3.92972898449324e-21	Pro-Inflam Mo/Neu	Gm11335
5.81421055631009e-44	2.43224740229798	241	214	1.39064288085825e-39	Pro-Inflam Mo/Neu	Impg2
1.56118385764152e-16	2.43149865446072	83	95	0.00000000000373403955070698	Pro-Inflam Mo/Neu	C030032O16Rik
2.43179462645017e-44	2.42806938647027	81	1	5.81636638754352e-40	Pro-Inflam Mo/Neu	Acnat1
3.49957194788945e-17	2.42774445972429	416	334	0.000000000000837027618496199	Pro-Inflam Mo/Neu	Musk
1.31030770234681e-19	2.42708892046174	113	61	3.1339939624731e-15	Pro-Inflam Mo/Neu	Dnajc28
2.46032750598332e-69	2.42627089729663	171	14	5.8846113288109e-65	Pro-Inflam Mo/Neu	1700095A13Rik
1.83411908293257e-21	2.42476551191668	92	1	4.38684602255811e-17	Pro-Inflam Mo/Neu	Gm21123
2.25944852136192e-30	2.42440854955407	316	204	5.40414897339343e-26	Pro-Inflam Mo/Neu	1700112H15Rik
3.93956286334252e-25	2.42391381487814	19	33	9.42264645654265e-21	Pro-Inflam Mo/Neu	A1cf
2.11532235209986e-17	2.42298137053854	406	314	0.000000000000505942800175244	Pro-Inflam Mo/Neu	Rhof
2.22892724348599e-34	2.42283272505431	113	14	5.3311481809698e-30	Pro-Inflam Mo/Neu	Shisa3
2.07125129000832e-32	2.42256562701742	502	389	4.9540188354419e-28	Pro-Inflam Mo/Neu	4930469K13Rik
6.58827052935362e-71	2.42256287404509	279	63	1.5757825452108e-66	Pro-Inflam Mo/Neu	Ncam1
3.74125204583898e-24	2.42178958089414	0.04	0	8.94832664323766e-20	Pro-Inflam Mo/Neu	Clec3b
2.79162366822905e-82	2.41885423852719	155	2	6.67700548967024e-78	Pro-Inflam Mo/Neu	Palmd
1.39347080473381e-132	2.41863415807696	362	56	3.33290347076233e-128	Pro-Inflam Mo/Neu	Gm17088
5.44501778433043e-52	2.41760681269354	613	477	1.30233935365615e-47	Pro-Inflam Mo/Neu	Irf1
4.75628648581327e-97	2.41710058699273	681	625	1.13760860167682e-92	Pro-Inflam Mo/Neu	Gadd45a
7.75461660323807e-16	2.41620340729129	445	411	0.0000000000185474919916248	Pro-Inflam Mo/Neu	Rnd1
1.47687682347802e-198	2.41325218276899	789	627	3.53239398639473e-194	Pro-Inflam Mo/Neu	Nfkbid
7.55400992853766e-17	2.41266703292874	0.02	54	0.00000000000180676809470764	Pro-Inflam Mo/Neu	Arl13a
3.25107559377281e-32	2.41247532666639	64	3	7.77592260518582e-28	Pro-Inflam Mo/Neu	Oosp1
1.70274707402902e-36	2.41026954071757	264	144	4.07263045166262e-32	Pro-Inflam Mo/Neu	2010110E17Rik
3.99301071559293e-21	2.40893677033174	124	0.05	9.55048302955517e-17	Pro-Inflam Mo/Neu	Gm42067
7.44363571430318e-67	2.40711029571421	155	51	1.78036879014704e-62	Pro-Inflam Mo/Neu	Cxcr3
0.0000000000034251680895402	2.40573151157335	0.25	246	0.0000000819231703656224	Pro-Inflam Mo/Neu	4931403E22Rik
1.85113726118134e-46	2.40457156822526	551	385	4.42755010129353e-42	Pro-Inflam Mo/Neu	Adgb
2.15293659930726e-75	2.40216604308492	158	43	5.14939375822311e-71	Pro-Inflam Mo/Neu	Shisa8
1.56861457262058e-301	2.40154981318817	0.93	917	3.7518123347939e-297	Pro-Inflam Mo/Neu	Ccrl2
3.64096626136399e-56	2.40102499459055	304	154	8.70846310393038e-52	Pro-Inflam Mo/Neu	Gm45472
1.81696100359936e-55	2.40051919569137	238	111	4.34580732840894e-51	Pro-Inflam Mo/Neu	Gm9967
0.0000000000000517744796858465	2.39792203053953	15	1	0.00000000123834200512608	Pro-Inflam Mo/Neu	Rapgef3os2
0.00000000118599139244159	2.39787472245806	327	334	0.000028366542124418	Pro-Inflam Mo/Neu	Gng4
1.73231387351328e-40	2.39691938435356	72	0	4.14334832266907e-36	Pro-Inflam Mo/Neu	Efcab6
1.2886552137766e-141	2.39656924726851	683	479	3.08220554031088e-137	Pro-Inflam Mo/Neu	Lrg1
2.91039782337839e-27	2.39603019117976	86	0	6.96108951395643e-23	Pro-Inflam Mo/Neu	Gm20496
8.13786481257765e-72	2.39503525323729	648	531	1.94641450587232e-67	Pro-Inflam Mo/Neu	Cebpd
2.00271995460212e-72	2.39207733738165	241	98	4.79010558741735e-68	Pro-Inflam Mo/Neu	Unc80
1.81256416286378e-126	2.3918489496757	727	0.64	4.33529096473759e-122	Pro-Inflam Mo/Neu	Orai2
1.97048099938879e-32	2.39134503257034	75	1	4.7129964543381e-28	Pro-Inflam Mo/Neu	Ccdc85a
1.63094170200724e-18	2.39003767603392	41	25	0.0000000000000390088636286091	Pro-Inflam Mo/Neu	Gm41293
1.74762588315648e-22	2.38984772714697	439	241	4.17997158733367e-18	Pro-Inflam Mo/Neu	2010013B24Rik
0.0000000305356009253605	2.38791165550718	323	312	0.000730350502932773	Pro-Inflam Mo/Neu	9330160F10Rik
2.73277712268238e-26	2.38767035297793	47	4	6.53625632203171e-22	Pro-Inflam Mo/Neu	4732490B19Rik
4.74012905015227e-60	2.38639702319513	183	101	1.13374406621542e-55	Pro-Inflam Mo/Neu	Smim41
8.66749198915398e-38	2.38258649097194	69	0	2.07309073396585e-33	Pro-Inflam Mo/Neu	Rdh8
2.39302737924648e-56	2.37990882883712	1	0.01	5.72364288568174e-52	Pro-Inflam Mo/Neu	Gm46323
1.56412686420302e-102	2.3784355439894	172	75	3.74107863380078e-98	Pro-Inflam Mo/Neu	4930597O21Rik
1.43124991611243e-34	2.37784565200893	246	118	3.42326354935772e-30	Pro-Inflam Mo/Neu	Mak
8.5949181735234e-54	2.37766822302439	212	98	2.05573252874333e-49	Pro-Inflam Mo/Neu	Car8
3.02976537696442e-105	2.37655368604683	122	1	7.2465928286235e-101	Pro-Inflam Mo/Neu	Gm48742
3.21647140235433e-18	2.37646817003402	315	243	0.0000000000000769315630015108	Pro-Inflam Mo/Neu	Gm15441
3.73316887041762e-68	2.37503061622938	98	12	8.92899330426487e-64	Pro-Inflam Mo/Neu	Tshr
0	2.37495402698471	953	916	0	Pro-Inflam Mo/Neu	Pik3ap1
1.22787640374147e-46	2.37310033527921	79	19	2.93683478246885e-42	Pro-Inflam Mo/Neu	Cdh2
5.03224198959289e-39	2.36965307021206	588	419	1.20361163907083e-34	Pro-Inflam Mo/Neu	Tfeb
1.13091934569201e-27	2.36889826087219	481	305	2.70493289102615e-23	Pro-Inflam Mo/Neu	Dgat2
1.46053493038802e-17	2.36824922686598	172	58	0.000000000000349330744650207	Pro-Inflam Mo/Neu	Gm42529
0.0000000001282180075322	2.36710899931939	387	309	0.00000306671830415516	Pro-Inflam Mo/Neu	D930030I03Rik
1.98677773609859e-15	2.36583200713016	417	302	0.0000000000475197498920061	Pro-Inflam Mo/Neu	Jaml
3.66093186392713e-162	2.36502135988472	353	69	8.7562168321409e-158	Pro-Inflam Mo/Neu	Cacna1e
4.50685176826644e-36	2.36384999952425	0	61	1.07794880593397e-31	Pro-Inflam Mo/Neu	Gm44238
1.50283406012324e-45	2.36364783712621	85	1	3.59447850500277e-41	Pro-Inflam Mo/Neu	4930562F07Rik
0.00000000000288873843477873	2.36326093928079	272	238	0.0000000690928458830376	Pro-Inflam Mo/Neu	Gm29367
0.0000000000000333554960477142	2.36165291360701	205	155	0.000000000797796754469229	Pro-Inflam Mo/Neu	Tmem170
0.00000000000470386426129927	2.36042415990926	388	245	0.000000112507025401756	Pro-Inflam Mo/Neu	Neto2
0	2.36003841420219	958	923	0	Pro-Inflam Mo/Neu	Gadd45b
0.0000000554981033771602	2.35879693700908	383	324	0.00132740363657492	Pro-Inflam Mo/Neu	4930444A19Rik
6.96415650603187e-21	2.35833245193265	37	0	1.6656869531127e-16	Pro-Inflam Mo/Neu	Rbm46os
0.00000185204635749722	2.35813629196375	232	183	0.0442972447786184	Pro-Inflam Mo/Neu	Il1f6
1.44581119686035e-26	2.35718717187932	479	351	3.45809122065058e-22	Pro-Inflam Mo/Neu	Gm34643
3.85204058320196e-31	2.35635422147656	362	275	9.21331066690245e-27	Pro-Inflam Mo/Neu	Gm9949
2.74773832234644e-25	2.35392853303411	478	336	6.57204051938823e-21	Pro-Inflam Mo/Neu	A330023F24Rik
6.67023039722263e-54	2.35279984603486	103	3	1.59538570640771e-49	Pro-Inflam Mo/Neu	Agr3
7.50217100563954e-54	2.35150975492891	548	512	1.79436926112887e-49	Pro-Inflam Mo/Neu	Igfbp6
9.85506456169489e-45	2.34993906896961	83	6	2.35713434186618e-40	Pro-Inflam Mo/Neu	Gm47271
1.19115490866395e-41	2.34900460780245	61	3	2.84900431054242e-37	Pro-Inflam Mo/Neu	1700030F04Rik
1.05968255666089e-53	2.34830850423973	265	148	2.53454873902151e-49	Pro-Inflam Mo/Neu	Popdc2
5.46268319181541e-48	2.34788400609876	11	2	1.30656456581841e-43	Pro-Inflam Mo/Neu	Timp4
1.59704735886603e-75	2.34751722862989	235	68	3.81981787293577e-71	Pro-Inflam Mo/Neu	Gm36328
0.00000000000219327191816492	2.34724705718955	0.32	294	0.0000000524586777386685	Pro-Inflam Mo/Neu	Moap1
4.06081054383567e-41	2.34618886873893	146	88	9.71264665874615e-37	Pro-Inflam Mo/Neu	Slc12a5
1.34900338121391e-28	2.34610288725773	42	0	3.22654628718743e-24	Pro-Inflam Mo/Neu	BC028471
6.63685774420674e-135	2.34537593648159	222	21	1.58740363525937e-130	Pro-Inflam Mo/Neu	Gm31108
0.00000205271286174304	2.34469508668191	329	246	0.0490967862271701	Pro-Inflam Mo/Neu	Slc36a3
0.0000000190138062751907	2.34266246988682	458	331	0.000454772218490012	Pro-Inflam Mo/Neu	Csta2
2.33124473317154e-17	2.34044356220757	65	3	0.000000000000557587115279968	Pro-Inflam Mo/Neu	Adamtsl2
0.00000000000139125346860782	2.33660901353189	154	72	0.000000033276000462162	Pro-Inflam Mo/Neu	Cntn5
1.73306082283516e-51	2.33485308803913	205	29	4.14513487605713e-47	Pro-Inflam Mo/Neu	2900009J06Rik
2.1760537035305e-16	2.3343445379068	285	225	0.00000000000520468524810425	Pro-Inflam Mo/Neu	Mturn
1.25942887169882e-32	2.33264089026257	31	1	3.01230197532925e-28	Pro-Inflam Mo/Neu	Tmod4
2.1912106252179e-16	2.33223730428873	0.37	321	0.00000000000524093757339617	Pro-Inflam Mo/Neu	Cd46
9.65967133116143e-30	2.33212527626347	159	47	2.31040018898719e-25	Pro-Inflam Mo/Neu	Klhl23
4.20379458204977e-61	2.33128326852248	392	194	1.00546358813466e-56	Pro-Inflam Mo/Neu	Gm10125
1.32214371714103e-31	2.33096261916679	63	26	3.16230334265793e-27	Pro-Inflam Mo/Neu	Gm29019
5.32354974633809e-29	2.33077718661172	201	162	1.27328662832914e-24	Pro-Inflam Mo/Neu	Zfp804a
0	2.32890109418584	919	841	0	Pro-Inflam Mo/Neu	Il1rn
0.0000000000420095176087757	2.32878793352564	418	342	0.0000010047836421667	Pro-Inflam Mo/Neu	Sephs2
0.0000000000332678091124986	2.32675088496512	343	215	0.000000795699458352741	Pro-Inflam Mo/Neu	4930455C13Rik
6.18737708834481e-44	2.32624731698622	82	0.05	1.47989685199031e-39	Pro-Inflam Mo/Neu	Armh2
3.27168463717809e-24	2.32418264702148	45	1	7.82521531520256e-20	Pro-Inflam Mo/Neu	Gm26544
8.4882651404405e-58	2.32387767137431	0.27	148	2.03022325629056e-53	Pro-Inflam Mo/Neu	Gm16043
6.41255482109732e-18	2.3215119752656	46	14	0.000000000000153375486211006	Pro-Inflam Mo/Neu	Dusp27
5.4075361947927e-36	2.32094350040774	224	178	1.29337450707052e-31	Pro-Inflam Mo/Neu	Gm15518
7.36788620247599e-50	2.32029303433309	138	26	1.76225102190821e-45	Pro-Inflam Mo/Neu	Btnl9
1.99689713816616e-203	2.31997085769018	773	658	4.77617857506581e-199	Pro-Inflam Mo/Neu	Sorl1
1.01197826747402e-43	2.31756158612884	78	0	2.42044962014435e-39	Pro-Inflam Mo/Neu	Gm10790
1.77103171614529e-53	2.3169090865001	567	532	4.2359536586763e-49	Pro-Inflam Mo/Neu	Spata13
0.000000000000478102326608029	2.3146828087915	534	457	0.0000000114352514478108	Pro-Inflam Mo/Neu	Acsl1
0.0000000000000843021824113528	2.31463726833707	183	152	0.00000000201633959891474	Pro-Inflam Mo/Neu	Rassf6
0.0000000000000139955877098372	2.31428441247024	259	241	0.000000000334746466843886	Pro-Inflam Mo/Neu	Gm16675
2.63677788935e-50	2.31267763692899	111	0.02	6.30664535574732e-46	Pro-Inflam Mo/Neu	Gm37083
1.1788392473184e-145	2.31082299382562	199	27	2.81954771173616e-141	Pro-Inflam Mo/Neu	Gm49293
0.000000078413043622656	2.31039813770463	344	283	0.00187548317736669	Pro-Inflam Mo/Neu	Gm15728
7.91851944830053e-26	2.30985186612202	428	384	1.89395148164452e-21	Pro-Inflam Mo/Neu	4930481A15Rik
5.50549089019636e-122	2.30977124412686	746	666	1.31680331111716e-117	Pro-Inflam Mo/Neu	Numb
1.28499666615982e-51	2.30967525212314	112	1	3.07345502612105e-47	Pro-Inflam Mo/Neu	Zfp599
1.23780975669054e-17	2.30800143577909	157	66	0.000000000000296059337605244	Pro-Inflam Mo/Neu	1700017D01Rik
2.85407819289025e-90	2.3062351213544	238	55	6.82638422175491e-86	Pro-Inflam Mo/Neu	4933400F21Rik
0.000000000351503530495194	2.30469004809064	8	46	0.00000840726144238406	Pro-Inflam Mo/Neu	D6Ertd474e
0.0000000000220022473679134	2.30424126004274	403	302	0.000000526249752545752	Pro-Inflam Mo/Neu	Syne2
4.46316628415132e-32	2.3036337812345	0.22	155	1.06750011184331e-27	Pro-Inflam Mo/Neu	Nupr1l
2.36650145907382e-27	2.30255939800679	1	0.01	5.66019818981275e-23	Pro-Inflam Mo/Neu	Gm29811
1.21491619962113e-66	2.30242913303697	85	2	2.90583656625382e-62	Pro-Inflam Mo/Neu	Gm10603
0.000000530444932777292	2.29833963582908	401	394	0.0126871819021673	Pro-Inflam Mo/Neu	Gtf2ird2
3.07335845705162e-31	2.29764997315208	57	0	7.35085875757606e-27	Pro-Inflam Mo/Neu	Lgr5
1.09871543669991e-38	2.29727078325053	0.58	376	2.62790758149885e-34	Pro-Inflam Mo/Neu	Cdc42ep3
5.60524794106325e-55	2.29723310560284	57	1	1.34066320254351e-50	Pro-Inflam Mo/Neu	5033417F24Rik
7.91477470079281e-26	2.29595833925786	48	1	1.89305581293562e-21	Pro-Inflam Mo/Neu	Skida1
1.22684517536159e-69	2.29526876240364	178	19	2.93436829042986e-65	Pro-Inflam Mo/Neu	Gm47666
1.892164394119e-171	2.29202988272788	304	43	4.52567879785381e-167	Pro-Inflam Mo/Neu	Camp
6.2074542803399e-21	2.29110954268374	436	301	1.4846989147717e-16	Pro-Inflam Mo/Neu	Cdh23
0.0000000763028749396474	2.28955623228319	336	253	0.00182501216280649	Pro-Inflam Mo/Neu	Cebpe
2.25407046879311e-46	2.28837052185637	102	66	5.39128574725935e-42	Pro-Inflam Mo/Neu	Gm16587
0.00000183783761991725	2.28541765353534	128	181	0.0439574001931807	Pro-Inflam Mo/Neu	Ccdc80
9.01693967057402e-18	2.28417707734185	381	193	0.000000000000215667163040789	Pro-Inflam Mo/Neu	Pdcd1lg2
2.99117948637338e-75	2.28203177592469	145	1	7.15430309550785e-71	Pro-Inflam Mo/Neu	Omp
2.87361577120547e-15	2.28188846657488	206	78	0.0000000000687311420156925	Pro-Inflam Mo/Neu	Gm10767
3.00626051693945e-52	2.28119713375156	0.19	62	7.19037390441579e-48	Pro-Inflam Mo/Neu	Ghrl
0.0000000000607423792941489	2.28116062238319	123	69	0.00000145283622795745	Pro-Inflam Mo/Neu	Gm15471
5.00472109946373e-75	2.28050187209373	37	1	1.19702919256974e-70	Pro-Inflam Mo/Neu	Grifin
0.000000264795872819873	2.28037591207873	226	261	0.00633338768610572	Pro-Inflam Mo/Neu	Cmtm8
7.72526446264462e-33	2.28033513702463	109	27	1.84772875417534e-28	Pro-Inflam Mo/Neu	Ptprb
0.0000000000178930175373777	2.27999585576839	19	0	0.000000427965193459001	Pro-Inflam Mo/Neu	Gm3772
8.75628519354149e-83	2.27886470896938	0.1	0	2.09432829259125e-78	Pro-Inflam Mo/Neu	Gm47015
0.000000000551029802012979	2.27819794443022	169	146	0.0000131795308045464	Pro-Inflam Mo/Neu	Dnajb13
1.09303412678999e-29	2.27800042384369	25	4	2.61431902445631e-25	Pro-Inflam Mo/Neu	Cpt1c
2.0970300471327e-261	2.277788556666	814	728	5.015676466732e-257	Pro-Inflam Mo/Neu	Retreg1
8.35645265183705e-70	2.27749023898378	371	167	1.99869634526639e-65	Pro-Inflam Mo/Neu	F830045P16Rik
9.00487498382376e-19	2.2763081118345	35	1	0.0000000000000215378599863097	Pro-Inflam Mo/Neu	Chrd
6.38773106565653e-20	2.27527553572938	505	392	1.52781751628373e-15	Pro-Inflam Mo/Neu	Gm41409
3.74213563318589e-21	2.27310518537216	72	33	8.95044000745401e-17	Pro-Inflam Mo/Neu	Gm48807
6.10135165022522e-22	2.27270903371363	534	476	1.45932128770087e-17	Pro-Inflam Mo/Neu	Erc1
3.91088996287722e-23	2.27174145763916	26	1	9.35406661320973e-19	Pro-Inflam Mo/Neu	4933435E02Rik
0.0000000657072500648894	2.27138560910176	25	34	0.00157158600705202	Pro-Inflam Mo/Neu	Bok
1.66439235444741e-25	2.2701958112519	69	29	3.98089363336731e-21	Pro-Inflam Mo/Neu	Atad3aos
1.83630666807378e-23	2.26917820255577	248	168	4.39207828869886e-19	Pro-Inflam Mo/Neu	Gm48591
1.05562168432867e-75	2.26850010728012	156	0.01	2.5248359445773e-71	Pro-Inflam Mo/Neu	Gm15835
1.31505648288112e-79	2.26846439901764	281	91	3.14535209575506e-75	Pro-Inflam Mo/Neu	Gm16188
9.12997370917392e-51	2.26576165089938	201	123	2.18370711176022e-46	Pro-Inflam Mo/Neu	Gm21057
7.90340996377837e-82	2.26508646563759	145	1	1.89033759513651e-77	Pro-Inflam Mo/Neu	Slc29a4
2.21599023995457e-51	2.26337796930753	62	0	5.30020545592335e-47	Pro-Inflam Mo/Neu	Gcm1
0	2.26285253861684	942	895	0	Pro-Inflam Mo/Neu	Samsn1
7.12277404191352e-26	2.26029069939367	46	0	1.70362509534488e-21	Pro-Inflam Mo/Neu	Ces2e
1.67246233256627e-21	2.25947911627899	277	142	4.00019540703201e-17	Pro-Inflam Mo/Neu	Gm15890
3.77528607473722e-22	2.25580847373512	38	0	9.02972923355649e-18	Pro-Inflam Mo/Neu	Slc4a1
4.17155861838009e-17	2.25529039352075	343	0.28	0.00000000000099775339034415	Pro-Inflam Mo/Neu	Il16
1.05825006047231e-25	2.25388537754581	287	0.1	2.53112249463767e-21	Pro-Inflam Mo/Neu	9130221H12Rik
3.21368568410574e-19	2.25276228455385	181	0.09	7.68649341924411e-15	Pro-Inflam Mo/Neu	Zglp1
0.000000000000769573333069388	2.25013441049296	325	0.28	0.0000000184066549803536	Pro-Inflam Mo/Neu	Rftn2
3.06913362641764e-17	2.24819285838765	424	371	0.00000000000073407538076657	Pro-Inflam Mo/Neu	P2ry14
0.000000000000278426373714202	2.24555643107366	31	0	0.00000000665940200649628	Pro-Inflam Mo/Neu	Sncg
1.13294107724908e-33	2.24427907547179	61	0	2.70976846856436e-29	Pro-Inflam Mo/Neu	Gm47790
2.23121953196057e-31	2.24371173090358	134	48	5.33663087654329e-27	Pro-Inflam Mo/Neu	Gm15629
4.04381912920803e-26	2.24312526145899	209	43	9.67200659323976e-22	Pro-Inflam Mo/Neu	Gm8066
0.0000010010307101152	2.2425998369891	14	2	0.0239426525245354	Pro-Inflam Mo/Neu	Gm49035
2.99403021868111e-15	2.24240636896416	0.47	379	0.0000000000716112147704147	Pro-Inflam Mo/Neu	1600010M07Rik
0.00000000000950262009344793	2.24223270721452	486	394	0.000000227283667395088	Pro-Inflam Mo/Neu	Txnip
6.55851175291976e-27	2.2393368838584	341	261	1.56866484106335e-22	Pro-Inflam Mo/Neu	Morn3
0.000000000116614366711985	2.23812688354856	384	286	0.00000278918242301727	Pro-Inflam Mo/Neu	Gm45894
1.01016475756467e-106	2.23716130035401	97	6	2.41611206714318e-102	Pro-Inflam Mo/Neu	Pnpla1os
0.00000000000800742171298011	2.2369271405734	257	128	0.000000191521512531058	Pro-Inflam Mo/Neu	Gm42982
6.78113573806139e-52	2.23684234348281	57	0	1.62191204582952e-47	Pro-Inflam Mo/Neu	Gm30381
4.59885357542536e-40	2.23476405537326	257	164	1.09995379817024e-35	Pro-Inflam Mo/Neu	Ager
1.81069813271778e-24	2.23300585249053	217	74	4.33082779383438e-20	Pro-Inflam Mo/Neu	Gm26981
0.0000000000351287442126806	2.23277293849096	415	383	0.000000840209304078895	Pro-Inflam Mo/Neu	Tg
2.16282517543257e-29	2.23208963990393	83	39	5.17304525459962e-25	Pro-Inflam Mo/Neu	Gm35551
2.82349796370634e-136	2.23167123907712	167	6	6.75324242959282e-132	Pro-Inflam Mo/Neu	Gm50276
4.21221246130654e-42	2.23113490482905	75	0	1.0074769764953e-37	Pro-Inflam Mo/Neu	9430078K24Rik
7.16349753036808e-69	2.22930043836779	131	3	1.71336533931344e-64	Pro-Inflam Mo/Neu	Peg10
1.81071864901932e-22	2.22700105720521	0.21	95	4.3308768647244e-18	Pro-Inflam Mo/Neu	Gm48079
0.000000000101928849989773	2.22540335779941	196	197	0.0000024379342340554	Pro-Inflam Mo/Neu	AC171003.1
1.02144486500263e-27	2.22430167637345	51	1	2.44309182811328e-23	Pro-Inflam Mo/Neu	Shbg
5.442471190161e-23	2.22391660127582	115	36	1.30173025926271e-18	Pro-Inflam Mo/Neu	1700013F07Rik
3.35202917126848e-19	2.22332767702725	219	202	8.01738337183994e-15	Pro-Inflam Mo/Neu	Mfsd2b
7.38164729391802e-29	2.22307313622368	51	0	1.76554239975931e-24	Pro-Inflam Mo/Neu	Dzip1l
6.25319384390495e-20	2.2216006560157	359	269	1.49563890358519e-15	Pro-Inflam Mo/Neu	Tnfrsf22
1.80956289118191e-34	2.22145941175708	608	555	4.32811252312888e-30	Pro-Inflam Mo/Neu	1600020E01Rik
4.70683109445248e-53	2.22095270887345	129	0.02	1.12577986117114e-48	Pro-Inflam Mo/Neu	Sept5
2.13809733718342e-16	2.21986851980082	28	0	0.0000000000051139012110753	Pro-Inflam Mo/Neu	Spock3
3.6627146703409e-83	2.21951494014106	184	46	8.76048094852137e-79	Pro-Inflam Mo/Neu	Klhl29
0.00000000000030602625033785	2.21948348461943	25	1	0.00000000731953585558069	Pro-Inflam Mo/Neu	Dnajb7
1.45759597582797e-25	2.21748801658102	172	106	3.48627805498535e-21	Pro-Inflam Mo/Neu	Tmigd3
2.28031469231772e-120	2.21733513750816	739	695	5.45405668108553e-116	Pro-Inflam Mo/Neu	Suco
6.27169345917635e-69	2.21692387296147	75	17	1.5000636415658e-64	Pro-Inflam Mo/Neu	Mipepos
1.7214533815907e-71	2.21438124960449	1	61	4.11737219808864e-67	Pro-Inflam Mo/Neu	Gm20161
3.8570829457084e-17	2.2135277471941	235	203	0.000000000000922537098954535	Pro-Inflam Mo/Neu	Irgc1
1.04579595358047e-189	2.21334776002726	835	0.69	2.50133476177376e-185	Pro-Inflam Mo/Neu	Cyp4f18
2.89053994341924e-16	2.21261725837732	0.39	243	0.00000000000691359343667014	Pro-Inflam Mo/Neu	Slc25a18
4.60926681468359e-35	2.21190729398081	196	169	1.10244443673602e-30	Pro-Inflam Mo/Neu	Gm4756
1.6828498786846e-157	2.21097167530578	0.29	0.09	4.02504033983782e-153	Pro-Inflam Mo/Neu	9230109A22Rik
0.00000000000333766621173793	2.2099823359288	0.34	281	0.0000000798303004523478	Pro-Inflam Mo/Neu	Peg13
2.69562896149475e-98	2.2097680043348	175	14	6.44740535010315e-94	Pro-Inflam Mo/Neu	Pbx4
0.000000000722252857971273	2.20960720614434	142	0.08	0.0000172748438569569	Pro-Inflam Mo/Neu	Ctxn1
1.03652170548396e-48	2.20853618042431	633	517	2.47915261517653e-44	Pro-Inflam Mo/Neu	Klf10
6.53578851402038e-82	2.2069186431628	158	3	1.56322989678339e-77	Pro-Inflam Mo/Neu	Cdh15
4.43710252390269e-18	2.20610414053131	196	185	0.000000000000106126618166704	Pro-Inflam Mo/Neu	Ovgp1
9.82954565018612e-74	2.20532359343408	414	169	2.35103072861152e-69	Pro-Inflam Mo/Neu	Jam2
1.31521476779773e-53	2.20431690461041	1	31	3.1457306816186e-49	Pro-Inflam Mo/Neu	Gm13421
4.74379439944359e-89	2.20335882353031	0.25	78	1.13462074445892e-84	Pro-Inflam Mo/Neu	Dnase1l3
6.42916650306003e-51	2.20215541616682	119	57	1.5377280442019e-46	Pro-Inflam Mo/Neu	Ifit3b
1.05010215456305e-29	2.20140036305155	94	152	2.5116343332839e-25	Pro-Inflam Mo/Neu	Gm17077
6.53033491400193e-38	2.19978618145856	27	0	1.56192550473098e-33	Pro-Inflam Mo/Neu	Gm17140
4.89800058282766e-29	2.19875886616403	275	233	1.17150377940072e-24	Pro-Inflam Mo/Neu	Elovl7
0.00000000122522884968134	2.19720413292459	68	24	0.0000293050236266784	Pro-Inflam Mo/Neu	Slc14a2
1.38056575250562e-36	2.19684656781881	295	224	3.30203716684295e-32	Pro-Inflam Mo/Neu	Tomt
9.94930484124506e-24	2.19152449502725	301	203	2.37967473192899e-19	Pro-Inflam Mo/Neu	Map3k9
0.000000386593837896468	2.19114682467029	0.19	147	0.00924655141480772	Pro-Inflam Mo/Neu	Cxadr
1.88869488917051e-33	2.19041193114572	66	72	4.51738043591803e-29	Pro-Inflam Mo/Neu	Gm42700
1.63825550036439e-66	2.19029901845482	356	182	3.91837950577155e-62	Pro-Inflam Mo/Neu	4933412O06Rik
2.41666897513086e-38	2.18923341617027	533	356	5.780188854718e-34	Pro-Inflam Mo/Neu	Treml4
8.14194831624852e-63	2.18726288459926	0.11	1	1.94739119828032e-58	Pro-Inflam Mo/Neu	Fndc1
7.64127285065981e-25	2.1862290575295	328	0.23	1.82763964042081e-20	Pro-Inflam Mo/Neu	Nox1
1.116922516382e-88	2.1850078003887	317	0.15	2.67145527468248e-84	Pro-Inflam Mo/Neu	Cd55
5.17298741605972e-73	2.1846070807437	218	124	1.23727513017316e-68	Pro-Inflam Mo/Neu	Adgrb1
2.63229008056074e-79	2.18426502904905	683	598	6.29591141468518e-75	Pro-Inflam Mo/Neu	Iqsec1
7.34222569447849e-180	2.18345836679068	353	86	1.75611354160536e-175	Pro-Inflam Mo/Neu	Itgae
1.4625254729306e-30	2.18319365120522	51	0.02	3.4980684261554e-26	Pro-Inflam Mo/Neu	Gm20627
1.67627829908415e-52	2.18285316812235	606	0.61	4.00932243574947e-48	Pro-Inflam Mo/Neu	Fpr2
1.6100974520069e-20	2.18221703515937	496	454	3.8510310857101e-16	Pro-Inflam Mo/Neu	Gm26885
9.26793503755545e-31	2.18147982126886	67	1	2.21670470228251e-26	Pro-Inflam Mo/Neu	BC065403
8.97296023053205e-19	2.18024794837618	0.37	217	0.0000000000000214615262793866	Pro-Inflam Mo/Neu	A130014A01Rik
1.03528133452228e-38	2.17950170399652	96	8	2.4761858959104e-34	Pro-Inflam Mo/Neu	Tmem204
0.0000000158934652521063	2.17910495407257	419	394	0.000380139901899878	Pro-Inflam Mo/Neu	Map4k2
0.000000000101930223012816	2.17849298960103	14	1	0.00000243796707402054	Pro-Inflam Mo/Neu	1700027A07Rik
0.000000158298887526553	2.17799373155014	67	35	0.0037861927918601	Pro-Inflam Mo/Neu	Tek
8.41654462037092e-32	2.17701955718471	278	165	2.01306914230032e-27	Pro-Inflam Mo/Neu	Hk1os
0.0000013708574912122	2.17689241251881	11	0	0.0327881694748133	Pro-Inflam Mo/Neu	Gm45081
4.33337844465434e-15	2.17256596582631	491	439	0.000000000103645745639242	Pro-Inflam Mo/Neu	B430306N03Rik
0.0000000000362918090877013	2.17162933927843	18	0	0.000000868027489759639	Pro-Inflam Mo/Neu	Map3k21
7.19941610758481e-22	2.17135771766636	76	25	1.72195634461213e-17	Pro-Inflam Mo/Neu	Foxd4
0.00000113136210834198	2.17107578716794	206	246	0.0270599189073235	Pro-Inflam Mo/Neu	Gm10827
1.0072560086331e-26	2.16953755467606	176	65	2.40915492144864e-22	Pro-Inflam Mo/Neu	2700054A10Rik
1.53684249393494e-17	2.16933541555803	332	315	0.000000000000367581987699358	Pro-Inflam Mo/Neu	Etohd2
1.92636290307229e-29	2.16896589443066	59	1	4.6074747915683e-25	Pro-Inflam Mo/Neu	Coro2b
1.95223880214441e-20	2.16864968413161	66	0	4.66936476696899e-16	Pro-Inflam Mo/Neu	4632428C04Rik
1.46822136726906e-51	2.16862114408898	81	1	3.51169186623413e-47	Pro-Inflam Mo/Neu	Gnat1
1.35543345074922e-15	2.16491736888416	162	166	0.0000000000324192572750198	Pro-Inflam Mo/Neu	Gm33926
5.71335826481609e-29	2.16454875695944	294	205	1.36652102977871e-24	Pro-Inflam Mo/Neu	Tbc1d10c
4.59867626779026e-30	2.16438355356717	41	1	1.09991138973007e-25	Pro-Inflam Mo/Neu	Gm15818
5.45012924549184e-20	2.16213808193483	0.2	78	1.30356191293674e-15	Pro-Inflam Mo/Neu	Gm21885
1.01503466889658e-26	2.16160645781147	384	229	2.42775992106685e-22	Pro-Inflam Mo/Neu	Mterf2
7.97700478068631e-29	2.16109879236562	323	244	1.90794000344455e-24	Pro-Inflam Mo/Neu	Gtsf2
1.44562144013119e-20	2.16064291708179	306	257	3.45763736050578e-16	Pro-Inflam Mo/Neu	Ccr3
1.20401758706049e-18	2.16062225676973	453	0.27	0.0000000000000287976926473127	Pro-Inflam Mo/Neu	Treml2
2.32622634256681e-27	2.16050399323091	235	93	5.56386816615129e-23	Pro-Inflam Mo/Neu	Gm10101
1.11861142771035e-72	2.16020203197159	0.15	32	2.67549481279763e-68	Pro-Inflam Mo/Neu	Gm11685
4.8297765963188e-60	2.16011591750814	107	0	1.15518596630753e-55	Pro-Inflam Mo/Neu	Glod5
2.9511116915054e-54	2.15970574008817	267	95	7.05846894374261e-50	Pro-Inflam Mo/Neu	Zfp566
0.000000998563105518085	2.15895639574289	15	2	0.0238836323577816	Pro-Inflam Mo/Neu	Gm36525
9.0692983952572e-44	2.15833995066094	139	15	2.16919479017762e-39	Pro-Inflam Mo/Neu	4933429H19Rik
8.19487990766191e-20	2.15690759842448	0.02	0	1.96005137631458e-15	Pro-Inflam Mo/Neu	Gm33111
0.0000000429504603677854	2.15479709599082	13	0	0.00102728911107669	Pro-Inflam Mo/Neu	Pla2g5
2.38300418337502e-18	2.15334341703509	289	211	0.0000000000000569966940579637	Pro-Inflam Mo/Neu	Gm48089
0.0000000658026085113156	2.15279928827258	411	344	0.00157386679037365	Pro-Inflam Mo/Neu	Zfp719
3.68919680807261e-36	2.15229753552943	48	7	8.82382092554808e-32	Pro-Inflam Mo/Neu	F730035M05Rik
6.41168015451893e-50	2.14993312161923	93	2	1.53354565935784e-45	Pro-Inflam Mo/Neu	Gm47210
5.56896422418079e-44	2.14986310897513	447	301	1.33198486313956e-39	Pro-Inflam Mo/Neu	Slc40a1
1.92374550508761e-70	2.14981140081381	0.03	1	4.60121449906855e-66	Pro-Inflam Mo/Neu	Plscr5
0.000000114232759681356	2.14939441085814	15	0	0.00273221914605868	Pro-Inflam Mo/Neu	Gm45495
5.53596780803504e-15	2.14922661432162	2	46	0.000000000132409278032582	Pro-Inflam Mo/Neu	Nrxn3
0.00000000728285876835665	2.14817538855461	404	359	0.000174191416021554	Pro-Inflam Mo/Neu	Acta2
2.37058505479197e-25	2.14630625252494	84	8	5.66996533405142e-21	Pro-Inflam Mo/Neu	Adig
1.71368861411029e-92	2.14422505459545	784	743	4.09880042722898e-88	Pro-Inflam Mo/Neu	Dusp2
2.14763186321971e-31	2.14418548142879	102	38	5.1367058904489e-27	Pro-Inflam Mo/Neu	4930455M05Rik
0.0000013708574912122	2.14242215071974	11	0	0.0327881694748133	Pro-Inflam Mo/Neu	Gm26774
5.54388786403532e-78	2.14219990347579	304	0.1	1.32598709931997e-73	Pro-Inflam Mo/Neu	Kcnip3
1.28332288543554e-275	2.14163498746495	844	847	3.06945167738473e-271	Pro-Inflam Mo/Neu	N4bp1
4.25275876331941e-46	2.14158930707361	135	0.03	1.01717484101074e-41	Pro-Inflam Mo/Neu	Actl7b
0.000000732034179297388	2.14073593122677	293	285	0.0175087935004349	Pro-Inflam Mo/Neu	Slco4a1
1.29682359734402e-144	2.13990804914322	0.78	666	3.10174268012743e-140	Pro-Inflam Mo/Neu	Klf2
4.00661458840007e-16	2.13945810229945	22	0	0.00000000000958302077253529	Pro-Inflam Mo/Neu	Chil4
9.42214423930713e-23	2.13829423040324	335	237	2.25358845915748e-18	Pro-Inflam Mo/Neu	Pde11a
7.52837229287989e-46	2.13706713195579	331	213	1.80063608501101e-41	Pro-Inflam Mo/Neu	D430020J02Rik
2.85095946792323e-39	2.13682978169738	233	158	6.81892485537878e-35	Pro-Inflam Mo/Neu	Adam1a
6.93068854377522e-19	2.13653457435692	0.39	256	0.0000000000000165768208590016	Pro-Inflam Mo/Neu	Ccdc146
0.00000000143073786781652	2.13552951630907	245	0.26	0.0000342203883224356	Pro-Inflam Mo/Neu	Gm5127
1.10944201343843e-35	2.13470148584094	63	1	2.65356340774205e-31	Pro-Inflam Mo/Neu	Tnn
4.90447624764062e-19	2.13344064502571	332	243	0.0000000000000117305262891068	Pro-Inflam Mo/Neu	Tanc1
7.02198419867326e-43	2.13078262634172	0.08	1	1.67951818063867e-38	Pro-Inflam Mo/Neu	Gm10097
7.02198419867326e-43	2.13078262634172	0.08	1	1.67951818063867e-38	Pro-Inflam Mo/Neu	Sh2d7
7.02198419867326e-43	2.13078262634172	0.08	1	1.67951818063867e-38	Pro-Inflam Mo/Neu	Gm30239
7.02198419867326e-43	2.13078262634172	0.08	1	1.67951818063867e-38	Pro-Inflam Mo/Neu	Fam122c
2.02235108639328e-82	2.13072140053556	694	557	4.83705932843546e-78	Pro-Inflam Mo/Neu	Gfod1
1.08776814418704e-15	2.12976585319109	365	0.22	0.0000000000260172384726657	Pro-Inflam Mo/Neu	Lpar2
2.3170379092731e-32	2.12917723439061	132	41	5.54189127139939e-28	Pro-Inflam Mo/Neu	Gm48754
2.64586499406692e-43	2.12895972674069	81	1	6.32837989280927e-39	Pro-Inflam Mo/Neu	Prrt3
1.21286766292329e-80	2.12663431705286	0.16	6	2.90093687617991e-76	Pro-Inflam Mo/Neu	Gm16299
2.53559359474056e-17	2.12463379385771	0.03	0	0.000000000000606463275990047	Pro-Inflam Mo/Neu	Gm45145
6.26141908733696e-18	2.12356646323101	44	6	0.000000000000149760621730925	Pro-Inflam Mo/Neu	Lrguk
0.0000000123382109577222	2.1230975852441	21	1	0.0002951053296868	Pro-Inflam Mo/Neu	Alkal1
1.23564033239585e-25	2.1225392126054	149	0.06	2.9554045470244e-21	Pro-Inflam Mo/Neu	Gm36211
6.87314266233877e-24	2.12236824712392	43	0	1.64391826197819e-19	Pro-Inflam Mo/Neu	Clca4b
6.87314266233877e-24	2.12236824712392	43	0	1.64391826197819e-19	Pro-Inflam Mo/Neu	Gm30192
0.000000000532325369781927	2.12208377276354	1	37	0.0000127321581944441	Pro-Inflam Mo/Neu	Gm31641
7.16564586999067e-22	2.12140229942354	192	175	1.71387917918437e-17	Pro-Inflam Mo/Neu	Gm40932
3.97842133040577e-15	2.12093677496923	52	34	0.0000000000951558813806453	Pro-Inflam Mo/Neu	Gm34922
3.41060230983694e-41	2.12004747664741	93	0	8.15747860466799e-37	Pro-Inflam Mo/Neu	Gm49240
6.006789770554e-30	2.11755995209098	11	24	1.43670397732111e-25	Pro-Inflam Mo/Neu	1700088E04Rik
1.42626260482661e-26	2.11731051940254	59	5	3.41133489822428e-22	Pro-Inflam Mo/Neu	Gm15477
3.8769807408531e-65	2.11712642752256	295	85	9.27296253597245e-61	Pro-Inflam Mo/Neu	A430105J06Rik
1.73231387351328e-40	2.11359819654821	72	0	4.14334832266907e-36	Pro-Inflam Mo/Neu	Skint9
1.73231387351328e-40	2.11359819654821	72	0	4.14334832266907e-36	Pro-Inflam Mo/Neu	Plac9a
6.71920417848821e-51	2.11192542637885	243	0.13	1.60709925541081e-46	Pro-Inflam Mo/Neu	1700041M05Rik
3.14015389933609e-15	2.10947179904451	1	56	0.0000000000751062009643206	Pro-Inflam Mo/Neu	Nmnat2
6.64072181700599e-37	2.10816414029788	78	5	1.58832784419149e-32	Pro-Inflam Mo/Neu	Flnc
2.4248803412473e-17	2.10804928660228	509	509	0.00000000000057998288001953	Pro-Inflam Mo/Neu	Gm10634
0.00000000000037514146261288	2.10711508405327	239	174	0.00000000897263350277487	Pro-Inflam Mo/Neu	Ccnb1ip1
9.58483818289727e-26	2.10687574561979	55	1	2.29250159658537e-21	Pro-Inflam Mo/Neu	Shisal1
9.89086323591653e-17	2.10681185374607	471	413	0.00000000000236569666876652	Pro-Inflam Mo/Neu	Gcnt1
0.00000000776090080599629	2.10559384773709	48	31	0.000185625225477819	Pro-Inflam Mo/Neu	Gm35818
6.70696851810919e-114	2.10547913484843	779	728	1.60417273016136e-109	Pro-Inflam Mo/Neu	Olr1
1.0326648369396e-24	2.10372004723855	242	168	2.46992775699214e-20	Pro-Inflam Mo/Neu	Fbxo47
2.6478140460989e-19	2.10350190980958	487	0.42	6.33304163545935e-15	Pro-Inflam Mo/Neu	Ptgs1
1.83944401323357e-78	2.10334850041087	254	154	4.39958219085204e-74	Pro-Inflam Mo/Neu	Sept1
5.81662167464023e-33	2.10012756837668	236	0.15	1.39121957214045e-28	Pro-Inflam Mo/Neu	Gm12531
2.38787763318997e-45	2.09762015397405	128	29	5.71132572306376e-41	Pro-Inflam Mo/Neu	Aspn
4.76945687015635e-22	2.09695390308889	49	48	1.140758694204e-17	Pro-Inflam Mo/Neu	Gm38948
1.11818217852993e-16	2.09685683149395	283	212	0.00000000000267446813460788	Pro-Inflam Mo/Neu	Gm28379
1.10874274503326e-27	2.09666063752219	226	126	2.65189089757055e-23	Pro-Inflam Mo/Neu	Gm26797
1.51553210032632e-24	2.09657718907823	92	26	3.62484967756049e-20	Pro-Inflam Mo/Neu	Kctd8
7.57438475984469e-36	2.09628649195889	247	132	1.81164134685965e-31	Pro-Inflam Mo/Neu	Il22ra2
1.4716132466246e-32	2.09535791275121	201	135	3.51980456327672e-28	Pro-Inflam Mo/Neu	Aknaos
1.49866114573527e-18	2.09463434728492	237	194	0.0000000000000358449772836963	Pro-Inflam Mo/Neu	Gm20652
0.000000000502497579401528	2.09367371681898	311	197	0.0000120187371041257	Pro-Inflam Mo/Neu	B930018H19Rik
1.98887367084263e-25	2.09148978721113	0.26	148	4.75698804592141e-21	Pro-Inflam Mo/Neu	Avil
1.42146800526091e-30	2.09029726672799	58	1	3.39986717498305e-26	Pro-Inflam Mo/Neu	Scgb1b7
5.89600468703802e-23	2.08928638180237	42	0	1.41020640104575e-18	Pro-Inflam Mo/Neu	Gm37679
2.40739418664956e-25	2.08777881975398	1	22	5.75800541562841e-21	Pro-Inflam Mo/Neu	Nkapl
1.42582291142393e-15	2.0864706724441	209	165	0.0000000000341028323954375	Pro-Inflam Mo/Neu	Abcc2
2.74435117194086e-66	2.08537737705893	337	192	6.56393913304815e-62	Pro-Inflam Mo/Neu	Kdm4d
8.13772643158444e-22	2.08437233887731	38	0	1.94638140790637e-17	Pro-Inflam Mo/Neu	Gm30085
0.0000000753625276164029	2.0840362368215	237	184	0.00180252093552913	Pro-Inflam Mo/Neu	Stard10
1.2785841049781e-32	2.08318383582608	18	1	3.05811746228661e-28	Pro-Inflam Mo/Neu	Gm41031
0.0000002890605476139	2.08189935751211	41	0.02	0.00691375017782925	Pro-Inflam Mo/Neu	Fxyd6
0.000000000000555210205670337	2.08147645673489	116	49	0.0000000132795176992231	Pro-Inflam Mo/Neu	Foxd2
7.43485985349296e-21	2.08099671102002	0.04	1	1.77826977975845e-16	Pro-Inflam Mo/Neu	Gm33326
1.3991689727777e-32	2.07964835169235	174	87	3.34653234908971e-28	Pro-Inflam Mo/Neu	Gm38336
1.12077873453691e-64	2.07803299331006	662	607	2.68067857726537e-60	Pro-Inflam Mo/Neu	Alas1
9.9543695951338e-72	2.07763388892412	0.7	614	2.3808861197641e-67	Pro-Inflam Mo/Neu	Nedd4
2.84379630032155e-72	2.07755998834358	178	64	6.80179199110909e-68	Pro-Inflam Mo/Neu	Gm16575
2.31399072478006e-196	2.07678759796381	778	737	5.53460301552895e-192	Pro-Inflam Mo/Neu	Grina
1.33262464783169e-45	2.0766266989105	179	5	3.18737163268383e-41	Pro-Inflam Mo/Neu	Irs3
0.0000000000000373449606730479	2.07457580648961	66	36	0.000000000893216769377959	Pro-Inflam Mo/Neu	Gm33619
1.22992170741131e-70	2.07336328735875	716	602	2.94172673978638e-66	Pro-Inflam Mo/Neu	Tlr4
1.51647562631414e-125	2.07276904380884	702	0.64	3.62710640301815e-121	Pro-Inflam Mo/Neu	Lpcat2
1.82581458380115e-18	2.07269592824282	261	244	0.0000000000000436698332153559	Pro-Inflam Mo/Neu	Gm20033
2.15440221612273e-36	2.06990162347022	43	2	5.15289922052235e-32	Pro-Inflam Mo/Neu	4930439A04Rik
3.4590051344336e-18	2.06963337959436	348	214	0.0000000000000827324848053828	Pro-Inflam Mo/Neu	Pdzd2
3.44471168559389e-20	2.06758165356789	174	99	8.23906140960347e-16	Pro-Inflam Mo/Neu	D730045B01Rik
1.82882374140336e-108	2.06720523576093	262	111	4.37418062468857e-104	Pro-Inflam Mo/Neu	Krtcap3
0.000000000000107566864932004	2.06567305950074	27	2	0.00000000257278427544367	Pro-Inflam Mo/Neu	Gm45301
0	2.06520144146694	922	891	0	Pro-Inflam Mo/Neu	Antxr2
1.06084146387664e-28	2.06457378455682	51	0	2.53732061330014e-24	Pro-Inflam Mo/Neu	Gm26628
0.0000000000000132786477717997	2.06432384928214	473	337	0.000000000317598697405905	Pro-Inflam Mo/Neu	Amn1
0.00000000100093091917306	2.06398529012448	316	168	0.0000239402657247812	Pro-Inflam Mo/Neu	Gm7008
1.11533968344804e-41	2.06370248797831	188	0.09	2.66766945487101e-37	Pro-Inflam Mo/Neu	Cacng8
0.0000000166049622344394	2.0632360292394	381	259	0.000397157486723321	Pro-Inflam Mo/Neu	Gm27003
0.000000000000115747727099625	2.061499130484	468	414	0.00000000276845413676882	Pro-Inflam Mo/Neu	Trim30d
7.13714529869714e-112	2.06107085339704	197	16	1.70706241254238e-107	Pro-Inflam Mo/Neu	Gm31374
9.22783294484303e-29	2.05702189775433	267	202	2.20711308374756e-24	Pro-Inflam Mo/Neu	Ppm1e
0.0000000000000283182543478559	2.05522773991404	127	146	0.000000000677316007492017	Pro-Inflam Mo/Neu	Gm34047
0.00000000069565821950321	2.05478613820181	125	126	0.0000166387532940778	Pro-Inflam Mo/Neu	Sntg1
0.0000000000000157013381219695	2.05405212548419	348	318	0.000000000375544605201267	Pro-Inflam Mo/Neu	Per2
3.59880996134346e-37	2.0537621993409	244	0.15	8.60763366554129e-33	Pro-Inflam Mo/Neu	4732487G21Rik
1.64689781481014e-50	2.05351011223018	101	5	3.93905019346289e-46	Pro-Inflam Mo/Neu	Gm49694
1.26149308067295e-28	2.05265767070383	591	565	3.01723915035356e-24	Pro-Inflam Mo/Neu	Magi3
4.0748536127649e-27	2.05250583759248	247	53	9.74623487101108e-23	Pro-Inflam Mo/Neu	Gm10778
0.00000000177481929817831	2.05217439268717	15	0	0.0000424501279738288	Pro-Inflam Mo/Neu	Adipoq
7.610548057989e-40	2.05099855981641	0.27	88	1.82029088450981e-35	Pro-Inflam Mo/Neu	2500004C02Rik
4.20765887000799e-37	2.04886383270559	154	55	1.00638784852851e-32	Pro-Inflam Mo/Neu	Gm26713
4.52729955235339e-65	2.04868788671982	111	201	1.08283950693188e-60	Pro-Inflam Mo/Neu	4933411E08Rik
6.19355381019617e-20	2.04841183570199	354	332	1.48137420032272e-15	Pro-Inflam Mo/Neu	Gm13748
1.39117011529369e-19	2.04805867457475	1	14	3.32740068175945e-15	Pro-Inflam Mo/Neu	Gm36079
0.00000000000163575143774894	2.04728348294481	92	185	0.0000000391239028880791	Pro-Inflam Mo/Neu	E130102H24Rik
0.000000000136886740215447	2.04362441758549	459	434	0.00000327405705247306	Pro-Inflam Mo/Neu	Cdc42ep2
1.2912272231639e-16	2.04315731525549	14	37	0.00000000000308835727236341	Pro-Inflam Mo/Neu	BC018473
2.35103908361828e-31	2.0430523772132	59	1	5.62321528019819e-27	Pro-Inflam Mo/Neu	Notum
1.30403157001451e-81	2.0421576653435	712	685	3.11898270916071e-77	Pro-Inflam Mo/Neu	Cep83
0.0000000000000193623844008836	2.03907011362172	537	488	0.000000000463109510100334	Pro-Inflam Mo/Neu	Pnpla7
0.0000000000000119775250266097	2.03810061653068	376	285	0.000000000286478443586451	Pro-Inflam Mo/Neu	Col4a2
1.33759274472985e-39	2.03796331221475	167	24	3.19925432684484e-35	Pro-Inflam Mo/Neu	Gm14232
0.00000000600842852176837	2.03231280862017	119	68	0.000143709593383656	Pro-Inflam Mo/Neu	Dynlt1c
0.00000000180454332008301	2.03168204461322	417	346	0.0000431610671297456	Pro-Inflam Mo/Neu	Fpr3
0.00000000000105704424480829	2.02935603274606	25	1	0.0000000252823842473247	Pro-Inflam Mo/Neu	Krt19
1.77669202938153e-52	2.02865408451938	143	11	4.24949199587474e-48	Pro-Inflam Mo/Neu	Gm32511
6.80834054401038e-15	2.02839460558419	487	416	0.00000000016284188913164	Pro-Inflam Mo/Neu	Gm17056
0.0000000697618581688968	2.02717839958	315	251	0.00166856412368367	Pro-Inflam Mo/Neu	Gm50240
0.000000012730115351568	2.02621400271158	378	338	0.000304478898978803	Pro-Inflam Mo/Neu	Fhl3
9.0996845271944e-101	2.02426340215837	196	47	2.17646254521436e-96	Pro-Inflam Mo/Neu	9830166K06Rik
1.47887235700465e-63	2.02326745677519	0.07	0.03	3.53716690348372e-59	Pro-Inflam Mo/Neu	Gm10282
0	2.02274195744319	956	945	0	Pro-Inflam Mo/Neu	Pnrc1
1.17909860317051e-26	2.02244758352676	525	403	2.82016803906322e-22	Pro-Inflam Mo/Neu	Siglece
0.000000521466805756377	2.02059896633782	117	92	0.012472443060081	Pro-Inflam Mo/Neu	Fam227a
0.000000000000568297482546011	2.02018802064708	284	0.22	0.0000000135925391875355	Pro-Inflam Mo/Neu	Slc10a1
0.00000000121767347919228	2.01846850678448	378	358	0.0000291243142753211	Pro-Inflam Mo/Neu	F3
1.2612360716528e-15	2.01787361578547	27	0	0.0000000000301662443617916	Pro-Inflam Mo/Neu	Gm35101
0.00000000481092978495199	2.01681050522937	223	225	0.000115067818596482	Pro-Inflam Mo/Neu	Gm11520
1.88824561216521e-19	2.01592235839899	0.06	2	4.51630585517674e-15	Pro-Inflam Mo/Neu	Sox1ot
0.0000000000834721761336884	2.01572167444879	372	281	0.00000199648750876556	Pro-Inflam Mo/Neu	Gm30881
2.13809733718342e-16	2.01555380347067	28	0	0.0000000000051139012110753	Pro-Inflam Mo/Neu	Gm12280
0.000000000000248576888124719	2.01488952933481	232	186	0.00000000594546201016704	Pro-Inflam Mo/Neu	Zrsr1
0.000000000025482866646677	2.0146557119097	19	0	0.00000060949920445522	Pro-Inflam Mo/Neu	Ndst4
3.10869189450006e-17	2.01446438275079	396	226	0.000000000000743536927326524	Pro-Inflam Mo/Neu	Wnt4
4.4223833069306e-15	2.0130948580266	391	393	0.000000000105774563935166	Pro-Inflam Mo/Neu	Gm14455
1.46310687402847e-44	2.01283828964169	57	11	3.49945902130129e-40	Pro-Inflam Mo/Neu	Cyp26a1
1.47641181084976e-17	2.01274951154795	524	507	0.000000000000353128176919046	Pro-Inflam Mo/Neu	Rcsd1
0.0000000000000147300039573015	2.01178774683411	222	84	0.000000000352312234650738	Pro-Inflam Mo/Neu	Fam57b
0.00000000994207507241262	2.01137692093602	0.21	137	0.000237794551581965	Pro-Inflam Mo/Neu	Gm34907
7.44301414352383e-74	2.01115898993514	197	11	1.78022012284803e-69	Pro-Inflam Mo/Neu	Gm49380
0.000000130127657711922	2.00798776802708	257	225	0.00311239331715375	Pro-Inflam Mo/Neu	Fmo5
4.54992186272904e-42	2.00789204372884	252	154	1.08825031112753e-37	Pro-Inflam Mo/Neu	Aanat
0.000000386153748018212	2.00704336047167	403	334	0.00923602534509959	Pro-Inflam Mo/Neu	Cgas
6.96968805993408e-49	2.00597671881063	0	26	1.66700999017503e-44	Pro-Inflam Mo/Neu	Gm48286
0.000000135832445271362	2.00535554501383	159	66	0.00324884042600043	Pro-Inflam Mo/Neu	Snhg10
2.80294356878516e-49	2.00532440083829	14	0	6.70408042782034e-45	Pro-Inflam Mo/Neu	Csmd2
1.05573084194307e-18	2.00526309164457	151	106	0.0000000000000252509702775944	Pro-Inflam Mo/Neu	B430010I23Rik
4.41036137747019e-77	2.00497901868843	158	0.01	1.05487023426332e-72	Pro-Inflam Mo/Neu	Best3
3.19154819463704e-17	2.00421498093625	117	96	0.000000000000763354497193288	Pro-Inflam Mo/Neu	BC037032
3.98252726101869e-35	2.0017498982657	87	3	9.52540870290451e-31	Pro-Inflam Mo/Neu	Gm11992
1.50461874650379e-27	2.00120794785555	197	133	3.59874711788776e-23	Pro-Inflam Mo/Neu	Gm19345
3.25308406154195e-23	2.00120294095711	0.02	27	7.78072645839604e-19	Pro-Inflam Mo/Neu	Gm47357
0.00000000697784130355213	2.00044758344304	238	0.23	0.00016689600829836	Pro-Inflam Mo/Neu	Gm14764
2.28760956704173e-52	1.99982269288172	92	8	5.4715045624504e-48	Pro-Inflam Mo/Neu	Olfr461
6.6119994724726e-21	1.9985768459393	38	0	1.581458033826e-16	Pro-Inflam Mo/Neu	Gm10271
4.67688122215105e-238	1.99707255795189	814	705	1.11861645071409e-233	Pro-Inflam Mo/Neu	Arg2
0.0000000000108663979957519	1.99635796243177	351	263	0.000000259902507262394	Pro-Inflam Mo/Neu	Gm15965
4.34935297673946e-16	1.99612467048138	28	0	0.0000000000104027824497654	Pro-Inflam Mo/Neu	Asic1
4.92269894684251e-24	1.99440704955045	555	464	1.17741113410579e-19	Pro-Inflam Mo/Neu	4933432I03Rik
0.0000000587338397660646	1.99360682816043	102	55	0.00140479597952473	Pro-Inflam Mo/Neu	Lingo2
3.05329500882948e-45	1.99321730805529	641	634	7.30287100211836e-41	Pro-Inflam Mo/Neu	Fry
4.37445922755207e-53	1.99299075537143	293	159	1.04628315804591e-48	Pro-Inflam Mo/Neu	Gm36839
2.52988605579534e-48	1.99188990902657	109	6	6.0509814682513e-44	Pro-Inflam Mo/Neu	Gm10030
1.51018732178424e-34	1.99168056555552	69	62	3.61206603624353e-30	Pro-Inflam Mo/Neu	1700007J10Rik
2.39013836645222e-97	1.98911072264576	314	81	5.71673294488041e-93	Pro-Inflam Mo/Neu	Gm33524
3.33644603598473e-240	1.9888171621006	802	774	7.98011162886829e-236	Pro-Inflam Mo/Neu	Snap23
1.25384331544811e-66	1.98878814205885	0.13	7	2.99894244188879e-62	Pro-Inflam Mo/Neu	E330011O21Rik
0.000000000294152875009326	1.98877822576162	391	0.37	0.00000703554846447306	Pro-Inflam Mo/Neu	Crebl2
5.20748972276208e-46	1.98873823161243	36	67	1.24552739189023e-41	Pro-Inflam Mo/Neu	Ccm2l
2.61396232131528e-81	1.98833385517838	55	0	6.25207508012188e-77	Pro-Inflam Mo/Neu	Gm34474
0.000000000000846887819924733	1.98737978894237	134	178	0.0000000202558628769598	Pro-Inflam Mo/Neu	Gpihbp1
1.04798602504121e-18	1.98507864501599	44	5	0.0000000000000250657297469357	Pro-Inflam Mo/Neu	Gzmk
4.85589942398816e-55	1.98409693029823	98	0	1.16143402422949e-50	Pro-Inflam Mo/Neu	Vmn2r120
0.0000000000331397646096571	1.98408616753186	0.42	335	0.000000792636889933779	Pro-Inflam Mo/Neu	2900060B14Rik
5.72024297631906e-27	1.98352824450117	298	196	1.36816771507599e-22	Pro-Inflam Mo/Neu	Gm42722
6.1693106265521e-54	1.98297594328429	344	96	1.47557571565873e-49	Pro-Inflam Mo/Neu	Tmem163
8.87260866063165e-25	1.9828539472196	44	0	2.12215053944988e-20	Pro-Inflam Mo/Neu	Ugt8a
0.00000000114312756026656	1.98283797410542	466	373	0.0000273413249864555	Pro-Inflam Mo/Neu	Mfap1b
0.000000000000109514771293061	1.98204962152123	27	3	0.00000000261937429978744	Pro-Inflam Mo/Neu	Krt40
0.0000000000000208556385783681	1.98168418545263	1	14	0.000000000498825163517409	Pro-Inflam Mo/Neu	Gm42560
2.25965496705781e-17	1.98133578548155	424	252	0.000000000000540464275020888	Pro-Inflam Mo/Neu	Kif24
9.88343567284205e-23	1.97817012890079	83	23	2.36392014423036e-18	Pro-Inflam Mo/Neu	Gm13411
3.14752873827342e-21	1.97795328897717	69	9	7.52825923620235e-17	Pro-Inflam Mo/Neu	Kirrel
9.46800813565118e-249	1.97696665719459	845	844	2.26455818588505e-244	Pro-Inflam Mo/Neu	Ncf1
2.84165271567804e-38	1.97559673285206	0.09	6	6.79666496535873e-34	Pro-Inflam Mo/Neu	4933431K23Rik
0.000000000000169780634027451	1.97524970852448	459	419	0.00000000406081320466857	Pro-Inflam Mo/Neu	Gm21859
1.91036238604666e-24	1.9743205121694	263	148	4.5692047549464e-20	Pro-Inflam Mo/Neu	E430024P14Rik
3.68671825629649e-16	1.97321028260355	357	243	0.00000000000881789272540995	Pro-Inflam Mo/Neu	Nanos1
0.00000000127736347187668	1.96974374755952	195	186	0.0000305519795203464	Pro-Inflam Mo/Neu	Gm46378
0.00000000165175782414241	1.96798986579531	83	148	0.0000395067436378382	Pro-Inflam Mo/Neu	Gm48571
0.000000000110233702537277	1.96797729403763	34	69	0.00000263656969728658	Pro-Inflam Mo/Neu	Tshz2
3.91293398180341e-18	1.96741896905575	138	123	0.0000000000000935895549767739	Pro-Inflam Mo/Neu	Plekhg6
1.42591336345877e-36	1.96711637929665	597	606	3.41049958272068e-32	Pro-Inflam Mo/Neu	Dhrs7
0.000000000000126367512919662	1.96358057252371	23	0	0.00000000302245817401247	Pro-Inflam Mo/Neu	Cyp2a22
3.5269530322365e-94	1.96277479352426	213	14	8.43576626250327e-90	Pro-Inflam Mo/Neu	Gm15932
9.97767485424763e-42	1.96120831881978	41	4	2.38646027163895e-37	Pro-Inflam Mo/Neu	Bcl6b
6.94738797923715e-36	1.96111851950111	304	144	1.66167625687394e-31	Pro-Inflam Mo/Neu	Gm42435
0.000000000000695776277046922	1.95784709403682	496	403	0.0000000166415769944083	Pro-Inflam Mo/Neu	Adrb2
0.00000000000237156705550285	1.95779973277377	425	313	0.0000000567231408335172	Pro-Inflam Mo/Neu	P2ry2
2.81530186885342e-80	1.95681049640317	127	34	6.73363900992361e-76	Pro-Inflam Mo/Neu	Cdhr4
4.55879047360412e-16	1.95553332190177	519	536	0.0000000000109037150547663	Pro-Inflam Mo/Neu	Hcst
0.000000000000965700582222111	1.95313351963108	64	0	0.0000000230976265255885	Pro-Inflam Mo/Neu	Trhde
5.26549126418538e-58	1.9527919790218	671	602	1.25940020056786e-53	Pro-Inflam Mo/Neu	Nfam1
1.91695172064101e-29	1.95267249650025	275	0.15	4.58496512542918e-25	Pro-Inflam Mo/Neu	2610507I01Rik
2.45170907301019e-15	1.95230652050384	11	0	0.0000000000586399776082576	Pro-Inflam Mo/Neu	Rad51ap2
0	1.95220503859107	909	868	0	Pro-Inflam Mo/Neu	Abtb2
0	1.95212919515387	952	813	0	Pro-Inflam Mo/Neu	Cd9
8.3803450926517e-15	1.95177193774505	241	151	0.000000000200441093926043	Pro-Inflam Mo/Neu	BC049762
4.16450360636589e-58	1.95039669258054	177	33	9.96065972570594e-54	Pro-Inflam Mo/Neu	Ascl2
1.05585412276678e-15	1.94887650505202	34	64	0.0000000000252539189083359	Pro-Inflam Mo/Neu	Trpc4
0.0000000000070679770531905	1.94859119989287	83	28	0.00000016905187515821	Pro-Inflam Mo/Neu	1810019D21Rik
0.0000000000000746499899739237	1.94849935214574	185	127	0.00000000178547846019631	Pro-Inflam Mo/Neu	Gm40773
4.14188349971578e-41	1.94775652202494	0.08	3	9.90655695462021e-37	Pro-Inflam Mo/Neu	Gm42530
1.92283485426866e-27	1.94772352440497	49	0	4.59903640443977e-23	Pro-Inflam Mo/Neu	Lao1
1.92283485426866e-27	1.94772352440497	49	0	4.59903640443977e-23	Pro-Inflam Mo/Neu	Gm12861
2.29193651209245e-112	1.94368224511448	809	769	5.48185374962273e-108	Pro-Inflam Mo/Neu	Tnfaip2
0.0000000000000155503712053903	1.94241441814944	494	426	0.000000000371933778490525	Pro-Inflam Mo/Neu	Rbm38
0.0000000112942287531753	1.94195876744801	396	275	0.000270135363318447	Pro-Inflam Mo/Neu	Sc5d
4.00019842644296e-49	1.9418253826613	119	4	9.56767459636628e-45	Pro-Inflam Mo/Neu	9230116L04Rik
0.000000200480266624307	1.94151281112717	152	99	0.00479508701712017	Pro-Inflam Mo/Neu	1700109G14Rik
3.46156624239668e-26	1.94139081229102	46	0	8.27937413856439e-22	Pro-Inflam Mo/Neu	Grrp1
3.55837357700049e-52	1.93960735864924	202	33	8.51091792146978e-48	Pro-Inflam Mo/Neu	Myb
0.0000000000000436781138021888	1.93917029410906	24	0	0.00000000104469312592075	Pro-Inflam Mo/Neu	1810049J17Rik
2.88512449579805e-17	1.93880557226434	105	55	0.000000000000690064076904978	Pro-Inflam Mo/Neu	Gm45885
0.000000177461796011346	1.93729650375743	12	0	0.00424453123699937	Pro-Inflam Mo/Neu	Adam7
0.000000194099984164389	1.93572168744344	216	211	0.00464248342124385	Pro-Inflam Mo/Neu	Gm9821
7.05701963563504e-20	1.93568632785774	45	4	1.68789795645119e-15	Pro-Inflam Mo/Neu	Ucn2
1.1154115291066e-66	1.93291600189584	1	14	2.66784129531717e-62	Pro-Inflam Mo/Neu	Amd2
0.0000000000000236479265447659	1.93262164135385	376	225	0.000000000565611107097711	Pro-Inflam Mo/Neu	Gm28192
4.48227563661264e-72	1.93040691358555	418	0.22	1.07207068676501e-67	Pro-Inflam Mo/Neu	Scml4
1.49926688719255e-21	1.93026557321112	87	17	3.58594654078715e-17	Pro-Inflam Mo/Neu	Cpa2
8.50704176090347e-38	1.92992190189864	628	524	2.03471424837289e-33	Pro-Inflam Mo/Neu	Pfkfb3
2.16505963024921e-60	1.92965742776556	135	13	5.17838962363006e-56	Pro-Inflam Mo/Neu	Gm42620
5.68011856605666e-67	1.92909067242332	0.12	0	1.35857075862943e-62	Pro-Inflam Mo/Neu	4930455H04Rik
2.7362045862058e-35	1.92763923277307	217	0.09	6.54445412928702e-31	Pro-Inflam Mo/Neu	Lsamp
1.04570973183619e-57	1.92649961776277	254	107	2.50112853660579e-53	Pro-Inflam Mo/Neu	Zfp526
2.57757875886415e-36	1.9238900200516	65	0	6.16505287545127e-32	Pro-Inflam Mo/Neu	Skint7
2.57757875886415e-36	1.9238900200516	65	0	6.16505287545127e-32	Pro-Inflam Mo/Neu	C030047K22Rik
2.41795971971822e-35	1.92254515017239	209	114	5.78327605762204e-31	Pro-Inflam Mo/Neu	Gm20109
0.0000000000000119875781971129	1.92174756923546	331	206	0.000000000286718895318546	Pro-Inflam Mo/Neu	Ciart
8.38444922920957e-22	1.92170005187999	475	335	2.00539256664234e-17	Pro-Inflam Mo/Neu	4833419F23Rik
4.63816558091789e-37	1.9215650760711	68	1	1.10935644364394e-32	Pro-Inflam Mo/Neu	Gm31774
7.43069658319271e-30	1.92088753873906	35	3	1.77727400876803e-25	Pro-Inflam Mo/Neu	C1qtnf7
1.69427412024301e-18	1.91746761458724	552	561	0.0000000000000405236484079724	Pro-Inflam Mo/Neu	Rnf11
1.44828270284908e-22	1.91712666383775	113	44	3.46400256867443e-18	Pro-Inflam Mo/Neu	Sfrp1
0.000000000734109310568639	1.91680643528301	367	368	0.0000175584264901807	Pro-Inflam Mo/Neu	Tns1
0.000000000000263010468685937	1.9166135775893	428	359	0.00000000629068439003025	Pro-Inflam Mo/Neu	3300005D01Rik
9.94378011115863e-67	1.9132897843884	267	95	2.37835332698692e-62	Pro-Inflam Mo/Neu	Gm13840
1.44545425125099e-52	1.91298867941338	52	1	3.45723747814211e-48	Pro-Inflam Mo/Neu	Gm34672
0	1.9108506424838	955	947	0	Pro-Inflam Mo/Neu	Irak2
2.88599762192221e-56	1.90984082586302	164	71	6.90272911211354e-52	Pro-Inflam Mo/Neu	Gm47077
1.90500740517888e-55	1.90959406110069	28	0.05	4.55639671170684e-51	Pro-Inflam Mo/Neu	Gm13657
1.99853478797632e-26	1.90935588569722	75	0.04	4.78009550588176e-22	Pro-Inflam Mo/Neu	Kiss1r
0	1.90931973240979	868	855	0	Pro-Inflam Mo/Neu	Vasp
3.93132021543935e-25	1.90924719803887	359	298	9.40293169128783e-21	Pro-Inflam Mo/Neu	Gm1604a
2.1292424035114e-40	1.90921612491775	634	624	5.09272198071857e-36	Pro-Inflam Mo/Neu	Opa3
0.0000000000117084501409413	1.90845420270021	0.02	0	0.000000280042710471034	Pro-Inflam Mo/Neu	Agt
2.50242684344736e-182	1.90767970401582	821	835	5.9853045241574e-178	Pro-Inflam Mo/Neu	Snx10
1.7323929934613e-17	1.90740693422113	298	203	0.000000000000414353756176073	Pro-Inflam Mo/Neu	Morn1
2.33752943727713e-26	1.90721078386877	1	0.02	5.59090290807945e-22	Pro-Inflam Mo/Neu	Megf6
6.43922292249166e-32	1.9064089259695	0.06	1	1.54013333860155e-27	Pro-Inflam Mo/Neu	Scn2a
6.43922292249166e-32	1.9064089259695	0.06	1	1.54013333860155e-27	Pro-Inflam Mo/Neu	Gm48968
0.0000000406698792610928	1.9059111627109	295	153	0.000972742172166818	Pro-Inflam Mo/Neu	Zfp296
4.48158842468808e-18	1.90518835077861	543	582	0.00000000000010719063194169	Pro-Inflam Mo/Neu	Dgat1
2.58738420813668e-20	1.90410814563942	415	355	6.1885055490213e-16	Pro-Inflam Mo/Neu	2010310C07Rik
6.06780981664961e-38	1.9022572681655	96	3	1.45129875194625e-33	Pro-Inflam Mo/Neu	Hs3st6
2.9646228488771e-29	1.90137034184547	208	182	7.09078492994424e-25	Pro-Inflam Mo/Neu	Ppl
1.80302887336411e-35	1.90117322105739	209	0.19	4.31248445931229e-31	Pro-Inflam Mo/Neu	Gm16158
1.09397024201762e-29	1.90006069772691	598	631	2.61655802485774e-25	Pro-Inflam Mo/Neu	Dennd1b
0.0000000000128030788022794	1.89966917044935	19	0	0.000000306224038792918	Pro-Inflam Mo/Neu	Gria1
1.40858555793705e-45	1.89897132681711	307	98	3.36905493747384e-41	Pro-Inflam Mo/Neu	Gm10550
1.85211084284268e-27	1.89869231504387	41	15	4.42987871391113e-23	Pro-Inflam Mo/Neu	Hsf3
1.5250214858352e-30	1.89801936980778	608	548	3.64754638982063e-26	Pro-Inflam Mo/Neu	Atf7ip
1.5483021358798e-22	1.89743505218795	573	487	3.70322904859731e-18	Pro-Inflam Mo/Neu	Sun2
0.0000000000000737052721936944	1.89698223369928	455	396	0.00000000176288270032878	Pro-Inflam Mo/Neu	Sp4
2.68679280914258e-32	1.8969389095325	153	0.15	6.42627104090722e-28	Pro-Inflam Mo/Neu	Gm48545
0.000000000000118788951620694	1.89649146831877	411	279	0.00000000284119414486377	Pro-Inflam Mo/Neu	Lrrc51
1.9872734543218e-18	1.89605428694395	1	24	0.0000000000000475316064804687	Pro-Inflam Mo/Neu	Gm33056
5.30539944815381e-37	1.8956101252619	584	522	1.26894544000943e-32	Pro-Inflam Mo/Neu	Oasl2
1.56470667015651e-228	1.89491555539437	875	847	3.74246541368033e-224	Pro-Inflam Mo/Neu	Gsr
6.1504754028634e-37	1.89448739713272	1	14	1.47107070685687e-32	Pro-Inflam Mo/Neu	Mboat2
0.0000000000000546460549921121	1.89399292767208	493	496	0.00000000130702434330134	Pro-Inflam Mo/Neu	Sema4a
0.000000000000411163616914663	1.89389318818813	33	5	0.00000000983421138936492	Pro-Inflam Mo/Neu	Trim43b
3.67415159608581e-47	1.8932507105063	311	152	8.78783578751804e-43	Pro-Inflam Mo/Neu	Jph3
1.641296009662e-64	1.89319628460348	196	85	3.92565179590956e-60	Pro-Inflam Mo/Neu	Meg3
0.00000000466567877382902	1.89315534408534	384	321	0.000111593704912443	Pro-Inflam Mo/Neu	Gm16091
0.0000000000174452600619905	1.89170028534275	351	281	0.00000041725573016269	Pro-Inflam Mo/Neu	Gm36738
2.73248612231228e-27	1.89156660758936	184	162	6.5355603073465e-23	Pro-Inflam Mo/Neu	Filip1
2.16602378953514e-53	1.89126118562401	102	34	5.18069569981016e-49	Pro-Inflam Mo/Neu	Gm46332
0	1.89060179439396	985	965	0	Pro-Inflam Mo/Neu	Clec4d
4.3944224736207e-35	1.89046089118375	66	1	1.0510579672406e-30	Pro-Inflam Mo/Neu	Defb34
4.3944224736207e-35	1.89046089118375	66	1	1.0510579672406e-30	Pro-Inflam Mo/Neu	Gm47680
3.93104496142816e-33	1.89029173336386	168	92	9.40227333874387e-29	Pro-Inflam Mo/Neu	Tas2r143
8.21989013115884e-36	1.88930227372614	291	211	1.96603332157057e-31	Pro-Inflam Mo/Neu	Cdca7
4.55693249885417e-35	1.88853036525262	629	647	1.08992711507594e-30	Pro-Inflam Mo/Neu	Hacd2
1.21339146079466e-24	1.88813799473548	23	0	2.90218969592866e-20	Pro-Inflam Mo/Neu	Gm50136
1.08267402817431e-116	1.88620157263746	779	783	2.58953974058731e-112	Pro-Inflam Mo/Neu	Neurl3
1.30986559426398e-20	1.88413132503497	37	0	3.13293652836059e-16	Pro-Inflam Mo/Neu	Dchs2
3.28876508221769e-33	1.88332795587363	535	452	7.86606832364828e-29	Pro-Inflam Mo/Neu	Sell
1.16586705411206e-16	1.88170318864935	79	28	0.00000000000278852082002522	Pro-Inflam Mo/Neu	8430432A02Rik
5.07316353631365e-19	1.88118446022996	122	71	0.000000000000012133992546155	Pro-Inflam Mo/Neu	Sez6l2
0.0000000000000107980920840093	1.88029187964043	377	251	0.000000000258268766465334	Pro-Inflam Mo/Neu	Gpsm1
3.25650416582509e-15	1.87927206846966	102	39	0.0000000000778890666382045	Pro-Inflam Mo/Neu	Meox2
3.41937409571705e-40	1.87903135387688	221	0.11	8.17845896213605e-36	Pro-Inflam Mo/Neu	Cngb1
4.12799408067981e-34	1.87819584690751	618	623	9.87333624216998e-30	Pro-Inflam Mo/Neu	Nabp1
8.84620840131632e-29	1.87468662518788	174	81	2.11583612542684e-24	Pro-Inflam Mo/Neu	Slc26a10
0.0000000612234130357148	1.87402838648222	12	0	0.00146434159298823	Pro-Inflam Mo/Neu	Gm3054
2.07075685930726e-34	1.87326259513875	162	57	4.95283625609112e-30	Pro-Inflam Mo/Neu	Gm5468
4.78004734507016e-70	1.87219110954414	225	47	1.14329172399388e-65	Pro-Inflam Mo/Neu	Tes3-ps
1.42937740423015e-44	1.87073860464106	63	206	3.41878487543767e-40	Pro-Inflam Mo/Neu	Gm15581
0	1.87050492158531	991	995	0	Pro-Inflam Mo/Neu	Plek
1.1713501188855e-20	1.86792674363655	283	203	2.80163521435034e-16	Pro-Inflam Mo/Neu	Gm28529
0	1.86722756487389	967	0.97	0	Pro-Inflam Mo/Neu	Nlrp3
0.0000000000000810727026411575	1.86546679127605	374	294	0.0000000019390969017712	Pro-Inflam Mo/Neu	Nfe2l3
8.44883166314828e-16	1.86331788632727	28	0	0.0000000000202079155719181	Pro-Inflam Mo/Neu	Atoh8
3.08214054682274e-41	1.86259295113589	29	6	7.37186375989063e-37	Pro-Inflam Mo/Neu	Chil5
3.31778799698518e-60	1.86132482227427	268	108	7.93548533118916e-56	Pro-Inflam Mo/Neu	Tcp11
1.38602492294429e-22	1.86051967236574	0.29	194	3.31509441069816e-18	Pro-Inflam Mo/Neu	Cyp2u1
0.000000015801790781489	1.85987276707174	0.05	46	0.000377947231911654	Pro-Inflam Mo/Neu	Gm26910
0.00000019865067176245	1.85985922724195	175	109	0.00475132676721429	Pro-Inflam Mo/Neu	Gm26586
2.41277244626261e-26	1.85853434359915	47	0	5.77086913697092e-22	Pro-Inflam Mo/Neu	Olfr658
1.54855505762587e-20	1.85826599262676	545	576	3.70383398682956e-16	Pro-Inflam Mo/Neu	Nedd9
1.05394482453384e-88	1.85756667268844	76	131	2.52082523132003e-84	Pro-Inflam Mo/Neu	A730061H03Rik
1.25929707295347e-169	1.85683418711138	807	726	3.01198673909011e-165	Pro-Inflam Mo/Neu	Fgr
0.0000000000624425275757241	1.85608102288612	447	412	0.00000149350037455617	Pro-Inflam Mo/Neu	Syne1
3.17749464820808e-22	1.85606579321162	311	188	7.59993169958408e-18	Pro-Inflam Mo/Neu	Gm45924
7.34071081157684e-173	1.85566914645864	812	783	1.75575121191295e-168	Pro-Inflam Mo/Neu	Trib1
0.000000158788214216623	1.85502246405889	437	0.46	0.00379789650763318	Pro-Inflam Mo/Neu	Sfxn5
0.0000000000291813253889304	1.85376618915522	0.52	402	0.000000697958940652436	Pro-Inflam Mo/Neu	Tfrc
2.2704912047511e-91	1.8521963202571	94	32	5.43056086352368e-87	Pro-Inflam Mo/Neu	9330179D12Rik
5.83702793212382e-40	1.85211884764508	146	2	1.39610034080537e-35	Pro-Inflam Mo/Neu	0610005C13Rik
1.22020983144441e-19	1.85105027195276	377	212	2.91849787484874e-15	Pro-Inflam Mo/Neu	Gm13708
2.45631973781583e-25	1.84780124663744	169	42	5.8750255489079e-21	Pro-Inflam Mo/Neu	Apol9b
0.000000515123514272271	1.84753281650779	11	0	0.0123207242143642	Pro-Inflam Mo/Neu	AI838599
0.0000000000000196668263533255	1.84590540804278	0.04	7	0.00000000047039115271884	Pro-Inflam Mo/Neu	Vmn2r1
7.93991818020469e-21	1.84467063037654	96	18	1.89906963034136e-16	Pro-Inflam Mo/Neu	Skint5
2.35669956909984e-26	1.84360213130734	15	9	5.636754029373e-22	Pro-Inflam Mo/Neu	Gm28730
2.13505242246149e-48	1.84356279413152	11	2	5.10661838404338e-44	Pro-Inflam Mo/Neu	4930423D22Rik
6.34426447598272e-38	1.84351478347781	131	51	1.51742117736555e-33	Pro-Inflam Mo/Neu	Marveld2
0.00000000220693736296165	1.84339599866469	431	0.44	0.0000527855278473168	Pro-Inflam Mo/Neu	Gm33370
3.3556606874501e-26	1.84251736777238	181	101	8.02606923224316e-22	Pro-Inflam Mo/Neu	Gm48796
2.02338385918744e-43	1.84182587071732	693	675	4.83952951440451e-39	Pro-Inflam Mo/Neu	Gm31718
1.93298251306579e-45	1.84085647815492	0.15	77	4.62330757475076e-41	Pro-Inflam Mo/Neu	Mettl5os
0.00000000112577094661186	1.83953516336962	268	243	0.0000269261895010626	Pro-Inflam Mo/Neu	Gm48505
2.15889913545188e-40	1.83784105374509	0.1	54	5.16365495217382e-36	Pro-Inflam Mo/Neu	Slc26a8
3.35368386453654e-28	1.835362477024	55	4	8.02134106719849e-24	Pro-Inflam Mo/Neu	Gm43069
0.000000000513943074491117	1.83500244340176	322	149	0.0000122924904556785	Pro-Inflam Mo/Neu	Pde1c
0.000000000000200376710985321	1.83321044874716	6	13	0.00000000479261017334692	Pro-Inflam Mo/Neu	Gm17266
3.3648602588789e-22	1.8313541922743	0.27	0.12	8.04807276718655e-18	Pro-Inflam Mo/Neu	Runx2os2
0.0000000320472615546274	1.83081911342219	43	47	0.000766506401863577	Pro-Inflam Mo/Neu	1700016G22Rik
1.28454053132338e-19	1.83025662905949	2	0.01	3.07236404281927e-15	Pro-Inflam Mo/Neu	Kcp
1.47492370745557e-37	1.82994529540395	276	174	3.52772252349223e-33	Pro-Inflam Mo/Neu	Cfap54
1.52168902995516e-53	1.82987911907941	673	607	3.63957582184676e-49	Pro-Inflam Mo/Neu	March3
7.12690684690339e-29	1.82980970312147	156	66	1.70461357964235e-24	Pro-Inflam Mo/Neu	Gm21976
2.42929446305774e-153	1.82900455640467	775	664	5.8103864967415e-149	Pro-Inflam Mo/Neu	Hp
8.33984750842381e-89	1.82875388458355	215	18	1.99472472706481e-84	Pro-Inflam Mo/Neu	Depdc1b
6.99253660856325e-75	1.82795210132504	699	637	1.67247490603616e-70	Pro-Inflam Mo/Neu	Clec5a
0.000000000192115859355044	1.82676484106697	85	46	0.00000459502712405394	Pro-Inflam Mo/Neu	Cyp2d26
1.03254641930285e-22	1.82594279509955	46	53	2.46964452568856e-18	Pro-Inflam Mo/Neu	Zfp941
3.87921782750233e-15	1.82415735084305	0.27	0.11	0.0000000000927831319982006	Pro-Inflam Mo/Neu	Gm42595
8.84885197133117e-18	1.82320264115044	173	153	0.000000000000211646841450299	Pro-Inflam Mo/Neu	B130046B21Rik
0.0000000000362918090877013	1.82096151073777	18	0	0.000000868027489759639	Pro-Inflam Mo/Neu	Gm14216
0.0000000000362918090877013	1.82096151073777	18	0	0.000000868027489759639	Pro-Inflam Mo/Neu	Clps
1.99916447956094e-114	1.820726640373	326	134	4.78160160221386e-110	Pro-Inflam Mo/Neu	Gm16181
1.42477047461492e-67	1.81974862894585	101	53	3.40776602118396e-63	Pro-Inflam Mo/Neu	Wnt5b
2.69494167163967e-43	1.81969355542872	39	2	6.44576149022776e-39	Pro-Inflam Mo/Neu	Gm19719
1.72739884230475e-27	1.81865319526219	238	218	4.1315925510245e-23	Pro-Inflam Mo/Neu	Atp1b4
1.44958981032993e-46	1.81810335708678	95	8	3.46712890834714e-42	Pro-Inflam Mo/Neu	Fcer2a
0.0000000500041885285364	1.81784895657487	59	9	0.00119600018122553	Pro-Inflam Mo/Neu	Matn1
0.000000000412778768055073	1.81690839201593	195	109	0.00000987284257434125	Pro-Inflam Mo/Neu	Mcam
0.0000000000000171315739395794	1.81679173106751	225	273	0.000000000409752985486859	Pro-Inflam Mo/Neu	Rab11fip4
0.0000000026027907396206	1.8161280273982	497	458	0.0000622535489102455	Pro-Inflam Mo/Neu	Ubxn2a
0.00000000000427332311745883	1.81594256645062	82	9	0.00000010220934232338	Pro-Inflam Mo/Neu	Sptssb
3.22714261127107e-265	1.8158427586295	949	966	7.71867969763814e-261	Pro-Inflam Mo/Neu	Bcl2a1b
4.17485358964707e-56	1.81495990994375	96	5	9.98541481571787e-52	Pro-Inflam Mo/Neu	Arhgap15os
0.0000000220000760580932	1.81480409140753	369	283	0.000526197819157473	Pro-Inflam Mo/Neu	Zfp503
1.20550145111448e-32	1.81406990699856	83	11	2.88331837077562e-28	Pro-Inflam Mo/Neu	Gm29417
4.31860034345346e-30	1.81368255126223	86	1	1.0329228301472e-25	Pro-Inflam Mo/Neu	Dpt
1.51619565037429e-17	1.81336408252685	104	46	0.000000000000362643675656523	Pro-Inflam Mo/Neu	Slc5a11
2.7744351329283e-116	1.81328456089681	0	61	6.63589395093792e-112	Pro-Inflam Mo/Neu	Rin1
4.4770602331523e-34	1.81245109276912	34	1	1.07082326656537e-29	Pro-Inflam Mo/Neu	Col28a1
9.49435405885509e-49	1.81111614540317	0.1	9	2.27085960379696e-44	Pro-Inflam Mo/Neu	Gm47405
0.0000000180739302297253	1.8111067591382	41	32	0.000432292263234569	Pro-Inflam Mo/Neu	Ralyl
0.000000615198645763482	1.80978162613366	369	318	0.014714321209371	Pro-Inflam Mo/Neu	A530013C23Rik
1.0025824187829e-132	1.80964854412206	306	98	2.39797662924494e-128	Pro-Inflam Mo/Neu	Slc22a1
2.50411265386706e-31	1.80898746963383	702	709	5.98933664551923e-27	Pro-Inflam Mo/Neu	Bcl2a1a
4.68212163160537e-25	1.8085943923392	185	81	1.11986985184737e-20	Pro-Inflam Mo/Neu	Gm28100
4.66248561759512e-29	1.8055039903618	44	0	1.1151733100164e-24	Pro-Inflam Mo/Neu	Lrrc4b
0.00000000523900135721343	1.80273060446758	18	2	0.000125306434461831	Pro-Inflam Mo/Neu	Gm13404
1.82070009664461e-27	1.79909981868482	0.2	124	4.35475049115458e-23	Pro-Inflam Mo/Neu	Hlf
2.51654894000957e-35	1.7986826564906	251	152	6.01908175471488e-31	Pro-Inflam Mo/Neu	4931423N10Rik
0.000000000688255169863664	1.79867376397758	219	171	0.0000164616871527991	Pro-Inflam Mo/Neu	Tulp2
3.62252059730332e-68	1.79715264971179	193	0.09	8.66434476463008e-64	Pro-Inflam Mo/Neu	Olfr56
0.000000281998621917601	1.79311700855448	85	29	0.00674484303902517	Pro-Inflam Mo/Neu	Lrrtm4
1.87126863635562e-138	1.79062497305279	729	758	4.47570032443537e-134	Pro-Inflam Mo/Neu	Snx20
6.02231290285534e-46	1.79010676225267	118	16	1.44041680010494e-41	Pro-Inflam Mo/Neu	Gm10644
4.09473434057603e-67	1.78994855824945	104	54	9.79378559578974e-63	Pro-Inflam Mo/Neu	A730036I17Rik
1.56706192320883e-37	1.78621271957565	1	37	3.74809870793087e-33	Pro-Inflam Mo/Neu	Gm31513
2.16854113781002e-42	1.78461451297224	343	207	5.186716693414e-38	Pro-Inflam Mo/Neu	Stab2
3.08278378789606e-24	1.78308858570893	432	249	7.37340226388979e-20	Pro-Inflam Mo/Neu	Gm31814
1.12278421385619e-22	1.77837043929048	54	62	2.68547528270124e-18	Pro-Inflam Mo/Neu	Gpr141b
1.01225961105247e-67	1.77791528702217	164	69	2.42112253771529e-63	Pro-Inflam Mo/Neu	Kirrel3os
5.58156614746235e-96	1.77708511036604	784	746	1.33499899115004e-91	Pro-Inflam Mo/Neu	Nadk
0	1.77708425006539	927	928	0	Pro-Inflam Mo/Neu	Rabgef1
2.18631416137692e-27	1.77537950726021	67	21	5.22922621118131e-23	Pro-Inflam Mo/Neu	Itga2
2.48080294699615e-18	1.77450971419495	603	578	0.0000000000000593358448862539	Pro-Inflam Mo/Neu	Tsc22d3
0.0000000362193059323974	1.77226100452807	106	64	0.000866293359291081	Pro-Inflam Mo/Neu	Gm44091
4.0017326819153e-43	1.77211781114796	58	0.01	9.57134422860501e-39	Pro-Inflam Mo/Neu	Ltb4r2
8.13674712870378e-38	1.77170156692408	406	244	1.94614717824337e-33	Pro-Inflam Mo/Neu	Hc
3.09363321271555e-42	1.77168989678186	79	1	7.39935191817306e-38	Pro-Inflam Mo/Neu	Trbc1
6.47526648033353e-25	1.7716242333479	112	34	1.54875423676617e-20	Pro-Inflam Mo/Neu	4930563E22Rik
0.00000000000061487679422509	1.77090306098508	349	226	0.0000000147066231642757	Pro-Inflam Mo/Neu	Gm44899
1.05985585839837e-31	1.76949034627887	306	148	2.53496324211723e-27	Pro-Inflam Mo/Neu	Stac3
2.17939633855233e-16	1.76937938570726	341	217	0.00000000000521268016254947	Pro-Inflam Mo/Neu	AV356131
1.03010566105523e-18	1.7680975487605	33	0	0.000000000000024638067201119	Pro-Inflam Mo/Neu	Cga
5.63193289929918e-24	1.76727852394322	51	3	1.34704571085438e-19	Pro-Inflam Mo/Neu	Drd3
8.57754950478483e-26	1.76571542203521	27	0	2.05157829055443e-21	Pro-Inflam Mo/Neu	4930444P10Rik
3.5320440795836e-35	1.76441605678823	64	87	8.44794302954805e-31	Pro-Inflam Mo/Neu	Nlgn3
3.81970730592533e-44	1.76275991221734	709	0.73	9.1359759343122e-40	Pro-Inflam Mo/Neu	Fbxl5
0.0000000000438640861919543	1.7623682426754	22	32	0.00000104914121353916	Pro-Inflam Mo/Neu	Rnf43
1.68680153059354e-45	1.76152432546433	274	163	4.03449190087363e-41	Pro-Inflam Mo/Neu	Gm20508
5.71121443536663e-52	1.7611416169307	176	47	1.36600826865099e-47	Pro-Inflam Mo/Neu	Pcdhgc5
2.92929784069931e-15	1.76110371710403	32	3	0.0000000000700629457538462	Pro-Inflam Mo/Neu	Gm20831
1.68370229401396e-60	1.7599646316014	267	118	4.02707914682259e-56	Pro-Inflam Mo/Neu	Fndc9
0.0000000136772336711386	1.75900338808089	393	273	0.000327132074946293	Pro-Inflam Mo/Neu	Zbtb42
0.00000000000614481100339251	1.75848699395435	47	14	0.000000146971589579142	Pro-Inflam Mo/Neu	Gm43137
0.000000105816813386154	1.75793853797827	439	346	0.00253092654257004	Pro-Inflam Mo/Neu	Lilra6
0.00000000071909671332097	1.75771296408467	478	475	0.000017199355189211	Pro-Inflam Mo/Neu	Nod1
0.000000267808300167083	1.75677442845656	1	0.01	0.00640543892339629	Pro-Inflam Mo/Neu	Slco1a6
1.63838401557603e-53	1.75592116895621	605	576	3.91868688845476e-49	Pro-Inflam Mo/Neu	Mcemp1
1.85272712328663e-25	1.75588777160585	322	272	4.43135273347697e-21	Pro-Inflam Mo/Neu	Col23a1
1.66005975632189e-128	1.75385157855039	245	5	3.9705309251707e-124	Pro-Inflam Mo/Neu	Glt1d1
0.00000000000305314927186393	1.75015440394486	0.02	0	0.0000000730252242844414	Pro-Inflam Mo/Neu	Plaat5
0.000000000131961989102922	1.74946060395953	581	633	0.00000315626685536369	Pro-Inflam Mo/Neu	Ralgapa1
1.30226004867704e-39	1.74940749837123	0.72	729	3.11474558442575e-35	Pro-Inflam Mo/Neu	Ptk2b
4.61843845674456e-19	1.74868092570487	96	4	0.0000000000000110463811008416	Pro-Inflam Mo/Neu	Gm45442
3.83300980535106e-58	1.74649013716353	153	18	9.16779285243867e-54	Pro-Inflam Mo/Neu	Gm41414
4.24389295749169e-29	1.74607890239925	0.04	1	1.01505431757286e-24	Pro-Inflam Mo/Neu	Hoxb2
0.000000000915185515787757	1.74525955870601	527	544	0.0000218894071666116	Pro-Inflam Mo/Neu	Gabpb1
0.000000000161479938303207	1.7449283198548	0.07	0.09	0.0000038622771643361	Pro-Inflam Mo/Neu	Gm38973
6.9091776177217e-30	1.74429560522898	28	3	1.65253710260668e-25	Pro-Inflam Mo/Neu	Olfr52
2.85139133188698e-48	1.74380105068449	251	136	6.81995778760727e-44	Pro-Inflam Mo/Neu	Pnp2
6.28888981802727e-17	1.74166780997224	279	147	0.00000000000150417666667576	Pro-Inflam Mo/Neu	AC166172.1
2.00575559099458e-65	1.74142942544259	758	769	4.79736622254083e-61	Pro-Inflam Mo/Neu	Tgoln1
2.13181104654817e-203	1.7408242043365	863	867	5.09886566113391e-199	Pro-Inflam Mo/Neu	Ptafr
4.80411382773659e-19	1.74074352937336	212	106	0.0000000000000114904794531804	Pro-Inflam Mo/Neu	4930549C15Rik
5.81229498504797e-30	1.73880950421392	53	0	1.39018471452377e-25	Pro-Inflam Mo/Neu	1810008I18Rik
2.01053413497359e-56	1.73875138510954	102	0	4.80879554402982e-52	Pro-Inflam Mo/Neu	Gm15884
0.000000072105837745287	1.73760488075245	273	247	0.00172462742719178	Pro-Inflam Mo/Neu	9530062K07Rik
1.62730095712215e-82	1.73717661618962	51	2	3.89217842924475e-78	Pro-Inflam Mo/Neu	Cacng6
0.00000000219396901699815	1.73710247680833	501	0.38	0.0000524753509485617	Pro-Inflam Mo/Neu	Mboat7
0.000000424627231546471	1.73532767337303	89	171	0.0101562341241285	Pro-Inflam Mo/Neu	A230083N12Rik
0	1.73318779397093	967	966	0	Pro-Inflam Mo/Neu	Clec4e
0	1.73107544537808	1	1	0	Pro-Inflam Mo/Neu	Cxcl2
1.49618758460141e-156	1.7300415871512	827	852	3.57858146484965e-152	Pro-Inflam Mo/Neu	Nab1
3.84168815785616e-20	1.72992776763175	36	0	9.18854973596036e-16	Pro-Inflam Mo/Neu	Edar
3.84168815785616e-20	1.72992776763175	36	0	9.18854973596036e-16	Pro-Inflam Mo/Neu	Gm17139
2.11495987640802e-71	1.72961513227389	21	4	5.0585610323927e-67	Pro-Inflam Mo/Neu	Iqcm
0.0000000019222905888358	1.72629321021921	551	455	0.0000459773463037747	Pro-Inflam Mo/Neu	Rbks
8.65303284684105e-42	1.72561447359126	184	116	2.06963239630744e-37	Pro-Inflam Mo/Neu	Gm10655
0.00000000206227057880491	1.72508318076306	301	306	0.0000493253877038559	Pro-Inflam Mo/Neu	Oplah
5.94901466707228e-54	1.72333412542816	192	115	1.42288532807035e-49	Pro-Inflam Mo/Neu	Lrrc75b
9.56674853750649e-30	1.72299663056615	573	635	2.2881749152008e-25	Pro-Inflam Mo/Neu	Usp32
2.41028876533748e-66	1.72256715843353	205	81	5.76492866893418e-62	Pro-Inflam Mo/Neu	9330175E14Rik
2.79892681756856e-40	1.72223249618495	189	158	6.69447316226049e-36	Pro-Inflam Mo/Neu	Gm16638
1.45479455059455e-21	1.72218023953308	505	401	3.47957760611206e-17	Pro-Inflam Mo/Neu	Dgkg
5.06782899221215e-34	1.72182709298889	181	136	1.2121233383573e-29	Pro-Inflam Mo/Neu	Gm26571
0.00000149799242139663	1.7217650363173	0.01	0	0.0358289827349645	Pro-Inflam Mo/Neu	Gm47868
6.43667026221644e-72	1.72124799582012	239	96	1.53952279331693e-67	Pro-Inflam Mo/Neu	Gm10432
8.31189076988325e-46	1.72048054799147	71	2	1.98803803434067e-41	Pro-Inflam Mo/Neu	Fam131b
3.18091681889689e-21	1.7200605832977	307	171	7.60811684743757e-17	Pro-Inflam Mo/Neu	Angptl4
0.00000000549304387744139	1.71949852063541	453	522	0.000131382623460643	Pro-Inflam Mo/Neu	Cmtm6
7.61455942848865e-63	1.71946230321037	0	23	1.82125032410592e-58	Pro-Inflam Mo/Neu	Gm31659
0.000000000304485938876067	1.71939869453331	144	138	0.00000728269468603777	Pro-Inflam Mo/Neu	L3mbtl1
0.00000000000164306102207916	1.71795415347053	11	2	0.0000000392987335260893	Pro-Inflam Mo/Neu	Gm26581
0	1.7169463245075	945	958	0	Pro-Inflam Mo/Neu	Ier5
0.0000000000000371617641235947	1.71509637035609	33	4	0.000000000888835074308139	Pro-Inflam Mo/Neu	Gm13609
7.16498936142583e-76	1.71488451275903	29	0	1.71372215546583e-71	Pro-Inflam Mo/Neu	Fbxl21
0.00000000427806031032375	1.71337846675575	88	81	0.000102322646502324	Pro-Inflam Mo/Neu	Elovl2
6.86044078453071e-18	1.71296328979718	229	153	0.000000000000164088022684406	Pro-Inflam Mo/Neu	Abhd3
2.57473215147327e-30	1.71287018533534	627	0.58	6.15824435989378e-26	Pro-Inflam Mo/Neu	Arhgef3
8.71184945983574e-30	1.7125227216446	403	281	2.08370015380351e-25	Pro-Inflam Mo/Neu	Ly75
0.000000000874821642908669	1.71237335007399	16	0	0.0000209239840550895	Pro-Inflam Mo/Neu	Gm3985
4.19677599934256e-76	1.71219466273496	92	3	1.00378488352275e-71	Pro-Inflam Mo/Neu	Mapk10
3.59867900465075e-191	1.71198493010163	825	866	8.60732044332366e-187	Pro-Inflam Mo/Neu	Tut7
4.06110796887229e-23	1.70942965989447	579	627	9.71335803994873e-19	Pro-Inflam Mo/Neu	Pbxip1
8.39529151899494e-48	1.70849228261075	174	95	2.00798582551321e-43	Pro-Inflam Mo/Neu	Csprs
7.51430192263519e-24	1.70783127118834	265	118	1.79727073385589e-19	Pro-Inflam Mo/Neu	Tmem236
0	1.70488725201859	999	991	0	Pro-Inflam Mo/Neu	Nfkbia
9.62843014336225e-22	1.70451433307297	173	121	2.30292792168938e-17	Pro-Inflam Mo/Neu	Gm50383
1.58185393506905e-19	1.70193837766023	386	303	3.78347824189816e-15	Pro-Inflam Mo/Neu	Amotl2
1.91852125540316e-34	1.69715075441799	41	0	4.58871913867327e-30	Pro-Inflam Mo/Neu	Gm18870
1.56682448843599e-30	1.6970858865267	59	9	3.7475308114412e-26	Pro-Inflam Mo/Neu	Bcam
1.60027250633961e-20	1.69699218083176	34	5	3.82753178066307e-16	Pro-Inflam Mo/Neu	Apc2
0.0000000000362918090877013	1.69601913714823	18	0	0.000000868027489759639	Pro-Inflam Mo/Neu	Rorb
6.51390443971034e-16	1.69477004116527	122	46	0.0000000000155799566388992	Pro-Inflam Mo/Neu	Gm35715
0.00000000138229605798151	1.69467728338365	107	127	0.0000330617571148017	Pro-Inflam Mo/Neu	Gm49482
6.43151505301003e-35	1.69279057714394	591	635	1.53828977037894e-30	Pro-Inflam Mo/Neu	Pdlim7
4.01007188503278e-27	1.69236141436951	102	29	9.59128993462141e-23	Pro-Inflam Mo/Neu	Nell1os
1.06698289479317e-60	1.69007233559874	724	695	2.5520096877663e-56	Pro-Inflam Mo/Neu	Gtdc1
1.55910119760252e-46	1.68978049786462	136	45	3.7290582444257e-42	Pro-Inflam Mo/Neu	2310044K18Rik
1.15704461040334e-25	1.68923947413367	154	55	2.76741929916271e-21	Pro-Inflam Mo/Neu	Gm12758
2.59604129983938e-16	1.68839121567822	252	257	0.00000000000620921158095584	Pro-Inflam Mo/Neu	Gm14009
0.000000000369207053967999	1.68816743940463	348	0.26	0.0000088306943168066	Pro-Inflam Mo/Neu	Gm16337
9.49374632018691e-30	1.68759036665507	623	745	2.2707142448623e-25	Pro-Inflam Mo/Neu	Entpd1
0.0000000000611987309996095	1.6864631644131	51	8	0.00000146375124804866	Pro-Inflam Mo/Neu	Rasgef1a
4.70073327805332e-97	1.68625735325121	163	13	1.12432138544479e-92	Pro-Inflam Mo/Neu	Samd5
0.000000000152573635290284	1.68532237901407	72	67	0.00000364925620887302	Pro-Inflam Mo/Neu	B630019A10Rik
3.20058754423283e-56	1.68165558332143	145	23	7.65516528829609e-52	Pro-Inflam Mo/Neu	Gm34648
3.30098848156446e-21	1.68104443143664	46	4	7.89530425020588e-17	Pro-Inflam Mo/Neu	A330074K22Rik
0.00000000000985712569630292	1.68042512861834	431	372	0.000000235762732404173	Pro-Inflam Mo/Neu	AI467606
2.49835377985982e-27	1.67835726551687	709	748	5.97556257066872e-23	Pro-Inflam Mo/Neu	Casp4
3.58650949999824e-55	1.67778543060181	208	119	8.57821342209578e-51	Pro-Inflam Mo/Neu	4930447J18Rik
0.0000000000000234735724150621	1.67744123744543	306	181	0.000000000561440905023455	Pro-Inflam Mo/Neu	Lrp2bp
5.81235949113044e-33	1.67630210860188	347	216	1.39020014308858e-28	Pro-Inflam Mo/Neu	Sugct
0.00000000423776270481217	1.67277953870036	44	9	0.000101358808373698	Pro-Inflam Mo/Neu	Arhgap8
1.28162062595688e-65	1.67186312652111	158	26	3.06538021316366e-61	Pro-Inflam Mo/Neu	Evi2b
0.0000000301346911174641	1.66893460600838	13	0	0.000720761542147506	Pro-Inflam Mo/Neu	Gm12478
6.53159871808172e-20	1.66879408541648	12	48	1.56222778139079e-15	Pro-Inflam Mo/Neu	Gm4952
0.000000838454341647983	1.66858669462169	277	241	0.0200541509435365	Pro-Inflam Mo/Neu	Gm43258
3.31200157224527e-41	1.66833314632202	75	0	7.92164536049624e-37	Pro-Inflam Mo/Neu	Pdlim3
0	1.66789796561419	947	962	0	Pro-Inflam Mo/Neu	Tnfaip3
5.45345043854054e-38	1.66783454686048	0.07	1	1.30435627589013e-33	Pro-Inflam Mo/Neu	Ccdc175
6.22951540456128e-87	1.66655503588873	193	32	1.48997549446297e-82	Pro-Inflam Mo/Neu	Prdm14
0.00000000000861112972852794	1.66648424257749	177	136	0.000000205961000846931	Pro-Inflam Mo/Neu	Cecr2
0.000000228039208473062	1.6654314032069	94	48	0.0054542417882587	Pro-Inflam Mo/Neu	Rarres2
5.33146286499833e-175	1.66460102143892	846	903	1.2751792880503e-170	Pro-Inflam Mo/Neu	Birc3
9.08072407645748e-15	1.66361499892441	27	1	0.00000000021719275846071	Pro-Inflam Mo/Neu	Gm48500
1.73857037044732e-46	1.66347252646768	28	0	4.15831261203589e-42	Pro-Inflam Mo/Neu	Gm16031
2.52815769512079e-152	1.66272473444622	139	25	6.0468475751899e-148	Pro-Inflam Mo/Neu	Pifo
0.000000000811302875299618	1.66269506181537	32	3	0.0000194047421714163	Pro-Inflam Mo/Neu	Gm28792
0.0000000000000814801670788115	1.66234729403853	0.13	102	0.00000000194884263619101	Pro-Inflam Mo/Neu	Gm13562
9.03399428403993e-50	1.66234099409403	0.09	0	2.16075075285667e-45	Pro-Inflam Mo/Neu	Smoc2
2.57042459057415e-31	1.66229758278482	615	608	6.14794153573525e-27	Pro-Inflam Mo/Neu	Ccnd3
4.19422046109288e-19	1.66217710800867	75	27	0.0000000000000100317364988419	Pro-Inflam Mo/Neu	Sult6b2
3.88250891832e-64	1.66204896790839	137	7	9.28618483083778e-60	Pro-Inflam Mo/Neu	Ank3
0.00000000000780259783354013	1.66193496821459	0.56	579	0.000000186622534982613	Pro-Inflam Mo/Neu	Zfp263
2.6696904106891e-46	1.66103831433724	338	176	6.38536552428619e-42	Pro-Inflam Mo/Neu	Hist1h2ac
1.952903756819e-42	1.66098061782144	55	0	4.67095520555968e-38	Pro-Inflam Mo/Neu	Syde2
7.10262044777164e-19	1.66067635514007	645	578	0.0000000000000169880475869802	Pro-Inflam Mo/Neu	Mylip
1.22830075301143e-21	1.66010777215069	41	1	2.93784974105274e-17	Pro-Inflam Mo/Neu	Syt9
4.08109095573759e-20	1.65995692000046	72	88	9.76115334793317e-16	Pro-Inflam Mo/Neu	9330198N18Rik
1.97757616041668e-21	1.65959202449568	45	3	4.72996666048462e-17	Pro-Inflam Mo/Neu	Vmn1r9
0.000000219126543222616	1.65819646124855	355	315	0.00524106866079853	Pro-Inflam Mo/Neu	Letm2
7.49285029366791e-240	1.65777896586676	888	901	1.79213993323949e-235	Pro-Inflam Mo/Neu	Tnfrsf1b
0.0000000000014229197591697	1.65751140901308	223	212	0.0000000340333947998209	Pro-Inflam Mo/Neu	1700025N21Rik
0.000000000488654244979957	1.6540302897697	0.58	597	0.0000116876322314306	Pro-Inflam Mo/Neu	Ogfrl1
0.0000000884483677426918	1.65309695164173	241	171	0.0021155080596697	Pro-Inflam Mo/Neu	A330015K06Rik
0.000000000000566404469871888	1.65259483445395	105	27	0.0000000135472621103958	Pro-Inflam Mo/Neu	AC113595.1
1.6397547998547e-43	1.65188254747273	1	61	3.92196553029248e-39	Pro-Inflam Mo/Neu	Osmr
0.00000000111084596128052	1.65177073451136	431	344	0.0000265692137019074	Pro-Inflam Mo/Neu	Cfap43
0.000000829200244410946	1.65135795526645	83	34	0.019832811445821	Pro-Inflam Mo/Neu	Sox13
2.8965951678256e-31	1.6495370905277	454	269	6.92807632240527e-27	Pro-Inflam Mo/Neu	Chrna9
0.0000000000005077269481994	1.6490722382456	0.52	497	0.0000000121438131470332	Pro-Inflam Mo/Neu	Dock5
8.0656765154825e-20	1.64811355258891	95	17	1.9291485089731e-15	Pro-Inflam Mo/Neu	Olfr1274-ps
0.0000000000000782803379516004	1.64692751201248	619	578	0.00000000187230912312638	Pro-Inflam Mo/Neu	Dapp1
0.000000000885537736633336	1.64464938190869	38	2	0.0000211802915847961	Pro-Inflam Mo/Neu	Gm48956
2.42762102762903e-16	1.64413321130497	0.44	347	0.00000000000580638397388311	Pro-Inflam Mo/Neu	Rnf144a
2.92873010343428e-18	1.64338889063093	97	31	0.0000000000000700493666139411	Pro-Inflam Mo/Neu	Mia
2.08422536543618e-15	1.64266234576405	331	234	0.0000000000498505022905027	Pro-Inflam Mo/Neu	Slc43a3
0.0000000000311360560556543	1.64263469696904	334	266	0.000000744712188739139	Pro-Inflam Mo/Neu	Proca1
0.000000000000664717852307762	1.64222188269534	19	1	0.000000015898721591497	Pro-Inflam Mo/Neu	Gm15777
0.00000000000267075900574716	1.64160484872832	33	8	0.0000000638792138994606	Pro-Inflam Mo/Neu	Panx3
0.000000000000190462962131063	1.64148473378734	646	649	0.00000000455549312825076	Pro-Inflam Mo/Neu	Chka
0.0000000000588521291157645	1.64144582816829	22	45	0.00000140762522419086	Pro-Inflam Mo/Neu	Fer1l6
2.07316827831854e-46	1.64053596004632	37	104	4.95860388808228e-42	Pro-Inflam Mo/Neu	1700020L24Rik
9.57334823077936e-29	1.63925617153998	141	56	2.28975342983781e-24	Pro-Inflam Mo/Neu	Gm14453
1.21887637848273e-93	1.63862133450777	102	62	2.91530852205499e-89	Pro-Inflam Mo/Neu	C530008M17Rik
3.67348712430329e-140	1.63831158997127	835	847	8.7862465039086e-136	Pro-Inflam Mo/Neu	Rab11fip1
0.00000000000183198264872097	1.63802910634442	571	633	0.0000000438173609921083	Pro-Inflam Mo/Neu	Mindy3
2.14282361493795e-62	1.63669982400317	1	0.05	5.12520552220859e-58	Pro-Inflam Mo/Neu	Gm28556
0.00000000000255987001689801	1.63608967706835	0.08	22	0.0000000612269710641666	Pro-Inflam Mo/Neu	Tspan32os
8.21282633525686e-105	1.63580206877686	186	35	1.96434380286674e-100	Pro-Inflam Mo/Neu	Zfp773
8.07658690456157e-19	1.63499800951728	0.43	239	0.0000000000000193175805583304	Pro-Inflam Mo/Neu	Ddb2
1.51838698985495e-30	1.63337772802309	0.63	636	3.63167800233506e-26	Pro-Inflam Mo/Neu	Tnrc6b
0.0000000159063198617482	1.63270543522055	55	0.01	0.000380447358453294	Pro-Inflam Mo/Neu	Gm20407
1.37845187920352e-17	1.63190755545215	1	43	0.000000000000329698120467899	Pro-Inflam Mo/Neu	Ascl3
1.8428588863626e-44	1.63061152496671	94	2	4.40774988440207e-40	Pro-Inflam Mo/Neu	Gm48387
1.68328065495667e-261	1.62941306641256	893	895	4.02607067052536e-257	Pro-Inflam Mo/Neu	Msrb1
3.85435802916847e-43	1.62879368632275	317	153	9.21885353416514e-39	Pro-Inflam Mo/Neu	Unc93a
2.96402597854966e-15	1.62848013024464	584	613	0.0000000000708935733549507	Pro-Inflam Mo/Neu	Rasa2
1.73274671892873e-19	1.62809849692033	34	0	4.14438360233374e-15	Pro-Inflam Mo/Neu	Gm44698
0.00000016390341115278	1.62760721644977	12	36	0.0039202417879522	Pro-Inflam Mo/Neu	Tas2r126
0.000000000100424108331687	1.62634652372374	304	182	0.0000024019438230773	Pro-Inflam Mo/Neu	Zfp28
3.85976771967348e-58	1.62468475361745	777	725	9.23179243191502e-54	Pro-Inflam Mo/Neu	Sntb2
8.71347581162628e-27	1.62424371138951	237	79	2.08408914462477e-22	Pro-Inflam Mo/Neu	Nnt
1.53723503253432e-228	1.62203903959149	902	948	3.67675875081558e-224	Pro-Inflam Mo/Neu	Erbin
3.47138520073177e-16	1.62145495575296	35	3	0.00000000000830285912311025	Pro-Inflam Mo/Neu	Pkd1l1
3.43731044011065e-41	1.62116569237911	85	5	8.22135911065666e-37	Pro-Inflam Mo/Neu	Gm47731
2.44400547034216e-16	1.61863008509478	63	1	0.00000000000584557228396437	Pro-Inflam Mo/Neu	Gm16095
1.07304688706046e-50	1.61813630037059	265	109	2.56651354447122e-46	Pro-Inflam Mo/Neu	5430427M07Rik
4.87596639659519e-19	1.6172737604888	0.09	3	0.0000000000000116623364273764	Pro-Inflam Mo/Neu	Shroom3
7.21524983617226e-16	1.61590846004751	79	45	0.0000000000172574345581568	Pro-Inflam Mo/Neu	Srcin1
1.15382660895747e-36	1.61572172998357	271	114	2.75972248330447e-32	Pro-Inflam Mo/Neu	Gm8075
0.0000000000271128038865514	1.61480291356243	121	118	0.000000648484043358537	Pro-Inflam Mo/Neu	Gm45051
3.15092275261795e-43	1.61390285031439	195	111	7.53637703971162e-39	Pro-Inflam Mo/Neu	Mab21l3
2.31531700670964e-31	1.61371944114589	0.17	98	5.53777521664812e-27	Pro-Inflam Mo/Neu	Gsg1l
0.0000000874291769471737	1.61336771976912	52	6	0.0020911310542225	Pro-Inflam Mo/Neu	Gm47849
0.00000000000305314927186393	1.61284225162692	0.02	0	0.0000000730252242844414	Pro-Inflam Mo/Neu	9530052C20Rik
8.08803327022451e-34	1.61276353390382	63	1	1.9344957975723e-29	Pro-Inflam Mo/Neu	Gm44832
0.00000000161587420531725	1.61229253496035	573	578	0.000038648479242778	Pro-Inflam Mo/Neu	Atg2a
2.81132219702003e-19	1.61057117456182	38	0	6.72412043083251e-15	Pro-Inflam Mo/Neu	Gm8906
1.01197826747402e-43	1.60691427098975	78	0	2.42044962014435e-39	Pro-Inflam Mo/Neu	Atp1a2
1.37175679420961e-44	1.60541609596966	0.09	58	3.28096790039054e-40	Pro-Inflam Mo/Neu	Gm46515
0.0000000000518772762394154	1.60480770373338	35	8	0.00000124080069309434	Pro-Inflam Mo/Neu	Olfr1048
1.75657692916519e-15	1.60228823633498	69	11	0.0000000000420138069917729	Pro-Inflam Mo/Neu	Slain1
2.83271999744316e-22	1.60039174036459	1	25	6.77529968988455e-18	Pro-Inflam Mo/Neu	Gm44767
0	1.59974364175715	982	985	0	Pro-Inflam Mo/Neu	Pim1
1.69686207688627e-15	1.5994143299613	365	234	0.0000000000405855471549659	Pro-Inflam Mo/Neu	Tnk2
3.79719643015151e-21	1.59913648869682	48	5	9.08213442163638e-17	Pro-Inflam Mo/Neu	Ict1os
2.18421124667558e-26	1.59901091509594	95	124	5.22419645979864e-22	Pro-Inflam Mo/Neu	Gm26877
1.43682849162398e-15	1.59830130539237	0.39	242	0.0000000000343660638626623	Pro-Inflam Mo/Neu	Gm11944
0.0000000000103030462686059	1.59809159833022	87	47	0.000000246428260652515	Pro-Inflam Mo/Neu	Myct1
0.00000000216121736757734	1.59686853385546	17	2	0.0000516919969977147	Pro-Inflam Mo/Neu	Gm36618
0.00000000000488657341696867	1.59564799525304	211	176	0.000000116877062987057	Pro-Inflam Mo/Neu	Zfr2
0.0000000000000622409129274592	1.59359273214618	24	0	0.00000000148867815539897	Pro-Inflam Mo/Neu	Gm47237
0.0000000000000622409129274592	1.59359273214618	24	0	0.00000000148867815539897	Pro-Inflam Mo/Neu	2310039L15Rik
0.0000000000000622409129274592	1.59359273214618	24	0	0.00000000148867815539897	Pro-Inflam Mo/Neu	Ighv1-72
0.0000000000000622409129274592	1.59359273214618	24	0	0.00000000148867815539897	Pro-Inflam Mo/Neu	4930523O13Rik
7.67954293450605e-18	1.5914380992721	93	42	0.000000000000183679307907516	Pro-Inflam Mo/Neu	Dnajc6
5.49034095032672e-32	1.59107624151503	59	1	1.31317974849914e-27	Pro-Inflam Mo/Neu	Eps8l3
5.49034095032672e-32	1.59107624151503	59	1	1.31317974849914e-27	Pro-Inflam Mo/Neu	Gm266
0.0000000000000208208161370846	1.59068181479524	235	112	0.00000000049799228036679	Pro-Inflam Mo/Neu	Ank1
1.14203203821543e-22	1.58915418633625	581	584	2.73151222900366e-18	Pro-Inflam Mo/Neu	Rin3
1.96519360416967e-45	1.58883804331941	86	2	4.70035006245301e-41	Pro-Inflam Mo/Neu	Gm3055
1.27169929602176e-158	1.58742794141093	881	833	3.04165037622484e-154	Pro-Inflam Mo/Neu	Xylt1
0.000000831364118733221	1.58696353141701	115	178	0.0198845669918612	Pro-Inflam Mo/Neu	Fam221a
0.0000000051529287544858	1.58636250233002	107	71	0.000123247749949791	Pro-Inflam Mo/Neu	Gm16867
0.00000115079704876236	1.58617644045157	216	237	0.0275247638122982	Pro-Inflam Mo/Neu	Zfp119b
0.0000000000834237465812268	1.58551670441358	234	137	0.00000199532917072978	Pro-Inflam Mo/Neu	Ggnbp1
1.50033703420393e-19	1.58489083555397	0.24	152	3.58850611840897e-15	Pro-Inflam Mo/Neu	4933406J09Rik
0.000000000000279299287732301	1.58402426316128	254	115	0.00000000668028036398118	Pro-Inflam Mo/Neu	Thsd1
4.39731529263948e-52	1.58382788085659	11	74	1.05174987169351e-47	Pro-Inflam Mo/Neu	Slc38a8
6.70128779752075e-19	1.58309728460759	367	297	0.0000000000000160281401541101	Pro-Inflam Mo/Neu	Gpr137c
0.000000000153308107379856	1.58275428913334	222	0.18	0.0000036668233123114	Pro-Inflam Mo/Neu	1700126G02Rik
0.000000000251216658337605	1.58245125568904	77	106	0.00000600860003411883	Pro-Inflam Mo/Neu	Frmd5
4.13285707232232e-39	1.58244534318019	7	21	9.88496754558052e-35	Pro-Inflam Mo/Neu	Gm45502
1.66812946363489e-198	1.58131413470784	414	0.07	3.98983205112192e-194	Pro-Inflam Mo/Neu	Ffar2
1.10454710422699e-129	1.58114115928396	199	48	2.64185576389011e-125	Pro-Inflam Mo/Neu	Slc16a14
1.24912082570509e-35	1.57996567165097	229	77	2.98764719092144e-31	Pro-Inflam Mo/Neu	Cd300c
2.45698369046957e-27	1.57907469000167	51	1	5.87661359086513e-23	Pro-Inflam Mo/Neu	Lrrc74b
0.00000000000619369383287955	1.57891574711638	0.02	0	0.000000148140769094813	Pro-Inflam Mo/Neu	Gm40055
9.50736044206413e-303	1.57880557779943	958	936	2.2739704705329e-298	Pro-Inflam Mo/Neu	Slc7a11
0.0000000000989812430848139	1.57869918941871	548	534	0.00000236743337210258	Pro-Inflam Mo/Neu	Plk3
1.28886211374389e-27	1.57860877499888	666	695	3.08270040365263e-23	Pro-Inflam Mo/Neu	Gpcpd1
1.49555752113053e-69	1.57652774374643	233	56	3.57707447904001e-65	Pro-Inflam Mo/Neu	Gm15527
0.00000000711700601725227	1.57652223783481	246	248	0.00017022454992064	Pro-Inflam Mo/Neu	4930579C12Rik
0.0000000461030919972185	1.5755607339997	107	123	0.00110269375438947	Pro-Inflam Mo/Neu	Orm2
[truncated: 25,621 more rows]

## Sheet: DEGs tomato+ vs tomato- all
p_val	avg_log2FC	pct.1	pct.2	p_val_adj	gene
0.00000000947417207168738	4.55890631591763	42	0.01	0.000226603247610619	Snca
4.60241516658307e-17	4.53397447913088	39	14	0.00000000000110080565954334	Hoxb2
1.32125662617952e-30	4.39267018382741	7	38	3.16018159849618e-26	Rin1
0.0000000885280785991919	4.32557047394371	5	12	0.00211741458393547	Gm28892
0.000000000232217086461104	4.32237062295074	8	21	0.00000555416827397669	Galnt18
0.000000000000442616663472779	4.28394913715289	3	18	0.0000000105865053569419	Dtna
2.22808512765843e-16	4.19891175587703	25	11	0.00000000000532913400833344	Gm16031
0.0000000192362975892196	3.95478185276899	14	1	0.000460093765738953	Gm13936
2.76499915578417e-25	3.94184554206715	0.01	2	6.61332498080459e-21	Gm39329
0.000000000000825920894448213	3.90787688993825	38	14	0.0000000197543759534124	Gm19719
0.000000954523100477072	3.86852513875606	62	59	0.0228302835172106	Gm10874
0.000000508226364187531	3.8144630684314	53	37	0.0121557581786374	Olfr889
0.0000000000001379501091069	3.75508366329193	422	316	0.00000000329949070961882	Hbb-bs
4.5931782883175e-17	3.69928149337152	355	266	0.00000000000109859638299978	Hba-a1
2.65881297765492e-23	3.60005069440223	16	54	6.35934887995503e-19	Neu3
0.000000553988885297449	3.58447464362534	56	17	0.0132503061585444	Rasgef1a
1.00032872585528e-17	3.57674642590488	86	19	0.000000000000239258624650065	Igfbp5
0.00000049945330006959	3.57201010133545	6	18	0.0119459240310645	4930578M07Rik
0.000000473579474757149	3.47402071625162	6	14	0.0113270738772415	Gm50034
1.06736327466117e-16	3.44640167565219	279	239	0.00000000000255291948033458	Hba-a2
9.3589705448987e-20	3.40567047125165	19	8	2.23847857492887e-15	Gm28730
0.0000000485911967206267	3.40237451161687	5	24	0.00116220424316395	3110045C21Rik
1.23114698558317e-20	3.39589916081386	3	14	2.94465736011782e-16	Gm44200
0.000000254696944156294	3.38951473474495	52	29	0.00609184151033025	Dnaic1
1.01326340602172e-53	3.38769568100182	191	54	2.42352341452276e-49	Susd2
4.60902898098848e-34	3.3588729173577	76	23	1.10238755167283e-29	BB123696
0.000000029289530360905	3.34673707789693	42	0.01	0.000700546987172126	Alas2
3.92527623320248e-39	3.3073802632397	6	29	9.3884756945737e-35	9030407P20Rik
0.000000790206674062616	3.30325706205652	22	7	0.0189001632302296	4930407I19Rik
0.0000000000580231877307562	3.30162411376407	21	3	0.00000138779860414423	Gm10570
0.0000000376850792544318	3.28361030812345	2	12	0.0009013517256075	Megf6
0.000000000000733493071521049	3.2770011282586	3	13	0.0000000175436872846404	Ttc30a1
5.81904767727927e-19	3.25530689151379	33	12	0.0000000000000139179982345166	Ighv8-10
3.23909274541617e-29	3.2034221366542	6	14	7.7472620284864e-25	Dgat2l6
4.73512344188913e-21	3.14455080502461	81	53	1.13254682483104e-16	Gm48610
0.000000134526140882657	3.13617610434317	83	78	0.00321759623763139	Gm42918
0.0000000166058090324448	3.11019612758997	111	57	0.000397177740438016	Cpe
0.000000000000911895615769067	3.10279102475598	3	15	0.0000000218107193379645	Gm26566
3.31528288608412e-72	3.05289684498441	166	59	7.929493606936e-68	Gm47718
0.0000000616855597305712	2.9992576542404	14	2	0.0014753952176358	Gm45081
1.39491061388523e-15	2.99736966731442	38	5	0.0000000000333634720629068	Sncg
0.000000174403707547893	2.98059543710297	0.02	5	0.0041713878771305	Gm47447
2.30349431304747e-39	2.95618328724558	119	31	5.50949769794694e-35	Gm49194
0.000000000000016032020978178	2.932753000443	39	9	0.000000000383453877756061	1700010B13Rik
3.18853533662995e-15	2.89301653755132	103	38	0.0000000000762633881815152	Grik4
1.1314484457985e-23	2.88283574698641	168	74	2.70619839266085e-19	Klhl23
4.09686325783504e-15	2.86943060784369	0.02	7	0.0000000000979887754008986	Gpr87
0.00000000517129014313375	2.86879368123766	0.05	22	0.000123686917643473	Gm43137
1.06199885260674e-59	2.86270617861782	168	0.04	2.54008885566479e-55	Gm34481
3.14028922242928e-36	2.8521968722896	0.12	41	7.51094376220635e-32	Gm32568
5.43244659822761e-25	2.8385618315786	152	69	1.29933257736408e-20	4930524B15Rik
1.63504556733344e-34	2.82205581876971	106	25	3.91070198794812e-30	Tie1
2.49458476491249e-16	2.80156402039724	123	63	0.0000000000059665478407177	Gm12107
0.000000414814513701025	2.7796692867345	4	15	0.00992153353870111	Gm4278
0.0000000467002027694049	2.77187082259597	41	17	0.00111697544983863	Vmn2r1
0.0000000280418219543785	2.7623669407833	0.16	93	0.000670704297504825	Snhg10
0.0000000210858503756663	2.75805772163583	7	26	0.000504331369285188	Scn2b
0.00000000368873065710135	2.74207447359154	79	0.04	0.00008822705985655	Gm48387
4.85432770152407e-18	2.73796558617234	51	13	0.000000000000116105809965053	Skida1
1.53997743697618e-15	2.73538879801684	9	35	0.0000000000368331803375963	Trim43c
0.000000000000029231800418585	2.71848573503656	16	4	0.000000000699166202411715	4930593C16Rik
7.40580650395455e-60	2.7163953654205	141	47	1.77132079961585e-55	5730435O14Rik
6.30347829436077e-21	2.71366664619463	75	23	1.50766593844521e-16	9430078K24Rik
6.03625050571284e-25	2.69581210612852	51	8	1.4437503959564e-20	Clca4b
6.03625050571284e-25	2.69581210612852	51	8	1.4437503959564e-20	Gm30192
0.00000000000820840182206082	2.68242814600335	71	102	0.000000196328554780051	Ly6c1
1.654701606252e-20	2.67294742627765	5	26	3.95771530183353e-16	Slc17a7
3.48096496044028e-23	2.67215707351438	108	41	8.32577199238107e-19	Sec14l5
2.02892969464778e-17	2.65908036254184	11	39	0.000000000000485279404365856	Gm17206
0.0000000000214395359941288	2.65041735596376	26	5	0.000000512790821907571	Cyp2a22
0.000000472276842902025	2.64718184615667	38	13	0.0112959175285306	Gm16725
0.000000185512902320904	2.63966297274234	16	3	0.00443709759771137	1700027A07Rik
0.0000000057687869538676	2.63631792474859	5	14	0.000137977846362605	Olfr1381
1.66957784467848e-36	2.62614170471849	83	15	3.99329628890199e-32	Skint9
1.66957784467848e-36	2.62614170471849	83	15	3.99329628890199e-32	Plac9a
0.0000000247850407537381	2.62114448518455	11	13	0.000592808604747907	Olfr266
5.102401360413e-20	2.61751460132491	68	0.02	1.22039235738358e-15	Tktl2
2.91708735004857e-87	2.61483017662739	267	0.1	6.97708952384617e-83	Krt18
2.38681168507316e-23	2.61249055292953	59	12	5.70877618835798e-19	Lrrc3b
3.38546532062684e-74	2.60321962178878	252	72	8.09735595387527e-70	Gm6116
0.0000000000314433487703169	2.59797146219032	39	12	0.000000752062015888439	Gm31818
2.27582855696425e-44	2.59670016129396	0.2	74	5.4433267425471e-40	Oca2
1.38410112951818e-27	2.59570130359546	116	41	3.31049308158158e-23	Gm37748
9.59621714439037e-35	2.59481668840572	15	68	2.29522321659529e-30	Gm15537
4.23395475281361e-16	2.58232949723842	4	0.02	0.0000000000101267729777796	Gm47938
3.28051243381742e-73	2.57679868430307	141	47	7.84632963920449e-69	Rbp7
0.00000000000208458659993846	2.5738515550689	5	26	0.0000000498591422973281	Gm29480
1.7641178124973e-22	2.57270608627063	165	77	4.21941698393103e-18	Gm12758
1.63816239655154e-17	2.57098454157166	76	21	0.000000000000391815682007197	Sall3
1.71353131611065e-58	2.57021295140893	99	25	4.09842420187346e-54	Retnlb
0.00000000418298131393216	2.56883406005035	28	8	0.000100048547066629	Gm48500
7.70367214309611e-29	2.56585393634036	0.06	9	1.84256430318573e-24	Dzip1l
0.000000000000728701416854869	2.56582375361144	22	7	0.0000000174290804883348	Gm50136
3.26115918680569e-25	2.56548186334172	75	16	7.80004054300185e-21	BC065403
1.58905658913662e-23	2.55098356728891	118	47	3.80070554989696e-19	Trim50
1.84243726589945e-51	2.54629398576416	0.16	44	4.4067414525783e-47	Endou
3.17358656894681e-16	2.53854516088218	41	0.01	0.00000000000759058435560698	Slc4a1
1.27914625773808e-40	2.5380300794227	82	33	3.05946201925795e-36	Gm10282
2.69184121801339e-20	2.53659873322261	141	112	6.43834582524442e-16	Ankmy1
3.79249843431611e-16	2.53624446055268	45	11	0.00000000000907089775519728	Gm36814
0.000000000395189202947105	2.51871979916195	77	0.04	0.00000945213535608885	Gm48807
8.58512083990877e-40	2.51460348221819	142	45	2.05338920248938e-35	Gm47926
4.1508628325468e-31	2.51037917225921	133	44	9.92803372288543e-27	Adam28
1.97124480085526e-16	2.46586387678527	58	17	0.00000000000471482331468561	Aoc3
1.72349883751323e-25	2.45339729244911	82	23	4.12226451956414e-21	Gm20556
8.56185803755448e-20	2.44776732181169	55	13	2.04782520542228e-15	Shbg
2.74687183471734e-16	2.44204660687356	103	66	0.00000000000656996805427693	Slc26a8
0.000000000000855043055275502	2.44201478695011	116	58	0.0000000204509197960795	Hils1
0.00000118690082411475	2.43607950216138	37	17	0.0283882939111765	Syt9
4.90097090954428e-23	2.43430512706972	59	12	1.1722142221448e-18	1810008I18Rik
1.02090430237352e-35	2.42989913015341	122	36	2.441798910417e-31	Olfr1336
1.49483241795537e-17	2.42905898635441	45	0.01	0.000000000000357534017726565	Gm37679
1.26820241887712e-16	2.41727053871363	118	58	0.00000000000303328654547029	1700013F07Rik
0.00000000565112527142635	2.41509117085297	48	31	0.000135163614241976	Olfr458
0.0000000210850447212896	2.41303157416666	3	18	0.000504312099643806	Cyp2d22
2.08884304368235e-53	2.41148654834656	103	29	4.99609479187944e-49	Pnpla1os
0.000000135017357946071	2.41068448703907	26	9	0.00322934516735412	Gm35101
7.01274049765312e-22	2.397427105289	7	26	1.67730727222867e-17	Doc2a
3.22590904244388e-21	2.38730617624511	0.07	16	7.71572924771728e-17	Gm36787
1.15714907876592e-20	2.38509827279018	0.06	15	2.76766916659233e-16	Lgr5
0.0000000000445410727230828	2.37661870878765	6	19	0.00000106533337739069	Gm27252
1.24985906641802e-16	2.36835651107948	8	32	0.00000000000298941291505861	Lrrn3
0.000000639086780625889	2.36348049573297	6	22	0.01528567761901	Synpr
0.0000000710420773164278	2.36305648776408	43	42	0.00169918440525432	Gm37336
5.37067094893328e-23	2.35335975212496	107	41	1.28455707756586e-18	Gm14243
3.80330247065966e-56	2.3505114772333	88	29	9.09673884932377e-52	Fabp6
2.21489421768687e-36	2.34296740825222	129	34	5.29758398986346e-32	Slc9b1
0.00000000000358941876547008	2.34096110357723	0.01	36	0.0000000858517180325133	Taf9
0.00000000035943033758165	2.33223943700727	4	24	0.00000859685481427791	4930453C13Rik
3.64379875688388e-53	2.33013330554321	0.05	14	8.71523786671486e-49	D730003K21Rik
2.51663902853537e-25	2.32299157944091	83	24	6.01929722845089e-21	Prrt3
0.0000000973361084287416	2.31815687896215	0.02	5	0.00232808504139864	Hnf4aos
0.000000000000232009216070557	2.30882818589733	132	67	0.00000000554919642997558	Fam169a
0.00000000517573796999434	2.3078437281392	15	41	0.000123793300766325	Kcnh1
0.000000896230154997325	2.30145694483912	39	18	0.021436032847226	Krt88
2.59164789871187e-18	2.28985058552794	63	24	0.0000000000000619870344413904	Slc28a1
0.000000000107372079929686	2.28274496569212	87	49	0.00000256812540775823	AY074887
4.88365517353731e-23	2.27890716542053	164	67	1.16807264440665e-18	Syt16
3.71214088349788e-15	2.27759099986412	5	26	0.0000000000887869856515023	Gm48606
0.00000000011117658643517	2.27283344660185	0.03	8	0.00000265912159435639	Atoh8
0.0000000000170126153981064	2.27221512945959	15	39	0.00000040690773509191	Reln
2.72249168875142e-15	2.27106898937257	0.01	46	0.0000000000651165562115565	Dnaaf4
3.21978304480303e-19	2.26606107077373	116	48	7.70107708655988e-15	Meox2
1.03929203145753e-33	2.26535716639404	146	54	2.48577868084013e-29	Got1l1
2.75292257471895e-35	2.26063354801245	152	0.04	6.5844402142128e-31	Tcf24
0.00000184828576658954	2.25933629437551	28	11	0.0442072989652887	Gm38004
1.08823201401947e-18	2.25862148599008	133	53	0.0000000000000260283333113177	4833413E03Rik
8.65456868392495e-15	2.2551559466232	41	0.01	0.000000000206999973782117	Gm10271
1.1293944405147e-15	2.25397602258421	2	18	0.0000000000270128562282306	Sncaip
0.000000384480355555374	2.25387785808464	7	17	0.00919600114417344	Htr2c
2.64878509694136e-16	2.25265019586898	54	16	0.00000000000633536419486435	Rfpl4
0.0000000000108848118168183	2.24910199767401	44	15	0.000000260342929034659	Gm26544
3.17617817696999e-21	2.24887923916984	52	0.01	7.59678296367682e-17	Grrp1
0.000000000374181825139923	2.24653823451708	143	158	0.00000894968089369667	Gpihbp1
4.14181572674841e-21	2.24528440511059	124	57	9.90639485523685e-17	Sfrp1
6.63842218637021e-55	2.24415661320319	243	99	1.58777781853603e-50	Panct2
7.12288613572634e-15	2.23969494990268	0.07	15	0.000000000170365190594303	Trhde
0.0000008615150160774	2.22914886411983	85	52	0.0206057161545392	Gpat2
4.28118265140701e-32	2.22802493195804	78	28	1.02397326656353e-27	Drc7
0.0000000533226645477785	2.22602060101761	52	14	0.00127537149065377	Gsta3
0.000000000858121457278515	2.22296702407048	22	4	0.0000205245490151875	Gm40055
6.43633504588534e-72	2.21501841377831	252	95	1.53944261627486e-67	Tal2
0.00000000402784007155187	2.21460171122268	4	17	0.0000963378788313776	Celf5
0.0000000000145164479054853	2.21073673314286	0.13	77	0.000000347204401003398	Ranbp3l
2.6587034731293e-24	2.20331056534033	161	58	6.35908696703065e-20	Cdh11
2.30292176948836e-29	2.20299541859569	158	42	5.50812828826225e-25	Slc6a5
2.0270031083215e-23	2.19967211606053	102	37	4.84818603448336e-19	Ace2
0.000000000000258493421357447	2.19564811895302	1	15	0.00000000618264565202741	Il17d
0.000000530643711625801	2.17859912506725	17	8	0.0126919362946659	Gimap1
0.0000000440224039970044	2.17647639036958	36	13	0.00105292785880035	Panx3
3.10738160653043e-21	2.17397269931554	0.07	0.02	7.43223532649949e-17	Rdh8
3.07305485569137e-16	2.17213828574025	0.04	14	0.00000000000735013260384261	Gm18870
1.72844871995922e-28	2.16695466855324	0.07	11	4.13410364839847e-24	Psors1c2
4.03868076203489e-30	2.16637611172572	204	75	9.65971664663504e-26	4931431C16Rik
1.5815997847229e-58	2.16569965455049	276	122	3.78287036510022e-54	Cavin2
7.38910300733234e-35	2.16515248228113	98	24	1.76732565729375e-30	Gm47450
8.69290898374482e-31	2.16316074006714	89	22	2.07916997073209e-26	Gm45864
0.000000272594360480698	2.15503562144267	126	85	0.00651991191397734	Gm29724
0.00000000369041287442529	2.1545778627441	4	23	0.0000882672951305042	Cyp2c55
5.27121769626213e-44	2.14828087019755	263	126	1.26076984859198e-39	Gm6169
1.16662421426621e-48	2.14823401219484	211	0.08	2.79033179568192e-44	Ear6
0.000000000000609166529633954	2.14753451122931	9	23	0.0000000145700450557849	Gm13375
1.17334101456494e-16	2.14528878219282	59	19	0.00000000000280639703863643	Notum
0.0000000000638463860867918	2.14510395220051	119	67	0.00000152707786242389	Foxd2
1.19519710388253e-75	2.14388152809551	174	57	2.85867243306625e-71	Kcnq2
0.0000000000000214556603882478	2.14028228650525	9	42	0.000000000513176485166112	Frzb
0.0000000000000397848056255811	2.13426976999954	7	0.02	0.000000000951572980952648	Zfp536
4.34237739980744e-45	2.12560965016419	0.14	37	1.03860982648594e-40	Rtn4rl2
0.0000000000438552264873603	2.12543632418941	28	7	0.00000104892930712468	Slc16a5
1.99283306488444e-20	2.12541394102018	63	17	4.76645812459061e-16	Gm47790
2.04350761254495e-17	2.12283267365455	51	0.12	0.000000000000488766150768502	Gm16157
1.19402522606337e-18	2.12154827475424	37	23	0.0000000000000285586953569837	Gm37650
2.80195980741109e-18	2.12026664536486	16	61	0.0000000000000670172746736585	Gm12915
3.14307870291866e-18	2.11538342582949	74	26	0.0000000000000751761564164085	5430401F13Rik
2.83515848280327e-56	2.11200845094128	135	39	6.78113205916885e-52	Gm17114
0.000000000000117880045796498	2.10867295106601	74	31	0.00000000281945493536064	Flnc
9.18688719997143e-23	2.10784597138906	58	12	2.19731968048917e-18	Shc3
9.18688719997143e-23	2.10784597138906	58	12	2.19731968048917e-18	Ap3b2
2.61790824646792e-60	2.10158817116975	283	0.09	6.26151294390197e-56	Gm48860
0.00000000000176119644624527	2.09848368242452	1	0.01	0.0000000421242966012944	Jph1
1.32133226939204e-16	2.09705779867482	0.18	126	0.00000000000316036252193189	Cacng8
0.0000000000716662344832443	2.09665948116973	5	17	0.00000171411299637024	Trpc5
2.27153547840892e-35	2.09520133712255	87	18	5.43305855725846e-31	Atp1a2
7.45282306935176e-17	2.09442122939023	7	24	0.00000000000178256622172755	H60c
0.000000341036384545733	2.08545396045868	65	41	0.00815690824556484	Gm15420
0.000000000844672577284762	2.08103895886065	17	3	0.0000202028787034969	Fmo1
0.000000000716488606614836	2.07897439089783	29	8	0.0000171369744930136	Gm30504
0.00000000681433770759214	2.07726231185791	27	8	0.000162985329290189	Vtn
4.02456098387491e-53	2.07628093118735	158	41	9.62594496123201e-49	Gm48242
1.01314805689388e-25	2.06679728128593	158	76	2.42324752247878e-21	Kcnmb1
0.0000000000000101677650099189	2.06458356376124	44	9	0.000000000243192603507241	Gm11335
0.0000000000049881645219283	2.06438029027924	56	22	0.000000119306919035481	Scn2a
0.0000000000049881645219283	2.06438029027924	56	22	0.000000119306919035481	Gm48968
0.0000000190523175972926	2.06112643625472	25	26	0.000455693332292043	Gm12714
1.45394889791684e-28	2.05844618619774	85	22	3.47755497403749e-24	Gm10097
1.45394889791684e-28	2.05844618619774	85	22	3.47755497403749e-24	Sh2d7
1.45394889791684e-28	2.05844618619774	85	22	3.47755497403749e-24	Gm30239
1.45394889791684e-28	2.05844618619774	85	22	3.47755497403749e-24	Fam122c
0.00000184765551822745	2.05661522608495	41	0.02	0.0441922246849642	Gata2
2.07658806075605e-21	2.05565219307984	69	19	4.96678332371632e-17	1700027A15Rik
0.000000593804466223156	2.04614820126199	9	21	0.0142026152231254	Tdgf1
0.00000000336074762818058	2.0406044753881	0.01	2	0.0000803823617708232	Drc1
1.60922800517347e-23	2.03881359107379	82	18	3.84895154277391e-19	Xkrx
0.00000000000022487786087625	2.03776612871736	202	114	0.00000000537862867643814	Acat3
7.20843755809977e-23	2.03382478497478	7	39	1.7241140951463e-18	Cyb561
2.3854746854866e-32	2.0336788918541	82	0.02	5.70557835274686e-28	Lum
0.0000000149741211304727	2.03135682745227	8	29	0.000358151029198646	Cxcl17
6.41091982999703e-27	2.03099216706378	44	11	1.53336380493869e-22	Gm15818
6.46931189660753e-72	2.02175912760929	288	0.14	1.54733001943059e-67	Tinagl1
0.0000000121847541203803	2.02117014938912	15	42	0.000291434949051255	Gm44739
1.6785374025146e-30	2.02091483476793	76	16	4.01472575933441e-26	Gm31774
0.0000000588107436055242	2.01881196152142	14	13	0.00140663536555693	Gm20685
2.04336335201139e-20	2.01510584965899	0.01	42	4.88731646534085e-16	Gm10532
0.000000085732530123773	2.00985911405343	25	8	0.0020505506555004	Vmn1r233
0.00000000000956059257573281	2.00513261233241	12	55	0.000000228670253226377	D030051J21Rik
3.44383326977808e-16	2.00338540386345	118	51	0.00000000000823696041465521	Ttc25
1.30118018919661e-21	1.9989568689977	78	51	3.11216277652044e-17	Frmpd4
3.09347474936528e-27	1.99884871363692	86	28	7.39897290553188e-23	Fam71f1
0.0000000665555983783734	1.98461814675407	6	19	0.00159187680201394	Fbxo15
1.30961217582349e-29	1.97706655154229	106	33	3.13233040213463e-25	Glod5
0.00000000000838338684171226	1.96914753583242	0.01	36	0.000000200513846480074	Fkbp10
0.0000000639463090181397	1.96547319991995	26	8	0.00152946781909587	Hamp2
6.93595817913671e-36	1.96034731026041	121	36	1.65894247728592e-31	4930455H04Rik
1.51026393975511e-26	1.96032828409977	72	0.03	3.61224929110627e-22	Gpr152
0.00000000000283043383652201	1.94672452973471	154	95	0.0000000676983165019334	Gm21976
0.0000000000307596768325765	1.94643480836015	7	32	0.000000735709950481564	Gm43807
4.99210735334725e-20	1.94555930986519	79	27	1.1940122367736e-15	Ctcfl
7.95541582157618e-15	1.93961267446901	16	57	0.000000000190277635620459	Gm36169
3.35939361036072e-28	1.93931670979774	131	41	8.03499763726076e-24	Ggt7
0.000000185976973712461	1.93524303440254	181	139	0.00444819725725465	Fshr
0.000000464599088621581	1.9345787825277	41	13	0.011112281001651	Gm21691
4.99577920476606e-30	1.92109098510754	139	0.05	1.19489047019595e-25	Ankrd36
0.0000000000499299980053998	1.91731482912347	93	0.05	0.00000119422569229315	Henmt1
2.54316104229485e-45	1.91633733587867	148	42	6.08273258096082e-41	Omp
3.52484264329983e-15	1.90549071217802	89	33	0.0000000000843071863424453	Vangl1
0.000000133111158161302	1.90461162453181	46	14	0.00318375268090203	Gm19409
0.00000000000477865976365438	1.89766442057764	6	26	0.000000114295984227085	Amigo2
5.29345327595698e-21	1.89445351981018	35	13	1.26608815454339e-16	BC026762
1.7892656348379e-17	1.89079953682301	99	79	0.000000000000427956554540529	Gm16587
0.000000000000589151337610834	1.89042287692481	4	0.01	0.0000000140913216929759	Tbx10
9.19426377190483e-40	1.88554747032232	194	91	2.1990840089642e-35	B4galnt2
0.0000000000000194892004031938	1.88328430513384	83	45	0.00000000046614269524359	Gm47031
1.01503766714169e-31	1.87723089663559	29	9	2.4277670922695e-27	Fbxl21
2.82303773417931e-18	1.87565645972651	8	0.05	0.0000000000000675214165261007	Dipk1b
3.82819346704421e-15	1.87487361338084	73	38	0.0000000000915627313447633	Smim38
0.0000000000195005679057276	1.87448294241909	54	21	0.000000466414583169192	Gm6602
2.57426854819721e-16	1.86481912333824	49	13	0.00000000000615713551357809	Pigr
2.57426854819721e-16	1.86481912333824	49	13	0.00000000000615713551357809	Ddo
6.01076778275937e-25	1.8626622475303	2	0.01	1.43765543828039e-20	Mboat2
3.80578416406775e-31	1.85862961826165	104	0.03	9.10267456361724e-27	Gm15884
1.16846839481055e-73	1.84968928997675	102	27	2.79474270670788e-69	Gm44140
9.67553080193515e-49	1.84232432167687	204	87	2.31419345720685e-44	9830166K06Rik
2.34610862196257e-55	1.84158751207865	171	53	5.61142260201008e-51	Gm20531
4.7374268284937e-19	1.83977502078425	248	111	0.0000000000000113309774883912	Gm10778
3.61427972389029e-16	1.83695645129306	0.01	41	0.0000000000086446342436008	Gm16302
5.3415289353117e-20	1.83259935073102	92	32	1.27758689074785e-15	Slc28a3
2.74828734871649e-27	1.83148476919749	81	0.03	6.5733536806601e-23	Mipepos
1.68059280541693e-59	1.83007909116382	163	63	4.01964187199622e-55	Nr5a2
0.00000000000197743390908444	1.8285471611696	111	35	0.0000000472962642374816	Platr7
9.78146862422883e-40	1.82728813184419	139	36	2.33953166554305e-35	Nkg7
0.0000001797927582567	1.8252731158636	14	36	0.00430028319198374	Gm14207
0.0000000050823342497255	1.82240580102453	76	53	0.000121559270584935	4430402I18Rik
0.00000197509318355938	1.81903520854114	38	18	0.0472402787643732	Zfp462
5.22939535031913e-40	1.81852645487816	135	31	1.25076677988933e-35	Gm13179
1.75890042172833e-57	1.81774245217073	231	88	4.20693802868982e-53	Glt1d1
3.07307681251983e-52	1.80375364345356	346	0.17	7.35018512018494e-48	Tcp10b
3.54284113065495e-22	1.8000652691233	97	22	8.4737674163005e-18	Myom2
7.00005467375298e-17	1.79726047449646	36	77	0.00000000000167427307686824	Epgn
4.38844621423516e-30	1.79332103967023	16	57	1.04962856552076e-25	Frs3
7.09705029562506e-26	1.79325516051218	211	139	1.6974724897076e-21	Hlf
1.56031410866743e-26	1.78710364310327	111	34	3.73195928511075e-22	Pagr1a
5.02143339502564e-23	1.77894568694206	102	39	1.20102643942223e-18	Kctd8
0.00000000813608754253529	1.77779809628501	186	111	0.000194598941842359	Hist1h1d
9.77900080741829e-24	1.77227101963729	12	59	2.33894141311831e-19	Gm43514
0.0000000012796364370522	1.7695754330177	75	49	0.0000306063443014144	Lmo3
9.02584201863382e-40	1.76455554198136	177	0.1	2.15880089401684e-35	Gm16575
2.27060291577606e-20	1.76368564505712	292	213	5.43082805395318e-16	Myl3
0.00000000000396149304736738	1.75657149174749	0.05	21	0.0000000947509907069329	1700092C17Rik
4.49218529930034e-18	1.75286081938909	57	16	0.000000000000107444087988665	D830039M14Rik
1.73912390526744e-64	1.74157673394361	171	54	4.15963655661866e-60	Dtnbos
2.09291492567467e-33	1.74113580673043	12	0.06	5.00583391922868e-29	Mybpc1
0.000000000000207030527983435	1.73616990080401	7	13	0.0000000049517561683078	Reep6
1.56456953626344e-20	1.73532026456592	66	18	3.74213741683489e-16	Gm44832
7.36545009703227e-26	1.73160425492445	183	115	1.76166835420818e-21	Tmem184a
6.08660157395288e-50	1.72799544944417	149	38	1.45579336445805e-45	Ank3
3.68144668943135e-80	1.72470109184393	224	63	8.80528419178191e-76	Gm16083
0.00000000139398298291819	1.72152650259735	2	21	0.0000333412849854372	B930025P03Rik
3.89958946034598e-86	1.71746580579178	297	124	9.32703807125552e-82	C230038L03Rik
6.01337713487511e-29	1.71594904646913	62	31	1.43827954311943e-24	Tmc1
5.09468077682496e-35	1.71568476276564	222	102	1.21854574820099e-30	Tes3-ps
2.29967770554006e-34	1.71413667970619	157	56	5.50036913611072e-30	Gm41414
5.99263879703497e-23	1.71385691466179	177	107	1.43331934747482e-18	Slc26a10
8.35081849018646e-20	1.70981434259134	94	36	1.9973487664828e-15	Gm13209
0.000000000527022069093959	1.70902637823351	23	48	0.0000126053138485893	Aqp1
1.16428047241689e-42	1.70878133596272	109	23	2.78472603392671e-38	Scgb3a1
2.14988308676092e-23	1.70512497898899	11	54	5.14209036691477e-19	Gm48949
0.0000000000000611912676749382	1.69523245529035	13	0.01	0.00000000146357274024917	Gm29863
1.30473822398697e-47	1.68679274677391	99	25	3.12067288413203e-43	Mapk10
0.00000000000416176313001735	1.68679234612963	106	59	0.0000000995410505437549	Hsd11b2
0.0000000000105072171406687	1.68314680316478	64	28	0.000000251311619570514	Gm48657
0.0000000000000406450748660435	1.67990769893272	42	69	0.00000000097214890064603	Gm45187
0.00000000180216359049338	1.67740946978528	197	123	0.0000431041487574207	Gm15169
0.000000000133330576839128	1.67571244653304	107	56	0.00000318900073683826	Bmpr1b
1.02620653285651e-80	1.67464894405391	222	58	2.45448078528621e-76	Gm14703
1.79729437267348e-19	1.67101325677222	61	17	4.29876868056044e-15	1700123O12Rik
7.61860269295582e-81	1.66833846726213	276	115	1.82221739210117e-76	Snai3
0.0000000000222796180463086	1.6672981308959	0.05	82	0.00000053288390443161	Zfp791
0.000000000003493300660038	1.66700949085229	161	0.09	0.0000000835527651867888	Gm42884
1.94438394959872e-29	1.66282753567554	125	53	4.65057753065023e-25	Clic5
0.0000000000953691445690367	1.66103935460203	41	14	0.00000228103919980222	Duxbl3
3.33994897369812e-36	1.65968726127021	164	83	7.98848995529115e-32	Gm49668
0.000000169302488775918	1.65682051284418	106	74	0.00404937692654241	BC043934
0.000000773519708132151	1.65334490402381	97	59	0.0185010443791048	Rarres2
5.66283544460472e-65	1.65162559870162	121	34	1.35443698164056e-60	Gm26854
0.00000000290103215611856	1.65085005508658	232	206	0.0000693868871100437	Gm13571
0.000000152776938582714	1.65014817331591	5	15	0.00365411881702136	Tnfsf18
3.15995972416588e-26	1.64970825936706	0.06	26	7.55799166825996e-22	1110019B22Rik
7.27639638226815e-50	1.64061894362572	172	52	1.7403684867109e-45	Lipm
4.98794873269576e-18	1.64056013141682	11	44	0.000000000000119301757788617	Gm44957
0.00000000000327246602177497	1.63901315639605	53	0.02	0.0000000782708423088136	Gm5087
0.0000000000170333082524013	1.63507881498961	2	11	0.000000407402666780935	Nhlrc1
0.00000000000675831729818837	1.63180134753502	4	16	0.000000161645433138069	Gm47512
5.26118516330322e-39	1.63056014055019	117	0.03	1.25837026735886e-34	Gm44949
0.000000796629637540596	1.61822981019237	8	44	0.019053787670696	Sarm1
3.10633001683784e-15	1.61355661644625	18	48	0.0000000000742972013427275	Olfr46
0.00000190748586834219	1.61296401646524	9	26	0.0456232469990084	Gm12204
0.000000872647440615269	1.61253400545487	63	23	0.020871981484636	Gm12841
0.0000000169871023143713	1.6100365394116	2	17	0.000406297513155134	Gm31084
0.000000000000328655098359405	1.60862380773938	34	39	0.00000000786077264256025	Gm13657
7.49555191724822e-21	1.60838400375077	47	21	1.79278610756743e-16	Gm17509
0.0000000000000454402071799709	1.60827875663591	0.1	44	0.00000000108683887533054	Zfp599
4.21557379668505e-31	1.60783511703856	66	19	1.00828094069113e-26	Adamts4
0.00000000000139454817978929	1.60636635940886	9	44	0.0000000333548033642003	1700016F12Rik
0.0000000000000136427579963557	1.6054455266005	6	29	0.000000000326307485756837	Gm20535
6.84312647292453e-18	1.60336072777141	73	36	0.000000000000163673898979409	Stk31
0.00000172362440543163	1.60214912404946	4	18	0.0412256485291138	Gm13589
2.23075589194136e-15	1.60172174102316	5	24	0.0000000000533552194234536	Mypn
0.000000000791730777386931	1.60168631647129	11	49	0.0000189366167335406	Gm31218
6.74753581842636e-18	1.59855112232491	75	39	0.000000000000161387561705122	Ccdc170
2.78207323488888e-34	1.59814356985176	23	89	6.65416276320723e-30	9530046B11Rik
0.00000000541412540377438	1.59578113270547	9	28	0.000129495051407476	Atp2b2
3.62329534773821e-44	1.59309579361354	185	82	8.66619781272026e-40	Zfp773
1.84875733872453e-35	1.59295305131019	105	27	4.42185780276132e-31	B130024G19Rik
1.76981847203096e-16	1.59293189728905	34	86	0.00000000000423305182140365	Cdh13
2.88280710050596e-102	1.59137949385052	248	78	6.89509802299016e-98	Defb37
6.02135325123642e-22	1.58941477497058	11	57	1.44018727063073e-17	9630013D21Rik
4.48098375454061e-84	1.58796709913368	309	137	1.07176169441102e-79	9230109A22Rik
0.000000432931864440589	1.58580944529306	62	17	0.01035486433369	Tbx19
9.45968138783073e-94	1.58212185763355	229	75	2.26256659434135e-89	Xkr7
6.09153058188288e-33	1.57993000382057	129	51	1.45697228457475e-28	Gm32126
0.000000678468909499196	1.5784609515511	4	26	0.0162276193774018	Icos
0.00000000067975196572936	1.57373249378041	34	0.01	0.0000162583075163148	Dnajc5g
2.13538165696162e-76	1.57349413877346	161	76	5.1074058471208e-72	Gja5
6.11389296532701e-20	1.57247131060741	8	37	1.46232091944692e-15	Cited1
2.43163785103774e-27	1.5723968416629	12	41	5.81599141211206e-23	Gm41071
5.632565946292e-30	1.57013824315385	36	86	1.34719712303412e-25	Gm19589
3.62038386160283e-19	1.56382323846026	12	39	8.65923412018164e-15	Ms4a4d
0.0000000200295334487812	1.55849737328613	2	0.01	0.000479066381027949	Gm36079
1.32530511659455e-53	1.55518510280951	149	44	3.16986477787084e-49	Gm11201
3.22655077249047e-36	1.55279180883098	5	34	7.7172641376427e-32	Gm48350
0.0000000379220694794825	1.55013501487136	246	199	0.000907020057810263	Gm31728
0.000000360299362576409	1.54768902246511	2	11	0.00861764015410255	Gm47805
5.58745287490285e-17	1.54647501064738	5	0.02	0.00000000000133640697861926	Cd200r2
7.41156580701011e-23	1.5464722122098	9	28	1.77269830972068e-18	Treml1
2.01436573601663e-26	1.53586603589429	32	35	4.81795996740458e-22	Me1
0.0000000784431385358901	1.53473608242708	0.01	28	0.00187620298750142	Ccn1
1.94713388082071e-25	1.53367569941107	12	45	4.65715481614698e-21	Pars2
0.000000000300453434694738	1.53341294184964	34	59	0.00000718624525102873	Gm16283
2.99405683070172e-27	1.52985846756006	202	107	7.16118512767238e-23	Cmya5
4.16420846712064e-26	1.52929906718735	32	104	9.95995381165915e-22	Gm10800
1.65777600974223e-15	1.52785696741377	161	128	0.0000000000396506866010146	L3mbtl1
3.15292008087438e-22	1.5263861474465	193	64	7.54115424943533e-18	Skap1
2.8025733500801e-19	1.52576903958506	117	0.07	6.70319493872159e-15	Nfib
1.24122923161536e-17	1.52368367597393	322	218	0.000000000000296877207617761	Gm45924
7.2798839344481e-18	1.52021326650838	4	0.02	0.00000000000017412026394413	Gm44702
0.000000264837387594619	1.5176076838483	101	55	0.0063343806364881	Asphd2
5.85672164264626e-60	1.51494143915548	354	155	1.40081068248813e-55	Gm17088
0.0000000000399039376340528	1.51258808359905	9	45	0.000000954422380331275	Rgs5
4.05528576787508e-20	1.51144855164282	12	49	9.69943249960361e-16	Atp2a1
2.87323627341944e-62	1.50874383675531	244	112	6.87220651876463e-58	Pax8
2.93427470305376e-27	1.50510130442	135	58	7.01819823476397e-23	Gm32511
0.0000000000000136388724969167	1.49838111911475	61	17	0.000000000326214552381254	Glb1l2
6.1829472310439e-30	1.49808142992569	342	173	1.47883731872108e-25	Tmem163
0.000000000014104569771783	1.49688997724595	111	58	0.000000337353099801505	Rtn2
0.00000000187900584773665	1.49144504408291	9	32	0.0000449420618661653	Gm47400
0.000000045210415973296	1.48636270203711	62	32	0.00108134272924929	Pdlim3
6.17521437266519e-15	1.47957327367093	113	65	0.000000000147698777365406	Gm45885
0.0000000000737537394503026	1.47453130872515	176	122	0.00000176404194017234	Asb4
7.10564527362048e-31	1.47441645900542	29	0.08	1.69952823654455e-26	Gm3604
0.000000452480984717899	1.47155393073235	53	29	0.0108224401924827	Bcam
0.0000000000136109409173982	1.46834488332393	0.2	171	0.000000325546484862329	Gm50071
2.01285671543467e-15	1.4680228200283	72	28	0.0000000000481435069197664	6030440G07Rik
5.15051728977273e-24	1.46576102986864	44	92	1.23190072536784e-19	Nek3
4.96526755427267e-30	1.46469834566205	181	57	1.18759269363094e-25	Irs3
9.77578067687109e-23	1.46444706568212	107	41	2.33817122229403e-18	Pxdn
1.68180472420832e-26	1.46178581084386	95	29	4.02254053936145e-22	Robo4
9.541366030064e-21	1.45956251106845	65	18	2.28210392707071e-16	Gm28940
6.39075400795046e-55	1.45717438368782	204	81	1.52854054362159e-50	Gm11963
0.000000281634015785726	1.4567155999906	33	16	0.006736122389563	Tdrd9
0.000000000036995910280143	1.45607714101384	75	39	0.000000884868182080461	Zdhhc19
0.00000000000193463633418325	1.45114637185712	59	58	0.0000000462726318409949	Bcar1
0.000000000903961539744315	1.45077712588228	5	13	0.0000216209521076045	Muc13
0.0000000000546227854360439	1.44309622484589	106	59	0.0000013064677820593	Dnase2b
0.00000000857642465030313	1.44127263143501	72	77	0.00020513092478595	Gm42477
1.64048078600146e-17	1.43582852526197	238	155	0.00000000000039237019439583	Samd14
1.2539238164651e-46	1.43515028661711	287	171	2.99913498422123e-42	Serpind1
0.000000000000245182358320587	1.43464113646122	82	74	0.0000000058642716463118	Gm46515
0.000000000000121007376185174	1.43337430657703	23	68	0.00000000289425442359699	Spdef
1.81191043969106e-17	1.43221105574843	14	0.05	0.000000000000433372738965307	Brdt
0.000000000223012005595067	1.42883039365587	2	14	0.00000533400114982282	Ccdc155
0.00000000039490161056597	1.42715080131152	162	144	0.00000944525672151686	Gm5914
0.0000000000527599464802888	1.42676068637884	124	57	0.00000126191239991555	Gm26576
0.00000000000180723961928824	1.42638892051344	6	31	0.0000000432255572141362	Fam228b
3.71713461249303e-21	1.41942218779677	166	86	8.89064256616082e-17	Gm5468
2.45718397856035e-26	1.41766617015394	121	59	5.87709263992064e-22	Gm47216
2.25052710946483e-31	1.41657679982906	88	24	5.38281074041798e-27	Gm50218
2.62477438438447e-32	1.41645409664168	338	219	6.27793537257077e-28	Xrcc5
0.00000000109844233102383	1.41460539289843	25	58	0.0000262725436734279	Itga7
7.95185668478728e-43	1.4129078113403	0.17	102	1.90192508186742e-38	9930012K11Rik
3.38865551360995e-18	1.40429826634314	17	79	0.0000000000000810498625745227	Gm12301
1.98406435297246e-47	1.40269724323768	248	99	4.74548511943953e-43	Trac
1.94229818747203e-28	1.40122426391367	61	0.13	4.6455888047956e-24	Gm47272
4.99137926962915e-16	1.40100614146455	4	19	0.000000000011938380937099	Pcdhgc3
0.00000000137710702744952	1.39966897403842	0.05	66	0.0000329376458825376	Arhgap29
0.0000000203672419659928	1.39900386377086	4	0.02	0.000487143693342615	Hpse2
0.0000000221888103418379	1.39306201398357	5	14	0.000530711965756079	Bpifc
9.14250967755448e-16	1.3893432304782	15	51	0.0000000000218670546467748	Gm36548
0.000000158707389710469	1.38861961724941	118	0.08	0.003795963347095	4930412M03Rik
1.2065022546582e-15	1.38561972341276	2	16	0.0000000000288571209269148	Il1rapl1
0.00000000000302175517304389	1.38141650453418	187	109	0.0000000722743402288638	Gm35657
0.000000000000139567123407929	1.37857413751828	93	45	0.00000000333816645767086	Gm12860
6.35013107167091e-43	1.37687201393175	12	58	1.51882434972225e-38	Gm36992
0.000000047057617272531	1.37638093109252	159	145	0.0011255240899244	Gm42997
6.66812469567973e-44	1.37636549098791	363	198	1.59488206471268e-39	Mylpf
0.000000114463205789144	1.37633222979968	8	29	0.00273773095606475	Gm47806
3.84086370403916e-90	1.37579697426449	307	98	9.18657780732086e-86	Gm32486
6.84067093178065e-15	1.37450635345912	92	42	0.00000000016361516734633	Gm47438
0.000000199488805659859	1.37247658716885	89	58	0.0047713732537725	Myct1
2.52884933357409e-82	1.37165921616734	336	126	6.04850183604252e-78	Gm28499
0.00000000293539953912291	1.37065135707474	0.16	92	0.0000702088861767417	Cntn5
1.53071332848444e-26	1.3701157724218	62	104	3.66116013906908e-22	Stk36
3.32634484972427e-28	1.36969827737511	177	61	7.95595161157051e-24	Cpne5
1.30515081641028e-30	1.36926286853959	152	82	3.1216597226901e-26	Shisa8
8.8327570402635e-32	1.36875089687499	15	58	2.11261882889022e-27	Olfr655
9.15136969969377e-35	1.36741971124679	151	55	2.18882460477276e-30	Gm34648
0.00000000000374034679538265	1.36738362784251	309	212	0.0000000894616146519621	1700012D14Rik
7.60578579746613e-41	1.36647985762519	271	144	1.81915184703795e-36	Zfp566
4.19786634834516e-29	1.36592887403987	379	249	1.0040456731972e-24	Gm48696
1.35179104182987e-19	1.36508596142874	46	118	3.23321381384869e-15	Hspb7
6.0187833495984e-21	1.36285944093162	147	85	1.43957260155695e-16	Nppb
2.18309846754248e-20	1.36273746835257	0.01	48	5.22153491466811e-16	A830082N09Rik
1.66348456074349e-88	1.36017541708619	0.19	55	3.97872237238629e-84	Prom1
6.08649127602583e-63	1.35976728362814	304	168	1.45576698339986e-58	Gm12596
3.04024307019367e-27	1.3551840734552	13	64	7.27165337528922e-23	9530026P05Rik
0.0000000641174561292429	1.3539650515505	48	0.05	0.00153356131569923	Gm38948
2.22376318134529e-38	1.35350015618432	277	196	5.31879677714166e-34	Impg2
5.94809196990461e-32	1.35236406046637	32	131	1.42266463736178e-27	Gm3550
0.000000000792462169100155	1.34826284529975	0.01	26	0.0000189541101605375	Gm17160
7.14289348944032e-20	1.34668352786088	288	208	1.70843726480433e-15	4930405A21Rik
1.47848146002357e-33	1.34629714682385	0.12	58	3.53623195608437e-29	Gm13073
0.00000125848554407747	1.34516269072824	95	77	0.030100457243245	Gm4419
7.9596579985347e-18	1.34494604933852	75	144	0.000000000000190379100008953	4933424G05Rik
2.38046959582175e-29	1.34269692709463	15	29	5.69360717928647e-25	Pdf
0.00000000000483119059761911	1.34250993424212	0.27	199	0.000000115552416713854	Tnni3
5.60853418915951e-43	1.3410961016772	0.21	98	1.34144920736317e-38	Mapk4
2.93329750236633e-18	1.33347095965143	282	199	0.000000000000070158609661598	Gm47551
1.5130829014711e-21	1.33197728568168	55	129	3.61899168373858e-17	Ppef2
0.000000213542780078928	1.33164932506551	2	0.01	0.00510751621392779	4930533K18Rik
0.000000000851662110052503	1.3310026427861	78	0.04	0.0000203700543482358	Gm47210
1.22553797011772e-26	1.33012934609569	17	82	2.93124171692755e-22	Gm19500
9.93561354893105e-34	1.32993776173909	172	66	2.37640004863333e-29	Gm12866
6.0171313654867e-21	1.32905930446435	139	73	1.43917747999711e-16	Nid1
3.89960629448054e-50	1.32826499141562	215	83	9.32707833513856e-46	Gm28512
8.84457483486211e-23	1.32760786697502	318	204	2.11544540900232e-18	Angptl4
3.14734208824209e-17	1.32696123155887	0.01	54	0.000000000000752781280665742	Gm49756
0.00000000000420160270901254	1.32682015427681	0.02	26	0.000000100493933594162	BC018473
4.31228311792242e-32	1.32644332800771	235	152	1.03141187614468e-27	Gm9967
0.00000000000519180091434799	1.32471162463069	104	0.04	0.000000124177494269375	Calr3
0.000000364537713047235	1.32431712927716	131	92	0.00871901302066377	Col5a1
0.000000000000124606196382927	1.32359262680334	77	145	0.00000000298033100508684	Nckap1
2.9306578938566e-16	1.32352409837155	311	0.21	0.00000000000700954755052621	Ccpg1os
0.000000000056995684939964	1.32310372846781	19	42	0.00000136322279239406	Gm13853
3.48934798688082e-22	1.32175848790756	11	43	8.34582251502155e-18	Zfp128
2.47537939440655e-34	1.31943370816376	283	153	5.92061243554158e-30	Gm41206
2.20449045169879e-22	1.31665369795681	146	68	5.27270026237317e-18	Usp46os1
0.000000000000227773990388615	1.31663552246803	9	0.04	0.00000000544789830211489	Casc4
5.51252300427469e-76	1.31556976055107	145	64	1.31848525216242e-71	Igsf10
0.000000000000477057350962842	1.31463592336034	13	37	0.0000000114102577203293	Cyp2c69
0.000000000187519026003349	1.31460365783833	135	82	0.00000448508006394809	4932412D23Rik
0.000000000162311551138106	1.31452856846438	51	21	0.00000388216768012122	Vmn2r56
0.00000015754027685427	1.30943131325889	1	17	0.00376804834180043	Adamts14
1.92617819952747e-52	1.30899764257726	227	95	4.60703301762981e-48	D630003M21Rik
0.0000000000000193939192608022	1.3080323474817	5	0.03	0.000000000463863760879866	Gjc1
1.34853830827309e-42	1.30780552690474	32	134	3.22543392572757e-38	Tmem56
3.41772056489553e-26	1.30724640693894	14	69	8.17450404711713e-22	Sat2
1.37827832359412e-23	1.30618094858779	291	174	3.29656609437241e-19	Gm15890
6.66115824669219e-76	1.30616100973475	218	96	1.59321582944384e-71	Mmp2
1.18921639457398e-79	1.30535420526543	265	144	2.84436777254205e-75	Gm7580
4.18564120901497e-62	1.30427221096763	111	47	1.0011216643722e-57	Gm12472
3.77612746263941e-62	1.30382295500325	225	104	9.03174166514093e-58	Chst13
0.0000000000000161584120274116	1.30169913481893	0.08	42	0.000000000386476898871631	Mogat2
3.11245443207034e-22	1.30138629067005	125	54	7.44436851062583e-18	1700015F17Rik
0.000000000316061682038812	1.30128890253953	159	101	0.00000755956331100431	Epha5
1.31561522013374e-25	1.29912409433145	249	173	3.14668848351587e-21	Gm45620
4.45339841967569e-25	1.29863720226557	238	147	1.06516383401803e-20	Ccdc189
3.03475473373532e-26	1.29783765265543	159	105	7.25852637214814e-22	Gm47200
8.88964638336924e-15	1.29689885441544	183	117	0.000000000212622562197425	Gm15458
0.000000000000928348724817951	1.29633003414124	14	25	0.0000000222042448001957	Gm15834
0.000000000706295188086057	1.29621119119655	42	72	0.0000168931683086423	Rp1
0.000000000000893891087221335	1.29433598190991	127	66	0.0000000213800870241599	Gm35715
8.20580038706699e-103	1.29412881274964	499	0.24	1.96266333657868e-98	Olfr372
0.000000033854517773069	1.29349768841917	156	105	0.000809732356096264	D530033B14Rik
4.46900570547631e-34	1.29234408807516	52	0.13	1.06889678463582e-29	Ccdc38
1.90026863490435e-33	1.2919618313548	289	186	4.54506252096422e-29	Gm20508
1.42300403745679e-31	1.29039391325636	143	84	3.40354105678916e-27	Far2
0.0000000011571226824479	1.2903607187764	0.23	148	0.0000276760603187889	Amigo1
8.98946166830679e-18	1.28874389419531	63	26	0.000000000000215009944182562	Gm15597
2.99112815282025e-24	1.2864600971715	1	11	7.15418031591547e-20	Gm35549
1.50738672687797e-52	1.28460850186987	117	75	3.60536757334672e-48	Gm49208
1.26437419173108e-71	1.28271331060472	263	116	3.02413019178239e-67	Gm28913
0.0000000000000184969449709002	1.28244866009783	9	42	0.000000000442409929813992	Gm1968
1.32593411154231e-70	1.28209407003002	0.47	0.26	3.1713692079869e-66	Gm19510
1.58931024446172e-27	1.28205534841772	173	137	3.80131224270355e-23	Dlg2
1.44850362880749e-19	1.28166668942633	0.12	97	3.46453097938176e-15	1300017J02Rik
0.000000000000490529082176617	1.28130651792041	175	122	0.0000000117324745875003	Zglp1
0.00000000000161246165382412	1.28053932853867	111	162	0.0000000385668578361654	Lrp1b
0.0000000000107591233746005	1.28033954422261	4	0.02	0.000000257336712873694	Grhl2
1.47924157858768e-18	1.28018761819241	82	25	0.0000000000000353805000766602	Gm15850
0.00000000792068002000251	1.27764429541771	38	14	0.00018944682471842	Gm16142
4.00665382358351e-30	1.27757890992602	203	79	9.58311461524704e-26	Tet1
3.34426439473283e-54	1.27695401366156	215	0.08	7.99881157932197e-50	Camk1g
0.00000000179133049264489	1.27567804407683	5	13	0.0000428450427230805	9130213A22Rik
0.0000000000010297733480919	1.27532702546561	4	23	0.0000000246301189396622	Gm16796
1.70515782396981e-35	1.27414944683892	122	81	4.078396483371e-31	Gm10160
4.84737151821704e-17	1.27176339926775	69	102	0.00000000000115939431972715	Bicd1
1.17273840588713e-65	1.271589243952	0.02	0.09	2.80495571920083e-61	Gm26511
3.97735407884664e-27	1.27119928065229	88	54	9.51303548578539e-23	2810442N19Rik
7.14713310736903e-16	1.27113203827514	31	5	0.0000000000170945129662052	4930444P10Rik
4.53144907641215e-85	1.26996857352312	274	114	1.08383199009626e-80	Krt83
0.000000000164062719763512	1.26870037746626	25	29	0.00000392405213130367	Gm15396
2.19275841768195e-50	1.26644006426244	0.4	224	5.2446395834117e-46	Gm28513
5.70868020000821e-40	1.26376588603017	278	191	1.36540213023796e-35	Gm9951
1.35561315751999e-18	1.26244830399584	135	73	0.0000000000000324235555015631	Marveld2
0.0000000509635854651197	1.26150330212977	1	15	0.00121894703715473	Atp8b3
7.80311078846766e-47	1.26144608690929	21	0.1	1.8663480383857e-42	Krt10
9.00370779808139e-22	1.26097687347111	126	56	2.15350683114511e-17	Saxo2
0.000000000000250520346544212	1.26011479890686	4	17	0.00000000599194564864447	D630033O11Rik
3.39215780088737e-26	1.26009160840252	11	73	8.11336302816241e-22	Amotl1
0.0000000286333380664169	1.25961417342808	219	152	0.000684852179872558	Gm15545
0.00000000000668014638059362	1.25708093263146	119	71	0.000000159775741131038	A930028N01Rik
1.22919888289635e-16	1.25302940428344	163	144	0.00000000000293999788811148	Gm48545
3.63625517529709e-38	1.25283898793387	162	107	8.69719512827558e-34	Akain1
3.73793538428638e-26	1.25181869518756	238	158	8.94039385213616e-22	Capns2
2.61428922739219e-20	1.25142894038713	258	166	6.25285697407665e-16	1700126G02Rik
0.00000000000247020013810682	1.25098568459602	24	5	0.000000059082246903239	Il1f10
4.2176288866432e-32	1.24953837309575	0.13	47	1.00877247710732e-27	Prnd
1.78498441107033e-63	1.24920633198329	173	51	4.269325714398e-59	Gm50276
2.39356755153358e-31	1.24919019539003	99	33	5.72493486975803e-27	Syngr4
4.96258049003199e-19	1.24829694982908	45	17	0.0000000000000118695000160585	Dzank1
1.42723383612268e-38	1.24806126381235	135	51	3.41365788923823e-34	Ighv1-64
0.0000007227104603998	1.24794058100598	6	18	0.0172857887918424	Sox12
0.000000441577336419655	1.24664849138733	1	12	0.0105616467324853	Gm47257
1.32805880535539e-17	1.24489880596587	178	0.1	0.000000000000317645105064901	Gm15419
7.11496841456928e-21	1.24436680795265	6	43	1.70175814539668e-16	Gm32786
1.66399493552716e-22	1.24312451284099	101	32	3.97994308679385e-18	Tmem204
0.000000000360921075932398	1.24140614542626	7	17	0.00000863251029415108	D430040D24Rik
0.0000000000843756028001188	1.24091416327842	276	254	0.00000201809566777324	AI463229
0.0000000128766235626036	1.24078792833804	127	0.07	0.000307983082370352	P4ha3
2.33680629478437e-22	1.23951599419011	82	26	5.58917329586525e-18	Rfx6
7.97744299106044e-99	1.23562532792842	367	156	1.90804481460184e-94	Ggt1
6.8604936609021e-18	1.23456150552456	121	167	0.000000000000164089287381456	4933411E08Rik
4.46508747997208e-16	1.23428234760069	8	42	0.0000000000106795962345972	Commd5
3.33818686833454e-42	1.23426773157813	234	94	7.98427535168256e-38	Adamts13
1.23063431532041e-33	1.2329072581019	149	54	2.94343115538336e-29	Gm50341
0.0000000353335505536322	1.23265939432827	0.12	106	0.000845107862141775	Tns2
0.0000000220097238848751	1.23166883105416	23	46	0.000526428575878443	Flvcr2
3.82773775379552e-21	1.23043962310668	0.05	0.03	9.15518315952813e-17	Ltb4r2
2.4707235431165e-56	1.22925501253919	171	47	5.90947657042605e-52	Chrng
1.4430808515159e-74	1.22868097848031	197	97	3.45156078065573e-70	Gfi1b
4.74894539227828e-15	1.228272230591	5	19	0.000000000113585275892512	Lipt1
0.0000000094531141376229	1.227801392725	32	72	0.000226099583943664	Btla
2.67671706287755e-16	1.22691740569971	111	71	0.00000000000640217187099053	Vpreb1
0.00000000000013897235827152	1.22645697111537	58	26	0.00000000332394086513822	Gm12867
2.62981223865012e-59	1.22512131378469	281	158	6.28998491240335e-55	Gm40916
5.66549864159391e-28	1.2241841324755	324	195	1.35507396509643e-23	Cchcr1
3.84545227435031e-20	1.22333266061712	17	77	9.19755274979107e-16	Txndc2
1.12145457216154e-26	1.22228373082842	0.38	0.28	2.68229504569597e-22	Car4
3.70355850804517e-21	1.22008986114926	76	36	8.85817123954244e-17	Atad3aos
0.00000000000273250903046292	1.21962341346851	18	41	0.0000000653561509906121	Faiml
3.52346413733071e-90	1.2195649261997	213	93	8.4274215236676e-86	Gm31583
0.000000578940271681722	1.21882424006271	6	22	0.0138470934180834	Cep126
4.0812133690092e-16	1.21702714184198	133	158	0.00000000000976144613599622	Gm16572
2.92816392276439e-33	1.21644850601561	113	34	7.00358247046786e-29	Gm44123
0.00000000000155970070478389	1.21579506527955	72	31	0.000000037304921457021	Gm42530
0.0000000469631864670055	1.21309782443624	0.06	35	0.00112326549391784	Gm17657
3.11862807438254e-25	1.2130363182089	293	142	7.45913462830816e-21	Gm42595
0.000000000000011155758862746	1.21293411000566	189	118	0.00000000026682344047916	Gm26586
0.00000000000136310386213907	1.21137416791605	99	58	0.0000000326027181746422	Ovol1
5.63386562594665e-42	1.20924332491691	0.29	121	1.34750798041392e-37	Ncam1
1.92887775562246e-111	1.20592487980361	222	86	4.61348981589779e-107	Gm45479
6.79953369787956e-15	1.20443860957522	128	73	0.000000000162631246985883	Gm47861
0.00000000230758793040651	1.2033624066321	84	45	0.0000551928881194629	Akr1cl
0.00000000230758793040651	1.2033624066321	84	45	0.0000551928881194629	Pipox
2.91596389509309e-41	1.20220039218464	232	185	6.97440244428366e-37	Car2
0.000000534298220980331	1.20177461014453	2	0.01	0.0127793448494076	C4a
2.86187900280022e-19	1.20168115169719	22	41	6.84504219889757e-15	Gm45184
0.000000000104722941561871	1.20156154563368	65	108	0.00000250476331627684	Cdc25c
0.000000000495531629474294	1.20143895688609	28	64	0.0000118521255137662	Olfr624
0.00000145945033605602	1.20057690432555	67	37	0.034907133137788	Lrrc10
1.52641993205064e-76	1.2001975972453	375	169	3.65089119347871e-72	Gm45805
2.14176976508048e-36	1.19941768365483	158	66	5.12268492411948e-32	Nlrp6
0.00000000000280632706204992	1.19894980423261	263	186	0.0000000671217306701099	Gm48960
5.34749650963255e-16	1.19550383459756	0.03	69	0.0000000000127901421517391	Itm2a
2.39197037892972e-35	1.19529542070939	207	142	5.72111475232411e-31	Gm21057
0.0000000233814401351101	1.19448627669815	22	8	0.000559237285151564	Gm20754
0.0000000000000356225558905926	1.19340899382125	98	184	0.000000000852020291791195	Rab23
3.4368270937692e-25	1.19104653213184	406	299	8.22020304287718e-21	Sec22c
2.38460261537808e-17	1.19081810069281	252	0.17	0.00000000000057034925354613	4933406J09Rik
9.12881686293345e-15	1.1886732911995	105	58	0.000000000218343041727642	Gpr4
0.000000000979739536654118	1.18768019279386	86	39	0.0000234334102376932	Gm45442
8.27741511367522e-53	1.18616945568824	0.15	37	1.97979214688884e-48	Mapk8ip1
7.66777681936327e-26	1.18584907291678	133	55	1.83397885965531e-21	Aspn
8.63200968123269e-19	1.18547781383863	81	35	0.0000000000000206460407555723	Nme5
0.000000688307981973215	1.18543217924072	1	13	0.0164629503128353	Gm36642
1.50917594108858e-74	1.18417102174934	351	153	3.60964701589566e-70	1700058P15Rik
0.000000000140595988643888	1.17828772967993	27	58	0.00000336277485638451	BC024386
4.91673036926084e-64	1.17816356251575	0.25	122	1.17598356971981e-59	9530077C05Rik
0.0000000000152824127363306	1.17740838094099	215	136	0.000000365524747827554	1700022N22Rik
3.09226958671772e-47	1.17653121376142	25	122	7.39609039751145e-43	Epn2
7.67168600324315e-28	1.17645686515902	85	22	1.8349138582557e-23	Gm31135
0.00000000684020943215591	1.17488892076677	53	48	0.000163604129198305	Zfp990
0.00000000169461485290936	1.17449831904975	9	33	0.0000405317980518861	Gm4737
2.23264708610928e-61	1.17377667502964	244	128	5.34004530055617e-57	C030013C21Rik
0.000000000351509903706225	1.17299266783335	163	116	0.0000084074138768455	Gm42743
0.0000000028624572123845	1.1714964883546	19	7	0.0000684642516058125	Gm33111
1.23955070240445e-23	1.1701931548982	328	226	2.96475737001095e-19	Crispld2
2.46551694111937e-18	1.16925165371957	138	68	0.0000000000000589702341976931	Gm15835
2.01149106368724e-33	1.16724877784158	67	16	4.81108432612714e-29	Zar1l
5.64466684328852e-36	1.16596871772029	235	108	1.35009141557775e-31	Gm15527
3.9999458329638e-18	1.16502188026432	59	17	0.0000000000000956707044328281	Fam124a
0.0000000305739782123309	1.16472804781344	75	81	0.000731268410882532	9330198N18Rik
2.69506679678809e-16	1.16348218354177	79	32	0.00000000000644606076455775	Gm49180
0.000000000487914356514738	1.16229903628165	9	34	0.0000116699355791195	Clip4
0.00000141822739905139	1.16113856736456	172	0.13	0.0339211629305111	Ctrc
1.00686051377731e-52	1.16098247283191	215	89	2.40820897685256e-48	Prss2
0.0000000589061702928155	1.16042911936082	4	12	0.00140891778106356	Gm36485
7.43547671245264e-89	1.16022151829394	318	149	1.77841732008442e-84	Gm45014
0.0000000000000154000730523837	1.16007693698922	262	221	0.000000000368338947266912	Tnik
2.53480871138565e-73	1.15910935764118	371	0.18	6.06275547589219e-69	Mgll
0.00000000000148518732497854	1.15660222447112	8	24	0.0000000355227104388367	Gm13817
0.00000000529588696917302	1.15625422674683	7	28	0.00012666702452868	9630002D21Rik
0.000000000223658136682339	1.15622349506226	185	98	0.0000053494553131682	F630206G17Rik
9.22794624667129e-102	1.15507878803989	213	83	2.20714018327884e-97	Slc9c1
0.000000062264436622591	1.15421992544152	41	75	0.00148924079513913	Gm48903
3.01948264280075e-24	1.15420414573824	366	247	7.22199858505083e-20	Gm19705
0.0000000000000281792448455218	1.15018791556611	2	29	0.00000000067399117821519	Gypa
2.33564809612883e-19	1.14620091994217	445	372	5.58640311632094e-15	P2ry14
1.10920752440067e-19	1.14583499704557	375	258	2.65300255686153e-15	Gm45345
1.25335876582304e-19	1.1457864731795	16	68	2.99778349609554e-15	Myrfl
7.08300509631092e-15	1.14562019891887	2	15	0.000000000169411315893565	Gm29242
4.60841656550561e-23	1.14559725138829	29	58	1.10224107413763e-18	Rgsl1
3.38664717628586e-101	1.14375225144889	159	0.04	8.10018271624052e-97	Igsf5
0.0000000000000316037858217181	1.14302725991369	312	204	0.000000000755899349283854	Gm11457
0.00000100731476657682	1.14147643683497	17	12	0.0240929545869845	Apod
1.34529231447832e-28	1.13829764610269	16	64	3.21767015776924e-24	Gm50194
0.000000000172136798475778	1.13721290662051	1	11	0.00000411716794594367	4930551I23Rik
1.84489212909893e-18	1.1367654141678	15	59	0.0000000000000441261299437881	Plcxd1
1.46352051679001e-23	1.13448117057294	181	94	3.50044837205834e-19	Tmprss6
7.71742200206924e-16	1.12528098966225	4	16	0.0000000000184585299445492	Tas1r2
1.33570603202877e-30	1.12418508634398	294	201	3.19474168740642e-26	Serpine3
5.52453449515591e-34	1.12407022366064	53	16	1.32135816055139e-29	Cacng6
4.77685043006317e-18	1.12343982379573	8	28	0.000000000000114252708586251	Gm45261
1.92863044537661e-18	1.12255053113705	111	58	0.0000000000000461289829925179	Slc5a11
1.58264407879909e-32	1.1220254690239	28	18	3.78536810767167e-28	Grifin
8.76239972449908e-79	1.12074623892255	366	201	2.09579076610569e-74	Zfp507
0.000000660836080820944	1.12064030374856	49	19	0.0158058773810753	Slit2
0.000000000008463100075774	1.1200540251466	331	212	0.000000202420427612363	Tnnc1
1.92281706998037e-15	1.12003171784079	7	34	0.0000000000459899386797904	Gm33968
3.15704560080588e-94	1.11995419019196	102	24	7.55102166800751e-90	D930048N14Rik
0.000000000075540108052889	1.11987802118259	3	0.02	0.000001806768304409	Gm3854
0.0000000000631312347711184	1.11855444599963	189	142	0.00000150997287325561	Gm40773
5.76697824662215e-19	1.11817875372856	36	59	0.0000000000000137934585702709	Tmem232
2.45835315879523e-24	1.1175281798858	377	296	5.87988908520644e-20	Dpep2nb
0.0000000528716522564392	1.11652957540977	281	252	0.00126458417866951	Gm50163
0.000000000000411104546030405	1.1146734220506	21	54	0.00000000983279853195523	Gm29055
3.57180725119656e-17	1.11421532382978	79	45	0.000000000000854304858341193	Mfsd13b
1.2885586072557e-25	1.11325675968358	102	129	3.08197447683419e-21	Ggcx
5.5514336670406e-41	1.11216468864006	299	163	1.32779190448277e-36	Gm34853
2.5313539574323e-95	1.11174746177409	436	213	6.05449239538657e-91	4930438A08Rik
0.000000000000130171169920167	1.11085524991239	66	27	0.00000000311343404215054	Fam131b
3.07500998808105e-20	1.11037359765072	246	206	7.35480888949226e-16	Irgc1
0.000000450777344063428	1.10988555019157	111	64	0.0107816925153091	Lgals4
5.05173430308044e-20	1.10746319706449	165	116	1.20827381061078e-15	Cplx1
1.56057042240552e-94	1.10694558208038	0.25	87	3.73257233630952e-90	Gm40787
0.00000107688240698306	1.10661003302848	57	51	0.0257568734102209	AW046200
1.65293915985722e-18	1.10656792687713	62	24	0.000000000000039534998825465	Gm31450
5.58286139985725e-22	1.10617602345325	363	298	1.33530878961786e-17	Etohd2
0.0000000974992336989697	1.10319013171538	4	13	0.00233198667161196	Ctsw
2.42837658644505e-57	1.10308305388341	263	167	5.80819111945927e-53	Adtrp
0.000000331374288382792	1.09953964272705	5	18	0.00792581022953961	Il17f
3.6717688280116e-40	1.09949097877902	9	53	8.78213668283814e-36	Gm46563
2.50526472048548e-31	1.09882730253093	456	309	5.99209215845716e-27	Gm38575
0.000000000478317491957664	1.09814763761898	319	233	0.0000114403977726434	Gm50431
1.15832792266888e-50	1.09683387983617	165	45	2.77048872543942e-46	Cdh15
0.000000766028439685744	1.0964801643587	11	0.03	0.0183218682204036	Lrrc46
0.0000000000000108569990839833	1.09378590261026	293	0.18	0.000000000259677704090713	Ro60
0.00000000195725328239391	1.09351286016388	238	147	0.0000468135840082975	Dnm3
0.000000878853543755563	1.09208216919376	39	18	0.0210204190595456	Gck
0.000000000000191233127676013	1.0902729261717	22	55	0.00000000457391394775488	Gm49519
0.0000000374868505093068	1.08857611512533	0.1	74	0.000896610490481601	Spag5
9.67063708990679e-23	1.0868091538639	216	163	2.31302297916391e-18	Zfp804a
3.17043963948344e-35	1.0850779791644	377	243	7.58305752971649e-31	Gm16253
5.41738160807356e-81	1.0844922570508	0.36	163	1.29572933301903e-76	Itgae
2.85727969288236e-22	1.0836342462279	3	0.02	6.83404156943603e-18	Ankrd35
5.31973137723419e-24	1.08347115109388	21	71	1.27237335080687e-19	Tigd5
1.97693376796415e-22	1.08249697736307	166	0.06	4.72843018621666e-18	Gm48900
4.95403295712899e-37	1.08155719609787	231	172	1.18490560268611e-32	1700030E10Rik
0.00000165123086047666	1.08133506258467	22	83	0.0394941397208807	4930592I03Rik
2.03589022348234e-25	1.08087808767502	359	0.25	4.86944223652507e-21	Tanc1
8.04433635433926e-74	1.07883161504908	219	102	1.92404436923086e-69	Gm50277
9.01635105039564e-16	1.07869442710221	0.1	28	0.0000000000215653084423363	Stpg1
0.000000635277933354296	1.07773628946932	0.07	29	0.015194577609968	Car5a
0.0000000000000218696130610259	1.07717467433094	31	114	0.000000000523077405193619	Zfp712
7.67182068563482e-16	1.07531546426272	7	32	0.0000000000183494607159014	Col4a3
2.98892147603421e-17	1.07501125696252	9	38	0.000000000000714890238637862	Gm11715
1.76080993148038e-124	1.07264516089335	329	121	4.21150519411477e-120	Itgb2l
3.22832443766931e-22	1.07261265154945	11	55	7.72150639001746e-18	Synpo2l
3.87848111763089e-34	1.06906224379336	129	43	9.27655113714957e-30	Peg10
2.10167939735778e-19	1.06677369572215	67	19	5.02679678260034e-15	Myoz3
3.89066315335075e-16	1.06675957905129	8	39	0.00000000000930568813018432	Wdr86
3.40548219737088e-41	1.06611675160997	335	209	8.14523231967166e-37	Oprm1
3.20516645182413e-49	1.06555669410552	399	248	7.66611711947294e-45	Gm48428
6.89985229372276e-38	1.06470668716286	117	41	1.65030667161261e-33	Gm48742
0.0000000000120399132234562	1.06323580921757	285	178	0.000000287970644478626	Gm50340
0.00000000000113614851166902	1.06175138714239	177	155	0.0000000271744001020996	B130046B21Rik
1.00437163037608e-21	1.06127398384153	0.24	161	2.40225606553351e-17	9830144P21Rik
1.09406848091432e-34	1.05995612759691	107	64	2.61679299265087e-30	Wnt5b
1.86364974018833e-53	1.05958227540468	0.66	0.51	4.45747744858246e-49	Lamb3
2.13088441911563e-73	1.05924849014769	0.24	82	5.09664935364077e-69	S100a3
2.05072599839971e-44	1.05924025671423	82	0.06	4.90492644297243e-40	Gm37468
1.98340037354627e-27	1.05911616232129	182	126	4.74389701344797e-23	Smim41
0.000000293090249082776	1.05805883762798	98	139	0.00701013257756183	Fastkd5
0.0000000050475351528041	1.05796522654655	0.01	41	0.000120726945784768	Susd4
7.80210828754616e-62	1.0576585258135	212	68	1.86610826021529e-57	Hecw1
1.34495352177749e-19	1.05758132406347	183	0.09	3.2168598333874e-15	C130040N14Rik
5.49582710118758e-16	1.05751222649409	32	0.08	0.0000000000131449192606204	Gm43698
9.99364729425378e-16	1.05663154644528	279	163	0.0000000000239028055983962	9130221H12Rik
1.02037757177424e-29	1.05608893556909	0.29	206	2.44053907616962e-25	Gm16894
0.000000000000427737086078417	1.05567988218046	3	28	0.0000000102306156248236	Npdc1
0.0000013425965328301	1.0549267717155	11	43	0.0321122238722304	Zfp78
0.0000000182139674758259	1.05420731679917	36	73	0.000435641674086804	Efr3b
3.7363842724092e-30	1.05369098049111	274	0.18	8.93668390274833e-26	Ager
0.0000000770851744167838	1.05231041788565	2	17	0.00184372320170063	Ccdc150
9.96683883599103e-41	1.05109784850999	272	141	2.38386851279233e-36	Gm46210
2.84091442205074e-29	1.05084430358282	22	0.06	6.79489911466096e-25	5430400D12Rik
0.000000000000601206883220005	1.05021290699191	295	217	0.0000000143796662328561	Kctd7
0.000000189862661615707	1.04883467367098	39	17	0.00454113514052448	Olfr1441
1.70080294471933e-32	1.04750154457149	28	75	4.0679804831797e-28	Lca5
2.04157162449168e-28	1.04529721640128	152	58	4.8830310114592e-24	Gm16299
0.000000382993619798003	1.04499617449928	0.16	103	0.00916044139832863	Cyp4f17
0.00000000000369054197884315	1.04391554137824	94	41	0.0000000882703830499704	Smpx
2.26165570104149e-41	1.04373500500167	93	33	5.40942810575103e-37	Gm5441
1.27246904610001e-39	1.04288619886133	306	161	3.04349146446201e-35	Col7a1
4.27790494626274e-50	1.04257669194588	167	49	1.02318930504712e-45	Best3
6.79944313177126e-48	1.04256409463815	212	73	1.62629080825705e-43	Slc12a3
0.0000000000111233940044183	1.04220937333175	4	22	0.000000266049337797676	A430108G06Rik
0.0000000000000125562364970815	1.03986191978568	0.13	87	0.000000000300320064537196	Gm47552
0.0000000342729489025081	1.03940642870901	257	252	0.00081974039185019	Adcy4
1.13476309263456e-18	1.03840268832372	0.24	152	0.0000000000000271412636496334	Dock9
0.0000000000898159257830564	1.03836197968208	269	221	0.00000214821731287914	Gm15787
0.00000135128398630663	1.03742841673377	98	61	0.0323200103844821	Nrg3
4.43072766858194e-33	1.03674988259286	127	42	1.05974144377143e-28	Tcerg1l
1.1371440475937e-79	1.03410358952774	311	0.16	2.71982113303462e-75	Spatc1
2.14399978239271e-45	1.03339408591046	432	285	5.12801867952689e-41	4930551O13Rik
0.00000000000622856066012127	1.03271356220698	221	152	0.000000148974713868781	Gm34907
6.9493255922294e-26	1.03196067930027	244	173	1.66213969514943e-21	Adam1a
0.0000000124713291917516	1.0318997789342	302	251	0.000298289251608315	Zfp553
4.48544622245533e-22	1.03172253584095	86	149	1.07282902748687e-17	Nhsl1
1.18611797194625e-15	1.0311843513968	152	87	0.0000000000283695696530105	Gm20633
0.000000000130229646218887	1.03109103596093	69	39	0.00000311483267826335	Gm16229
0.000000000991740264401689	1.03086096935641	231	156	0.0000237204436439596	Prss16
1.22963081666574e-90	1.03028589832218	223	78	2.94103098730112e-86	Akap4
0.000000000066149153584813	1.03016186661198	297	194	0.00000158215545544156	Zfp296
2.34274432497466e-33	1.02955036681692	167	108	5.60337587647438e-29	Gm10848
1.55792590608593e-63	1.02898794901717	338	183	3.72624718217632e-59	Gm16181
0.00000000000792198475737653	1.02845577146845	45	15	0.000000189478031426932	Elfn1
3.25225077203903e-37	1.02824633518096	137	0.06	7.77873339656296e-33	Tspan7
0.000000000215699667142696	1.02664855130545	269	215	0.00000515910463871901	Atp8a2
1.95991043356862e-92	1.02601916745436	383	166	4.68771377500943e-88	4930534D22Rik
0.000000000024151920405976	1.02535504042448	6	27	0.000000577665632270135	Gm15849
8.72661177102636e-19	1.02457785107374	174	124	0.0000000000000208723100339409	Tmigd3
3.86879636648355e-27	1.02417678263187	493	385	9.25338714935535e-23	Med12l
2.43357268011645e-60	1.02347424516912	179	76	5.82061913630252e-56	Kcnn3
0.0000000151310947452422	1.02112566623155	116	105	0.000361905524116703	Gm45752
0.0000000380532205557046	1.02110974444052	247	186	0.000910156929251342	Col9a3
3.05161427149213e-35	1.02099578574038	9	53	7.29885101455487e-31	Zfp763
5.23920009952196e-46	1.02096968564589	0.18	62	1.25311187980366e-41	Gm36634
0.0000000146974949087558	1.02095989719812	8	36	0.000351534683227621	Gm12404
0.00000189043759293745	1.02082265911932	0.01	28	0.045215486347878	Triqk
0.000000160152945265142	1.0178802043427	11	43	0.00383053814485167	Dkkl1
1.82188183522618e-47	1.01766893649692	161	71	4.35757697349398e-43	Gm34777
0.00000142246036981908	1.01526526118741	33	18	0.0340224071253327	Cyp2c66
5.17159847320231e-108	1.01458626064943	283	105	1.23694292282053e-103	Gm30835
0.00000000000172313628432735	1.01457432052583	0.01	47	0.0000000412139736485415	Gm47958
2.17328682750194e-15	1.01381734476478	167	139	0.0000000000519806743401914	Cryba1
1.37090149030884e-27	1.01304012056724	204	164	3.27892218452069e-23	Gabbr1
4.26445375216804e-23	1.01245390419521	81	27	1.01997204844355e-18	Gm28321
4.29890609177213e-16	1.01183006807727	162	101	0.0000000000102821235903006	Gm15929
0.000000277991393194834	1.01178297073719	7	0.02	0.00664899814243403	Cers3
0.0000000000000180804912338774	1.01163139148078	367	299	0.000000000432449189331879	Sag
0.00000000000152999071844845	1.01076715741981	313	235	0.00000003659431800385	Rbp1
0.00000000388855409699583	1.01007214126622	6	24	0.0000930064368919462	Gm43251
1.06994139098372e-47	1.00853013737517	99	26	2.55908581895486e-43	Gm28502
0.0000000748803536919481	1.00818895690867	9	33	0.00179098829960402	Slc25a31
0.0000000782179625550006	1.00771083606642	59	22	0.0018708172283905	Gm48913
0.00000000732364440691973	1.00758342151298	5	24	0.000175166926924706	Bves
4.62290606780368e-16	1.00701366589454	426	0.33	0.0000000000110570667329729	A730081D07Rik
2.23662957516015e-18	1.00648967329927	218	168	0.0000000000000534957061786805	Pard6g
3.32028794196469e-16	1.00503789280958	0.25	212	0.00000000000794146469959115	Gm47709
0.0000000000004773782961513	1.00324084854251	23	92	0.0000000114179340873468	Mroh5
9.30735971189792e-22	1.00204468418391	22	52	2.22613429589174e-17	Erbb4
5.28404115367641e-17	1.00177215218592	294	232	0.00000000000126383696313632	Lrrc18
2.91108812675456e-25	1.00153509777086	161	69	6.96274058157155e-21	1700095A13Rik
2.64433328396832e-31	1.00151146579223	313	0.22	6.32471634859543e-27	Cdca7
2.01156822229458e-15	1.00089867676887	208	152	0.0000000000481126887408417	Ttc39a
3.07513397438759e-102	1.00050053601799	395	145	7.35510543994024e-98	Gm38171
1.42077030433277e-15	1.00049824550557	12	51	0.0000000000339819841390313	Fat1
1.40348829738296e-33	1.00046987028106	279	149	3.35686330968056e-29	Tcp11
7.3672424398996e-37	1.00038291849773	106	24	1.76209704677519e-32	1700125H20Rik
5.84425252153008e-16	1.00024980068859	398	315	0.0000000000139782831809956	Txk
0.00000112195206241623	1.00015955568814	321	266	0.0268348494288714	Acrbp
1.44607577696887e-56	0.999152433935488	122	52	3.45872404335415e-52	Gm10399
1.29002211184056e-24	0.998731084520818	8	0.04	3.08547488710026e-20	1700013M08Rik
7.82283099627445e-24	0.996079188032198	324	263	1.87106471768892e-19	Hist1h4h
0.000000145629581332128	0.995648207326107	383	378	0.00348316832630184	Rdh12
0.0000000174307715661584	0.99423168391806	309	265	0.000416909194319377	Gm47754
0.000000320995223228476	0.99185405146807	116	169	0.0076775637491787	Nes
0.000000297352170264218	0.990612278460052	93	54	0.00711206920837956	Gm44997
2.98560014035463e-16	0.990079462696772	24	68	0.00000000000714095841570021	Gm46440
3.45542740787842e-37	0.989782465142996	45	117	8.26469127416361e-33	Ntn1
3.29978037815879e-58	0.98937993894475	301	186	7.89241470848019e-54	Retn
0.0000000000268767607449527	0.986701154588671	6	19	0.000000642838363497779	Gm45510
3.98416998345119e-52	0.984479336350395	0.14	46	9.52933776641855e-48	Defb38
0.0000000000000268987320666469	0.98290306101422	11	36	0.00000000064336387357006	Agbl2
0.000000569143952525563	0.981974114789851	179	157	0.0136127850565064	4632404H12Rik
1.59052939341096e-17	0.981306259884574	79	46	0.000000000000380422820316034	Gm34096
0.00000000222988639738149	0.980408891025996	236	0.17	0.0000533344228525704	Uaca
1.42366537244171e-27	0.980098620710907	75	24	3.40512283780608e-23	Rtp3
3.09420931678538e-41	0.978884711697409	19	88	7.40072984388727e-37	Hoxa5
6.63900785421326e-25	0.978788954297311	79	126	1.58791789857073e-20	Enkd1
0.00000000301194483349695	0.978144391509295	57	46	0.00007203969652758	Gm15541
0.0000000000413474244452452	0.975879988349463	339	294	0.000000988947697881376	Hecw2
3.16191659366442e-28	0.975139592944751	98	42	7.56267210872656e-24	Olfr457
0.000000330017207431402	0.974534037559524	44	0.02	0.00789335156734427	Fgl1
4.75202043360732e-25	0.974402268631808	157	68	1.1365882473102e-20	Prr33
1.01683307046826e-24	0.974160725116528	295	224	2.43206133794599e-20	Ppp1r16b
5.09895008537177e-23	0.973723813064069	178	85	1.21956688141922e-18	Fscn2
3.6621107668407e-39	0.97367083672435	331	221	8.75903653212958e-35	Gm49767
9.94600336295804e-15	0.972340027401517	9	43	0.00000000023788850843523	Gm12853
3.97574512177779e-65	0.971385224215289	311	136	9.50918718226811e-61	Icam5
1.57741348182858e-56	0.971090613133263	321	224	3.77285756583759e-52	Ceacam10
0.0000000000583423903575566	0.970377389259708	5	23	0.00000139543329257204	3110070M22Rik
0.000000000417588292602802	0.970357363543469	8	37	0.00000998787678247381	Gm26912
7.98359490617368e-22	0.96946450989332	73	128	1.90951622965862e-17	Homez
4.75885217238696e-65	0.968988974560692	792	655	1.13822226259151e-60	G0s2
7.47596331829141e-29	0.968876668181988	116	41	1.78810090646894e-24	Gm20110
1.66635946071187e-30	0.968734564628225	259	188	3.98559855813065e-26	Popdc2
0.000000211849568994214	0.968134821897841	3	12	0.0050670179912036	Aire
3.86596112117431e-38	0.967899365874937	16	94	9.24660580962472e-34	Fgf1
4.79854316211424e-20	0.96639211441042	43	91	1.14771555351448e-15	Gm29570
0.0000000000062915572052659	0.966164306656214	27	9	0.00000015048146523555	Gm16596
6.87703933026008e-45	0.965837121192789	0.22	123	1.64485026701161e-40	Ica1
9.94177815186536e-63	0.965397671224322	418	246	2.37787449836316e-58	Csta3
3.19744377871562e-24	0.965104437465939	384	303	7.64764602993203e-20	Adgrg3
1.07060604854216e-22	0.963344801178502	32	12	2.56067554690313e-18	Col28a1
1.33309913300769e-23	0.962712444098502	583	505	3.1885065063278e-19	Il23a
2.65744310877302e-17	0.961773395099637	202	127	0.00000000000063560724275633	Amhr2
9.68283054577734e-38	0.961524092186873	28	79	2.31593940993902e-33	B230217O12Rik
3.92946258162232e-16	0.961434914139613	376	281	0.00000000000939848860272425	Gm9929
4.60618820879969e-33	0.959651286368161	0.53	397	1.10170809578071e-28	Mirt2
5.75488720101315e-15	0.958545942744545	53	79	0.000000000137645392073832	Gm43403
7.91168528952375e-29	0.958498918242364	65	13	1.89231688754829e-24	5033417F24Rik
4.75291036682059e-21	0.956949957632968	0.15	81	1.13680110153615e-16	Pbx4
6.13653611735259e-27	0.956618951624122	0.33	291	1.46773670854839e-22	Klf5
1.37590033614875e-20	0.956356486146546	127	0.06	3.29087842400059e-16	Gm45086
0.0000000000000147840875257395	0.955860632655616	152	117	0.000000000353605805440637	Plekhg6
4.31880077570197e-18	0.95530295202699	84	32	0.00000000000010329707695324	Smoc2
1.34076023203938e-15	0.955055664806856	0.24	173	0.0000000000320683032299179	Gm12531
2.15507214058606e-16	0.952959504137251	0.2	198	0.00000000000515450154585373	1700023F06Rik
2.77203492998243e-53	0.952618342414197	227	94	6.63015314553198e-49	Gm10366
0.0000000000000190085919633139	0.951754152915514	84	0.12	0.000000000454647502578543	Ptpdc1
9.57589340428122e-53	0.951109751458298	168	52	2.29036218443598e-48	Gm26686
1.42912239027116e-19	0.950103779690227	36	38	3.41817493305056e-15	Gm34721
0.00000076118164049408	0.950054746197901	4	0.02	0.0182059424773374	Lamb1
0.0000000000156032844678933	0.949755671931867	44	108	0.000000373199357903071	Scg5
5.17525103887192e-97	0.9493975518518	336	126	1.23781654347739e-92	Gm11210
3.85777696480975e-78	0.948991670306056	263	97	9.22703094443196e-74	Lhx1
2.9070711280558e-83	0.948237202431366	363	188	6.95313272408385e-79	Gm15340
1.200574867408e-45	0.947802222543822	239	89	2.87153496786645e-41	Gm48747
0.000000000000105110750736708	0.946878230797673	252	231	0.00000000251403893612058	Cmtm8
5.3627213048097e-28	0.946743090228782	385	285	1.28265568168438e-23	Gm9949
0.0000000126229655251723	0.946642397870288	342	0.29	0.000301916089431071	Gm4319
2.87834646336863e-17	0.946604099202937	59	22	0.00000000000068844290710851	1700030F04Rik
1.03510719146901e-45	0.946198824876481	0.44	292	2.47576938055559e-41	Gm12979
0.000000000000411081211179096	0.944974730007385	173	104	0.00000000983224040898161	Hist2h3c1
0.0000000585731004687865	0.944537585295082	265	228	0.00140095141701243	Fmo5
0.000000176064256977209	0.94406557961272	79	47	0.00421110489838088	Fcnaos
1.88408907879397e-43	0.943708851229465	179	58	4.50636425865942e-39	AI463170
3.46734304811753e-65	0.943583342451496	363	212	8.29319110248751e-61	Fam167a
1.45974194573388e-41	0.94308432429586	351	223	3.49141078580629e-37	Erg
4.54628348400428e-62	0.942867689970114	415	218	1.08738008370414e-57	Gng7
0.00000000590259812844794	0.942725519479635	196	158	0.000141178342036218	Arf4os
0.0000000237837602595312	0.942563596209752	79	43	0.000568859977887468	Kcnu1
0.0000000000000267470016041159	0.942437312423133	8	28	0.000000000639734784367244	Gm43703
1.57655391271314e-20	0.940531449385706	153	58	3.77080164842729e-16	Lrrtm2
5.97024572267366e-15	0.940058825225078	249	188	0.000000000142796337194909	Zrsr1
0.000000000617652351097219	0.939462746528944	29	61	0.0000147730089335433	Elane
7.62623194862485e-35	0.93892957053323	45	141	1.82404215747209e-30	Gm13402
0.000000000000265467648951207	0.937185956913885	0.21	186	0.00000000634945522761497	AC171003.1
1.84819115194718e-18	0.936904445077278	104	44	0.0000000000000442050359722726	Ptprt
0.000000415618192678634	0.93514752775936	3	17	0.00994075593248757	BB557941
1.13257003483262e-22	0.935056261512993	0.46	347	2.70888100931265e-18	Gm10851
6.55247420433656e-19	0.934540717742498	246	128	0.0000000000000156722078019322	Gm10101
0.0000000937379818697657	0.934159876046023	39	94	0.00224202505036106	4930479D17Rik
2.6521795170087e-35	0.933899870318141	177	64	6.3434829687814e-31	Nmur1
1.03569573574689e-44	0.933860207763882	0.02	108	2.47717706075941e-40	2010110G14Rik
0.000000000046025956683986	0.932057676920733	331	264	0.00000110084883196758	C430049B03Rik
0.000000579826085686968	0.931702747710618	19	24	0.0138682803174609	Muc19
1.20425833411118e-16	0.931373230558555	201	136	0.00000000000288034508352713	2010016I18Rik
0.00000000000117598738378549	0.928968782179634	354	0.27	0.0000000281272662453815	Gm45267
4.18910581652354e-17	0.928410253356831	0.17	145	0.0000000000010019503291961	Hmga2
3.12766618485151e-40	0.928150248623319	214	82	7.48075198092785e-36	Frmd7
1.51061858413602e-19	0.927987590709566	54	27	3.61309752953653e-15	Gm16046
4.08480647441091e-30	0.927646632814066	217	153	9.77004012549601e-26	Slc9a3r2
2.26954508796556e-36	0.927054669118454	0.21	82	5.42829794139602e-32	Depdc1b
1.29857722819274e-36	0.926911320391173	381	245	3.1059370143914e-32	Gm42699
1.6623520798365e-30	0.926799926968821	17	0.07	3.97601370455294e-26	Fkbp14
0.0000000000000725846430828317	0.925267426572479	11	48	0.00000000173607949325517	1500002C15Rik
5.43461256388334e-21	0.924976714000138	116	42	1.29985063302962e-16	Gm35520
6.014213735415e-31	0.924954893319659	123	44	1.43847964123656e-26	1700039M15Rik
0.000000000381300042329712	0.92488806695974	5	28	0.00000911993441244205	Nphs2
1.73058772098726e-22	0.922723104759923	11	62	4.13921971105732e-18	Tpbgl
6.60112467787374e-21	0.922176968687517	279	232	1.57885700045384e-16	Hic1
0.000000046556569455725	0.921656933527292	5	14	0.00111354002824203	Hist2h3c2
0.0000000659077503314827	0.921370959166453	62	32	0.0015763815724284	Slc51b
2.27270460906997e-26	0.921037173010021	57	141	5.43585488397356e-22	A230056P14Rik
3.94668354869076e-22	0.920411154138559	101	29	9.43967771175856e-18	Arhgap15os
0.0000000077626139121742	0.920060968788484	21	64	0.000185666199551383	Meikin
0.000000636805562836766	0.919593039140585	1	12	0.0152311154519298	Gm36315
0.00000000000611532430293177	0.919584890329492	104	148	0.000000146266326677522	E130102H24Rik
1.7789454152241e-73	0.919085500605596	16	0.09	4.25488164413299e-69	Six1
7.37203898074436e-21	0.918640359298871	268	167	1.76324428341444e-16	Runx2os2
5.50591285094346e-17	0.918609899928487	9	39	0.00000000000131690423568866	Gm30262
3.94031618643997e-58	0.918585319820572	0.14	63	9.42444825472713e-54	Gm47734
0.0000000000000272751465284073	0.918238489253588	61	35	0.000000000652366954666447	Platr1
1.19410894709372e-44	0.917842572851438	184	147	2.85606977965876e-40	Gm29264
0.00000000336025260593853	0.917663103497724	224	171	0.0000803705218288379	Klhl42
4.56638083597339e-23	0.916895662629126	467	354	1.09218696834812e-18	Ipcef1
7.18638894066933e-18	0.916136831118063	89	36	0.000000000000171884050682929	8430432A02Rik
1.10729354807272e-19	0.915228219210939	12	57	2.64842470828032e-15	Ltbp4
1.12978629601977e-20	0.914971236563173	0.27	203	2.70222286282009e-16	Gimap9
3.31438503455603e-18	0.914417471607603	122	0.06	0.0000000000000792734612565112	Gm13185
0.0000000985897891606468	0.913945377666137	33	14	0.00235807057714435	Gm43136
3.53885091517019e-24	0.913011468506143	274	0.14	8.46422361890405e-20	2500004C02Rik
6.42668080128138e-43	0.912639365080137	11	6	1.53713351405048e-38	Neu2
6.4309122013886e-20	0.911208870040492	0.02	87	1.53814558032812e-15	Fam129c
0.0000000117842525193785	0.911131623363708	119	0.06	0.000281855751758495	Gm17029
0.00000000156867027768858	0.911025487169436	4	24	0.0000375194557017554	Gm48161
5.41024557639455e-76	0.910937735756927	0.42	207	1.29402253696205e-71	Slc6a13
1.25188394238513e-19	0.910874027983628	428	374	2.99425601339675e-15	Bcl2l15
1.27015973693292e-18	0.910832600858243	252	199	0.0000000000000303796805879617	1700120C14Rik
0.00000115347797564844	0.910715360882972	292	262	0.0275888862215593	Cdc25b
3.50367701101601e-99	0.908330186537928	132	61	8.38009467494808e-95	Gm45715
5.68880147888649e-18	0.907360761493299	5	0.02	0.000000000000136064753772007	Gm13610
0.0000000000306244123787449	0.907108143560771	447	404	0.000000732474695274821	Id1
0.0000000000000169337397475239	0.905960739377499	0.3	212	0.000000000405021187281278	Traf4
9.13132562058672e-24	0.905236364458181	465	316	2.18403046193193e-19	Gm5544
0.00000000041169884761539	0.904735331410826	32	17	0.00000984701303726489	Ttc30a2
3.39933356728315e-36	0.901719232071082	97	22	8.13052602622784e-32	Cd40lg
0.00000000241766356765511	0.900425814821452	0.25	192	0.0000578256772111748	1810041H14Rik
0.0000000000000194278837250903	0.900406052252859	477	431	0.00000000046467612293671	Gm12840
1.39684364895422e-17	0.899842802384175	56	14	0.000000000000334097063956871	Gm34672
0.00000100691436447496	0.899689411238902	98	0.09	0.0240833777695121	A430010J10Rik
7.27465901719839e-25	0.899483284108734	328	259	1.73995294373351e-20	B230208H11Rik
0.000000000217834578078403	0.89937825708884	9	36	0.00000521016743847925	Cdhr5
0.000000000217834578078403	0.89937825708884	9	36	0.00000521016743847925	Gm11479
0.000000000217834578078403	0.89937825708884	9	36	0.00000521016743847925	Nkx2-3
4.19767545427834e-18	0.898657255231622	241	191	0.000000000000100400001515429	Fbxo47
9.21432622099873e-31	0.898567811798576	482	345	2.20388254553848e-26	Ofcc1
9.12916733909367e-32	0.89782450783715	174	63	2.18351424416443e-27	Gm14232
3.69177708437815e-36	0.89705780291018	464	355	8.82999243041565e-32	Gm27167
7.3179613016405e-43	0.896490697903395	22	92	1.75030998412638e-38	Wdr35
0.000000000740954170982444	0.895760534425436	7	26	0.0000177221418615581	Olfr700
1.69333722008891e-65	0.895578036371468	304	111	4.05012396300865e-61	Slc32a1
0.000000711029650930219	0.89552473557575	5	21	0.017006407190949	Zfp334
2.25921736345006e-25	0.895391310900643	274	174	5.40359608989985e-21	2010110E17Rik
0.000000000000362582183163694	0.895121656392982	2	11	0.00000000867224065690924	Olfr66
8.83289690079279e-19	0.893813777716781	8	25	0.0000000000000211265228073162	Sorcs2
9.1799221912346e-29	0.893262354617376	608	519	2.19565378969949e-24	Gpr84
0.0000000000159193813934101	0.892522701336635	87	36	0.000000380759764167582	Rps6ka6
0.000000236319997676063	0.892241309845081	206	127	0.00565230170441608	Lrrc39
0.000000000000298095844390048	0.892041346285224	0.35	254	0.00000000712985640612117	Mapk13
1.59858884725924e-17	0.89157256050918	71	23	0.000000000000382350480487465	Acss2os
1.53249727406534e-25	0.890902309735477	276	174	3.66542698010947e-21	E430024P14Rik
2.68633148959326e-30	0.890677172539249	553	413	6.42516765680915e-26	Gm11476
5.15049924276054e-17	0.889648685024437	317	291	0.00000000000123189640888347	1700071M16Rik
2.24591509294907e-24	0.88933105681158	36	88	5.37177971931559e-20	Dnah10
0.000000000000999262990161504	0.889010528220415	397	283	0.0000000239003721986829	Bpgm
9.78032327999231e-52	0.88829915363105	298	0.18	2.33925772210856e-47	Gm40915
5.2403987263146e-39	0.888235787605471	5	18	1.25339856735993e-34	Pdzrn3
2.3679647145216e-35	0.886659959683047	233	135	5.66369800419276e-31	Cngb1
0.000000425228762414583	0.885970099766015	0.1	67	0.010170621539432	4930563E22Rik
0.00000000510765288718116	0.885816771660985	332	324	0.000122164841755599	Best1
0.0000000000263612337587003	0.885399234554452	0.2	204	0.000000630507989040593	Gm42701
0.0000000000869677077898436	0.884857945870957	387	286	0.00000208009363491748	Gm49625
0.000000533568541243875	0.884843247071909	157	126	0.012761892369471	Gm38336
0.00000102329356340919	0.884558220587444	298	285	0.024475135449621	Gm14966
1.99450430483485e-24	0.883994763508277	186	152	4.770455396304e-20	8430426J06Rik
7.18891999958397e-27	0.88380849755278	0.45	283	1.71944588550049e-22	Ddb2
4.10946802534936e-26	0.883328171098243	202	85	9.8290256230306e-22	2900009J06Rik
0.000000000322344593792699	0.882324592879511	8	29	0.00000770983799433377	Zfp13
7.96715833842747e-40	0.882324350920465	158	62	1.90558493138508e-35	Gm11685
2.67489216395582e-20	0.882167239238443	0.34	228	6.39780707774952e-16	Slc18a2
2.77610833851681e-25	0.88198688561052	145	55	6.6398959240645e-21	Bfsp2
0.0000000000154830636513264	0.881947989946982	81	38	0.000000370323916412425	4933431K23Rik
0.0000000000000101012485833288	0.881729275068627	0.01	44	0.000000000241601663616058	Cd207
5.47530792797041e-24	0.880215735911626	376	267	1.30958415021196e-19	Zfp169
0.00000000139506668499254	0.879132744764924	183	114	0.0000333672049716515	Gm28100
2.23792089692422e-56	0.878748317215972	177	101	5.35265920126334e-52	4930597O21Rik
0.0000000000311439716981515	0.87836011082744	24	53	0.000000744901515076388	Adam21
1.29354291878807e-20	0.876012419049035	355	0.27	3.0938959531573e-16	Gm44040
4.31456272821932e-34	0.875605105382769	16	83	1.0319571133355e-29	2810414N06Rik
1.24053436560667e-20	0.875563475342544	27	113	2.96711009565803e-16	Lyrm7
1.88697349422427e-25	0.873670971336305	25	101	4.51326320348561e-21	Gm44036
0.000000000000938339948566679	0.873102179703222	25	4	0.0000000224432148898178	Gm48746
5.29631363664616e-85	0.872846281720085	308	112	1.26677229561303e-80	1700027J07Rik
6.44580795593744e-21	0.872708697885611	292	222	1.54170834690112e-16	Gm26728
5.98559983006737e-25	0.872381590217524	299	224	1.43163576735551e-20	Gm33728
1.32868343913631e-17	0.872307587626812	23	8	0.000000000000317794504972623	Loxl4
0.00000000000792749698905488	0.871303596312462	194	108	0.000000189609872984215	Gm9958
0.0000000578108457783312	0.871264130947878	115	62	0.00138271980932613	4930426L09Rik
3.28488424439899e-43	0.871076215126404	134	67	7.85678613575351e-39	4930452A19Rik
2.08513333135562e-41	0.87053828258974	333	227	4.98722190193637e-37	Gm19696
3.02698944284008e-15	0.870177308599958	5	13	0.000000000072399533493849	Fndc10
2.8572722368458e-21	0.869378834948139	74	139	6.83402373608778e-17	Stamos
0.000000839348252469122	0.869017205022179	367	288	0.0200755315025565	9430015G10Rik
0.00000165413639093323	0.868364563856463	76	0.05	0.0395636341983409	Rnf138rt1
0.00000000000945432392793891	0.867867920869726	239	181	0.000000226128519708443	BC049715
0.0000000000000756342970258977	0.867616065585208	77	24	0.00000000180902111626542	Olfr259
0.000000000832190906093223	0.867274734765342	1	0.01	0.0000199043420919377	Cfhr2
5.26570219022638e-24	0.86612664365347	544	443	1.25945064985835e-19	Dus2
2.09408955825796e-44	0.866032120948681	345	0.21	5.00864340544138e-40	1700030N03Rik
0.0000000000101735423163509	0.865929375781058	46	61	0.000000243330785122481	Cfap157
0.0000000404821462138293	0.865686827132441	4	0.02	0.000968251973142369	Arhgef25
4.03253423947021e-61	0.865597794927784	206	85	9.64501539396484e-57	Lrrc2
2.88665465692652e-31	0.865078222927695	384	275	6.90430060843684e-27	Oscp1
3.94473194860292e-22	0.864731608487767	424	273	9.43500987466847e-18	Rsph3a
0.000000000000759674505434282	0.862893873114958	266	196	0.0000000181698948209772	Gm12703
0.0000000000972182634104787	0.862841668458566	5	29	0.00000232526642425183	Scn7a
2.71947353425661e-47	0.861793599742494	457	308	6.50443679923496e-43	AU019990
0.0000000000932502830148264	0.860392336127878	367	294	0.00000223036026914862	Arsg
0.00000000360510004939974	0.859223221966939	2	29	0.000086226782981543	Kcnk10
1.11456462228128e-16	0.858986634772764	23	72	0.00000000000266581566357236	Gm16984
1.71562005575479e-29	0.858720076797648	0.51	367	4.1034200493543e-25	Gm37800
0.0000000417657064578389	0.858634868372605	454	403	0.00099895216705859	Gm26532
7.02961211179142e-17	0.858581628122692	187	126	0.00000000000168134262489827	Gm50383
4.35858232752052e-22	0.858437175035615	0.3	203	1.04248572109636e-17	Gm45472
2.72961488974524e-103	0.857449137266703	205	111	6.52869289329266e-99	Gm47719
9.16846858907127e-25	0.857357469822301	259	178	2.19291431713407e-20	Cntnap2
0.0000000000265867681920526	0.855026262774467	207	122	0.000000635902321617515	Gm15903
2.1088036038857e-36	0.854485935168944	141	53	5.04383645977381e-32	Gm22000
0.000000000000585825234171241	0.854151907202556	325	199	0.0000000140117679509077	Pde1c
6.30847089882237e-17	0.853710462928311	423	304	0.00000000000150886006958033	6530402F18Rik
0.00000000789299309739824	0.853668504576801	3	21	0.000188784608903571	Nox4
1.6259865113207e-24	0.853479949552081	183	189	3.88903453777684e-20	Ccnjl
5.33031387663647e-17	0.852244803439272	86	155	0.00000000000127490447301391	Efcab7
1.55891483190618e-48	0.851491808234856	188	102	3.72861249495321e-44	Slc16a14
0.00000163556655652703	0.8501342467247	48	66	0.0391194808990136	Lama4
7.27571539034418e-22	0.849854712736787	12	58	1.74020560706252e-17	Pla2g12b
0.00000000000108921896211387	0.849738459192846	202	113	0.0000000260519391358395	Gm21885
1.5055986678432e-59	0.849614050058484	166	91	3.60109089374736e-55	Zfp473
0.00000000000276050525008787	0.847905192282919	321	252	0.0000000660257645716018	Camkk1
1.37427975718835e-38	0.847448491431052	98	23	3.2870023232431e-34	Iglv1
0.00000000011137983987619	0.847304199045019	93	33	0.0000026639830101587	1300014J16Rik
9.44171348786211e-17	0.846521543420413	439	0.32	0.00000000000225826903202686	Gm11714
0.0000000010783259367722	0.846292009847177	403	359	0.0000257913997557175	E230016K23Rik
1.73208514771905e-15	0.84588387595932	13	0.05	0.0000000000414280125631442	Sult4a1
0.0000000000101904627267393	0.845847378712365	365	307	0.00000024373548749815	Gm20139
1.19979891244921e-51	0.845833317125082	0.38	222	2.86967903879602e-47	C1qtnf9
6.74791392491783e-31	0.844098351574612	0.41	258	1.61396605256185e-26	Mterf2
5.55194177952904e-15	0.843928509397761	99	48	0.000000000132791343482776	Cyp2d26
0.000000465256150035502	0.843313696666737	86	0.04	0.0111279965965491	Fbxo5
3.66090335829203e-18	0.842516284607941	0.13	65	0.0000000000000875614865236287	Btnl9
5.5788965320565e-27	0.842337706716132	0.01	47	1.33436047253727e-22	Gm26608
4.98102659946709e-20	0.84104769367071	305	0.23	1.19136194206054e-15	Map3k9
0.000000000000944434025356845	0.840723002567782	428	377	0.000000022588973018485	Gm39556
3.72311380266425e-21	0.840678236953354	412	318	8.90494359321235e-17	Cystm1
1.53976320251219e-24	0.840585762837478	25	93	3.68280562776866e-20	Ccdc142os
0.0000000000105898742281233	0.840285853539281	356	302	0.000000253288611788254	Cdkl4
1.97096178783101e-98	0.839849119260344	916	839	4.71414640413421e-94	S100a8
0.000000110386749209697	0.838747047221688	2	16	0.00264023026759754	AC163638.2
0.000000000000580992042324893	0.838652525177174	503	428	0.0000000138961676683268	Hist1h4i
0.0000000000206618297396867	0.838425198478669	93	42	0.000000494189643713826	Gm47405
2.03780559548936e-19	0.837932070756021	209	143	4.87402342329144e-15	Gm20109
1.15718769448957e-17	0.837255102063782	195	124	0.000000000000276776152768016	Gm48342
0.000000000757804115411748	0.836065059166612	0.34	275	0.0000181251588324182	Cebpe
4.5494529666639e-43	0.836056624089893	58	114	1.08813816056667e-38	Phldb3
2.44117899588494e-31	0.835983206128473	3	26	5.8388119223576e-27	Dhrs13os
0.000000000000156714035360041	0.834884559483358	18	37	0.00000000374828629774145	Gm30363
6.01738314201589e-26	0.83421332544002	479	372	1.43923769990736e-21	Ankrd22
4.62464241366193e-39	0.83388777648675	371	249	1.10612197249966e-34	Lrrc27
7.66537398464528e-23	0.833866961962967	13	49	1.83340414964746e-18	Gm14643
0.00000107844121084385	0.832769034631327	66	64	0.0257941568809633	Scd1
2.63035972048204e-18	0.831868877447452	32	15	0.0000000000000629129437944894	C1qtnf7
6.96443315376666e-18	0.831867430792082	339	274	0.000000000000166575312171791	9430060I03Rik
2.67394480649663e-17	0.831858051425982	7	34	0.000000000000639554118817863	Dmc1
1.03246353123038e-21	0.831751339066957	45	85	2.46944627399682e-17	Kcnk2
2.31820419819476e-26	0.829603698498573	676	563	5.54468080124223e-22	Klhl6
0.000000110678011971155	0.828565398667916	2	15	0.00264719669032609	Gm14288
0.000000110678011971155	0.828565398667916	2	15	0.00264719669032609	Hcrtr2
0.000000110678011971155	0.828565398667916	2	15	0.00264719669032609	Ano1
0.000000000000294320250739915	0.828432203199863	2	28	0.00000000703955175719728	Gm830
1.25407083959272e-27	0.828395714447635	332	253	2.99948663413787e-23	Gm10248
6.81641421900269e-34	0.828286057711774	366	194	1.63034995290106e-29	Lrrc1
3.80845313934447e-32	0.828095203150868	91	193	9.1090582186841e-28	Chmp4c
0.0000000000000764548954220372	0.827895726985788	409	293	0.00000000182864818870428	Nr6a1os
3.93728317089998e-31	0.82754622604098	224	127	9.41719388815858e-27	Gm36328
0.0000000373274533857995	0.82659785459485	58	86	0.000892798030081552	Slc44a4
0.00000097182208987363	0.825215918362884	105	156	0.0232440407455975	Srp54b
1.16257462710986e-63	0.824964850336665	199	78	2.78064599312136e-59	Ucma
8.66897682998904e-25	0.822769928212029	324	212	2.07344587819678e-20	Morn1
0.0000000704849622662232	0.820830414516326	8	28	0.00168585932748353	Phf24
2.82013229305973e-19	0.820787031318901	433	0.35	6.74519241854027e-15	Gm14321
1.8811282704515e-17	0.820779265082839	239	158	0.00000000000044992825972659	Sult1a1
0.0000000103687227504661	0.820175373697323	283	206	0.000247999110745649	Vmn2r96
9.0597959518407e-32	0.819765978361553	368	287	2.16692199576126e-27	Aff2
1.1714035169501e-84	0.818581739020882	241	138	2.80176293184125e-80	Gm34680
3.1253457633783e-26	0.818390377893687	399	313	7.47520199684821e-22	Vsig10
1.33131636321172e-20	0.818062758697151	8	43	3.18424247752978e-16	8430419K02Rik
0.000000000000816198946443301	0.818062507801713	7	19	0.0000000195218464010309	Gm41361
8.22437472304499e-50	0.816820961202267	265	141	1.9671059462579e-45	Gm10804
0.00000000014333990646767	0.816216367407359	3	16	0.00000342840388289373	Gm47814
5.00935417688161e-36	0.81613390088184	631	481	1.19813733202654e-31	Actn1
1.06167480838299e-87	0.816079777307257	295	109	2.53931380669043e-83	Gm14582
6.12361462278538e-21	0.816047199711264	377	0.27	1.46464614547781e-16	Gm15965
0.00000000111169502569595	0.815369183520684	68	103	0.0000265895216245957	Pask
2.0153361707852e-18	0.814916778715761	305	229	0.0000000000000482028105328405	Mturn
7.71947621608872e-17	0.814862004202159	435	369	0.0000000000018463443213641	Gm47863
0.000000000158068948710184	0.814725777885094	0.32	218	0.00000378069311525019	Gm46430
0.0000000199079131231909	0.814714397118193	44	16	0.000476157466080481	Gm21814
8.94455685501047e-16	0.813842327256835	32	75	0.000000000021393591085814	4930500M09Rik
1.14782005811457e-16	0.813314580278612	186	147	0.00000000000274535601499842	Gm33926
0.000000000486358862340977	0.812876156769418	399	352	0.0000116327312694715	Nnat
0.00000159608233804187	0.812642856679791	213	175	0.0381750973612855	Gm20324
5.48168893713848e-28	0.812486217536413	83	21	1.31111035998478e-23	Gm49853
1.70286976627273e-18	0.81216066791246	393	304	0.0000000000000407292390697112	Nfe2l3
0.00000000000257625228178872	0.811752183020113	549	546	0.0000000616188020758225	F630028O10Rik
1.77357323536053e-24	0.811536898823152	553	0.4	4.24203246433533e-20	4833438C02Rik
8.82706618243305e-25	0.810810186519232	595	0.5	2.11125768951434e-20	Fpr1
2.08716449022843e-85	0.810216548529516	402	189	4.99208002772835e-81	Itih5
0.0000000000000159823268721902	0.809665190769939	68	38	0.000000000382265294129045	Gm45309
0.000000000034022495069292	0.808509935011015	4	26	0.000000813750037067326	Gm14022
0.000000000034022495069292	0.808509935011015	4	26	0.000000813750037067326	Gm40603
1.48471165478479e-18	0.808460157245021	0.49	415	0.0000000000000355113333591427	1110002J07Rik
0.000000000187414802860376	0.807716138380906	0.11	79	0.00000448258725481448	Dnajc28
5.57522552271259e-33	0.807590873513837	204	0.15	1.3334824405224e-28	4930447J18Rik
1.14719943303703e-101	0.807410101362489	934	878	2.74387160393797e-97	S100a9
2.61657509417962e-22	0.805420869177843	69	94	6.25832431025882e-18	Lrp11
0.0000000116425839658686	0.804828756135904	385	318	0.000278467323295645	Gm50209
0.0000000620138459496188	0.804313359482774	459	431	0.00148324716742298	Relt
0.000000234943929856405	0.804128216109252	5	26	0.00561938891430549	Gm16092
2.07765152183468e-44	0.803023015422028	755	668	4.96932690992419e-40	Mir142hg
7.15889453612155e-33	0.801499371293674	447	346	1.71226439514955e-28	Siglecf
4.06001708465536e-24	0.801424637973938	25	74	9.71074886307869e-20	Gstm2
1.12154073169654e-29	0.801094108896513	261	202	2.68250112207179e-25	9830107B12Rik
1.89546772988031e-16	0.800869560544217	125	192	0.00000000000453357971632771	Gm47601
0.00000000000954296874795312	0.800775506633812	459	409	0.000000228248726513543	Gm14023
6.72737201658445e-17	0.800197669285594	616	0.58	0.00000000000160905283892667	Cstdc4
0.0000000000000466468125364019	0.799586175722508	356	0.31	0.00000000111569846224566	Vamp5
1.21558791151682e-15	0.799451708990928	301	186	0.0000000000290744316676593	Gm50105
2.69605099936912e-25	0.79936508818838	293	205	6.44841478029107e-21	Mpzl3
6.86752893582488e-31	0.799147952310261	206	81	1.6425755708706e-26	Myb
0.000000132807718717302	0.79858099890211	333	299	0.00317649501628042	Gm28198
2.07021710752017e-16	0.798353940286008	8	39	0.00000000000495154527776674	Gm26642
0.000000000000162054591381797	0.797972045654852	395	326	0.00000000387602171666982	Lrrc29
8.51447027660766e-62	0.797969183380257	346	186	2.03649100075902e-57	Gm16282
2.07731109141904e-20	0.797895904211802	294	0.22	4.96851266845607e-16	Gm28529
2.61939925527393e-88	0.797522849252913	159	67	6.26507913876418e-84	Hsd17b2
5.97576530718979e-62	0.797424069211891	268	133	1.42928354617365e-57	Gm35035
8.0694721981906e-22	0.797415962530371	677	645	1.93005636036323e-17	Gadd45a
0.0000000518806213426528	0.797162404186716	246	218	0.00124088070127357	F2rl2
0.0000000000406076521826511	0.797032523068777	117	152	0.00000097125382490465	Dnal1
6.23071107049095e-17	0.795954271236674	573	527	0.00000000000149026147384002	Gm28981
0.0000000000332701839741687	0.795907317945468	364	298	0.000000795756260294167	Gm36198
4.0925506688045e-19	0.795604236323343	0.54	487	9.78856268964659e-15	Gm10634
1.15411074688902e-19	0.79543492391576	0.12	212	2.76040208440917e-15	Hspb1
2.24065146516793e-91	0.794892352443084	316	162	5.35919017438866e-87	Gm20319
2.53491097071822e-15	0.794250427285251	93	77	0.0000000000606300005976384	Angpt4
7.92060002937906e-17	0.794127344659143	8	43	0.00000000000189444911502688	Lbx2
0.0000000660903339772659	0.794052072768411	8	28	0.00158074860806825	Gm10277
0.00000000000080520519046924	0.793004177116176	281	235	0.0000000192588977456433	Gm28379
6.2384738000555e-18	0.792869862628786	11	54	0.000000000000149211816349728	Gm15513
2.00121946461413e-15	0.79192531743203	0.42	323	0.0000000000478651671546408	Gm36287
9.81944350798121e-34	0.791451090739888	36	0.07	2.34861449823895e-29	Osbp2
8.67742960393793e-16	0.790634758472908	0.25	153	0.0000000000207546761266987	Gm7247
5.42629747244851e-21	0.790100040916363	367	305	1.29786182946023e-16	Mmp25
9.73736395907715e-91	0.790060174937198	882	0.79	2.32898271173207e-86	Il1r2
8.53260014863883e-30	0.789904217529543	0.19	82	2.04082730355143e-25	Gm12043
7.1769433941069e-28	0.789455960354706	506	374	1.71658132100249e-23	Soat2
0.0000000000000696684512050672	0.789440979120476	436	335	0.0000000016663300159228	Zkscan6
0.0000000000168856170866869	0.789023846341792	73	99	0.000000403870189479377	Corin
4.26721348680827e-22	0.788633500285917	417	296	1.0206321217748e-17	Gm10785
2.23319366952097e-31	0.788234162798146	154	64	5.34135261876025e-27	Gm15558
2.28919799515876e-81	0.786866563647699	22	103	5.47530376482072e-77	Tnfsf13os
2.19143815360405e-24	0.786849816529562	436	266	5.24148177579016e-20	Trim39
0.00000000399462032322128	0.786576135091957	12	16	0.0000955433288908066	Gm45216
1.09080504365626e-73	0.786081145274739	205	75	2.60898750341703e-69	Gm49293
1.62040506116601e-53	0.785798007872169	855	791	3.87568482529687e-49	Resf1
0.0000000342203096640965	0.785661480750118	6	25	0.00081848136654586	Gm27011
6.00797627326251e-68	0.785355611787095	169	89	1.43698776503893e-63	Gm29266
2.07549525991087e-39	0.784515798011474	218	97	4.96416956265483e-35	Gm12148
0.000000000964944224944067	0.784101397298548	5	18	0.0000230795359722122	Klc3
1.56678072372747e-64	0.783754707629991	116	0.05	3.74742613501136e-60	D830036C21Rik
0.00000000000064977626680342	0.782680099889204	4	23	0.0000000155413487494042	Gm26619
3.57839989254136e-18	0.781553984886924	0.32	251	0.0000000000000855881686298042	Eef2k
3.81967645699921e-60	0.779810662817036	161	78	9.13590214985072e-56	Gm34081
2.80955567190428e-17	0.779589575040916	7	44	0.000000000000671989525606067	Mmp10
3.52378807112348e-44	0.779311758991756	243	111	8.42819630851314e-40	Heatr4
9.79657324856753e-32	0.77927037177216	0.69	614	2.34314438959238e-27	Il1rap
0.00000000000442449807133992	0.779215737850705	783	764	0.000000105825144870308	Cxcl3
0.00000000719436467225566	0.778774282896192	61	9	0.000172074814231011	Mcidas
0.0000000295015311297759	0.77848298256411	342	323	0.000705617621561979	Gm43672
0.00000000288428701038069	0.778423191442512	5	0.01	0.0000689863767142853	Olfr1385
0.000000000000012653529046978	0.778102296967353	504	428	0.000000000302647107745621	Ptgs1
0.0000000165455558432069	0.777952442340454	368	343	0.000395736604657822	1700096K18Rik
0.00000000434454691829637	0.777361329505124	412	377	0.000103912873191813	Tmem154
0.000000267954028744888	0.776622410080919	279	238	0.00640892445952023	Sult2b1
0.00000000623952428579467	0.776359965681571	372	0.31	0.000149236941867637	Snx11
2.30981173378856e-17	0.775645635445419	142	232	0.000000000000552460770487547	Zfp113
0.0000000000000294395410007639	0.775197503513057	1	0.01	0.000000000704134941656272	Lama3
2.23916922668905e-30	0.775102550646876	309	201	5.35564495639487e-26	Gm42809
3.13383717312948e-35	0.775028599874835	159	61	7.49551175069109e-31	Samd5
2.69142392408222e-23	0.774364582418536	109	87	6.43734774161986e-19	Mecom
2.86085646203012e-91	0.774058823570721	333	157	6.84259648588364e-87	Defb40
9.25529725765846e-35	0.773994123920435	0.03	103	2.21368199808675e-30	Spag4
2.0496137708943e-56	0.773729440325546	946	0.94	4.90226621722498e-52	Ccl3
2.71906474154206e-15	0.772465860531832	392	309	0.000000000065034590488203	Gm12216
5.66542244338198e-24	0.772119232735905	32	129	1.3550557400081e-19	Cldn5
5.28354721947061e-69	0.771926194443864	811	682	1.26371882395298e-64	Mmp9
0.000000420157871884657	0.771797423613297	402	353	0.0100493359797372	Fbxl14
8.66757161824294e-19	0.771550346915583	416	0.31	0.0000000000000207310977965135	Hrh2
0.000000770280243450573	0.771471850300256	444	446	0.0184235628628508	Junos
0.000000000000020014154637469	0.770613655445286	227	0.18	0.000000000478698550618983	Tulp2
0.000000880916260043486	0.770305822954034	2	15	0.0210697551077201	4921507G05Rik
0.000000941114085574981	0.769265866521852	4	12	0.0225095666987824	2600014E21Rik
4.6118636288861e-24	0.768267946069822	252	173	1.10306554275698e-19	4732487G21Rik
4.13123873533792e-24	0.767696550008673	616	535	9.88109680718123e-20	St3gal6
0.000000503409350153649	0.766997607430866	283	245	0.012040544836975	2900005J15Rik
0.000000000084082847260754	0.766257400418334	236	186	0.00000201109354078271	Hist4h4
0.000000000044033828945685	0.765801696287238	387	285	0.00000105320112072289	Mapk1ip1
0.0000000173272719573652	0.765043573073536	2	19	0.000414433690676262	Rasl12
0.0000000000164260668558791	0.764378151100637	46	42	0.000000392878667058915	Fermt2
2.67058325715334e-21	0.76429682557157	17	67	6.38750103445937e-17	4930478M13Rik
1.26354759806134e-34	0.763742930061822	612	463	3.0221531450431e-30	Cxcr2
2.98843423483645e-31	0.762807610588684	274	199	7.14773700288182e-27	Gucy2g
2.53884634341271e-19	0.762517020340938	0.41	348	6.07241268417451e-15	Psd
1.1557854248227e-15	0.762511299195955	9	35	0.0000000000276440757909094	Ntm
0.000000000967631211808851	0.761466615308926	3	18	0.0000231438033240441	Lysmd2
4.41772923100716e-47	0.761155035653065	372	249	1.05663247747229e-42	Tmem40
0.000000475032723129318	0.760348391374522	0.37	358	0.011361832671807	Mctp2
0.0000000000000294840283888103	0.759681505435791	263	248	0.000000000705198991003564	Gm14009
5.18322759978664e-77	0.759087801958714	252	104	1.23972437731697e-72	Gm10640
0.000000101731357249813	0.756992645032454	11	32	0.00243321060270103	C130073E24Rik
3.67800864813296e-28	0.756514686646752	154	104	8.79706108460441e-24	Kirrel3os
0.00000000000909922170724359	0.756149344163322	432	338	0.000000217635184793852	Fam126b
6.10865574113576e-31	0.75593481335074	256	0.15	1.46106828016485e-26	Zfp526
0.0000000107855016380871	0.755925715151169	387	0.37	0.000257967628179767	4921509O07Rik
1.04510610540481e-42	0.75501499395413	0.01	0.06	2.49968478290722e-38	G930009F23Rik
2.48496433467848e-16	0.75430355276543	5	17	0.00000000000594353769568399	Gm33051
0.00000000697609123378212	0.753404962204984	234	159	0.000166854150129601	Cd160
0.00000000084322729688287	0.753003590187566	376	297	0.0000201683104868445	Zfp512
6.12496944545116e-25	0.752905675933994	38	135	1.46497019196301e-20	Gapdhs
1.15468295622212e-21	0.752503157149762	268	184	2.76177069469206e-17	C920021L13Rik
5.28008651071403e-25	0.752450749988093	353	264	1.26289109163258e-20	Pik3ip1
0.000000000000165571095459916	0.752156858100587	436	361	0.00000000396012946121026	Rgs3
0.0000000000000208291940419497	0.751004116499954	37	64	0.000000000498192663095354	4933424L21Rik
1.29308140155815e-72	-0.750040961650177	52	213	3.09279209624678e-68	2900026A02Rik
2.37777850061156e-18	-0.750047712859625	488	568	0.0000000000000568717061776272	Cct3
7.32063522016971e-27	-0.750736822581176	0.12	192	1.75094953196019e-22	Ppcs
1.97537556373079e-39	-0.750738343657676	663	717	4.72470327333131e-35	Pdia3
1.40623069216088e-20	-0.750898146740657	52	127	3.36342256951038e-16	Gm39090
0.00000000206851853345704	-0.750974826258751	128	74	0.0000494748262832254	Gm48427
0.0000010332602407066	-0.751019619263698	437	465	0.0247135184372205	Cyb5r3
4.84915581063691e-16	-0.75112336069294	133	229	0.0000000000115982108678814	Spef1
9.97604339750038e-15	-0.751242979929755	5	35	0.000000000238607005981414	Gm26911
7.19135841780026e-23	-0.751326920423104	4	21	1.72002910636947e-18	Gm32051
0.0000000359511747052326	-0.751431168016952	2	14	0.000859880196599754	Pde6a
0.00000000000582753712812935	-0.751778609185764	197	309	0.000000139383033030598	Zfp64
2.67138613476733e-19	-0.753180772970655	7	0.04	6.38942135713649e-15	Mir670hg
4.15210934077017e-39	-0.75324580490581	59	189	9.93101512125408e-35	Arl9
0.000000000000820996050709699	-0.753262186989378	6	34	0.0000000196365835408746	Fam131c
6.38727923412821e-20	-0.753424864507144	94	158	1.52770944721879e-15	Klhl35
4.94731614203733e-40	-0.75352585904063	97	127	1.18329907485249e-35	Dusp14
0.000000348941606045245	-0.753558913635514	218	234	0.00834598533339018	Zbtb46
0.000000256687002451892	-0.753871107420305	389	442	0.00613943972464436	Smc5
8.04319288473904e-25	-0.753968215581866	15	57	1.92377087417188e-20	Ddr2
5.9848149403065e-46	-0.754130205045069	615	726	1.43144803742251e-41	Ppib
4.72212858580269e-17	-0.754272307542545	9	39	0.00000000000112943871515229	AI661453
6.04625902662491e-37	-0.754353953338785	126	225	1.44614423398814e-32	Nol6
3.25026613132145e-31	-0.75453017536086	0.05	132	7.77398653289465e-27	Gm13572
0.000000000000191024113154536	-0.754677320754567	0.05	16	0.0000000045689147384302	Gm26628
5.87315791525327e-22	-0.75472664323463	503	0.61	1.40474191017028e-17	Sgk1
9.10559810042641e-21	-0.754825227801147	0.04	19	2.17787695365999e-16	Gm48940
2.46198867655862e-26	-0.754833470670718	15	74	5.88858451659291e-22	Slc1a7
6.02980154329464e-21	-0.755109472362859	84	165	1.44220793312521e-16	Gm12474
0.000000000000043181497022193	-0.755472360298819	0.15	115	0.00000000103281504577681	Gm36037
6.96161766276188e-46	-0.755872285488716	37	121	1.66507971257939e-41	Tfap4
3.811320990234e-49	-0.756152110690667	0.12	242	9.11591754444167e-45	Prps2
2.09634697646619e-52	-0.756182711562522	75	188	5.01404269831184e-48	Cd320
0.0000000151685496996785	-0.75623915625822	3	19	0.000362801371716911	Steap1
4.35415845582071e-44	-0.756305085064854	189	281	1.0414276194632e-39	Tifab
0.000000451210425262836	-0.75640786734456	289	368	0.0107920509514365	Dync2h1
7.83484652490549e-27	-0.756711748027698	135	257	1.8739385918269e-22	Ercc4
3.97939628342787e-57	-0.756752896597816	106	213	9.51792003070277e-53	Pkp3
0.000000000626883343726124	-0.756939574727376	8	0.03	0.0000149937958152414	Mst1
0.0000000000892597046168213	-0.757059830828095	504	529	0.00000213491361502513	Rap2b
6.78095778948156e-53	-0.75728246266512	51	149	1.6218694840882e-48	Pacrg
0.0000000035973802719579	-0.757377109322457	468	504	0.000086042141344689	Id3
0.00000000000200363872306021	-0.757488650720919	11	56	0.0000000479230309781541	Smim5
1.78562953647174e-51	-0.757785811560563	692	753	4.27086872533311e-47	Rpl31
3.12609302908927e-56	-0.758194684087635	29	131	7.47698930697571e-52	Gm48066
8.61842986867274e-19	-0.758235967108737	154	188	0.0000000000000206135605598914	4930430F08Rik
8.06832375112009e-74	-0.758522435952299	811	852	1.9297816747929e-69	Rpl5
2.62862429318169e-102	-0.758558055122193	39	172	6.28714358443196e-98	Slc19a1
9.17451520473066e-21	-0.758635947971074	65	172	2.19436054666748e-16	Gm17484
0.000000159459093887642	-0.758760788603924	227	298	0.00381394260760462	Ascc1
0.0000000000000168177106635467	-0.759268035020051	313	368	0.00000000040224600365071	Tstd3
5.44975961100159e-21	-0.759475474549465	89	0.05	1.30347350375936e-16	Gm12977
3.70060400333251e-20	-0.759687004889635	189	216	8.85110465517071e-16	Bod1
0.00000005329068236583	-0.759934467579635	2	12	0.00127460654082592	St6galnac5
0.000000000000657573527506101	-0.760077709337904	213	0.26	0.0000000157278436308909	Gpr89
7.03618662618838e-33	-0.760141842784909	524	644	1.68291511725174e-28	Foxn3
0.00000000000572431998646622	-0.760384182713795	216	261	0.000000136914285436299	Nectin4
3.96242845682646e-34	-0.760475849481994	11	59	9.47733638303754e-30	Gm4610
4.9733599546459e-17	-0.760622866488864	7	35	0.00000000000118952823395221	Il20
1.7391558339071e-22	-0.760879441632338	129	174	4.159712923539e-18	Apex2
5.4053186733222e-20	-0.760884176644223	169	245	1.2928441202852e-15	Gm15446
3.12417954079092e-43	-0.761278552445701	168	76	7.47241262566373e-39	Gm8879
7.45028820354035e-23	-0.761748932050567	147	173	1.78195993252278e-18	Dhrs13
0.0000000000106340297665623	-0.761794882939558	0.01	35	0.000000254344723956637	Kcnd2
0.00000000000121081205666169	-0.762507137277001	441	469	0.0000000289602027712342	Cmc1
0.000000000000292247353649458	-0.762516206031959	41	68	0.00000000698997220458774	Ctnnal1
3.48088039255988e-58	-0.762576239471284	843	879	8.32556972292472e-54	Lgals3
0.000000000000183337055868949	-0.762629343849064	199	297	0.00000000438505570227353	Slc25a13
0.0000000358497729137876	-0.762712556582546	279	339	0.000857454868551971	Fkbp1b
7.67094328839939e-61	-0.762761574510345	28	0.14	1.83473621571937e-56	Gm17080
2.3762348452986e-23	-0.763076457869697	125	0.18	5.6834785029852e-19	Kank2
2.92700341018511e-20	-0.763180264154577	477	565	7.00080675648074e-16	Eif2s1
5.59992852926143e-22	-0.763362566721915	96	192	1.33939090562875e-17	Snx19
0.000000357143465089473	-0.763427163594852	5	23	0.00854215739801001	Hist1h2bm
7.58145169903176e-86	-0.763991915008213	71	215	1.81333161737442e-81	Dnajc27
5.07825026862445e-19	-0.76405152932514	126	0.21	0.000000000000012146158992496	Cpsf4l
0.000000419675758312596	-0.764059798278912	404	0.45	0.0100378047873207	Pdxk
7.3858807187039e-32	-0.7645127832879	145	297	1.7665549502996e-27	Ak4
0.00000000000397153331894295	-0.765648272066393	0.01	0.04	0.0000000949911339224775	Gm24474
0.00000000000397153331894295	-0.765648272066393	0.01	0.04	0.0000000949911339224775	Zscan4d
1.28440494242204e-28	-0.765780528459201	549	631	3.07203974128503e-24	Snd1
5.0020719554845e-16	-0.765824154212818	473	532	0.0000000000119639557031278	Ssr2
6.46452464955101e-48	-0.765913880669478	109	0.23	1.54618500567961e-43	Lrp5
7.12710498070039e-37	-0.765948672497511	132	192	1.70466096928392e-32	E2f6
6.60904829864307e-33	-0.766059357709393	719	774	1.58075217206945e-28	Hmox1
1.27211676968343e-30	-0.766062075834416	478	617	3.04264888972883e-26	Ndufb8
0.0000000966052818725325	-0.766149770236611	111	187	0.00231060513182723	Dtwd1
2.2300902117461e-91	-0.766560338438643	818	883	5.33392976845433e-87	Rpl28
7.10839954983288e-71	-0.766622553238745	49	197	1.70018700432903e-66	Gins1
6.31579733876285e-82	-0.766757751421643	891	909	1.5106124074853e-77	Rps2
0.00000000126150065867045	-0.767183234627842	2	12	0.0000301725727540797	Gm50287
0.00000000642035898032931	-0.767515569737622	18	3	0.000153562146091516	Defb19
2.55069785178095e-31	-0.767998911242239	86	229	6.10075912188968e-27	Cbr4
0.000000000592449330372467	-0.768402218501266	444	506	0.0000141702030838487	Mtss1
3.70936573961484e-24	-0.768983679793339	214	0.31	8.87206097601078e-20	Fut11
8.18197251845594e-17	-0.769011099454724	188	276	0.00000000000195696418696429	Nob1
0.0000000000983907361547767	-0.769038458858567	428	487	0.00000235330962734995	Ap2a2
3.27828935471632e-107	-0.769154361638165	48	209	7.84101247861049e-103	Mtrr
0.000000000077192252973024	-0.769767268135886	384	469	0.00000184628430660879	Rsl1d1
1.35680465287966e-41	-0.769817032065716	73	168	3.24520536875757e-37	Mcrip2
2.02297759041875e-33	-0.770123804360114	0.11	231	4.83855780076355e-29	Rcbtb1
1.15041285395037e-21	-0.77013469237453	454	567	2.75155746407851e-17	Tmem131
6.7405800094723e-20	-0.770232798625706	16	68	1.61221192666559e-15	Epb41l4a
0.000000085380201312416	-0.770311606306331	123	226	0.00204212365499037	Hdac10
0.0000000118049536617744	-0.771346201111906	283	291	0.000282350881682319	Mfge8
9.3583724195498e-18	-0.771510495454949	14	72	0.000000000000223833551530792	Cfap61
1.56760264731354e-17	-0.771830333072687	12	47	0.000000000000374939201184453	Col25a1
4.99935070797342e-80	-0.772272286095808	838	871	1.19574470233308e-75	Rpl15
2.02861489611516e-88	-0.77239267297373	0.86	888	4.85204110852825e-84	Rpl11
2.30546280892262e-39	-0.772665141440425	41	131	5.51420594638112e-35	Nrap
9.12784500305116e-17	-0.77298267531939	196	237	0.00000000000218319796782978	Abcd4
8.6354087216305e-81	-0.77321398874938	48	166	2.06541705803958e-76	Satb2
1.95632904932681e-19	-0.773217746103313	426	539	4.67914782017987e-15	Tns3
5.91609939099401e-15	-0.773243521365539	484	544	0.000000000141501265233795	Snrpf
0.00000141427206056938	-0.773489873275178	384	0.44	0.0338265591446985	Mef2c
4.20271881400196e-17	-0.773524749582353	262	327	0.00000000000100520628593299	Zfp704
0.0000000000318785658427555	-0.773773540836316	7	28	0.000000762471537827025	Gm34466
1.38909363604775e-49	-0.774009296307385	0.05	215	3.322434158699e-45	Tmtc3
1.77808605575454e-36	-0.774181972739853	747	815	4.25282622815371e-32	Ctsl
0.00000000000578550974528779	-0.774256102930849	191	219	0.000000138377822087793	Tamm41
2.30118644337426e-19	-0.774951348009003	11	39	5.50397773526256e-15	Gm19466
1.19874664008662e-16	-0.775880368775781	7	37	0.00000000000286716221375917	Snx31
1.56943732864328e-21	-0.77597396622115	601	0.63	3.75378020264901e-17	Aopep
1.58699931172368e-37	-0.776012816103173	614	694	3.7957849537807e-33	Aprt
9.59036531927089e-21	-0.776722601182364	82	134	2.29382357706321e-16	Slc25a23
0.0000000427495000822671	-0.777012314326885	129	216	0.00102248254296766	Rcc1l
2.84207073591378e-55	-0.777189478970343	88	197	6.79766478615859e-51	Hspe1-rs1
0.0000000359732310972709	-0.777265938138491	2	17	0.000860407741384524	Pramel3
1.8265668899062e-48	-0.778661455922589	0.1	185	4.36878268727764e-44	Adi1
1.09086929757697e-44	-0.779161568470782	44	94	2.6091411859446e-40	Dpp4
0.000000559293152801646	-0.779182568334664	486	513	0.0133771736287098	Mrtfa
1.94606123809362e-24	-0.779340622937209	146	65	4.65458926927231e-20	Ugt1a10
0.0000000000112595687843972	-0.779697816860117	343	412	0.000000269306366185211	Igf2bp2
3.46632031529228e-105	-0.779819323443849	0.91	933	8.29074493011608e-101	Rpl10
0.00000000536415194831568	-0.779950462589642	323	425	0.000128299786299814	Dnm1l
0.00000112372882346306	-0.780642646948026	334	315	0.0268773459995896	Vezt
3.51801342580662e-20	-0.781200668341761	473	546	8.41438451184428e-16	Ndufa10
1.36680738940913e-29	-0.781400847697048	233	301	3.26912991398876e-25	Nudt14
1.79957165040116e-31	-0.781540854967487	56	188	4.3042154734295e-27	Calml4
4.46855642146698e-40	-0.781632407724311	0.58	686	1.06878932488647e-35	Dbi
2.48662843506773e-52	-0.781845376417281	0.04	161	5.947517890995e-48	Gm49417
0.000000110731799166819	-0.782227701683057	4	13	0.00264848317247197	Pnck
0.0000000000403220647052751	-0.782450595310359	407	491	0.000000964423143620769	Nus1
0.000000519159418285532	-0.782844383074705	3	14	0.0124172549665533	Ttc36
0.000000000176972820533994	-0.783047092195096	169	209	0.00000423283592153206	Pold2
1.47734843077866e-77	-0.783104543419146	762	0.83	3.5335219767364e-73	Rpl29
9.50664684155454e-15	-0.783929118447576	6	38	0.000000000227379979156302	Slc9a2
2.22066120888555e-25	-0.78401027165447	14	74	5.31137747941246e-21	Ldhd
2.027056152635e-26	-0.784274958171457	19	72	4.84831290587239e-22	Klrg2
0.0000000248112297549823	-0.784921635742462	82	72	0.000593434993279667	Akap5
0.000000000000060411586435941	-0.785100574543916	4	26	0.00000000144492432437484	4930500F04Rik
1.37110686823924e-42	-0.786010317828401	0.08	237	3.27941340745461e-38	Gm47350
3.85810292229308e-20	-0.786191230677355	0.01	52	9.22781056954058e-16	Gm28376
0.000000729212223237894	-0.786265371725392	63	104	0.017441297955404	Zscan12
8.96506410136154e-51	-0.786354647574067	112	227	2.14426403176365e-46	Tmem237
1.03994613547335e-32	-0.786509002841228	606	691	2.48734316682516e-28	Eps8
3.68073021438238e-24	-0.786589767365007	61	187	8.80357052675979e-20	Fam71a
0.00000000000137104336465952	-0.786682912861656	404	494	0.0000000327926151959264	Yif1b
4.73312298551362e-83	-0.786855103278084	862	872	1.13206835567515e-78	Rpl7
2.47710499164759e-55	-0.786907209203646	721	789	5.92473971902271e-51	Ctsc
4.4714494975986e-51	-0.787345475496799	63	195	1.06948129083563e-46	Gm44577
0.0000000164593726271346	-0.787446079249988	227	253	0.000393675274495806	Katnb1
6.37509958001201e-101	-0.787662747286861	0.94	958	1.52479631754727e-96	Eef1a1
0.000000717871147081337	-0.78811829879279	274	255	0.0171700420958914	Gramd4
5.2246184087378e-98	-0.788366322273101	45	177	1.24962423100191e-93	Smyd2
4.87667524733625e-44	-0.788584413056538	122	222	1.16640318565788e-39	A630089N07Rik
0.000000000185603989443361	-0.789215973808318	178	215	0.00000443927621950632	Epha2
3.12983879067358e-27	-0.789524168646103	597	0.65	7.48594841953307e-23	Eif3i
6.53450798161167e-60	-0.789592641510647	93	187	1.56292361904188e-55	Zfp932
0.00000000204732424638573	-0.790202091548796	13	28	0.0000489679013250538	Ttpa
0.0000000106604923752959	-0.790356764133739	0.4	0.45	0.000254977656632327	Dyrk2
3.87908679903491e-37	-0.790770174038568	554	656	9.27799980593169e-33	B4galt5
0.0000000000821108672142443	-0.790820231728045	56	94	0.0000019639277220303	Cldn15
8.20676387603964e-30	-0.790953564123798	157	236	1.96289378387116e-25	Macrod1
0.000000161049115376571	-0.791277518962076	5	18	0.00385197274157681	Klrc2
3.79589379096399e-46	-0.791356104411317	638	0.73	9.07901876922768e-42	Sec61g
1.42741048747854e-37	-0.791423327412798	151	226	3.41408040395116e-33	Ift27
4.55808608865663e-60	-0.791481003994785	28	124	1.09020303068489e-55	Zfp764
0.0000000130833359532816	-0.791791068195792	363	452	0.00031292722933059	Dennd4c
3.37570486244383e-18	-0.792090563145498	9	43	0.0000000000000807401088999314	Gm26665
0.0000000000117655456360154	-0.792264129474118	3	0.02	0.000000281408320522217	Hepacam
0.00000000121735783618045	-0.792301328769228	203	0.26	0.0000291167647257639	Tdrd3
0.00000000000011034405480504	-0.792328465295551	433	503	0.00000000263920910282695	Commd4
1.81584417225291e-35	-0.792568494862028	136	192	4.34313609119451e-31	Elovl6
0.0000000715790016926266	-0.792835112646463	256	319	0.00171202656248424	Mrps18b
0.0000000000131441704663306	-0.792950235797572	292	335	0.000000314382269213695	Minpp1
4.18213402263966e-50	-0.79347416539585	24	128	1.00028281553495e-45	Gm47815
0.00000000708151681122883	-0.794273011254396	503	532	0.000169375719090971	Odc1
6.41257651730795e-44	-0.794483700414885	21	107	1.53376005140972e-39	Gm26839
0.000000000101162635095205	-0.794572958729111	6	0.03	0.00000241960790620712	Gm45602
0.000000000101162635095205	-0.794572958729111	6	0.03	0.00000241960790620712	Gm47156
0.000000000113474172528253	-0.79583616511928	109	139	0.00000271407525853076	Dqx1
0.000000312194196287934	-0.796009462418089	457	481	0.0074670607868148	Rars
0.000000000252481931347654	-0.796145713637843	5	27	0.00000603886283397318	Clnk
2.08181953344071e-24	-0.796192510263349	51	171	4.9792959600835e-20	Sema4c
1.76614338030374e-34	-0.796206666491862	703	759	4.22426173701048e-30	Thbs1
1.27934138890158e-51	-0.796310801232867	116	0.27	3.05992873397481e-47	Arhgap12
1.0914881869586e-27	-0.79640253865415	507	616	2.61062144556757e-23	Psma5
0.0000000571050393351498	-0.796750084723429	2	12	0.00136583833081811	A730049H05Rik
5.94082412322362e-42	-0.797054228714698	23	111	1.42092631379262e-37	Unc5b
0.00000000192285677157241	-0.79782091511931	0.29	305	0.0000459908882624689	Mtrf1
1.42279965596124e-22	-0.798637910722132	0.49	588	3.40305221712811e-18	Aldh2
9.30079578369029e-30	-0.798764878523348	565	631	2.22456433554304e-25	Ifi27l2a
1.83808603781381e-32	-0.79886792036184	0.51	626	4.39633418524307e-28	Cct4
1.51116687470321e-30	-0.798882613998211	46	105	3.61440893091513e-26	4930579K19Rik
5.35008140411614e-23	-0.798968541203969	18	69	1.2796324702365e-18	Agbl4
9.84240870188722e-100	-0.799115091340507	875	904	2.35410731331738e-95	Rpl13a
0.000000199425662611943	-0.800244929597376	306	402	0.00476986299835246	Prrc1
9.65559483401687e-41	-0.800708935055503	26	114	2.30942517240015e-36	Gm17382
1.09742210036577e-31	-0.801146619237277	19	75	2.62481417965485e-27	Gm20705
0.000000000701843040681424	-0.801147801807236	121	0.16	0.0000167866818470183	Pfkm
2.25095944584443e-63	-0.801343930875532	28	106	5.38384480257071e-59	Zfp111
0.000000000000988007648344862	-0.801753891121094	293	0.45	0.0000000236311669331124	Lmo2
9.61631981569654e-23	-0.801902509307601	402	545	2.3000313735183e-18	Snx1
0.000000993983720003303	-0.802028576083265	236	296	0.023774102615039	Habp4
4.6440178648321e-32	-0.802032306660259	161	269	1.11075619291054e-27	Gm12248
2.63583886612813e-80	-0.802799153607235	32	147	6.30439940000525e-76	Zfp995
0.00000000931211083874351	-0.802941368362184	0.36	425	0.000222727067041067	Mrpl35
0.0000000211509522439299	-0.803455809945771	299	371	0.000505888475770316	Parp12
3.15918902987036e-20	-0.803525466802517	236	274	7.55614832164392e-16	4930503L19Rik
2.08672145547438e-19	-0.803903875534736	119	74	4.99102037720361e-15	Dok6
2.10582512169803e-44	-0.80412235366132	575	706	5.03671252607736e-40	Metrnl
0.0000000000000130558663922377	-0.804140794151682	256	321	0.000000000312270212369541	Nedd1
1.84161041098759e-23	-0.804644705438388	624	0.65	4.40476378100011e-19	Ranbp1
0.00000000000302130161511815	-0.804793102580799	5	31	0.000000072263492030396	1700003M07Rik
0.000000497123285415094	-0.80490184757225	7	32	0.0118901947405582	Gm12500
1.67112050956726e-17	-0.80501495768093	373	508	0.000000000000399698603478297	P2rx4
1.72596203787487e-37	-0.805082822286787	84	205	4.1281560021891e-33	Stau2
0.000000026067215187019	-0.805606894290683	385	0.45	0.00062347565284312	Adcy7
5.97648542229266e-25	-0.805894562590357	47	125	1.42945578330396e-20	Ptk7
9.40647034429413e-66	-0.806558254273003	0.04	159	2.24983957694827e-61	Ifi214
0.00000140604487253339	-0.806893914152512	9	53	0.0336297812612536	Gm27184
0.0000000000275978384213994	-0.80707101437665	238	282	0.000000660085099363031	Yars2
4.33433873881735e-40	-0.808196453000087	93	187	1.03668713955033e-35	Ube4bos1
3.23587031222004e-49	-0.808224586911523	546	0.69	7.7395546127679e-45	Clic4
2.00173503294011e-60	-0.808488217402796	51	176	4.78774985178614e-56	Mkln1os
0.000000000125574725132293	-0.808705879701925	0.01	46	0.00000300349627571419	1700015O11Rik
1.09963491880633e-16	-0.808860014295557	528	548	0.00000000000263010679880097	Zc3h12c
3.6533075452599e-42	-0.809194502048737	143	201	8.73798098675262e-38	Wdpcp
3.57971796754161e-59	-0.809440810245386	118	253	8.56196943476602e-55	Bcl2l2
0.000000013617226635243	-0.809936748092961	226	191	0.000325696826661742	Gm21781
0.00000105746134905169	-0.810676089800263	313	0.35	0.0252923605466184	Erlec1
0.000000442338051289877	-0.810792523106133	234	307	0.0105798415107513	Drg2
9.65806281334946e-26	-0.811030227502448	171	266	2.31001546369692e-21	Grap
2.7062186996156e-35	-0.812547336471393	111	179	6.47273388574059e-31	Jag2
4.46099808262241e-47	-0.812840995696023	68	171	1.06698152140163e-42	Cd28
0.0000000000000138941956084965	-0.81361899862363	26	0.07	0.000000000332321370564019	Slc13a2
1.15800856494321e-27	-0.813936076030107	8	68	2.76972488563116e-23	Ptprg
0.00000000141815131113684	-0.814386705843088	8	29	0.0000339193430597709	Ehf
0.0000000000612403182384966	-0.814547762000848	397	474	0.00000146474593162836	Rap2a
1.28729993459139e-17	-0.814584903135623	141	129	0.000000000000307896398355569	D330050I16Rik
2.78233374823968e-89	-0.814939471488441	755	847	6.65478585903967e-85	Rpl24
7.6287813677278e-20	-0.816228181736891	17	59	1.82465192753313e-15	Gm40723
3.15393424025291e-17	-0.816416268248209	221	266	0.000000000000754357991583692	Pla2g12a
0.00000142743441335179	-0.816548137813804	273	274	0.0341413762985482	Hsd3b7
5.29838874166591e-36	-0.816577466807077	142	219	1.26726861923165e-31	Ift43
1.62268270824571e-34	-0.816697374629168	27	119	3.88113250158209e-30	Gm7644
0.000000372497795691523	-0.816835693321913	5	0.02	0.00890940227734984	Mpp3
1.82767050236859e-43	-0.816949961859492	151	0.25	4.3714223075652e-39	Nck2
0.000000000103752427567595	-0.817183396073741	197	208	0.00000248155056256174	Gmppb
4.55711478745042e-33	-0.817577658041059	117	166	1.08997071486239e-28	Znhit6
0.00000101581389571955	-0.817588911345355	427	461	0.0242962367578201	Map3k1
0.00000081272048626479	-0.817723657993385	5	0.02	0.0194386485904813	Chp2
1.18148327181475e-32	-0.818052118217848	66	147	2.82587168952652e-28	Samd4
2.24806754307404e-41	-0.818492658630335	89	181	5.3769279495245e-37	Catsperd
9.14146834297251e-15	-0.818531432569673	48	0.08	0.000000000218645639827217	Scx
0.00000000102263651578665	-0.818592240687593	7	28	0.000024459420184585	Asgr2
0.000000010141405241887	-0.818700331415807	4	22	0.000242562130575454	Gm29151
9.54611507264128e-42	-0.818873149694237	142	235	2.28323980307434e-37	Mccc1
1.07567645313079e-23	-0.81924994545497	12	61	2.57280294059822e-19	Gm36107
1.46229282483907e-24	-0.819256622404318	486	583	3.4975119784501e-20	Tcf4
0.0000000000826036901379072	-0.819357814392032	362	462	0.00000197571506071846	Gpr65
7.17137712944274e-53	-0.819602986889871	18	93	1.71524998182011e-48	Gm45406
8.72910833359746e-15	-0.819835966512334	227	301	0.000000000208782813122984	Pml
3.75496602657364e-74	-0.820278916579785	819	0.85	8.98112774235883e-70	Hsp90ab1
8.11148986984222e-95	-0.82043181147149	47	208	1.94010614706886e-90	Cep89
4.69614782782979e-29	-0.82056117313179	497	624	1.12322463746033e-24	Smpdl3a
8.22145737771244e-36	-0.821351080988962	497	631	1.96640817560126e-31	Mfsd1
0.00000000169602107182881	-0.821550594078099	424	501	0.0000405654319960014	Ifitm6
1.49273677369694e-18	-0.821632412731387	0.26	318	0.0000000000000357032781532835	Pitrm1
3.85919473507635e-28	-0.821658347773379	164	249	9.23042196735562e-24	Cmtm4
4.15785047004492e-48	-0.82183898787986	74	191	9.94474675425345e-44	4933439C10Rik
1.32674107481317e-18	-0.822031525318936	7	44	0.0000000000000317329930273814	Slc45a3
3.89329910790865e-37	-0.822259215078931	12	63	9.3119928062959e-33	Pacsin3
0.000000000000147239198510167	-0.822272366256454	4	18	0.00000000352166714996617	F11
0.00000000389556512649467	-0.822279327791512	393	456	0.0000931741266954994	Stom
7.86843322894648e-23	-0.822423498451631	5	0.05	1.88197185969942e-18	Stk32b
0.000000175836496416175	-0.823015908679978	0.25	233	0.00420565732128209	Pdgfa
4.59499820171695e-19	-0.823055136930202	159	0.23	0.0000000000000109903166988666	Poc1a
2.91971632932994e-122	-0.823282726212994	934	957	6.98337751649136e-118	Rps27a
1.8839176753793e-89	-0.824171577484782	59	197	4.50595429597222e-85	AU022793
1.14643734696512e-17	-0.824259407286176	2	34	0.000000000000274204884647118	Zfp960
0.0000000108453352131566	-0.824429483176347	296	343	0.000259398727628281	Rad54l2
0.00000000000183238678174305	-0.824492682810247	42	26	0.0000000438270270457302	Syde2
0.000000424401676415697	-0.824605010275982	164	248	0.0101508392965106	Qser1
1.41051044661894e-58	-0.824636685957042	51	137	3.37365888622318e-54	Arhgap32
0.0000000000000118430387190665	-0.824648115058224	195	245	0.000000000283261800082632	Dnah2
8.35786846524673e-19	-0.824767266110493	182	271	0.0000000000000199903497951771	Gm47644
0.0000000763972000792309	-0.824897468078799	2	13	0.00182726823149505	4930558J18Rik
7.35464798702377e-21	-0.825512939794782	7	38	1.75908470553635e-16	Hmcn2
2.0948315186235e-27	-0.825661950497984	152	259	5.0104180262437e-23	Cd1d1
5.18390892913325e-37	-0.825796857016257	184	88	1.23988733767009e-32	Prdm14
5.23971597930751e-45	-0.826324728766101	19	98	1.25323526793077e-40	Cavin4
0.00000134409206144905	-0.826610682454122	5	19	0.0321479939257385	Olfr32
0.00000134409206144905	-0.826610682454122	5	19	0.0321479939257385	Gm13977
0.00000000000272629344825014	-0.826784976720027	478	527	0.0000000652074866952468	Uhrf2
4.48595953935408e-59	-0.826942837255984	26	135	1.07295180262271e-54	Gm10389
0.0000000536585808566132	-0.827038455577646	347	418	0.00128340593692847	Aldh9a1
4.71071288933706e-15	-0.827185631921156	52	97	0.000000000112670830887164	Gm17058
2.73956518013141e-63	-0.82738648746931	0.07	199	6.55249199783829e-59	Ttl
0.0000000000011658694624373	-0.827833765347576	2	18	0.0000000278852658025754	Zik1
0.000000000455600249465303	-0.827872160416198	375	439	0.0000108970467667111	Plscr3
1.10452839759786e-60	-0.828021115461757	0.02	97	2.64181102137457e-56	Stac2
0.0000000123899967069081	-0.828226712543601	418	482	0.000296343941235828	Ap1b1
3.93574265373393e-70	-0.828279854613413	36	118	9.41350927920082e-66	Cd59a
7.28273910169559e-43	-0.828288151676954	23	112	1.74188553834355e-38	Gpr162
5.73715702809863e-43	-0.828514716741275	174	347	1.37221321798063e-38	Ctnnd1
2.04038518544678e-33	-0.82902645173252	57	162	4.8801932865516e-29	5330439M10Rik
6.67678558360135e-23	-0.829087042712651	51	168	1.59695357588577e-18	Jcad
1.35445066611127e-100	-0.829088395855277	855	895	3.23957510320494e-96	Rps23
1.84116395082304e-50	-0.829295856229207	678	748	4.40369593757854e-46	Npm1
7.84447674573159e-18	-0.829296341096432	118	178	0.000000000000187624194804408	Gpr21
8.18910579455468e-15	-0.829316725619231	189	228	0.000000000195867032394159	Dnajc16
0.000000025692694480512	-0.829523658690843	85	147	0.000614517866584886	Ifit2
0.0000000000663499599076675	-0.82954717110122	0.22	246	0.00000158695834107159	B4gat1
0.0000000070022665368714	-0.830276245516801	213	293	0.00016748021102889	Tmem238
0.000000000000612439407487819	-0.83029981591355	506	526	0.0000000146483257482937	Slc22a4
0.000000000000140519026675257	-0.830340759708315	247	373	0.0000000033609340800188	Csrp1
0.000000350316610049999	-0.830421527148379	195	269	0.00837887267917589	Exosc2
0.0000000000000928628594969045	-0.830545015272849	4	31	0.00000000222109387344696	Pcdhb16
3.2618275097159e-19	-0.830926287579693	6	32	7.80163903773848e-15	Gm26648
2.88447987021404e-19	-0.830972402231875	13	56	6.89909895357794e-15	Gm17949
6.25312501700201e-108	-0.831488970323907	892	926	1.49562244156654e-103	mt-Co1
2.59157937693324e-31	-0.832215135256336	11	76	6.19853955374893e-27	Trpm1
4.73694473521208e-29	-0.832679790156525	186	289	1.13298244176803e-24	Fdx1
0.000000120752975977442	-0.833533391123104	247	315	0.00288816967942845	Mpg
0.00000000000786768589334894	-0.833665444761742	267	274	0.00000018817931119712	Gpatch4
0.00000010471882525425	-0.833827395665443	317	405	0.00250466486243115	Katnbl1
4.76763059547662e-45	-0.834178231614175	18	76	1.1403218858261e-40	Capn5
6.59945633347154e-39	-0.83420194418432	0.02	95	1.57845796583972e-34	Vash1
1.21611488365682e-88	-0.834750659274227	839	873	2.90870357873039e-84	Rpl6
3.49901100469491e-33	-0.835279780980756	39	95	8.36893452102928e-29	Tmem82
0.0000000000784408954568899	-0.835724462910474	81	151	0.00000187614933753789	Tst
1.47684631922868e-47	-0.836130286797919	82	0.13	3.53232102633115e-43	Zfp606
0.00000000000382600812037841	-0.836277677263004	165	0.24	0.0000000915104622232109	Dis3
5.87780301700015e-41	-0.836461849740304	113	185	1.40585292560609e-36	Spef2
0.000000000182659086102662	-0.836847309186906	43	144	0.00000436884002140347	Dpy19l3
1.16283959425701e-22	-0.837006759974298	297	0.39	2.78127974154392e-18	Fggy
0.000000000000275720919326641	-0.837065060542103	331	445	0.00000000659469294845459	Alg5
8.43971449152809e-21	-0.837295670321282	11	53	2.01861091208369e-16	Mmp3
0.0000000000000355650433190487	-0.837326439819277	429	538	0.000000000850644706105007	Cxcl10
0.00000000755318148562825	-0.837326525557858	3	0.01	0.000180656994773256	Gm34655
1.04655865305552e-41	-0.83743599266929	0.02	108	2.50315898637819e-37	Tmem51os1
1.33434183622166e-104	-0.837512257470906	909	931	3.19147880387496e-100	Rpl19
0.0000000000268589752569897	-0.838078467980728	377	472	0.00000064241297019668	Churc1
8.6110315042412e-41	-0.838294382381588	179	0.29	2.05958651518441e-36	Mlkl
9.48076981125198e-25	-0.838544717636878	32	79	2.26761052345525e-20	Slc1a4
3.99888896987807e-34	-0.839076975389402	14	51	9.56454263815436e-30	C230066G23Rik
1.58748245845218e-43	-0.840029153666319	157	223	3.79694054412592e-39	Mboat1
3.18926590832182e-52	-0.8400295506687	127	245	7.62808619952412e-48	Kifap3
2.53254761589596e-26	-0.840098242709813	102	186	6.05734738769995e-22	Hist1h2bj
4.70751370083491e-95	-0.840378764281458	901	921	1.12594312696569e-90	Rplp0
0.00000000000597213994854965	-0.840993320893666	54	99	0.00000014284164328941	Grip1
1.79628331661271e-20	-0.841174095640335	0.14	203	4.29635043667427e-16	Efnb2
3.01852448744117e-66	-0.841261733476578	27	142	7.21970686906178e-62	Pou3f1
0.00000000000164634848336854	-0.841440815583801	427	0.49	0.0000000393773630252087	Nucks1
4.55217704672785e-89	-0.841779832736441	79	218	1.08878970603637e-84	Cep290
8.60759977791089e-15	-0.841905536753718	426	515	0.000000000205876571488073	Ddhd1
0.00000000000433108977823106	-0.842808608839118	812	0.84	0.000000103591005315731	Spp1
9.51077479406386e-21	-0.843040232319335	499	567	2.27478711524419e-16	Ndufa11
5.61613713439947e-50	-0.843098238394876	613	718	1.34326767980567e-45	Hsp90b1
4.57129453384564e-46	-0.843384232996391	18	0.09	1.0933622266052e-41	Fn3krp
0.0000000970920680570979	-0.843836614819846	63	98	0.00232224808378967	Prdm8
3.30743829649995e-44	-0.844215770001703	162	244	7.91073091756859e-40	Alg8
4.09954772574057e-19	-0.845197476410776	6	45	9.8052982504263e-15	Cnbd1
4.09954772574057e-19	-0.845197476410776	6	45	9.8052982504263e-15	Olfr51
1.63022875778001e-16	-0.845572094822575	153	203	0.00000000000389918114285823	Gm28403
0.0000000000000123766361250391	-0.845572884237438	213	252	0.000000000296024382838685	Rilpl1
3.53116047329594e-17	-0.845837773535915	438	523	0.000000000000844582962002923	Ddost
3.77376827087631e-59	-0.846289588423652	678	773	9.02609895028195e-55	Calr
0.0000000130130178881594	-0.846428523859815	84	114	0.000311245361848996	Ccdc39
8.0084368836623e-36	-0.84653500038239	132	211	1.91545793383435e-31	2210408I21Rik
9.77496836066713e-32	-0.846596796087617	139	217	2.33797693250436e-27	Gm28375
1.24108685155529e-49	-0.846865759468077	68	179	2.96843153154994e-45	Nos3
9.35732647502011e-74	-0.847179662261883	28	134	2.23808534629531e-69	Atp13a4
3.05197627800488e-26	-0.847577243809183	154	278	7.29971686173207e-22	Smim10l1
0.000000232910923156057	-0.848900391302116	439	449	0.00557076346004658	Idh2
2.06926045124142e-61	-0.848993361977426	32	154	4.94925714727923e-57	Mall
0.000000000085156645715777	-0.849642850199494	9	35	0.00000203677665222995	Usp29
4.50578901487991e-40	-0.849781668780193	79	236	1.07769461657898e-35	Helq
0.00000000000763436517343537	-0.84994186102211	408	486	0.000000182598746218227	Rpn1
0.0000000000083190790443632	-0.850034015115241	7	35	0.000000198975732583079	Oosp2
1.59423683477253e-80	-0.85012912914027	23	108	3.81309566140894e-76	Apcdd1
3.00602347931981e-18	-0.850376494655154	206	293	0.0000000000000718980695783712	Eral1
0.00000000168631925205371	-0.850559669363427	159	187	0.0000403333838706206	Dlgap5
5.75436520982273e-23	-0.850964230244919	156	0.2	1.3763290708854e-18	Gstm4
7.73260577875397e-57	-0.851112522813939	42	154	1.84948465016238e-52	Bub1
2.23654187352384e-56	-0.851225662875445	126	219	5.34936085309432e-52	Gkap1
1.12135267336116e-19	-0.851720594574189	427	538	2.68205132414522e-15	Psmd6
4.39436190518043e-71	-0.852003192112625	34	171	1.05104348048105e-66	Gm36862
8.67555719615597e-29	-0.852509874938905	12	61	2.07501977017658e-24	Gm43599
0.0000000000235341674871954	-0.852521738372042	2	18	0.000000562890217958741	Folr1
0.000000000293205061371301	-0.852711270657458	2	0.02	0.00000701287865787879	Prss55
2.77854671612045e-21	-0.853494609918311	363	519	6.6457280356169e-17	Ndufs8
4.76759445327636e-21	-0.854138165812243	82	166	1.14031324133464e-16	Fpgt
0.000000212580242589431	-0.854146008509066	243	237	0.00508449424225401	Limk1
5.85183280231253e-80	-0.854426900166313	52	133	1.39964136965711e-75	Hist2h2ac
6.14129779785019e-16	-0.854483189445501	7	42	0.0000000000146887560728981	Clip3
0.0000000025848910061474	-0.854832550907389	5	21	0.0000618254230850334	Tmod2
4.78749829973824e-84	-0.855267765974161	797	845	1.14507384333139e-79	Rpl14
5.12908763447754e-16	-0.855590633837904	7	41	0.0000000000122677518041434	Ppp2r2b
4.01042406556003e-68	-0.855830414950301	31	139	9.59213228000648e-64	Ccdc152
1.25824148073765e-66	-0.855878834842422	45	0.17	3.0094619736283e-62	Timeless
0.00000000000610229664443466	-0.856022409269424	376	461	0.000000145954731141588	Dram2
0.000000000643436894975442	-0.856111162127466	366	395	0.0000153897236540226	Ang
0.0000000000113778726299962	-0.856370856569398	0.4	474	0.000000272135957564248	Aimp1
5.95953910591185e-22	-0.856603139224878	392	533	1.425402563352e-17	Fkbp2
7.05027873563122e-88	-0.856665681814611	872	895	1.68628566798828e-83	Rpl32
4.56306838728974e-35	-0.856871237157199	17	0.08	1.09139469687196e-30	Gm32950
6.76387990446506e-40	-0.857018634904616	13	53	1.61778479554995e-35	Hhla1
1.14360410458979e-40	-0.857097700571879	639	702	2.73527229735786e-36	Mt1
2.67548307199471e-23	-0.857278832021472	75	152	6.39922041159695e-19	Pole
6.19863068476149e-20	-0.85756894805124	414	526	1.48258848718125e-15	Adora2b
1.79280490443399e-29	-0.858094649127025	178	236	4.28803077042521e-25	Adamts6
0.0000000095993121851049	-0.858387157680337	6	21	0.000229596348843339	Gm17203
3.12160018019111e-76	-0.85841560005522	79	202	7.46624331098109e-72	Rtl5
1.13827749726349e-22	-0.858656637449161	0.47	546	2.72253211795482e-18	Nr4a2
3.33304544660204e-41	-0.859560437946426	14	101	7.97197809918276e-37	Ttc26
9.16033306666997e-46	-0.859827263915205	63	174	2.19096846288612e-41	Tpx2
2.25536763285402e-57	-0.859916924330761	19	94	5.39438830426025e-53	Gm45311
0.000000321167643933385	-0.860267074033588	39	17	0.00768168770759871	Gm44939
1.51190154030364e-20	-0.860522170630727	31	86	3.61616610409826e-16	2810408A11Rik
4.74952313445573e-27	-0.860646937181892	539	607	1.13599094329912e-22	Tbcb
0.00000000792166003441212	-0.861123889948033	5	23	0.000189470264703069	1700054M17Rik
0.0000000000238216894898387	-0.861289050628322	4	21	0.000000569767169217962	Gm45022
4.55527990486809e-15	-0.861408592475527	504	542	0.000000000108953184764635	Slc23a2
0.000000000211192335172216	-0.86155375288938	345	0.44	0.00000505129827264907	Cnpy2
1.48743546702554e-29	-0.862199172762327	18	87	3.55764815003169e-25	Hspg2
4.74738686895766e-17	-0.862394529976877	246	273	0.00000000000113547999131729	Zfp369
1.91373387226594e-20	-0.862896011382077	8	29	4.57726867568568e-16	Klk1b11
0.0000000574303252839594	-0.862940351268606	47	82	0.00137361852014174	Gm13872
1.51599780642585e-24	-0.863239369302123	72	106	3.62596355340936e-20	Zfp157
6.12360864779194e-16	-0.863498276559106	3	17	0.0000000000146464471637888	E330032C10Rik
2.61989603707309e-28	-0.863724434663543	198	253	6.26626734147142e-24	Dnajc18
0.000000386016115516418	-0.863892232374269	401	412	0.00923273345092169	Nav2
0.0000000192287239499379	-0.864098172604061	35	58	0.000459912619434616	Trpm6
9.95516713116629e-33	-0.86413313693256	11	71	2.38107687443235e-28	Gm38155
0.0000000000161402782928272	-0.864313596364562	131	213	0.000000386043176207842	Gpatch1
6.73777323513607e-69	-0.864350257411954	79	215	1.61154060237985e-64	Klhl3
1.24864773843851e-29	-0.864354105966279	197	284	2.98651566079722e-25	Slc29a1
0.0000000574991055531563	-0.864396027232645	231	271	0.00137526360662039	Zfp954
1.83426923799544e-96	-0.864920136786454	783	852	4.38720516343749e-92	Rpl39
4.94413576243869e-26	-0.86511565198342	164	261	1.18253839166009e-21	E330020D12Rik
0.0000000000957323205441453	-0.866352388410451	32	62	0.00000228972564277487	Rwdd3
1.72358317805498e-59	-0.866402748555982	31	119	4.12246624527189e-55	Plpp3
0.0000000123254898277067	-0.866684320575711	348	382	0.000294801065699089	Nfix
5.32736818398079e-20	-0.866701440262286	445	534	1.27419992224453e-15	Rsrc1
1.09843681461376e-20	-0.866812360323244	9	55	2.6272411731932e-16	Arhgap33
0.0000000259449635637512	-0.866969167858965	7	28	0.000620551638517802	Cd248
0.00000195014617272263	-0.86713824106155	335	409	0.0466435961591799	Faim
7.25004700530202e-22	-0.867186751810879	397	518	1.73406624272814e-17	Eif3l
3.36587361179086e-30	-0.868000364837573	52	92	8.05049650468138e-26	B430305J03Rik
0.0000000575004293770109	-0.868376983719312	0	13	0.00137529526983935	B230110G15Rik
4.79007813921932e-41	-0.8684499751172	98	189	1.14569088933848e-36	Cenpw
2.19787825249893e-27	-0.869197569542887	13	74	5.25688520432694e-23	Gm11146
0.000000246697370887066	-0.869803979688788	371	437	0.00590050771687685	Osgep
0.000000064304090806435	-0.871131086095151	198	242	0.00153802524390831	Rmdn3
3.06491016215927e-95	-0.871171260869588	859	892	7.33065212585254e-91	Rps5
0.0000000000000116987316623146	-0.871226560567884	345	464	0.00000000027981026389924	Ahr
0.00000194891903381646	-0.871775634263859	368	397	0.0466142454508221	Vars
4.12748858826241e-40	-0.871958231973765	107	264	9.87212720540604e-36	Rida
4.26631457579181e-18	-0.872050718798841	3	38	0.000000000000102041712023789	Erich2
1.88883557211847e-17	-0.872177853907144	197	291	0.000000000000451771692139296	Wdr4
2.3416302620705e-41	-0.872253784739717	4	31	5.60071126082023e-37	Grik3
0.000000351111683180106	-0.872508836171061	5	0.02	0.00839788923830177	Ifnz
0.0000000535413492635674	-0.872510508297584	385	395	0.00128060199168601	Sil1
3.87527195375242e-69	-0.8726017126988	64	0.17	9.26887545898504e-65	Plxna4os1
1.0770391942371e-41	-0.873368974438097	134	267	2.57606234477629e-37	Gnpda2
6.14666782414292e-53	-0.87337920995441	139	0.27	1.4701600101785e-48	Dut
0.000000000016305689424436	-0.873788764399222	206	276	0.00000038999947965366	Ifi206
6.17923578718124e-81	-0.874155559132692	776	822	1.47794961557801e-76	Rpl7a
2.4725165959322e-37	-0.874193715818065	0.03	99	5.91376519415063e-33	Cxcl5
0.00000198372482897385	-0.874513060326992	2	14	0.0474467304593965	C030007H22Rik
0.00000198372482897385	-0.874513060326992	2	14	0.0474467304593965	Gm41625
1.99136543311725e-30	-0.874686064299913	542	635	4.76294784292983e-26	Ern1
7.61311740101575e-27	-0.875100076507637	22	76	1.82090541997495e-22	Xlr4c
0.0000000245698435535067	-0.876588000687368	9	27	0.000587661518112773	Gm6260
0.00000000000103412853597459	-0.877524704128719	4	0.02	0.0000000247342863234402	Gm28112
1.49457752640994e-23	-0.877634618076127	0.08	111	3.5747305276673e-19	A730061H03Rik
0.000000084937277800891	-0.877676332932511	206	0.31	0.00203152981044171	Cmklr1
4.35345947298681e-52	-0.877863575163337	0.22	363	1.04126043674898e-47	Kifc3
0.0000000159955262903506	-0.878399534243282	4	19	0.000382580997812606	Gm13727
0.0000000109667514555627	-0.87868982966554	358	391	0.00026230276131415	Cd72
6.90589230640331e-35	-0.878743827464396	236	331	1.65175132184554e-30	Soga1
5.25529805196056e-18	-0.879045777272902	5	35	0.000000000000125696218806793	Kdf1
0.0000000579373289332024	-0.879325781098752	445	476	0.00138574503342434	Met
0.00000000722510636936574	-0.879702202490891	278	342	0.00017281009414249	Mettl2
0.000000640493238881078	-0.879851761837619	2	16	0.0153193172875576	Gm48935
7.54937830677429e-37	-0.880079691917594	11	69	1.80566030341427e-32	Gm13556
1.20440479864888e-42	-0.88053025505052	0.15	0.27	2.88069539740838e-38	Metap1d
9.46184287445408e-63	-0.881134677269655	85	225	2.26308357871193e-58	Entpd6
1.86680307507317e-49	-0.881602787850122	559	686	4.46501959496002e-45	Cybb
6.90511984176906e-25	-0.881625923343401	13	52	1.65156656375432e-20	1700016L21Rik
2.22381725000745e-27	-0.88253374439074	3	19	5.31892609856781e-23	Serping1
1.03301418819762e-19	-0.882614667753177	2	24	2.47076333533106e-15	Gm28626
0.0000012535889385451	-0.882946094844512	102	126	0.0299833402321216	Tnfsf15
7.9310397766389e-18	-0.882971419632108	6	44	0.000000000000189694609377649	Tafa5
0.000000000584360847619413	-0.883440870651512	338	263	0.0000139767427533611	Igkc
1.83578163255357e-20	-0.88361183478847	151	248	4.39082250874164e-16	Rxra
0.00000000173425404083475	-0.883868746664885	495	501	0.0000414798881486856	Snx24
4.20621364883879e-36	-0.884313458229078	14	78	1.00604218052926e-31	Gm13381
2.38295167803437e-72	-0.884703560790287	684	782	5.69954382352261e-68	Rpl35
1.21596739689148e-30	-0.88487173394145	34	155	2.90835081988503e-26	Bard1
3.28974337422059e-21	-0.884914321871261	535	0.58	7.86840820246082e-17	Hspe1
4.6535553716247e-92	-0.884994972382924	47	198	1.11303737378519e-87	Gm14325
0.0000000762887757713575	-0.885435169712638	507	512	0.00182467493889933	Ap1s1
2.97403066355734e-59	-0.885911057631929	29	147	7.11328654109645e-55	Kctd12b
7.42332615528327e-24	-0.886329860595596	134	0.24	1.77551114982065e-19	Sccpdh
2.16565668526392e-64	-0.886410028460306	61	197	5.17981765981425e-60	Abhd14a
4.02642726895566e-46	-0.886410837836119	51	205	9.63040874188816e-42	Gm15880
0.0000000535275816223817	-0.886444396801018	156	162	0.00128027269724413	Ctsk
6.78314026528809e-29	-0.887037145808548	161	201	1.6223914886516e-24	Tsr2
1.26972748879594e-35	-0.887135239414487	126	251	3.03693420770213e-31	Nsdhl
1.46745378250701e-16	-0.88732481957224	0.19	244	0.00000000000350985595700027	Lmbr1
0.00000000000533580456066339	-0.887973782195279	401	0.47	0.000000127621773481947	Nufip1
1.75184626157149e-30	-0.889132083981091	521	601	4.19006588842669e-26	Zfp703
7.78828443329944e-33	-0.88917908124299	529	628	1.86280187075656e-28	Manf
6.76763994052367e-75	-0.889914612843868	39	173	1.61868412097445e-70	4930526L06Rik
1.75044315805994e-84	-0.890092534027793	31	172	4.18670994544777e-80	Phex
0.00000000128481384454637	-0.890631927700625	231	335	0.00003073017753386	Mdp1
1.76314235729379e-21	-0.890914469612774	9	41	4.2170838901753e-17	Gm9917
0.0000000000000113115916411298	-0.891405331807494	7	39	0.000000000270550648872542	Gm33228
1.15856179949985e-66	-0.891785804939873	65	265	2.77104811204374e-62	Etv1
0.00000000000135849847163692	-0.892220435353689	188	251	0.0000000324925664446118	Zfp260
1.11415929156534e-31	-0.892261839964116	18	78	2.66484619356599e-27	Speg
1.39489269286993e-18	-0.892578166760293	0.01	46	0.000000000000033363043428063	Pm20d1
0.000000209450344644856	-0.892832116670863	4	14	0.00500963334321566	Ptn
0.00000000004279246993527	-0.89312024151232	494	516	0.00000102351029591179	Etv3
0.000000000581031314354473	-0.893501322792856	91	132	0.0000138971069767303	Gm41804
3.18858672692135e-59	-0.893931936986349	35	135	7.62646173345047e-55	5730409E04Rik
9.86846918446701e-18	-0.894012634054063	226	269	0.000000000000236034045954082	Rangrf
1.47406733369318e-89	-0.894834847193195	25	128	3.52567424872735e-85	3110021N24Rik
3.24944338945506e-24	-0.895274387667846	282	0.36	7.77201869889861e-20	Pdlim4
3.06747296630871e-33	-0.895357891626767	71	222	7.33678184081718e-29	Fancg
8.62815156701678e-95	-0.895365497988239	64	231	2.06368129179907e-90	Sgtb
9.40495081152549e-25	-0.895644783693452	0.05	107	2.24947613510067e-20	Irak1bp1
5.04903936997829e-21	-0.896128844882562	113	217	1.20762923651141e-16	Zfp839
3.65692045948567e-45	-0.89645840598677	61	209	8.74662235499783e-41	Klhl22
2.89952477491115e-95	-0.896555243671828	57	148	6.93508335663248e-91	Pdia5
8.14836532462887e-33	-0.896710574593257	98	194	1.94892601834473e-28	Cwf19l1
0.0000000000523269629813416	-0.896720243356233	462	497	0.00000125155630058773	Pa2g4
0.0000000000000429739045996852	-0.897008469385645	118	228	0.00000000102784985021527	E130208F15Rik
3.83313800530761e-17	-0.897176407526978	383	485	0.000000000000916809948109473	Zfp644
4.04231278449734e-19	-0.897320316616861	236	261	9.66840371796074e-15	Ipo4
2.51755575393179e-34	-0.897578440314891	149	0.28	6.02148985225405e-30	Igf1
0.000000000000572488839647717	-0.89762536328758	408	0.48	0.0000000136927880666941	Snrpa1
6.36907939276684e-20	-0.897938615901637	202	229	1.52335640916197e-15	Gpr85
0.00000123014873320328	-0.89806135475597	496	477	0.0294226974007562	Slc38a6
2.79998231189056e-22	-0.898168956284721	12	58	6.69699769357984e-18	Cdon
1.14700487927686e-22	-0.899300376182399	2	16	2.7434062702544e-18	Rnf225
0.0000000000559616807295684	-0.899723953119014	89	198	0.00000133849147968982	Cby1
0.00000000000107891594611939	-0.899742296400493	72	108	0.0000000258055115992836	Zfp433
3.13880484611608e-16	-0.899871062533835	331	378	0.00000000000750739343094043	Dhrs4
0.0000000609082372584364	-0.900130795638896	362	421	0.00145680321874728	Comt
7.65188888177455e-22	-0.900434642844919	486	559	1.83017878274284e-17	Cct6a
3.15928837498176e-49	-0.90049207499868	579	699	7.55638593528138e-45	Eif3f
2.56363110540034e-31	-0.900901430531941	0.17	0.27	6.13169287789654e-27	Dusp23
7.16845455813016e-25	-0.901195671687897	497	588	1.71455096121357e-20	Vdac1
8.92412691918439e-19	-0.901906263442817	475	0.56	0.0000000000000213447267653052	Rgs1
4.24437742733776e-52	-0.902061915484929	111	0.25	1.01517019307064e-47	Rnf157
3.86760533813706e-29	-0.902516455499561	356	536	9.25053844775623e-25	Lrpap1
0.000000595048482149735	-0.902685570732933	294	322	0.0142323695960574	Cdc16
0.00000000715626622924796	-0.902993406884092	136	161	0.000171163575671153	Zfp846
2.10578908169815e-41	-0.90325199060376	0.13	208	5.03662632560564e-37	Gm43727
7.59268749213566e-15	-0.903601454750365	3	17	0.000000000181601899436901	Adcy2
9.61207579614543e-19	-0.904050604996595	311	376	0.0000000000000229901628892206	Paics
6.48257685694975e-28	-0.904901323562351	207	284	1.55050273264524e-23	Bub1b
3.755918302551e-19	-0.90608778425803	7	29	8.98340539604149e-15	Ifi208
0.000000136749777833839	-0.906201620793595	403	429	0.00327078118622975	Galnt2
3.10431784670253e-100	-0.906389272619388	845	881	7.4249074257431e-96	Rps7
2.76692756596221e-39	-0.90665355825642	596	664	6.61793735226842e-35	Cdk14
1.54450404447244e-70	-0.906714913355662	59	176	3.69414477356918e-66	Msantd1
2.08674196426188e-32	-0.907606016408848	35	0.08	4.99106943012156e-28	Gm31243
5.63481600355879e-41	-0.908371736202634	141	256	1.34773529173119e-36	Ccdc191
5.70265671736542e-36	-0.908452414991859	515	631	1.36396143365946e-31	Camk2d
0.000000000020126502214715	-0.908673799287717	108	131	0.000000481385679971554	Elavl3
0.0000000236349036969517	-0.908748595504651	23	38	0.000565299626623691	Dgkeos
4.30448079494314e-45	-0.908796115546628	633	708	1.0295457165345e-40	Grn
0.000000519332766608168	-0.909037855534732	7	25	0.0124214011117342	Sertad4
1.15084221547759e-15	-0.90960342282763	203	293	0.0000000000275258441097929	Ctla2b
8.0214978643354e-15	-0.910146491219857	0.44	512	0.000000000191858185919174	Anp32e
3.22906410336676e-56	-0.910231218797134	25	0.14	7.72327552243262e-52	Mypopos
1.42472802510094e-16	-0.910744398860121	134	188	0.00000000000340766449043643	Champ1
0.000000426021140586445	-0.910996369209767	394	412	0.0101895736405466	Wdr43
0.000000000000013142685693434	-0.911203382687941	222	258	0.000000000314346756415553	Ddx59
6.69600060491385e-41	-0.911272998761666	568	668	1.60154942468329e-36	Pdia6
9.06862544377012e-70	-0.911333919206257	0.06	196	2.16903383364094e-65	Eng
0.0000000000105899196881407	-0.912008016315775	332	405	0.00000025328969910095	Kcnn4
0.000000161188960012519	-0.91261409668202	2	0.01	0.00385531754557943	1700001J03Rik
9.580843935886e-28	-0.912644361682585	11	74	2.29154625258521e-23	Mm2pr
0.000000658319386253625	-0.913053437147381	286	378	0.0157456830804142	Mrpl27
8.71384818365234e-23	-0.913309571659857	158	257	2.08417820856597e-18	Tpra1
0.000000000000393768471979911	-0.91372717656785	88	182	0.0000000094181543128155	Ndufaf5
2.50427450651914e-28	-0.913778582423356	15	69	5.98972376469247e-24	Tbr1
0.00000000000971732093079215	-0.913833977665302	297	305	0.000000232418882022687	Slc12a4
3.47011211819398e-16	-0.913903152817505	194	219	0.00000000000829981416429635	Mtg1
0.000000317148173087875	-0.913974820908716	444	449	0.0075855500039158	Igbp1
1.82313618834625e-16	-0.914437350516435	23	45	0.00000000000436057713528655	Klhl33
0.000000000436493542115582	-0.914510907063529	322	438	0.0000104400525403205	Atp13a2
1.65293630340484e-22	-0.914711929572573	292	0.4	3.95349305048371e-18	Frmd4b
4.01856279362815e-16	-0.915166406920637	276	403	0.0000000000096115984897998	Itga6
0.000000000306038073406994	-0.915807645496221	419	482	0.00000731981863974848	Cyb5a
0.000000000000095731269820122	-0.915894304261877	323	398	0.00000000228970051155768	Mtmr10
3.06883125106938e-36	-0.91619025229776	122	274	7.34003058630773e-32	Gm26782
5.18018594300449e-32	-0.916233124035739	471	595	1.23899687384781e-27	Ndufc2
2.11204518996682e-15	-0.916587981057731	7	36	0.0000000000505158968536264	Dab1
3.99680093244333e-51	-0.916600882032889	26	113	9.55954847021796e-47	Ccsap
0.000000000000940658679007024	-0.916626958487617	5	33	0.00000002249867428449	Gm49507
8.63739223730938e-30	-0.917430456310669	82	211	2.06589147531966e-25	Zfp994
2.13914632145555e-28	-0.917543456742759	498	603	5.11641017165738e-24	Snx2
2.70772404775473e-101	-0.91777847538359	0.8	869	6.47633437741977e-97	Rps15a
4.32980655694233e-92	-0.918083445110406	33	159	1.03560313228947e-87	Thtpa
0.0000000000121244168177142	-0.918335158251637	214	275	0.000000289991801446089	Matn2
0.00000000196225193433752	-0.918941101571816	7	28	0.0000469331417654847	Vmn2r30
5.08620508960418e-28	-0.919365273155551	0.05	128	1.21651853333153e-23	4930524O07Rik
6.12705442812145e-27	-0.919883068096237	17	72	1.46546887811809e-22	Pianp
2.7774065220773e-26	-0.920110733361078	102	201	6.64300091950449e-22	Dnaaf5
2.6191903886334e-30	-0.920347764471773	19	82	6.26457957153337e-26	Gm15722
3.86931273953631e-94	-0.920890559416871	873	0.89	9.25462221042294e-90	Rpsa
3.86812902209181e-57	-0.921039975426249	652	739	9.2517909950392e-53	Akr1a1
1.2197652771196e-21	-0.921303441490212	243	283	2.91743458981466e-17	Shb
5.49443003562292e-49	-0.921594371416457	29	121	1.31415777592029e-44	1700056E22Rik
0.0000000000000674287933099186	-0.921822796067634	83	118	0.00000000161276187838663	Gm20635
1.79009469253508e-23	-0.921983176417357	147	233	4.28154848560541e-19	Zfp777
2.67345406309405e-22	-0.922620358894445	2	23	6.39436742810834e-18	Twist1
1.45035917071995e-22	-0.923088923075214	43	84	3.46896906452798e-18	Gm29361
8.88823390569409e-21	-0.923294130100986	4	21	2.12588778556391e-16	Cfap74
3.59060850093126e-22	-0.924074898545554	9	57	8.58801741252738e-18	Gm48283
0.00000135544780960916	-0.924730585431004	3	17	0.0324196007102319	Prm1
1.66623615706872e-30	-0.924787901065073	209	288	3.98530364047697e-26	Rdh14
5.6243454591937e-86	-0.924891789507796	38	191	1.34523094692995e-81	Hectd2
2.30543963200682e-15	-0.925320737658824	4	31	0.0000000000551415051183392	Ccdc151
2.04065200265054e-21	-0.925425864939017	0.56	599	4.88083145993957e-17	Cxcl16
2.3366916677917e-16	-0.926321555145678	215	0.27	0.00000000000558889913102419	Mgmt
1.03779693346259e-22	-0.926559541751021	0.06	101	2.48220270545583e-18	Ccbe1
0.00000000306306357627859	-0.926894309929876	411	443	0.0000732623546174313	Renbp
1.3098575641716e-51	-0.927125046078391	21	0.09	3.13291732198563e-47	Zfp3
5.55148838912578e-83	-0.927423559898542	818	848	1.3278049929111e-78	Rpl12
2.35911251368384e-18	-0.927453927291157	7	51	0.00000000000005642525310229	Reep2
1.05807395429137e-29	-0.928351292754622	31	57	2.53070128387409e-25	Porcn
0.0000000246565969613622	-0.928804749911445	431	482	0.000589736486121861	Zdhhc14
3.51304307407781e-91	-0.928827521172419	799	0.85	8.4024964245793e-87	Rps20
1.95417324266675e-34	-0.929420152778117	163	0.26	4.67399156181034e-30	Creb3l2
0.0000000220489075071151	-0.930016119490508	434	473	0.00052736576975518	Uap1l1
0.00000000410837933133435	-0.930536215347363	1	11	0.000098264216846855	Gm32548
0.0000000341868833625131	-0.930685063830295	198	263	0.000817681876264587	Dusp10
1.75646219027229e-27	-0.930930635075359	0.11	192	4.20110626669326e-23	Nicn1
0.00000000738232543970592	-0.931526907988198	4	17	0.000176570459866886	Dct
3.54609951063802e-71	-0.931619589086873	48	122	8.48156080954402e-67	Bdh2
5.47596791774372e-25	-0.932021787213097	18	98	1.30974200656594e-20	Gnb4
1.23702124909431e-24	-0.932348073695997	115	197	2.95870742358377e-20	Rgs9
1.02167370978464e-20	-0.933002862134769	9	41	2.44363917906291e-16	Slc17a4
1.17658835655161e-51	-0.933008028831731	29	0.14	2.81416403120014e-47	Gm45285
3.21563730847479e-72	-0.933445324659239	25	138	7.69116131440999e-68	Nnmt
6.632692281474e-67	-0.933888700920085	29	149	1.58640733988295e-62	Eno2
0.0000000048778174702456	-0.934124834538725	208	254	0.000116667638253334	Ccdc28b
0.00000144436656797848	-0.934798730806283	394	425	0.0345463595729092	Cnih1
0.00000207142061810169	-0.934802413407724	7	23	0.0495442383437562	Gm26876
0.00000207142061810169	-0.934802413407724	7	23	0.0495442383437562	Gm3005
8.42900181990461e-15	-0.935220217763258	0.29	366	0.000000000201604865528479	Slc25a1
0.00000000212568946245285	-0.93552918843039	7	0.03	0.0000508422405629472	Gcnt4
0.00000000148723937091856	-0.936203767511435	326	0.42	0.00003557179127363	Arl5a
0.00000000000500469976097157	-0.936383644128233	11	42	0.000000119702408882918	Gm7706
1.93050775596595e-33	-0.93644562175828	23	0.09	4.61738845071936e-29	Rhod
0.000000070462346991512	-0.936788854456735	2	17	0.00168531841534298	Gcg
0.000000214246590273272	-0.936833665411994	5	21	0.00512434994615611	Il2rb
6.55853276567577e-26	-0.936845223012516	263	361	1.56866986689433e-21	Ptprs
9.35438255111748e-21	-0.936916290763089	491	566	2.23738121857628e-16	Apobec1
1.2169383742879e-18	-0.937785466249688	252	295	0.000000000000029106732036218	Pno1
0.00000000000867224076128839	-0.938269130369362	0.24	288	0.000000207422654528496	Gbp8
0.000000000311178504472389	-0.938981650108587	2	21	0.00000744276746997061	Olfr15
2.66720702803833e-17	-0.938987059171688	113	239	0.000000000000637942576966208	Chd3
1.55809186531558e-20	-0.939281318081566	41	96	3.72664412346181e-16	5330417C22Rik
5.08315933876894e-26	-0.939705811201841	282	431	1.21579005064675e-21	Arhgap22
0.000000120021170046098	-0.939834390927787	75	158	0.00287066634516258	Tex22
0.00000000000145548608458692	-0.940444726502988	294	304	0.00000003481231617115	Tbc1d31
0.000000815563734587339	-0.940599387511066	267	298	0.01950665340386	Gm32089
0.00000000000531356021670267	-0.940812003087526	2	22	0.000000127089733263094	Gm45669
3.98008348224901e-24	-0.940872722665286	447	555	9.51956367284319e-20	AI662270
1.89094406476828e-47	-0.941036748436871	36	155	4.52276001411276e-43	Gm37170
4.03400551998898e-34	-0.941215945710771	167	276	9.64853440270965e-30	Orc5
7.25071404479171e-37	-0.9416196025771	104	191	1.73422578523328e-32	Rab30
0.00000000454940248232299	-0.942847671758826	244	278	0.000108812608572201	1700001K19Rik
[truncated: 2,195 more rows]

## Sheet: DEGs ProInflam Mo Neu
p_val	avg_log2FC	pct.1	pct.2	p_val_adj	gene
0.000000000000282790839015479	7.77683542212725	43	12	0.00000000676379128757222	Dennd2c
0.000000000462612860361969	7.75881370241499	89	0.05	0.0000110647743941376	Gm42918
0.0000000000226506152624903	7.24015346841166	82	39	0.000000541757415848243	Tmem218
0.00000000114396358106644	6.41415225713037	73	28	0.000027361320931947	Armcx2
0.000000000000383807951382753	5.1379608911452	33	29	0.0000000091799185811727	Fstl1
0.000000429397125694958	5.01585880095784	51	22	0.010270320452372	Alas2
0.0000000000271726719394425	4.98756003316128	0.07	56	0.000000649915967447587	Ly6c1
0.00000000000203487092612752	4.67319609961562	117	74	0.0000000486700428111181	Nup37
0.00000000000185960360652605	4.61079400356964	133	97	0.0000000444779990608901	Hbb-bt
0.0000000104185530384614	4.55416145978336	125	62	0.00024919095157392	Cpe
3.59269895283901e-15	4.55269337318927	89	32	0.0000000000859301735540034	Kcnq1
5.55321098348765e-35	4.49772018465746	397	235	1.32821700303058e-30	Hba-a1
3.02483034153828e-26	4.40023148028225	468	295	7.23478921089126e-22	Hbb-bs
0.0000000604059004841419	4.3652020960289	76	37	0.00144478832777971	Pgap1
1.32990803627141e-27	4.18064276451434	81	37	3.18087404115397e-23	tdTomato
0.000000429397125694958	4.07664371502012	51	22	0.010270320452372	Snca
4.65630774477797e-26	4.01016511726363	307	212	1.11369568639599e-21	Hba-a2
9.39380997531775e-17	3.94011803525662	152	0.1	0.0000000000022468114698965	Ankmy1
5.17046836162311e-15	3.88224369145775	65	0.02	0.000000000123667262273302	Gm10874
0.00000000192650830979465	3.79674153476361	22	5	0.0000460782257536685	Gm28730
0.00000054264290083729	3.73664964429383	17	5	0.0129789329022263	Btla
2.42282540117866e-18	3.65546382455212	0.1	33	0.0000000000000579491379453911	AY074887
0.0000000000000265816506244127	3.65168621117025	177	96	0.000000000635779919634702	Trp53i11
1.53875981728096e-18	3.63711059735024	86	42	0.0000000000000368040573097259	Ube2t
0.0000000000564562741715837	3.57826862587672	46	14	0.00000135032116563594	Tlr9
0.0000000895112108622961	3.56891150042427	31	25	0.0021409291414044	Ska2
0.000000000000677284796335065	3.52894223534569	46	13	0.0000000161992977587421	Lilra5
0.000000000000330207453420124	3.50294366537751	0.16	96	0.00000000789790187090252	Ifrd2
4.05982492708983e-16	3.48624721567556	111	45	0.00000000000971028926061346	Gstm5
0.0000000000000695408308089453	3.47886389993895	27	5	0.00000000166327759128835	Gm16283
0.000000000000018363466317574	3.41931481062038	159	74	0.000000000439217387383735	Gm50232
0.000000582476076817573	3.41411794493069	48	0.03	0.0139316628053227	Hoxb2
0.0000000000000331900919534953	3.40538470805279	72	21	0.000000000793840619343701	Trpt1
0.0000000000026700946865715	3.3669117910569	76	17	0.0000000638633247134173	Mcidas
0.000000000040983323313401	3.33310860757405	0.02	5	0.000000980239127009924	Mmp23
0.00000000000790630258315479	3.31934664086806	74	32	0.000000189102945183896	Gm26782
0.00000000367691717113167	3.30336658304135	95	37	0.0000879445048991274	Ift74
0.0000000558260012607371	3.2053374856043	64	19	0.00133524629815431	Gm15512
0.0000000000000778446420392836	3.17193784916211	58	25	0.00000000186188814829558	Gm15541
0.000000000000321015838626596	3.16687126045856	109	48	0.00000000767805682827092	Zfp940
0.00000000408760633919302	3.14849045905571	0.08	18	0.0000977673684208186	Unc13b
0.00000000000778865281276084	3.12354492743121	129	66	0.000000186288997975614	Gm17021
0.000000000182826697654262	3.09920088734884	52	46	0.00000437284895449465	Ldb2
0.0000000270251871529616	3.07191231393488	12	5	0.000646388426324536	Gm39329
0.0000000481516278320522	3.06467371293222	27	0.02	0.00115169063448702	Gm12258
2.31835236868932e-32	3.05237404233909	0.12	52	5.54503519543112e-28	Rpgrip1
0.0000000000583413637821656	3.03135585935521	189	0.1	0.00000139540873894184	Trim36
0.00000000000225500183343189	3.01182988202384	0.19	117	0.000000053935133852024	Snhg10
0.0000000000000655429682995747	2.99330871860146	0.09	28	0.00000000156765671578923	4732419C18Rik
0.000000000000137905551802232	2.96044158594459	137	0.06	0.00000000329842498800579	Pemt
1.53408185481112e-24	2.94946552304028	149	62	3.66921698033723e-20	Hrh1
7.73208914615391e-15	2.90823402241616	139	62	0.000000000184936108197709	Mast4
4.11973441615624e-15	2.88665624696468	142	69	0.000000000098535807765625	Hadh
0.0000000000000249446602649249	2.87965339827052	155	66	0.000000000596626384216473	Etaa1os
0.0000000153987623420314	2.8786988063458	165	0.09	0.000368307597696707	Reck
0.00000000000151603414009572	2.87539761732457	63	26	0.0000000362605045628093	Gm16046
0.000000000821504898940712	2.84845013381682	93	41	0.000019648754172864	Gm44386
0.000000408243515432263	2.83805765110492	61	25	0.00976436840210887	Bbs5
0.0000000000000118047260082619	2.83428566519278	13	9	0.000000000282345436665608	Neu2
0.0000000706371684768657	2.83251784122288	59	17	0.00168949979562967	Cacna1b
0.00000114015431436151	2.82576784710576	0.06	29	0.0272702108908985	Dnaic1
0.00000000233930102158586	2.80106439770493	77	41	0.0000559514018342905	Gm14817
0.000000100677459270543	2.79040191981913	43	27	0.00240800347083285	Aebp1
4.34755914299896e-17	2.78360172108336	88	38	0.00000000000103984919582249	Aldh1l1
0.0000000000000903048035810256	2.76060993455656	67	19	0.00000000215991029205097	Trp53rka
0.00000000695064067868989	2.75051153005547	56	23	0.000166245423752905	Gm10865
2.29280485009864e-21	2.70641934249175	152	64	5.48393064046592e-17	Pfkfb1
0.00000134377198032951	2.69260983616753	75	62	0.0321403382255212	Gm42477
0.0000000913285246663351	2.66286808109001	47	14	0.0021843956529694	Gm16725
0.0000000000000638576994550726	2.65666929736684	108	39	0.00000000152734845556643	Nipal1
6.78324049565957e-19	2.65218627893236	0.09	36	0.0000000000000162241546175186	Drc7
0.0000000000197760514740023	2.65054638546307	31	7	0.000000473003599155187	Insyn2a
0.000000161836990659813	2.63663963105227	116	0.06	0.00387081714260142	Cxcl12
0.0000000000121512622132461	2.62701670802069	85	0.05	0.000000290633889616421	Prdm11
0.00000000000010063189388966	2.62568575878118	92	39	0.0000000024069136380529	Gm10282
0.0000000000000252609249085528	2.61921959143992	0.12	45	0.000000000604190801962765	Bmpr1b
0.00000000229635089618179	2.59007634033634	47	11	0.0000549241207348761	Sncg
0.000000169175707615807	2.58332211909808	146	86	0.00404634457475487	Gm29724
0.0000000585008738987793	2.56680009236955	78	32	0.001399223901911	Cdc7
4.06542949909776e-16	2.54524025800377	165	77	0.00000000000972369427594203	Gm17114
0.0000000000000108022580204054	2.53422731146194	0.2	104	0.000000000258368407332056	Klhl23
0.0000000000000913464252504372	2.53019304150191	31	19	0.00000000218482379913996	Adm
0.0000000000000119129556739738	2.52754454358776	158	68	0.000000000284934073810106	Plpp1
2.0116606811948e-15	2.52396478907108	195	99	0.0000000000481149001728173	Gm12758
1.42276908986239e-23	2.51431232435762	87	41	3.40297910913288e-19	Gm16573
0.0000000163183488239735	2.51144411894566	54	17	0.000390302267171797	Map3k7cl
0.00000000249917309211404	2.49384899281539	94	53	0.0000597752220171837	BB123696
0.000000000000248696481746802	2.49129969593707	113	53	0.00000000594832245042	Gm49454
0.0000000000345974041197169	2.4633183010532	8	11	0.000000827500711735389	Cemip
2.01560302226311e-15	2.45019421564073	244	133	0.000000000048209193086489	Kitl
0.0000000000238538564743286	2.43907760749742	51	17	0.000000570536539152991	Gm14040
2.67497248846857e-17	2.41299244008537	85	35	0.000000000000639799919791913	Dynlt1b
2.25549087580402e-16	2.41116545647651	225	113	0.00000000000539468307674805	Zcchc24
0.0000000000000827039951407289	2.40976470922182	81	26	0.00000000197811415577595	Rbm8a2
0.000000255722656126916	2.40347302784311	41	17	0.00611637448924357	Sparcl1
0.00000000000271404595328926	2.39999945487539	147	72	0.0000000649145511107726	Gm11712
0.00000000157502548715105	2.39063412081467	128	76	0.0000376714596016789	Gm28375
0.000000000000802150887390058	2.38967800418887	237	139	0.0000000191858449245954	Acat3
0.0000000000000238835810879538	2.38726990672917	186	133	0.000000000571247492461679	BC055324
0.000000000000098352880989577	2.36816262432962	27	9	0.0000000023524042075087	Catspere2
0.000000000572420375718945	2.35889701339432	77	33	0.0000136911505464457	Slc28a1
0.000000965910658086864	2.35591747806679	162	92	0.0231026511201216	4833413E03Rik
4.72997901648672e-18	2.34695818050809	202	115	0.000000000000113131638116329	Gm14085
0.0000000000151616668697287	2.34558042831696	112	48	0.00000036263674819017	Ttc12
0.000000406050783130432	2.33449467053623	55	21	0.00971192263091367	Gm12786
2.88184452364431e-18	2.32797369297304	204	111	0.0000000000000689279573165245	Gm47718
0.00000129100762330702	2.32259966297264	76	37	0.0308783203342574	1700123O12Rik
0.00000000000314606279000706	2.3154426043477	129	56	0.0000000752475298113889	Tie1
0.000000585333214542019	2.31190270364347	77	37	0.013999999825416	Gm48324
2.24140831716199e-15	2.30579542375777	149	63	0.0000000000536100041298805	Kif5c
2.61055390537739e-21	2.30059229285868	141	58	6.24392283088165e-17	Gm29394
0.0000000000000278512736498764	2.2862543937184	98	38	0.000000000666146763157744	4930412B13Rik
0.000000000000292964373682086	2.28032286719693	134	59	0.00000000700712188972814	Meox2
0.0000000000767043212837988	2.25527320840718	146	78	0.0000018346139564659	Gm32568
5.93964507415893e-20	2.23715263130366	214	131	1.42064430883733e-15	Mybl2
0.0000000000198118759320132	2.23600839905725	105	43	0.000000473860448541892	Igfbp5
2.90731190532507e-16	2.23198539052015	214	0.11	0.0000000000069537086151565	Zfp318
0.000000000103188849734582	2.20692304445669	125	55	0.00000246807090795173	Tedc1
0.000000000410024367411734	2.18626940772273	102	53	0.00000980696281975385	Fam71f1
2.5053680760757e-27	2.17804735699589	214	152	5.99233936435787e-23	Ctla2a
0.000000000000786343286759205	2.17316082380788	75	21	0.0000000188077587327067	Fbxo24
0.000000146689136109822	2.17139099291204	158	116	0.00350851075747471	Ankrd1
1.09324081851967e-17	2.14976960568864	147	64	0.000000000000261481338973535	Gm47093
0.00000000682505895318329	2.14805718130158	0.14	66	0.000163241760042238	Itga8
0.0000000000226878762482473	2.14780190537494	37	12	0.000000542648624105579	Cavin1
3.52454669901716e-16	2.14595003283011	0.15	78	0.00000000000843001079470924	Col5a1
7.0886649273077e-15	2.14193631636261	94	55	0.000000000169546687731346	Qsox2
1.06869484967369e-22	2.13660530656802	237	107	2.55610434144952e-18	Gm48102
0.0000000000000197310199617442	2.12416717070904	234	129	0.000000000471926535444997	Cmya5
0.0000000000239500381662029	2.10992366215831	112	0.05	0.000000572837012859242	Etv4
7.20094495907701e-15	2.10615833062341	78	19	0.000000000172232201531204	Palb2
0.0000000432895947214081	2.09249518690955	229	147	0.00103540052654664	Gm15169
1.95678679271092e-20	2.08279415667138	32	16	4.68024265080598e-16	Gm39214
1.62581680395191e-22	2.07625602560492	219	0.14	3.88862863169219e-18	Ncoa7
1.08451478770022e-17	2.06031514560028	218	139	0.000000000000259394246922139	Ficd
8.63192424655327e-15	2.05578921839658	112	39	0.000000000206458364129061	Henmt1
6.77164206703279e-20	2.05452734921474	259	0.14	1.6196413495929e-15	Amigo1
0.00000000000995843336174752	2.04529430814328	81	41	0.000000238185809146277	Adamts4
0.0000000000000186989749312406	2.03377408056963	191	98	0.000000000447242082405414	Cdh11
9.01806913087819e-37	2.03154924692171	224	86	2.15694177472345e-32	Gas6
3.34751074445022e-16	2.02214662224206	0.11	35	0.00000000000800657619857603	Decr2
2.44677476315066e-25	2.01848659993769	233	129	5.85219587850374e-21	Gtpbp3
0.000000106593633223262	2.0170022532654	37	9	0.00254950651943397	Ankrd26
0.00000000538895669414975	2.00618468661367	19	18	0.000128893066210674	Aqp1
0.000000000697267498833876	1.99997915116436	95	74	0.0000166772440371087	Zmynd15
0.000000295084559736086	1.99376255654968	0.05	17	0.00705783249976771	Stc1
0.00000000000697634819239109	1.98822154091582	233	0.13	0.00000016686029606561	Poglut1
0.000000287290447668833	1.9833379845381	75	33	0.00687141292734314	Lgr5
4.23762819559517e-25	1.98330379806652	188	78	1.01355591182245e-20	Zfp667
2.67195601857044e-20	1.97295276201183	89	0.07	6.39078440521678e-16	Ctdspl
1.35100368112883e-20	1.96535926276547	208	0.09	3.23133060452394e-16	Gm34481
0.0000000000000255829477281045	1.96498917069175	154	108	0.000000000611892943760804	Gpihbp1
0.00000113445080116649	1.95440106990083	0.08	41	0.0271337942623	Gm35550
6.02829734614958e-16	1.95300910195863	236	122	0.0000000000144184815925206	Susd2
2.71969017896331e-37	1.95192155779369	408	256	6.50495497004444e-33	Fabp4
0.000000654016293490319	1.95170227899182	33	11	0.0156427617077014	Tbc1d19
0.000000000044089904523319	1.95041345594688	245	145	0.00000105454233638874	Oca2
0.0000000000371541489999797	1.94954570151262	92	34	0.000000888652935781514	BC065403
0.0000000000173576129867887	1.94737381250062	235	139	0.000000415159387418012	Gm49077
3.14265470940377e-17	1.9441134405951	174	104	0.000000000000751660153395195	5730435O14Rik
4.82168900485096e-18	1.93776981666644	154	82	0.000000000000115325157618025	Pold2
0.00000000000131246672610842	1.92764801541035	165	83	0.0000000313915791550612	Isoc2a
0.00000000120450900608212	1.92047476543495	127	84	0.0000288094464074722	Gm49733
0.00000000000415749362487137	1.91558353857611	217	141	0.0000000994389325196735	Hist1h1d
0.000000000000215393748039948	1.9026322748909	145	66	0.00000000515178766561948	P4ha3
0.000000000261448756736821	1.89986129467234	139	83	0.00000625333136363128	1700013F07Rik
1.22795462545034e-22	1.89821570085974	241	146	2.93702187315213e-18	Hlf
0.000000148771585155792	1.88560172200214	203	145	0.00355831877375622	Fshr
4.2550562000728e-15	1.88468326954061	164	68	0.000000000101772434193341	Hotairm1
3.53524625320849e-15	1.88450976688924	94	44	0.0000000000845560198842406	Fastkd5
1.68795252822828e-18	1.88429199490908	171	103	0.0000000000000403724485701639	Rbp7
0.000000408252391508856	1.88185686501707	66	29	0.00976458070010881	Clba1
0.000000125498714670456	1.8811069586452	44	13	0.00300167825748797	Mkrn2os
0.00000098165948202763	1.88101926537753	75	37	0.0234793314911369	Odf2l
0.000000000644765435304026	1.87607637556338	155	88	0.0000154214996816017	Fam169a
4.5624368194316e-18	1.87502512400011	198	97	0.000000000000109124363847165	Dscam
9.7235346081509e-22	1.86258653388856	183	103	2.32567500757753e-17	Gm5861
1.09551621748917e-31	1.86248221864873	324	181	2.62025568899059e-27	Krt18
0.00000000000397921287688263	1.85750086011462	145	0.07	0.0000000951748135892788	Sfrp1
0.00000000000397921287688263	1.85750086011462	145	0.07	0.0000000951748135892788	Gm49194
8.48400627248628e-16	1.85378391282653	0.12	45	0.0000000000202920462025327	BC043934
2.61390447186461e-20	1.84973826804494	247	167	6.25193671580578e-16	Rab13
1.20468940994336e-21	1.84894568763721	337	209	2.88137613070253e-17	Ccdc73
0.00000197575439234093	1.84842457448086	202	0.14	0.0472560935560103	Syt16
4.35513001882664e-24	1.84674177680926	371	256	1.04165999790295e-19	Gng11
3.05732628098966e-19	1.84509397632867	147	54	7.31251299887107e-15	Ranbp3l
0.0000000000168028776191789	1.83931048973455	63	17	0.000000401891226895522	Clca4b
0.0000000000168028776191789	1.83931048973455	63	17	0.000000401891226895522	Gm30192
9.93046411335205e-16	1.8290545422347	146	81	0.0000000000237516840663154	Cenps
0.000000242500657690927	1.82272367775068	37	9	0.0058001307306516	Cdrt4
0.000000000116010365701979	1.82158237533917	61	17	0.00000277473592685992	Upk3b
0.000000509238872607884	1.81940480457558	82	0.04	0.0121799753550354	Gm26575
0.000000275813530124355	1.81259009816861	102	54	0.00659690801351432	Srp54b
1.049394566592e-16	1.80301011647727	252	131	0.00000000000250994192437475	Fcrlb
1.11264734772629e-18	1.80244094273591	371	245	0.0000000000000266122992629173	Gm14326
0.000000136019702766547	1.80006622278627	179	117	0.00325331925077027	Got1l1
2.94982401088241e-21	1.79895595415683	287	189	7.05538906922854e-17	Snx32
0.00000000000103131800020841	1.79520021560702	55	23	0.0000000246670639289846	Gm15818
0.0000000775481408650133	1.79377452524411	77	23	0.00185479643320939	Plekhg5
0.0000000200449498933015	1.79136956067259	105	54	0.000479435111547986	Gm12169
0.000000000413498777580025	1.78827597100435	114	0.05	0.00000989006376215903	Lrrcc1
0.0000000000639381798403051	1.77858623799666	0.09	64	0.00000152927338542042	Gm45435
0.00000130795338923799	1.77744574318772	112	62	0.0312836291637941	Rapsn
9.58926490240153e-28	1.7694084337877	156	88	2.2935603793564e-23	Kcnj13
1.72192960563794e-24	1.76763538198795	331	183	4.11851123076482e-20	Cavin2
0.000000000141888218518828	1.76725238049859	134	82	0.00000339368241053332	Ss18l1
0.000000000145901925644163	1.76584970887998	0.1	62	0.00000348968225755708	B3gat2
0.0000000620793694832555	1.76323746821956	108	56	0.0014848143593005	Heatr9
4.98221158476298e-15	1.76111778017617	102	33	0.000000000119164536684361	Skint9
4.98221158476298e-15	1.76111778017617	102	33	0.000000000119164536684361	Plac9a
1.72854153914509e-26	1.75399655170221	308	0.16	4.13432565332723e-22	Gm6116
0.00000000000124306565388803	1.75378339270755	125	55	0.0000000297316443096938	Zfp113
0.0000000556990964099134	1.75098632181768	105	54	0.00133221098793231	Gm12718
0.000000003804950304648	1.74812780351206	86	0.04	0.000091006801386571	Arc
1.97829645908592e-19	1.74727431953453	108	68	4.73168947084171e-15	Rcc1l
0.00000000971253381582611	1.74535593337876	72	27	0.000232304383806929	Lrrc3b
0.00000000971253381582611	1.74535593337876	72	27	0.000232304383806929	Lrrc10
1.93298159412842e-27	1.74215571796219	142	0.06	4.62330537683637e-23	Bag2
0.000000100240623766553	1.73330274421493	94	47	0.00239755523924842	Sall3
1.16115575417219e-17	1.73132645646805	197	108	0.000000000000277725233282905	Bgn
0.00000000472478404819115	1.72710106596952	0.1	43	0.000113007384864636	Degs2
0.000000168497490635562	1.71407454664982	63	25	0.00403012298102138	Ccdc136
0.000000168497490635562	1.71407454664982	63	25	0.00403012298102138	Gsta3
0.000000000215323425553342	1.71199653445035	52	23	0.00000515010569238484	Gm525
2.80562267270241e-27	1.71138933315143	0.31	155	6.71048830856962e-23	Gm6169
8.69431102301086e-22	1.71090326267527	223	121	2.07950531048374e-17	Ppat
5.24878579323384e-23	1.70677994947199	124	72	1.25540458602567e-18	Map1b
1.02596684178005e-16	1.70375312463737	123	54	0.00000000000245390749216951	Retnlb
0.00000000000112558840985768	1.70083001179804	75	21	0.000000026921823586976	Dzip1l
1.7447759305557e-20	1.69523928732663	198	114	4.17315507070313e-16	Zbtb26
0.00000000037917765458925	1.69305231596141	87	34	0.00000906917114246567	Trhde
0.00000000037917765458925	1.69305231596141	87	34	0.00000906917114246567	6030440G07Rik
1.37783853662777e-15	1.68047360889446	197	98	0.000000000032955142119063	Endou
0.00000000000750827752101575	1.67841996321199	227	141	0.000000179582981747655	Ddx51
0.00000000163059446757641	1.67697446045075	79	39	0.0000390005584754925	Lmo3
9.97884193825655e-15	1.67545844438206	155	0.1	0.00000000023867394147922	Gabrr2
5.3969414791084e-24	1.6720530048521	251	148	1.29084046297315e-19	Gtf3c5
0.0000000775162059553301	1.66707999057699	164	94	0.00185403261403958	Adam28
0.000000000000866973057813895	1.66174573572747	0.19	104	0.0000000207362615967928	Gm41414
0.000000800539124496584	1.65704605003398	119	74	0.0191472947797093	Hsd11b2
0.000000000000752905888609398	1.65261430512762	236	168	0.0000000180080030437596	2510046G10Rik
1.50731964795301e-19	1.65034655843908	126	74	3.60520713397401e-15	Zcchc4
0.000000000953155411283478	1.64864995203998	176	0.1	0.0000227975711270782	Gm47926
6.41197963481728e-18	1.64754204499899	289	179	0.00000000000015336172890556	Smpd4
5.5308708214885e-18	1.64339258452766	166	68	0.000000000000132287368308362	Gm50419
0.00000000395359339888229	1.64274954307105	174	94	0.0000945620469144666	Cdkn1c
0.00000000000537974212191246	1.64132601006037	106	42	0.000000128672672071902	Gm47438
3.39923333150362e-33	1.64115385751723	223	0.1	8.13028628229035e-29	Zhx3
7.25526379179916e-17	1.64088411419355	62	31	0.00000000000173531399372252	D730003K21Rik
0.0000000000178484950358317	1.6387036134408	199	116	0.000000426900304267023	Ptprn
0.00000005916838681882	1.63770001835269	192	0.15	0.00141518947593254	Fbxw9
0.000000000000028774043808801	1.63693633297004	102	42	0.000000000688217579818902	Zc3h7b
0.0000000265057760341815	1.63596938939308	82	36	0.000633965151185553	Creb3l3
0.000000105411019411	1.63315579261383	89	41	0.00252122076227231	2210417A02Rik
0.0000000775713315949574	1.62949749534751	194	131	0.00185535110908819	Gm49719
0.00000103752000477258	1.62348160046405	62	37	0.0248154034741505	Rabl2
4.93062799718964e-21	1.62172159722074	278	139	1.17930760436782e-16	Coil
0.0000000000000583336034387544	1.61707836275512	218	139	0.00000000139522312704813	Car7
0.000000197064952648853	1.61476046956467	76	34	0.00471339953745526	Foxm1
0.000000198262005138235	1.6133339547694	49	16	0.0047420306388963	Gata2
0.000000132355818242179	1.61269347768849	102	53	0.00316568646071643	Prrt3
0.000000000621835177831187	1.61226293045304	95	49	0.0000148730537833663	Tnfrsf14
0.00000025403363698415	1.60880649807894	126	83	0.00607597652938691	Cpne8
0.000000659879557455307	1.59949536944107	118	0.07	0.015782999255216	Gm16055
0.0000000000000387903909835476	1.59761283261832	208	0.11	0.000000000927788571544491	Gm15458
0.00000000077956658401736	1.59730901833831	142	83	0.0000186456735565272	Foxd2
4.46818816565033e-17	1.59255172968109	285	168	0.00000000000106870124546025	Gm7247
0.000000378197398762357	1.58840085190987	68	29	0.00904572538359806	Shbg
0.000000106880279476004	1.58483141621417	101	52	0.00255636252450706	Gm20556
8.28312554585156e-15	1.58098454163203	86	23	0.000000000198115796805678	Psors1c2
0.0000000156035385221987	1.57466246052629	99	43	0.000373205434373948	Mipepos
0.00000000000108189727215416	1.57449477755983	134	66	0.0000000258768189553833	Galnt16
0.00000000826544057076908	1.56928120252741	73	28	0.000197692807571655	1810008I18Rik
0.0000000602143258387688	1.56861472962879	75	32	0.00144020624541167	Gm48657
0.000000000382782582818472	1.56825949772122	152	82	0.00000915539381585222	Olfr1336
1.14049007024124e-28	1.56535586743363	244	122	2.72782415000299e-24	Adat2
0.00000000296560813680453	1.56483936090653	156	94	0.0000709314154160907	Gcfc2
0.00000145556987719788	1.56372148009092	56	23	0.0348143203228188	Eya4
0.00000145556987719788	1.56372148009092	56	23	0.0348143203228188	Gm37679
0.00000000225705874829668	1.56363294336465	124	107	0.0000539843311417599	Gm5475
0.000000000000733641559960369	1.56329692207897	119	58	0.0000000175472388311321	Slc2a12
6.46650804041362e-15	1.56237219287738	165	81	0.000000000154665939310613	Slc2a8
0.000000000000218798755603505	1.56184513554098	124	56	0.00000000523322863652464	Nectin2
4.21914352303296e-17	1.55949864895582	0.3	178	0.00000000000100913474783902	Gm10778
4.26787206583344e-17	1.55948930525029	259	0.14	0.00000000000102078964070604	Ear6
1.18381918928704e-18	1.5593666472808	279	189	0.0000000000000283145873693674	Gm31728
6.50624609495355e-26	1.55539977066607	254	145	1.55616394099099e-21	Zfp653
3.12013354084341e-15	1.55428136705169	193	145	0.0000000000746273540298927	Hdac6
5.02887750549064e-17	1.54634746713643	268	147	0.00000000000120280692176325	Utp25
5.44850441737531e-17	1.54422299043605	187	89	0.00000000000130317328654783	Tcf24
0.000000000342535093208723	1.54108141596661	0.15	0.08	0.00000819275435936623	Gm26779
0.00000105079982475749	1.53578558709889	168	126	0.0251330302085497	Knstrn
0.0000000000235094906453612	1.53373664196901	143	0.09	0.00000056229999725575	Rhbdl3
0.00000169147277124221	1.53341497080279	76	37	0.0404566457425712	Glb1l2
3.80588059328615e-15	1.53335303141341	51	13	0.0000000000910290520302181	Zfp707
0.000000166662022587098	1.52742234140715	151	94	0.00398622225623821	Endod1
0.000000000488818313344207	1.5227682328288	78	28	0.0000116915564185667	Gm13814
1.23060976215056e-20	1.52031551608178	229	106	2.94337242911171e-16	Gm28731
1.55989507863989e-31	1.51858884799444	0.25	162	3.73095704909089e-27	Gm17231
9.02122199514787e-28	1.51740965002187	312	0.19	2.15769587679947e-23	Rnaseh2b
0.0000015319406004303	1.51634961866368	29	13	0.0366409552810919	Zfhx2
0.000000226825865697531	1.50852159950975	273	214	0.00542522105575355	Cgref1
0.0000000688642424144597	1.50850139132667	96	72	0.00164709495006905	Ctnnd1
1.70064314737593e-22	1.50556425746337	145	64	4.06759827989375e-18	Glmn
0.00000000148338479073034	1.50197628721153	184	104	0.0000354795974246883	M1ap
3.40538651471363e-17	1.49898396419791	214	136	0.000000000000814500346589206	1500015L24Rik
0.000000000681639337673382	1.49468802756873	299	216	0.0000163034496784719	Panct2
4.02774276286582e-16	1.49163126846	109	66	0.00000000000963355514022247	Fabp6
0.00000000192723997637646	1.4889935547437	272	199	0.0000460957257549722	A330015K06Rik
0.00000000000127749252881051	1.48634498126395	289	205	0.0000000305550663040899	Pln
0.0000000000000270518061864888	1.47961154972375	94	29	0.000000000647025100368439	Phf11a
0.0000000031123869884745	1.47728135767132	176	106	0.0000744420719903331	Zfp61
1.87933817042033e-17	1.47097645019602	204	135	0.000000000000449500103601134	Slc26a10
0.0000000000000144884900361211	1.46681004874281	126	59	0.000000000346535704683944	Pnpla1os
0.00000000617379893104486	1.46643013217971	101	39	0.000147664922832731	Gm16726
0.000000735357072862678	1.46420693266821	94	55	0.0175882704687295	Hspb1
0.0000000000838191863396098	1.45963754166423	79	33	0.00000200478729887079	Trip10
0.0000000614083177595304	1.45626691089017	75	34	0.00146876414417245	Gm15420
8.5669147940449e-21	1.45591813531381	0.12	66	2.04903468043966e-16	Zfp810
0.0000000000000114408650438105	1.45425399318704	98	37	0.000000000273642610117859	Fbxo5
0.000000000117367453244646	1.45391231174252	143	74	0.00000280719474670545	Lrrd1
3.71666032452997e-27	1.44487693290788	346	191	8.88950816421078e-23	Gm48860
1.25359442299853e-40	1.44138042836316	182	68	2.99834714092788e-36	Eml6
3.67799985819935e-38	1.43974723628426	328	177	8.79704006084122e-34	Lnx2
0.0000000014027267698489	1.43703138895459	46	0.05	0.000033550418881246	Zfp994
0.0000000000000282864919733195	1.43401846023911	195	122	0.000000000676556315017856	Hsf2
1.40621086342605e-26	1.43383757832407	0.21	0.09	3.36337514314242e-22	4930505N22Rik
2.6350176969079e-16	1.43280925160424	143	62	0.00000000000630243532746432	Dusp23
0.000000000358823040461787	1.42830638097569	63	41	0.00000858232948176501	Adgrl4
2.40228006432739e-16	1.42761413946947	139	82	0.00000000000574577345785826	Rnf123
5.6237329113396e-31	1.425130634853	191	98	1.34508443773421e-26	Ppp2r5b
0.0000000000000155261788324603	1.42404037109168	119	45	0.000000000371355145314786	Myom2
5.5186589050791e-21	1.42305491707001	0.19	96	1.31995283691682e-16	CAAA01147332.1
0.00000000000469163401661911	1.42150947350813	46	0.03	0.000000112214502409496	Cbr4
0.00000000000622291955552926	1.4214356468243	172	86	0.000000148839789929149	Cald1
5.76830259801427e-26	1.42060818999724	364	201	1.37966261539305e-21	Gtpbp10
4.74263477811747e-22	1.41976926602554	301	163	1.13434338623014e-17	Nup93
7.29056270630081e-27	1.41963651442427	266	155	1.74375678809303e-22	Fkbp1b
0.00000000000361447153609893	1.41510160138434	126	56	0.0000000864509302004142	Prr5
0.000000000109008781747029	1.41458027477201	101	39	0.00000260727204182544	Aldh1b1
0.000000760172487577836	1.41271329729691	77	37	0.0181818055578867	Pdzd9
0.00000000000740933787956678	1.40922828071423	106	42	0.000000177216543403478	Tspan18
0.00000000000740933787956678	1.40922828071423	106	42	0.000000177216543403478	Vangl1
0.000000000000028101132887982	1.40607660785058	75	27	0.000000000672122896414754	Depp1
0.0000000000000183513458180045	1.40488288740649	308	0.22	0.000000000438927489275032	Kalrn
5.32352700928052e-19	1.4021036493879	202	96	0.0000000000000127328119007972	Itga1
0.000000000000888613499556509	1.40177753044391	121	49	0.0000000212538576823926	Mest
0.000000141246311938126	1.40056317535548	109	58	0.0033783292889361	Gm10425
0.00000000000626557261352042	1.39863193551179	101	39	0.000000149859965770181	Xkrx
2.20244669222112e-15	1.39507865975377	0.16	76	0.0000000000526781199845446	Slc9b1
0.00000000000886713103014477	1.39454354148102	123	55	0.000000212084039979003	Fam78b
0.0000000184556611819374	1.38866721332237	131	75	0.000441422504149579	4930412M03Rik
0.000000670430299286433	1.38817734531718	0.18	139	0.0160353518983329	Pex10
0.000000361895319965724	1.38679516599579	92	47	0.00865581226294019	1700061N14Rik
0.0000000193658295752923	1.38385531462752	64	23	0.000463191911781842	Grrp1
0.0000000000353016248088945	1.38305580972808	178	141	0.000000844344262179138	Tef
8.2486950439499e-20	1.3830176613635	356	218	1.97292288061194e-15	Ccpg1os
0.000000364992161270854	1.37478029690536	46	35	0.00872988251327628	5430431A17Rik
4.88611642880434e-22	1.37380372898948	0.13	53	1.16866132744142e-17	Nfib
0.0000000000131022013399703	1.36872485179815	0.1	51	0.00000031337845164941	Capn12
2.14058799939564e-30	1.36719186878216	325	0.18	5.1198583769545e-26	4930405A21Rik
0.0000000000000221227118291257	1.36618892085575	0.12	46	0.000000000529131021529028	Nudt17
0.0000000000184883997476188	1.36383340752095	182	97	0.000000442205545163547	Ankrd23
4.12621337340635e-24	1.36193471542708	414	246	9.86907714651332e-20	Tcp10b
1.25933726086322e-17	1.35789864337132	115	43	0.000000000000301208286053265	Fuz
0.0000000000028244147651147	1.35690735636116	133	69	0.0000000675543523520133	Zfp317
0.0000000000000243153625907299	1.35140195843907	309	206	0.000000000581574842445078	Tal2
5.36416355810059e-21	1.35062373336946	309	165	1.2830006398265e-16	1700022I11Rik
0.000000000000459848451455276	1.3494953565225	215	125	0.0000000109986552619073	Gm35657
0.000000000000159132708396326	1.34849438534316	229	151	0.00000000380613611942333	1700030K09Rik
5.4580985742754e-29	1.3478324731436	294	159	1.30546801699519e-24	Cdh1
4.69436445362238e-36	1.34578428998589	0.34	173	1.1227980900174e-31	Ly86
1.03751939609229e-16	1.34230073177546	217	129	0.00000000000248153889157353	R74862
1.15166196031271e-23	1.34215608817069	244	139	2.75454507667594e-19	Rtel1
1.07135173266297e-31	1.33844213134853	254	137	2.56245907418329e-27	Avpi1
6.73626089137451e-22	1.33653601352615	187	86	1.61117887999895e-17	Fam57a
1.55184203991119e-23	1.33551029800726	313	192	3.71169579105959e-19	Nol4l
4.74455933295614e-30	1.33113086486634	282	187	1.13480370125645e-25	Ogfod3
0.00000000000123195354180364	1.33021367615381	237	139	0.0000000294658648128595	Ifi213
0.000000000000280491061407719	1.32670400741026	59	57	0.00000000670878520674983	Prelid2
0.00000000000134102459614478	1.32515532763765	0.1	37	0.000000032074626290591	Lum
8.41380995473578e-18	1.32319714241006	193	143	0.00000000000020124150649737	Cplane2
2.80312239617941e-19	1.31711414489609	148	0.07	6.70450814718191e-15	Nutf2
0.00000145473257299627	1.31160612194533	17	16	0.0347942936809247	Miga2
0.000000000000169962125972423	1.30947867398051	143	76	0.00000000406515412900841	Il3ra
4.33693071438706e-18	1.307053155314	128	65	0.00000000000010373070882671	Tnc
0.00000000000101340184382811	1.30600770802828	174	82	0.0000000242385453006806	Gpc6
0.000000000000101342547490425	1.30531454543961	177	0.1	0.00000000242391105087599	Pms1
1.03406135665897e-18	1.30497573576662	181	129	0.0000000000000247326795285692	Gm42997
4.09562684902634e-18	1.3043249204051	174	72	0.0000000000000979592029750119	1810006J02Rik
0.000000000999074294898166	1.3001123691538	136	72	0.0000238958589853743	9030624G23Rik
0.00000000022831806727802	1.29813681552482	111	0.05	0.00000546091153315567	Gm45864
9.29529013174551e-17	1.29424381113778	246	131	0.00000000000222324749371089	9830166K06Rik
0.00000000474794546689272	1.29228148142232	97	44	0.00011356135967714	4732491K20Rik
0.000000647482387034401	1.29217134433978	94	39	0.0154864837330888	Mccc1os
0.00000000000727293253790876	1.29165473314509	121	54	0.000000173954000441702	Kctd8
0.00000000000727293253790876	1.29165473314509	121	54	0.000000173954000441702	Gm47450
0.0000000000188374632188891	1.29165473314509	121	54	0.000000450554445269389	Tmem41a
1.66330465610923e-25	1.29072049063979	299	159	3.97829207648206e-21	Pygb
1.47551273563544e-21	1.28987031088903	229	0.13	3.52913136109285e-17	Mocs3
5.15458636992681e-25	1.28873351971979	296	188	1.23287396795909e-20	Ubtd2
3.43549474203341e-17	1.28730967331281	181	124	0.000000000000821701632399552	Nbdy
6.64444452516659e-22	1.28648760671854	216	122	1.58921824152935e-17	Kcnq2
1.73249859883608e-15	1.27933554075231	197	0.12	0.0000000000414379014869614	Ptgfrn
2.74531110798285e-15	1.27824155148696	66	25	0.0000000000656623510807338	Gm43466
0.000000970217073804111	1.27799963177274	172	109	0.0232056519712467	Ankrd36
2.05963768938484e-17	1.27572324577925	192	92	0.000000000000492624142547066	Mtg1
1.20604377109775e-38	1.2679717442001	277	157	2.88461549171159e-34	Zfp729a
4.83709889918354e-18	1.26795060930943	121	54	0.000000000000115693731470672	Mapk10
2.54971272359126e-16	1.26643228757037	227	123	0.00000000000609840289228557	Il12rb2
9.5466093301982e-30	1.26640178020986	326	185	2.28335801959681e-25	Lamc1
3.75721407061629e-18	1.26619626957276	234	136	0.0000000000000898650461410004	Sh3pxd2b
1.32289909616133e-29	1.26559893508133	316	171	3.16411005819867e-25	Gm47551
0.00000167301856602062	1.26278094150193	52	21	0.0400152580620811	Egf
1.72135980505813e-15	1.26245660047861	0.26	173	0.0000000000411714838173804	Gm13571
1.23039248135747e-17	1.26220241100672	271	163	0.00000000000029428527369108	Paics
0.0000000000000748340342912387	1.26158766049745	173	84	0.00000000178988043217785	Rtn4rl2
8.72213084431126e-28	1.2613298784272	343	225	2.08615925534237e-23	Tinagl1
0.00000000177028386935511	1.26103474979819	175	92	0.0000423416495872356	Lockd
0.00000178622849240951	1.2599711389814	78	39	0.0427230130814506	Gm47790
5.59444472847629e-35	1.25621928301774	215	97	1.33807929015696e-30	Abcg2
2.58404094704539e-27	1.25567922375005	231	117	6.18050913714316e-23	B4galnt2
4.02989947766694e-26	1.25499611533131	287	166	9.63871357068379e-22	Fbxl4
4.2941939462768e-22	1.25448868640592	219	118	1.02708530807048e-17	Egfl7
0.0000000000000279905077748118	1.25431385312926	129	46	0.00000000066947696495795	Rtn2
0.0000000000394811220643142	1.25360823554719	0.13	94	0.000000944309477534268	Rxra
0.000000406302187295849	1.25028163486411	91	46	0.00971793571574213	Grm5
0.000000406302187295849	1.25028163486411	91	46	0.00971793571574213	Gadl1
0.000000000000920828438474428	1.24700533780591	134	94	0.0000000220243745914314	1300017J02Rik
0.000000000000777157005979887	1.24620182806398	119	41	0.0000000185880412690269	Zdhhc8
0.000000000256147607768237	1.24613404533757	163	92	0.00000612653848260068	Nid1
0.0000000000000109462031446212	1.24476659526989	168	79	0.000000000261811286813049	6720489N17Rik
0.00000000152345391601606	1.24300103344233	201	126	0.0000364379707632721	Exo5
0.000000011299291589166	1.24282204684674	72	28	0.000270256456229672	Shc3
0.000000011299291589166	1.24282204684674	72	28	0.000270256456229672	Ap3b2
0.000000011299291589166	1.24282204684674	72	28	0.000270256456229672	Fsd2
6.96593352435269e-15	1.23943173250077	323	218	0.000000000166611198035468	Gm16552
4.78259538176627e-15	1.23788922540191	0.12	81	0.000000000114390116341086	Rcn1
0.00000014397303858784	1.2369084469904	0.05	28	0.00344354713694396	Gm21691
0.0000000000000997411158126872	1.2348807369209	268	167	0.00000000238560800800785	Tes3-ps
0.0000000000000895671705559233	1.23017741258024	108	39	0.00000000214226758535657	4930447K03Rik
0.0000000000000895671705559233	1.23017741258024	108	39	0.00000000214226758535657	Atp1a2
0.00000000000206478283527924	1.22991248468973	96	54	0.0000000493854758542088	Tcaim
1.20643753836246e-16	1.22752081211864	156	96	0.00000000000288555730425533	Myo3b
1.31419811969469e-24	1.22510471851988	222	101	3.14329906268576e-20	Neil1
3.28735188234025e-21	1.22395259996188	194	0.12	7.86268823218141e-17	Orc2
0.0000000123034394129117	1.22367182517199	116	72	0.000294273663878023	Ift43
0.000000000000193066577655487	1.22172157524711	67	23	0.00000000461776640436394	Gm47792
0.00000068344725966376	1.21944819803065	208	152	0.0163466915566378	1700029J07Rik
9.0191452402696e-16	1.21834253499868	302	203	0.0000000000215719915856768	Gm9887
7.86317589355353e-22	1.21708351530856	208	98	1.88071441022013e-17	Mok
0.000000591848960202937	1.21704614633935	0.09	47	0.0141558434301339	Prxl2a
0.000000974690445265732	1.21656453921045	36	19	0.0233126460698658	Fbxl21
0.00000000000475964805558873	1.21623645799735	212	138	0.000000113841262193571	Tmem184a
0.000000833331713057372	1.21515590419942	95	65	0.0199316279129062	Myc
1.09455628302218e-27	1.21472300269498	349	194	2.61795971773246e-23	Tbc1d8b
0.0000000000000253170779319247	1.21350897336293	174	99	0.000000000605533869975776	Snhg14
0.000000118398014716603	1.21291366250184	151	95	0.00283184371599171	Pdlim1
1.07165196446942e-28	1.21177585248947	0.24	129	2.56317716861796e-24	Ybx3
6.51424616204184e-17	1.21012805062393	194	92	0.00000000000155807739703717	Slc6a5
6.51424616204184e-17	1.21012805062393	194	92	0.00000000000155807739703717	Gm48242
2.03187541967149e-21	1.2095819210912	0.21	102	4.85983962877027e-17	Dtnbos
0.000000506389218250799	1.20957705870732	136	81	0.0121118173221226	Zfpm2
7.66503582007446e-18	1.20919785127414	132	0.11	0.000000000000183332326744541	Nif3l1
1.57679535146294e-20	1.20797263505751	0.3	174	3.77137912162905e-16	Tbc1d12
1.42755642491249e-26	1.20419913746017	266	0.13	3.41442945710568e-22	Dnm3
0.00000000000450466878188966	1.20124031670843	141	94	0.000000107742667925237	Rgs12
2.6460277893988e-19	1.20072890757992	232	163	6.32876926668405e-15	Cdpf1
4.66119674269141e-21	1.19832078416157	247	122	1.11486503691693e-16	2810405F17Rik
0.0000000000000231641878722207	1.19740627233471	0.05	11	0.000000000554041045527774	Loxl3
2.25051208074395e-35	1.19591234795465	322	185	5.38277479472337e-31	Gm48293
0.00000000240255606354466	1.19452074124531	206	144	0.0000574643359278612	Hist2h3c1
0.000000328541498491279	1.19378865762159	184	118	0.00785805556091441	Cyp4f17
0.0000000000000135297048053906	1.19177899216405	139	57	0.000000000323603479535333	Ttc25
0.00000000214818950519808	1.19174536872882	104	48	0.0000513803965853277	Gm31135
0.00000000214818950519808	1.19174536872882	104	48	0.0000513803965853277	Gm10097
0.00000000214818950519808	1.19174536872882	104	48	0.0000513803965853277	Zc4h2
0.00000000214818950519808	1.19174536872882	104	48	0.0000513803965853277	Sh2d7
0.00000000214818950519808	1.19174536872882	104	48	0.0000513803965853277	Gm30239
0.00000000214818950519808	1.19174536872882	104	48	0.0000513803965853277	Fam122c
0.00000117333277300697	1.19062826853752	85	44	0.0280637732647806	1700027A15Rik
0.000000000478715253737499	1.19058842013639	159	114	0.0000114499114388935	Prss22
0.00000000000796861632923867	1.19013597965521	211	149	0.00000019059336536273	Slc25a26
2.10781895518296e-38	1.18920710677261	438	234	5.04148137700659e-34	Areg
0.0000000018577907420187	1.18908622510821	158	0.09	0.0000444346389676033	1190005I06Rik
0.00000000000557431169193862	1.18893997502374	144	73	0.000000133326387047788	Mboat1
0.0000000161567404770591	1.18794575005035	105	49	0.0003864369187303	Gm20457
3.97603754575724e-25	1.18739806366916	271	165	9.50988660194216e-21	Rrp8
0.0000000000709160155368831	1.18213531782617	156	0.08	0.00000169616925961117	Rpap1
2.89461182604081e-17	1.17915844931101	188	82	0.000000000000692333256552441	Ccne1
0.0000000000159113154335172	1.17886828242291	0.25	174	0.000000380566842538863	Ier5l
7.25536752581614e-18	1.17731601416584	102	47	0.00000000000017353388048247	C79798
0.000000000128360859883883	1.17497563205976	127	108	0.00000307013504670271	Dgcr8
0.000000677182971317565	1.17402846221231	32	37	0.0161968623079735	Gm43017
0.000000000000475288743352858	1.17237643679523	222	123	0.0000000113679561635137	Irs3
6.27939806893596e-29	1.17186042246063	251	137	1.5019064301281e-24	Adhfe1
0.000000000526509257689508	1.17142572685217	0.07	48	0.0000125930484254176	1700012B09Rik
0.00000000000681019071481497	1.16465440345615	94	35	0.000000162886141516945	Gm31774
0.00000000000039714606886424	1.16161426390922	249	146	0.00000000949893967509489	4931431C16Rik
2.65886135728267e-29	1.16155474515612	134	0.06	6.35946459434869e-25	Gm47889
0.000000143864161718229	1.16100344690766	201	126	0.00344094301997661	Sptbn5
8.28464515908492e-23	1.15830245447181	177	101	1.98152142914993e-18	L3mbtl1
0.00000123961451346087	1.15798714257046	182	154	0.0296490999329571	4921511I17Rik
2.51603171468754e-23	1.15790797383774	278	193	6.01784465518967e-19	Adcy4
7.47867800222055e-21	1.15586677330366	262	137	1.78875020457111e-16	Samd14
1.01850030632474e-36	1.1543633756174	439	252	2.43604903266751e-32	Gipc1
0.00000000000130900931122511	1.14827428596113	151	82	0.0000000313088847058822	Fdx1
0.000000000000313227121920313	1.14749537748233	205	108	0.00000000749176630209004	Xndc1
7.16458309846559e-22	1.14713701829959	0.22	106	1.713624985491e-17	Nckap5l
2.63200313993668e-33	1.14613787826282	364	227	6.29522511010054e-29	Apmap
0.00000000000219119327289199	1.14596383256832	0.29	174	0.0000000524089607010307	Rpap3
0.000000033769676738605	1.14218983363587	12	14	0.000807703128233954	Efcc1
0.00000000000341878822023767	1.13614399661024	145	128	0.0000000817705766516446	Polr3e
0.000000261036442097824	1.13549287921357	112	52	0.00624346962209576	Dnah3
0.000000000000400334441037647	1.13485626586377	175	88	0.00000000957519916073844	Gpd1
7.67738362064232e-26	1.13375524477293	0.3	164	1.83627661438523e-21	Bend3
0.000000297067309566346	1.13294174131655	0.11	66	0.00710525591020786	Gm47601
5.53821439863366e-28	1.13015238618692	255	151	1.3246301198652e-23	Hus1
0.000000000236367873217694	1.12799835682434	61	35	0.00000565344679162081	Gm13008
0.000000378197398762357	1.12632799323561	68	29	0.00904572538359806	Rnf183
1.39315416109313e-20	1.12589129907397	174	0.09	3.33214612250256e-16	Epha2
1.11110696104778e-16	1.12502979768769	0.21	143	0.00000000000265754562943407	Zdhhc2
1.40945329898213e-16	1.11855093497052	291	185	0.00000000000337113040050547	2310057M21Rik
7.86576402942554e-27	1.11757275152261	251	118	1.881333440558e-22	Tesk1
0.000000000000581635180860561	1.11747027317928	126	0.08	0.0000000139115502558229	Zfp668
7.2457906926026e-26	1.11667908085536	0.35	211	1.73304821785669e-21	1700012D14Rik
4.61328296013006e-21	1.1164268476348	0.26	147	1.10340501840391e-16	Ppbp
3.02681391551712e-25	1.11480923209706	391	248	7.23953352313384e-21	Zfp422
0.00000000000310884165319767	1.114150031691	129	72	0.0000000743572746611818	Vpreb1
0.00000000910518061924551	1.11412834442158	203	122	0.000217777710051114	Slc16a2
3.36048592380587e-26	1.11368469025195	122	43	8.03761023255888e-22	Tns2
0.0000000352938391501912	1.11204262699997	131	75	0.000844158044794274	Glod5
1.72697322569004e-23	1.11173420578296	298	153	4.13057456120544e-19	Tnni3
0.0000000000000983384713036744	1.10965698129908	189	101	0.00000000235205955664129	Gm42884
0.0000000000115708227546678	1.10964141534591	201	122	0.000000276750938646145	Gm43463
6.79443387610996e-15	1.1079873787851	27	21	0.000000000162509269448798	Pla2g4c
3.90908334820038e-16	1.10779940318888	254	169	0.00000000000934974555222568	Galnt3
0.00000000000295028975757726	1.10684680777917	87	0.06	0.000000070565030421733	Gpr152
0.000000000000336944315677445	1.1068008986216	277	183	0.00000000805903414237314	4930403D09Rik
4.16797204577776e-19	1.10655064315582	274	153	9.96895553909125e-15	Fads1
2.84297474500061e-16	1.10527505112141	406	263	0.00000000000679982699509245	Tmem163
0.000000000000496014804780847	1.10440521874826	24	12	0.0000000118636821007483	Gm16712
2.79721813751348e-23	1.1027436755584	256	0.13	6.69038634130474e-19	Tspan4
0.000000000241207894832992	1.10232974759269	136	0.09	0.0000057692104286155	Nrg4
0.00000000210665115419313	1.10181890815342	75	41	0.0000503868823059912	Tmc1
0.00000000000632652002921568	1.10009680997805	162	74	0.000000151317706058781	Bmp1
0.000000580314891097359	1.09741070636216	104	56	0.0138799715652666	A130051J06Rik
0.00000000000292541146635632	1.09608810971528	195	0.12	0.0000000699699914523105	Gm5468
0.000000354690740883673	1.09479650823927	125	108	0.0084834931404557	Inca1
2.53140708453588e-32	1.09450060432594	353	0.23	6.05461946479291e-28	Trap1
3.9184984348061e-20	1.09434817984306	161	84	9.37226455636922e-16	Gm17259
6.80641019499333e-17	1.09405478939629	163	82	0.00000000000162795719043851	Fignl1
8.08093762921211e-15	1.09253849200561	122	63	0.000000000193279866215495	Lysmd1
2.8196974345948e-26	1.09224915597824	0.33	0.2	6.74415232406385e-22	Sh3d21
2.56353528580447e-25	1.08860188278439	125	61	6.13146369658713e-21	Gm44140
5.05094401721932e-35	1.08835759523643	444	266	1.20808479003852e-30	2210408F21Rik
2.43680553687309e-34	1.08804172430581	326	205	5.82835148309307e-30	Fbxw8
1.90712662553815e-31	1.08647804851164	441	287	4.56146546296215e-27	Txk
0.00000000946005949732214	1.08564189367714	0.14	96	0.000226265703056951	Bbof1
3.41637777443309e-26	1.08441191910434	349	223	8.17129236088906e-22	Gm49521
6.81429435501184e-17	1.0842311503204	336	213	0.00000000000162984292383173	Ftsj1
0.0000000000000426382913118402	1.08099479346939	224	124	0.00000000101982265159659	Ano8
0.000000000000028344916257709	1.07964782034772	184	137	0.000000000677953707051884	Mustn1
0.0000000588279412473878	1.07915382548031	198	155	0.00140704669875502	Adgrg6
0.00000000973791080410842	1.07845197619375	124	75	0.000232911350612665	Platr25
1.36082230763208e-26	1.07575771383246	415	246	3.25481479539442e-22	Mtif3
0.00000000000698844871372078	1.07499636480936	0.17	135	0.000000167149716334774	Gm49249
0.00000000135469964171267	1.07432707265575	162	92	0.0000324017060304837	Ggt7
0.00000123638443083993	1.07427995029565	115	68	0.0295718428168294	Cdc42bpa
3.80451758907796e-16	1.06601723795639	204	143	0.00000000000909964516955666	Gm16575
6.59580859154154e-17	1.06492033611166	107	62	0.00000000000157758549892491	D6Wsu163e
0.000000333993555259551	1.06289301092383	136	77	0.00798845785469794	Platr7
0.000000000629821299698864	1.06252549016607	73	29	0.0000150640658461974	Gm43061
1.73514857514985e-19	1.06239504340579	25	9	4.1501283620434e-15	Gm35188
0.000000000721575592915248	1.06167778627605	142	101	0.0000172586450313469	Gm43445
0.000000039221752997088	1.06102299800433	71	33	0.000938105888184351	Cideb
0.000000233581981696028	1.05747545923652	167	118	0.00558681383820559	Zfp362
0.000000165521771554293	1.05643093272998	58	0.03	0.00395894973203557	Pdzd4
0.0000000000000138127651061769	1.05605376283186	158	0.1	0.000000000330373715809539	Bace1
0.000000534277566916139	1.05528163183711	213	143	0.0127788508455002	Gm15419
0.000000131965404142655	1.0535870091922	183	114	0.00315634853628403	Mpo
0.000000609906230026515	1.05247679316733	192	132	0.0145877372097742	Ctrc
4.65970877325614e-18	1.04992401897137	273	161	0.00000000000011145091443874	Rhobtb3
1.6235123378091e-18	1.04961857446878	127	65	0.000000000000038831168095718	Slc25a42
3.10793099876607e-18	1.04876113976134	0.27	171	0.0000000000000743354936284868	Tyms
9.3082260940997e-35	1.04821670135566	366	189	2.22634151718677e-30	9230109A22Rik
0.00000000111612510041733	1.04598400196961	71	33	0.0000266954801517818	Dpf1
1.10345290623578e-15	1.04570945523186	46	21	0.0000000000263923866113473	Mfhas1
0.0000000166339152812553	1.04455680907105	134	65	0.000397849985697063	Gm45151
4.26022432953317e-15	1.04351315018886	327	218	0.000000000101896045513774	Gm17590
1.28619880229123e-21	1.04334715080185	378	242	3.07633029532017e-17	Sgsm2
1.06445014377104e-27	1.04241192106785	288	134	2.54595185387158e-23	1700126G02Rik
0.00000000165250104979953	1.04149606886978	0.08	31	0.0000395245201091051	Gm35696
1.70435726020915e-15	1.04136369107766	114	0.07	0.0000000000407648169496825	Spag5
4.55866556159012e-27	1.04014119537478	365	231	1.09034162902112e-22	Angptl4
0.00000000905524704775936	1.03727338332405	165	93	0.000216583398888308	Gm36172
3.72672980746238e-20	1.03690263539816	428	275	8.91359235348851e-16	Gm17088
5.54405324406146e-15	1.03628575673268	185	112	0.000000000132602665491462	Gm48545
8.27355585390914e-22	1.03621359722823	0.2	139	1.97886908913799e-17	4632404H12Rik
0.00000000120640549235811	1.03355615537194	27	17	0.0000288548065662212	Loxl2
5.14647323088616e-22	1.03169305684553	299	154	1.23093346736335e-17	Tbc1d25
0.0000000206226495183454	1.03124691755307	155	98	0.000493252531179785	Gm28707
6.44059648192201e-20	1.03061175765085	302	198	1.54046186654611e-15	Gm50163
5.52341866552875e-31	1.03010565354338	448	272	1.32109127642117e-26	Il1r1
0.000000000000749107828368695	1.02875137778821	0.3	196	0.0000000179171610389224	Kif1a
0.000000000717829615019033	1.02872521383562	118	49	0.0000171690487320252	Chtf8
2.45170705537823e-15	1.02805152817931	211	117	0.0000000000586399293505365	Gm20531
2.31439825252101e-21	1.02341732000088	298	185	5.53557774037975e-17	Cav1
2.69465410121733e-16	1.02290275390029	294	208	0.00000000000644507367929161	Alg3
0.00000206559858194048	1.0207864304017	107	82	0.0494049868828525	Gm45442
4.28196768052694e-22	1.02015517655242	315	182	1.02416102982843e-17	Smagp
2.60527089335734e-17	1.01722112092762	139	64	0.000000000000623128692273207	Uckl1os
1.87559025356489e-28	1.01718705894431	0.42	253	4.48603676847651e-24	Ppie
3.65892931611093e-35	1.01448176185026	408	236	8.75142713827413e-31	Pdcd2
5.59324978728698e-16	1.01397968020996	159	66	0.000000000013377934841233	Patj
1.3710607770555e-24	1.01387407089531	235	136	3.27930316656134e-20	Chd1l
0.00000000112298724277886	1.01365053912955	0.16	95	0.0000268596088727847	Zfp605
0.0000000000303175895698458	1.01288661625809	305	203	0.000000725136107331572	Gm41764
3.02275908908468e-18	1.01268845223768	366	239	0.0000000000000722983518927274	Gm45924
0.0000000000185527142489155	1.01254373818333	248	167	0.00000044374381940556	Gm15545
0.00000021914236442681	1.01251496324501	85	48	0.00524144707236044	Gm17767
0.00000000711885938839588	1.01094939657158	102	49	0.000170268878851653	Ccdc159
4.88346344756393e-19	1.01088948250352	214	149	0.0000000000000116802678738834	Zxdb
0.0000000000132874853742269	1.01071903585481	111	89	0.000000317810075180759	Shfl
0.00000000712109500020215	1.00944777314015	134	118	0.000170322350214835	Wdr11
0.00000000092808156107767	1.00887506761838	52	41	0.0000221978547778557	Mcm8
0.0000000101909723680262	1.00651388144495	49	22	0.000243747677098451	Fastkd1
9.56461681609039e-16	1.00482942769686	132	89	0.000000000022876650500725	Gm49463
0.0000000301401668890866	1.00343082024817	71	0.07	0.000720892511653174	Sgca
0.00000000000466992198544348	1.0031859907562	189	104	0.000000111695194047837	Poglut2
0.00000000044965712273731	1.00231107556558	0.15	0.08	0.000010754899061631	4930455H04Rik
5.83729357319495e-28	1.00185042646548	91	33	1.39616387683677e-23	Gm37468
0.0000000000873708186726467	0.997681841297102	89	52	0.00000208973524101236	Rcn3
0.00000000324479110817557	0.997322519898022	128	66	0.0000776089137253433	Gm15884
1.28126231126179e-28	0.995688875492898	383	258	3.06452319607595e-24	Mrps5
1.58734491880387e-17	0.994783251110225	256	162	0.00000000000037966115767951	Gm13470
5.36095361167326e-22	0.994524872549591	182	78	1.28223288484001e-17	Ank3
1.80729743467112e-23	0.993470719318245	207	151	4.3226940042464e-19	Slc35e4
0.000000189519978407521	0.991500844103768	202	149	0.00453293884355108	Kcng3
0.00000000277466067288557	0.990412477062942	105	49	0.000066364333974077	Klrd1
4.0370723410929e-20	0.989306734836096	183	151	9.65586962542599e-16	Kif18a
1.83577690770552e-30	0.986973324325917	467	306	4.39081120785005e-26	Selenoh
3.82228594164057e-17	0.986027932188157	117	84	0.000000000000914214351521591	Gm27019
2.31056118378137e-15	0.985762561842293	176	76	0.0000000000552640023936828	Kyat1
0.000000239953848887835	0.985198892483171	85	52	0.00573921615769925	Epha7
5.88339638515357e-27	0.984960261604221	359	231	1.40719074740103e-22	Gm50431
0.00000000261539695341618	0.984656035580879	88	53	0.0000625550643318081	Zfp101
6.77559922337146e-22	0.983998631485896	294	153	1.62058782224599e-17	Rbm44
2.15686502095461e-17	0.983040238195275	269	161	0.000000000000515878975711923	Orc1
0.00000000000261229188509637	0.982129783576686	237	159	0.0000000624807973077349	Zfp568
5.29776641243633e-29	0.98148107540483	328	194	1.26711977052652e-24	Myl3
8.91828486880508e-25	0.981145319001466	328	203	2.1330753749208e-20	Gm20508
0.00000000000039353063206551	0.978096839377874	196	114	0.00000000941246565774287	Gm49668
5.83826437338214e-23	0.976305431568652	279	197	1.39639607282554e-18	Mterf1a
0.000000000000580106087392356	0.97614665957353	0.19	0.11	0.0000000138749773982504	Rab26os
0.000000000000142072986230909	0.974544714889176	222	137	0.00000000339810168467088	Mettl1
1.13061866538417e-22	0.974184438626319	361	241	2.70421372386586e-18	C230038L03Rik
0.00000135712360701813	0.973753176934053	93	48	0.0324596824326597	C1ra
0.0000000000000491709066195534	0.971684291010519	205	118	0.00000000117606974452648	Fbf1
3.24137863608598e-18	0.970704022242151	189	106	0.0000000000000775272942179046	Hmga2
8.58150458306714e-23	0.969954579502546	309	169	2.052524266178e-18	Mical3
7.66243362714166e-22	0.969176753493648	187	0.14	1.83270087493974e-17	Slc30a1
7.80037250243924e-23	0.966077809466839	0.34	196	1.86569309513342e-18	E2f5
3.34083054648989e-38	0.96590745692597	357	194	7.99059850109451e-34	Pld3
0.000000000249223321659003	0.965583523263756	158	0.09	0.00000596092340744002	Gm29666
0.000000375024931663764	0.964557659551621	181	126	0.0089698463155339	Gm7967
0.00000000012963816501655	0.962623591827824	202	139	0.00000310068563086584	Nr5a2
1.90033967239223e-36	0.962198307660429	416	244	4.54523242842775e-32	Clmp
3.89286610613335e-21	0.961015032223147	203	97	9.31095715264974e-17	Stxbp1
0.00000000196024967343169	0.96000541180913	137	76	0.0000468852516891391	Pagr1a
0.0000000000253635835050469	0.959647632931455	167	114	0.000000606646190273712	Has1
9.39604036303501e-23	0.957442959842728	148	86	2.24734493403071e-18	Pkd2
0.00000000332218542358671	0.956274580487103	85	82	0.000079460030961347	Gm5129
1.92707485292694e-15	0.955929054408974	98	39	0.0000000000460917763323065	Gm50103
0.00000000000936149661315096	0.955532342451825	0.13	76	0.000000223908275993345	Kifc1
0.000000705342796207938	0.955229385067066	128	86	0.0168703889997015	Spats2
0.00000000000215308149171994	0.953597384345762	0.25	173	0.0000000514974031189575	Gm11963
0.0000000000000145256689289314	0.952507224843598	171	82	0.000000000347424949442181	Nkg7
0.000000000506086963079525	0.952492958207655	94	39	0.0000121045879829361	Celf4
1.97356197207666e-39	0.952270973900737	324	172	4.72036552481297e-35	Ppa1
4.11699821378901e-15	0.947715431197292	151	72	0.0000000000984703632774056	Mrpl47
0.000000000579475527717311	0.947617332551124	183	153	0.0000138598956719426	Gm5914
[truncated: 836 more rows]

## Sheet: DEGs Reparatory Macro
p_val	avg_log2FC	pct.1	pct.2	p_val_adj	gene
[truncated: 934 more rows]

## Sheet: DEGs Resident Macro
p_val	avg_log2FC	pct.1	pct.2	p_val_adj	gene
[truncated: 61 more rows]

[truncated: 1 more sheets: DEGs Monocyte]
