# Supplementary material for: Modulation of bone marrow haematopoietic stem cell activity as a therapeutic strategy after myocardial infarction: a preclinical study
Source: Nat Cell Biol. 2025 Apr 2;27(4):591–604. doi: 10.1038/s41556-025-01639-4 (PMC11991920; doi:10.1038/s41556-025-01639-4)
Supplement: Supplementary file 6 — Cluster markers and DEGs from scRNA-seq on 4-oxo-RA treated BM HSPCs upon MI, related to Fig. 4. [file 41556_2025_1639_MOESM6_ESM.xlsx]

## Sheet: Information
Cluster markers and DEGs from scRNA-seq on 4-oxo-RA treated BM HSPCs upon MI, related to figure 4.

## Sheet: Markers logfc0.5 padj0.05
p_val	avg_log2FC	pct.1	pct.2	p_val_adj	cluster	gene
0	1.04361734901642	339	218	0	MPP	Hist1h2bc
2.0352394120459e-232	0.924423009327423	539	486	7.74286481918742e-228	MPP	Wfdc17
9.28032159105057e-291	0.7178530570901	614	0.54	3.53060554609928e-286	MPP	Rgs1
0	0.607749875628312	956	927	0	MPP	2410006H16Rik
3.32782984915654e-58	0.591609611543447	0.34	305	1.26603958781312e-53	MPP	Dntt
1.88128595337562e-220	0.558851627859486	484	424	7.15716428102221e-216	MPP	Btg2
0	0.529017551133382	852	833	0	MPP	Zfos1
0	0.52284953096897	0.89	882	0	MPP	Pim1
0	0.520263988972437	621	554	0	MPP	Zfp36
4.19046812486672e-206	0.519913316650044	664	641	1.5942216934243e-201	MPP	Fos
0	0.511239501594205	915	908	0	MPP	Sox4
9.88299538100839e-275	0.50512017008542	559	509	3.75988676275083e-270	MPP	Ier3
0	3.05722513400388	705	237	0	MPP-cyc	Hist1h1b
0	2.29178738132607	822	231	0	MPP-cyc	Top2a
0	2.09760590188193	0.67	0.21	0	MPP-cyc	Mki67
0	1.79863373332458	479	38	0	MPP-cyc	Hist1h3c
0	1.76128205024173	685	276	0	MPP-cyc	Hist1h1a
0	1.69483857265397	636	76	0	MPP-cyc	2810417H13Rik
0	1.65355823158736	406	54	0	MPP-cyc	Ube2c
0	1.63051591512198	387	111	0	MPP-cyc	Ctsg
0	1.62323602132376	0.99	826	0	MPP-cyc	Hmgb2
0	1.48884631993763	941	461	0	MPP-cyc	Tuba1b
0	1.46275372503062	537	229	0	MPP-cyc	Mpo
0	1.41069081896252	697	449	0	MPP-cyc	Hist1h2ae
0	1.40933793710218	549	68	0	MPP-cyc	Prc1
0	1.39882190569202	749	302	0	MPP-cyc	H2afx
0	1.37677496791128	557	74	0	MPP-cyc	Birc5
0	1.37649025387399	109	18	0	MPP-cyc	Elane
0	1.35688272052839	977	766	0	MPP-cyc	Tubb5
0	1.34405345535647	698	406	0	MPP-cyc	Hist1h4d
0	1.32294120581041	584	205	0	MPP-cyc	Hist2h2ac
0	1.29012426659507	466	0.03	0	MPP-cyc	Nusap1
0	1.28076024354149	486	136	0	MPP-cyc	Cenpf
0	1.27867906342396	605	109	0	MPP-cyc	Cdca8
0	1.26089808413329	535	63	0	MPP-cyc	Kif11
0	1.23854824535827	858	475	0	MPP-cyc	Tubb4b
0	1.22015918607136	803	381	0	MPP-cyc	Cks2
0	1.14963429005091	999	0.96	0	MPP-cyc	Stmn1
0	1.1461572322499	999	964	0	MPP-cyc	H2afz
0	1.13936046578529	427	42	0	MPP-cyc	Hist1h2ab
0	1.12181336928579	802	262	0	MPP-cyc	Smc2
0	1.11021628306553	957	563	0	MPP-cyc	Dut
0	1.10072292115223	416	39	0	MPP-cyc	Hmmr
0	1.09788197979257	651	91	0	MPP-cyc	Spc24
0	1.09536333086222	933	464	0	MPP-cyc	Lmnb1
0	1.08487099847925	566	74	0	MPP-cyc	Casc5
0	1.08412623683272	521	75	0	MPP-cyc	Tpx2
0	1.03969320357613	829	317	0	MPP-cyc	Cks1b
0	1.03617630140577	618	82	0	MPP-cyc	Cdk1
0	1.00521043580521	847	0.46	0	MPP-cyc	Smc4
0	0.982868184972698	861	785	0	MPP-cyc	Hist1h1e
0	0.972335899825051	825	315	0	MPP-cyc	Atad2
0	0.947271508304555	798	256	0	MPP-cyc	Rrm1
0	0.94418192221886	772	233	0	MPP-cyc	Lig1
0	0.941671617888108	675	159	0	MPP-cyc	Tyms
0	0.914532690413926	772	221	0	MPP-cyc	Gmnn
0	0.893706337488316	922	483	0	MPP-cyc	Dnmt1
0	0.892063150571205	953	684	0	MPP-cyc	Nucks1
0	0.861211302821677	997	907	0	MPP-cyc	Ran
0	0.85806444608906	0.55	107	0	MPP-cyc	Incenp
0	0.841992818554689	0.94	583	0	MPP-cyc	Tmpo
0	0.839921981663561	574	127	0	MPP-cyc	Kif20b
0	0.831510078128182	865	391	0	MPP-cyc	Ezh2
0	0.829228091448428	602	0.1	0	MPP-cyc	Clspn
0	0.826838345704795	466	48	0	MPP-cyc	Mis18bp1
0	0.820507027866143	0.35	38	0	MPP-cyc	Aspm
0	0.813706945561175	972	753	0	MPP-cyc	Ranbp1
0	0.812015402522349	399	22	0	MPP-cyc	Hist1h2bm
0	0.801765733980593	0.46	36	0	MPP-cyc	Ccna2
0	0.782645522098866	877	0.41	0	MPP-cyc	Mcm3
0	0.780996822248717	881	0.61	0	MPP-cyc	Ube2s
0	0.779277349390741	964	0.7	0	MPP-cyc	Dek
0	0.773931653980421	819	342	0	MPP-cyc	Nasp
0	0.773110412777619	484	56	0	MPP-cyc	Kif15
0	0.768932530694642	691	203	0	MPP-cyc	Hells
0	0.766627669542142	506	84	0	MPP-cyc	Fbxo5
0	0.765424424571127	718	219	0	MPP-cyc	Pola1
0	0.76487119315031	869	407	0	MPP-cyc	Dnajc9
0	0.759047495055509	748	253	0	MPP-cyc	Hirip3
0	0.757067627590306	426	56	0	MPP-cyc	Hist1h2bj
0	0.746704363626648	775	274	0	MPP-cyc	Tipin
0	0.741711903975842	595	128	0	MPP-cyc	Uhrf1
0	0.740960012954165	582	273	0	MPP-cyc	Hist1h3e
0	0.739924160767496	458	52	0	MPP-cyc	Rrm2
0	0.73939013557835	892	454	0	MPP-cyc	Cbx5
0	0.721104807500946	714	211	0	MPP-cyc	Rfc4
0	0.710182473185436	0.45	222	0	MPP-cyc	Cenpa
0	0.705609424204955	423	22	0	MPP-cyc	Esco2
0	0.702601302245642	0.82	348	0	MPP-cyc	Mcm7
0	0.700883963480476	453	27	0	MPP-cyc	Aurkb
0	0.699742998300226	473	0.05	0	MPP-cyc	Tk1
0	0.697471399807823	448	66	0	MPP-cyc	Cdca3
0	0.695552515636152	459	34	0	MPP-cyc	Pbk
0	0.69541562032507	583	148	0	MPP-cyc	Ncapd2
0	0.686499460443199	0.71	218	0	MPP-cyc	Mcm5
0	0.680727649703011	599	0.33	0	MPP-cyc	Hist1h1d
0	0.680382092349286	999	0.96	0	MPP-cyc	Ybx1
0	0.676311370110097	898	0.55	0	MPP-cyc	Dctpp1
0	0.675533902535259	359	8	0	MPP-cyc	Hist1h2af
0	0.675414827036689	0.46	64	0	MPP-cyc	Bub1b
0	0.674651024135519	849	392	0	MPP-cyc	Usp1
0	0.665333460814484	404	32	0	MPP-cyc	Ckap2l
0	0.647276255333384	0.97	835	0	MPP-cyc	Mif
0	0.646501556137489	852	407	0	MPP-cyc	Topbp1
0	0.643359123938378	788	342	0	MPP-cyc	Mcm4
0	0.642012956750589	864	488	0	MPP-cyc	Mcm6
0	0.63321320194928	424	107	0	MPP-cyc	Hist2h2bb.1
0	0.632663088071529	477	159	0	MPP-cyc	Cenpe
0	0.631770038201506	779	366	0	MPP-cyc	AI506816
0	0.630146753877906	665	196	0	MPP-cyc	Prim1
0	0.62686818197937	981	776	0	MPP-cyc	Snrpd1
0	0.625466682214154	861	471	0	MPP-cyc	Alyref
0	0.624333976735199	374	48	0	MPP-cyc	Hist1h3i
0	0.623680165776972	893	526	0	MPP-cyc	Dtymk
0	0.621812036161155	604	154	0	MPP-cyc	Brca2
0	0.621292389409844	541	95	0	MPP-cyc	Cenpm
0	0.618314342324018	403	36	0	MPP-cyc	Kif4
0	0.617506056145524	733	357	0	MPP-cyc	Hjurp
0	0.616592786992618	1	1	0	MPP-cyc	Ptma
0	0.615078443892186	906	0.61	0	MPP-cyc	Anp32e
0	0.608574924766537	979	826	0	MPP-cyc	Slc25a5
0	0.604955652400924	778	338	0	MPP-cyc	Fam111a
0	0.601459519278251	988	843	0	MPP-cyc	Nap1l1
0	0.601306857740552	721	298	0	MPP-cyc	Ccdc34
0	0.598788945669056	381	72	0	MPP-cyc	Cdc20
0	0.597146717779503	0.85	471	0	MPP-cyc	Lsm2
0	0.596324726033027	532	117	0	MPP-cyc	Mns1
0	0.596240690064277	974	0.85	0	MPP-cyc	H2afv
0	0.595326247035559	997	0.95	0	MPP-cyc	Hsp90aa1
0	0.59506219139313	591	142	0	MPP-cyc	Fen1
0	0.594420236254603	906	564	0	MPP-cyc	Siva1
0	0.592273909884759	781	403	0	MPP-cyc	Fabp5
0	0.591186385744083	0.69	279	0	MPP-cyc	Pcna
0	0.587800875960981	771	425	0	MPP-cyc	Hn1
0	0.586608095561466	428	97	0	MPP-cyc	Hist1h2ap
0	0.584325420599955	773	378	0	MPP-cyc	Slbp
0	0.579647052679249	991	884	0	MPP-cyc	Hnrnpab
0	0.575715646265355	784	417	0	MPP-cyc	Cycs
0	0.575201820765103	541	103	0	MPP-cyc	Fignl1
0	0.574718059336022	996	929	0	MPP-cyc	Erh
0	0.574454449017737	427	62	0	MPP-cyc	Racgap1
0	0.571642808575199	749	336	0	MPP-cyc	Syce2
0	0.568807168853311	966	815	0	MPP-cyc	Hspd1
0	0.567569197984078	0.9	594	0	MPP-cyc	Hmgn2
0	0.566806713539757	399	28	0	MPP-cyc	Spc25
0	0.56554706011834	863	504	0	MPP-cyc	Rnaseh2c
0	0.562825697563524	0.66	226	0	MPP-cyc	Ncapd3
0	0.560324195489931	943	0.72	0	MPP-cyc	Nme1
0	0.558045772373222	373	25	0	MPP-cyc	Neil3
0	0.554489091340517	0.44	48	0	MPP-cyc	Rad51ap1
0	0.554280400674426	938	689	0	MPP-cyc	Ybx3
0	0.553185982510847	0.49	84	0	MPP-cyc	Cenph
0	0.552997677818673	405	56	0	MPP-cyc	Dlgap5
0	0.552942279093866	0.67	258	0	MPP-cyc	Dtl
0	0.552133399181379	404	38	0	MPP-cyc	Bub1
0	0.550910882732307	669	244	0	MPP-cyc	Orc6
0	0.549871607524186	901	594	0	MPP-cyc	2700094K13Rik
0	0.549015356849828	618	177	0	MPP-cyc	Rfc5
0	0.548579378971287	624	303	0	MPP-cyc	Ckap5
0	0.547158019361723	366	25	0	MPP-cyc	Sgol2a
0	0.546462957076138	468	0.13	0	MPP-cyc	Lockd
0	0.54385300424216	784	0.4	0	MPP-cyc	Tuba4a
0	0.541873109658168	571	158	0	MPP-cyc	Atad5
0	0.541218629026921	0.44	56	0	MPP-cyc	Rad51
0	0.537748379743679	999	987	0	MPP-cyc	Hmgb1
0	0.535624555507252	494	111	0	MPP-cyc	Dhfr
0	0.535438349877587	0.91	588	0	MPP-cyc	Mrpl18
0	0.534957810692803	537	181	0	MPP-cyc	Sdf2l1
0	0.533803679958017	855	491	0	MPP-cyc	Whsc1
0	0.532994703406211	998	961	0	MPP-cyc	Anp32b
0	0.532754238337198	914	631	0	MPP-cyc	Pa2g4
0	0.53038791969424	468	103	0	MPP-cyc	Arhgap11a
0	0.528463097787847	373	25	0	MPP-cyc	Nuf2
0	0.524853472159487	956	736	0	MPP-cyc	Nudc
0	0.52091281348263	723	316	0	MPP-cyc	Hat1
0	0.520386877013671	305	39	0	MPP-cyc	Ccnb1
0	0.519550492355325	985	835	0	MPP-cyc	Hnrnpd
0	0.518400259539339	877	577	0	MPP-cyc	Nhp2
0	0.5156688569612	365	37	0	MPP-cyc	Kif22
0	0.515312509944874	997	939	0	MPP-cyc	Set
0	0.51491778173119	412	0.05	0	MPP-cyc	Brca1
0	0.512786547650455	916	624	0	MPP-cyc	Ssrp1
0	0.511940537522455	0.52	115	0	MPP-cyc	Chaf1a
0	0.511544683787615	453	151	0	MPP-cyc	Hist1h4h
0	0.506627355511053	976	835	0	MPP-cyc	Atp5g1
0	0.506503557106291	767	358	0	MPP-cyc	Exosc8
0	0.50616203388557	426	0.06	0	MPP-cyc	Tacc3
0	0.505701926358453	465	83	0	MPP-cyc	Plk4
0	0.504511947210388	582	0.19	0	MPP-cyc	Rangap1
0	0.503770758711334	414	53	0	MPP-cyc	E2f8
0	0.501177247416684	981	841	0	MPP-cyc	Cox5a
0	1.31980444026403	655	0.28	0	HSC	Mllt3
0	1.27926746044677	981	0.88	0	HSC	Txnip
0	1.13107211747594	651	323	0	HSC	Ltb
0	1.06749423806347	0.93	713	0	HSC	Hlf
0	1.04542832032844	545	178	0	HSC	Pdzk1ip1
2.28227049675489e-288	1.0434209806657	757	607	8.6826698778543e-284	HSC	Myl10
0	1.02329219908514	622	414	0	HSC	Egr1
0	1.02201752189248	656	331	0	HSC	Gng11
0	0.998255467296332	577	233	0	HSC	Hacd4
0	0.917405155315288	447	0.11	0	HSC	Mmrn1
0	0.862374150331713	996	969	0	HSC	Ifitm1
0	0.856039766603248	586	332	0	HSC	Mecom
0	0.850849471906364	1	1	0	HSC	Malat1
0	0.837319894674293	939	913	0	HSC	Jund
0	0.824126831941459	703	501	0	HSC	Gimap6
0	0.786950366376572	419	151	0	HSC	Procr
0	0.771620620590625	734	565	0	HSC	Zbtb20
0	0.769926862446184	379	0.16	0	HSC	Mycn
0	0.766586502575852	0.23	63	0	HSC	Cd74
0	0.763256380733156	768	593	0	HSC	Gimap1
0	0.760999471667362	626	0.4	0	HSC	Rbp1
0	0.760949757570115	0.89	779	0	HSC	Angpt1
0.00000000275697067147927	0.752404203024094	193	171	0.000104886192225757	HSC	Hbb-bt
9.27061571557097e-124	0.751672631852125	641	0.56	3.52691304283182e-119	HSC	Fosb
0	0.743383355792551	944	855	0	HSC	Car2
1.78326722642552e-166	0.718043606251281	563	441	6.78426183621326e-162	HSC	Ppp1r15a
8.25764907158323e-260	0.709949031004315	555	369	3.14154001279312e-255	HSC	Krt18
2.30478889189423e-69	0.697609230897793	658	652	8.76833886032243e-65	HSC	Fos
0	0.691942607182499	412	177	0	HSC	Mpl
2.00117336906949e-193	0.683966794445459	641	508	7.61326396528797e-189	HSC	Ly6a
0	0.676484904733344	177	0.04	0	HSC	Meg3
1.05024115408376e-194	0.675855135544106	542	401	3.99553744659624e-190	HSC	Nceh1
0	0.670922294269221	357	147	0	HSC	Itsn1
8.83465487985154e-279	0.668474125860213	418	215	3.36105610249072e-274	HSC	Tbxas1
2.56280869381271e-265	0.667147066582197	0.71	587	9.74994939474107e-261	HSC	Pik3ip1
3.33474123198938e-194	0.663849860378307	533	386	1.26866895429804e-189	HSC	Lst1
0	0.662114976748343	313	92	0	HSC	Trim47
0	0.661577743535526	0.3	0.09	0	HSC	Cish
1.00438439444468e-242	0.653625948407319	458	262	3.82107999022534e-238	HSC	Nkx2-3
0	0.648403165912252	806	645	0	HSC	Cd63
3.02480264690823e-210	0.648049196686705	464	299	1.15075591898977e-205	HSC	Aplp2
0	0.645636085682358	803	441	0	HSC	Apoe
0	0.644537533649212	229	16	0	HSC	Sult1a1
2.84987017988018e-255	0.64403296389834	479	266	1.08420461123362e-250	HSC	Slc18a2
1.11369903237954e-241	0.629942948651091	369	182	4.23695659878473e-237	HSC	Gimap5
1.82934466357656e-127	0.626735060951996	868	879	6.95955883811066e-123	HSC	Jun
8.04369263172414e-185	0.621552630900545	517	0.36	3.06014242481313e-180	HSC	Gm19590
8.93495731722286e-164	0.618839743250016	681	621	3.39921516176426e-159	HSC	Cited2
7.94277835388108e-248	0.617415927688384	231	78	3.02175059695052e-243	HSC	Slfn2
5.61480271231547e-160	0.610270245072406	433	299	2.1360955438733e-155	HSC	Uba7
3.70895953452273e-216	0.60691085633072	644	499	1.41103656531383e-211	HSC	Myct1
0	0.60120870512059	994	986	0	HSC	Ifitm3
2.52278814259663e-190	0.598934423117205	492	333	9.59769520969464e-186	HSC	Plxnc1
1.56843102640089e-151	0.58957228284871	601	514	5.96693899683954e-147	HSC	Tsc22d3
4.62545464530091e-162	0.589239739835125	603	0.52	1.75970796525828e-157	HSC	Clec2d
0	0.575273493299691	252	48	0	HSC	Socs2
7.07702246582724e-176	0.574452595114425	652	568	2.69238242689931e-171	HSC	Glul
1.10233874675443e-156	0.572110343757223	497	374	4.19373752815256e-152	HSC	Smpdl3a
0	0.570156092596937	299	99	0	HSC	Gimap8
6.54553252231572e-83	0.561872766757415	652	635	2.49018239278979e-78	HSC	Junb
3.52177405703681e-166	0.557170491557393	426	0.27	1.33982372225908e-161	HSC	Dst
1.00790834246766e-221	0.554457825294588	788	723	3.83448649808397e-217	HSC	Meis1
1.21887873875005e-152	0.554057726755407	602	516	4.6371022737007e-148	HSC	Nfat5
0	0.548244051525993	0.96	939	0	HSC	2410006H16Rik
1.14659647543096e-149	0.547440116772511	334	187	4.36211163112955e-145	HSC	Tnip3
6.65572517221041e-165	0.546028023435037	506	351	2.53210408451573e-160	HSC	Gata2
1.12234019701494e-148	0.545669388540536	679	634	4.26983104552363e-144	HSC	Ccnd2
2.76672466197847e-148	0.544531786689929	343	206	1.05257273040309e-143	HSC	Klf9
4.67129048314448e-115	0.544162501223959	513	423	1.77714575140749e-110	HSC	Shisa5
1.64185331945063e-171	0.539225011435433	307	159	6.24626676851799e-167	HSC	Selm
2.64590974399324e-149	0.5381562818626	622	0.55	1.00660990300479e-144	HSC	Smarca2
0	0.536316597983122	221	47	0	HSC	Gda
3.94597484251297e-232	0.535896547488405	874	849	1.50120666908563e-227	HSC	Nedd4
8.21472605743633e-133	0.534572636618777	517	416	3.12521038129108e-128	HSC	Mettl7a1
1.7997430893395e-224	0.533259664824733	293	125	6.8469426090832e-220	HSC	Bex4
4.78421982985116e-140	0.532147750040883	0.45	325	1.82010859206857e-135	HSC	Sgms1
1.9187050910691e-107	0.527904399660385	622	611	7.29952164846329e-103	HSC	Pik3r1
2.03350590597552e-99	0.52751111603279	526	447	7.73626986869327e-95	HSC	Serpina3g
4.52561036670075e-144	0.526222159057853	494	373	1.72172320790763e-139	HSC	Ldhb
2.9298617463276e-226	0.517577817943562	289	121	1.11463660277287e-221	HSC	Gucy1a3
0	0.517121205637143	987	984	0	HSC	Ftl1
6.73886107097643e-68	0.512419823741272	0.41	326	2.56373230584227e-63	HSC	Klf6
6.65035868958501e-70	0.506918986467984	433	363	2.53006245986572e-65	HSC	Dusp1
1.47771549214347e-193	0.506885449294874	842	833	5.62182081831063e-189	HSC	Kmt2a
1.58324083637199e-128	0.504295933716305	309	181	6.02328143789362e-124	HSC	Bex1
1.31504925589269e-163	0.502268178471056	721	698	5.00297338911815e-159	HSC	Eif4a2

## Sheet: DEGs 4oxoRA vs Vehicle MI HSCs
p_val	avg_log2FC	pct.1	pct.2	p_val_adj	gene
6.55323608801882e-66	0.412615579996754	0.87	716	2.49311313732588e-61	Myl10
3.34827501818746e-21	0.216907531901586	192	57	1.27381774791924e-16	Creb5
0.0000000000010760874691486	0.201248608850464	624	505	0.0000000409386716762895	Ppp1r15a
0.0000000052988076073313	0.176870836493084	493	391	0.000201587836613312	Dusp2
0.0000000000549336789570881	0.17432893168781	0.33	219	0.00000208989688224346	Ern1
0.0000000000518842870976313	0.168307968820652	544	0.44	0.00000197388581834228	Slc18a2
0.000000000352478763376091	0.16032347576978	594	477	0.00001340970207388	Pdzk1ip1
3.40737667841623e-15	0.156447164732202	821	758	0.000000000129630238353667	Hspa5
0.000000000717257707939824	0.15558662963962	185	97	0.0000272873522408627	Jdp2
7.24915967050976e-17	0.152864209396993	877	831	0.00000000000275787030504873	Pim1
0.00000000242245016611034	0.14631703276882	549	447	0.0000921596941195016	Smpdl3a
0.000000118606424993387	0.14360882057213	659	602	0.00451226283244843	Junb
0.000000000236815540499763	0.134630040794792	149	65	0.00000900941042277298	Slc16a12
0.000000386174189817965	0.13381203930975	392	299	0.0146916108774347	Itsn1
0.000000252763531790356	0.132664924584941	479	388	0.00961613580343231	Mmrn1
0.0000000000301160181911034	0.131300021416558	753	689	0.00000114573379606234	Tnfaip8
4.22135933724431e-27	0.131297207455184	985	971	1.60597394626122e-22	Txnip
0.000000851820770793947	0.127770878016974	246	168	0.0324066694040849	Abcg3
0.0000000000246350299094429	0.127712096972257	107	32	0.000000937215077874846	Thbs1
0.00000000456432706642536	0.126897846920695	614	534	0.000173645258915086	1700020I14Rik
0.000000718100114441427	0.125165484061071	511	429	0.0273194007538096	Aff4
0.00000000913408123253938	0.12447349160044	709	635	0.000347496986410728	Cbfa2t3
0.00000000226711767005874	0.12058068709652	767	714	0.0000862502246397146	Cux1
0.000000011379922111031	0.112534882936061	746	694	0.000432937756792063	Zbtb20
0.00000111656855757065	0.0991572662455649	702	651	0.042478734204218	Bptf
0.00000146591862436013	0.0977332724624052	128	67	0.0557694081451566	Zrsr1
0.000000000791003042563834	0.0944648068457259	875	0.85	0.0000300929197512985	Luc7l2
0.00000000000126193871282804	0.0895524375263939	941	945	0.0000000480091963908299	Jund
0.0000000462976290790399	0.0834748871898061	0.88	861	0.00176134700068299	Rsrp1
0.000000668205694412601	0.0684851387999643	928	925	0.025421217438233	Hlf
0.00000218713170736793	0.0643443842304254	872	869	0.0832072386751056	Nedd4
0.00000000261538719142234	0.057598052627869	987	987	0.0000994997903104716	Ftl1
0.00000128036876207648	0.056693911492407	965	958	0.0487103491844374	Pfdn5
0.000000045482116417865	0.0488126388642911	996	0.99	0.00173032163700126	Itm2b
1.27708200477677e-32	0.0418624236782663	1	1	4.85853077897276e-28	mt-Co1
0.000000243828499879654	0.0351533646459925	993	999	0.00927621144942156	Eif1
0.00000000000509728073283924	0.0308492114658132	1	1	0.000000193920948200136	Rpl10
0.00000000522143520045617	0.023428652481817	1	1	0.000198644280766155	Malat1
0.0000000944782029268197	0.0234277026454257	1	1	0.00359432875214793	mt-Atp6
0.0000000000677362536266062	0.0207066837994518	1	1	0.00000257695803297061	mt-Co3
0.000000556156066187743	-0.0132201883831624	1	1	0.0211584013820465	Rps16
0.00000000000304492176688762	-0.0154629853627992	1	1	0.000000115841003699473	Rps24
0.000000907241310212382	-0.0160479000203551	1	1	0.0345150884057199	Rps13
0.000000522790485549815	-0.0167295930409228	1	1	0.0198890412322572	Rpl26
0.000000378021846253956	-0.0170021582255089	1	1	0.0143814631188855	Fau
0.000000000280497191173198	-0.0210824533477796	1	1	0.0000106712351409931	Rps11
0.00000000000002530964221883	-0.0221585197557084	1	1	0.000000000962880028573167	Rpl27a
2.17436332606583e-22	-0.0226980502057015	1	1	8.27214783768483e-18	Rpl32
1.50428289601079e-16	-0.0227833199114884	1	1	0.00000000000572289384958344	Rps27a
0.00000000904717108879001	-0.024935545339543	1	1	0.000344190576901927	Rps2
5.8946219413613e-18	-0.0260522498407076	1	1	0.000000000000224254997137149	Rpl30
3.59599459172094e-33	-0.0269578017770926	1	1	1.36806018247431e-28	Rpl23
4.24821417020685e-16	-0.0281872413072461	1	1	0.0000000000161619059891349	Rps23
0.00000000154984559836941	-0.0284522422384339	1	1	0.0000589623259443657	Rpl14
0.000000418467325085552	-0.0291611731367003	1	1	0.0159201709155548	Ppia
5.81742771482136e-19	-0.0293737594314454	1	1	0.0000000000000221318219982664	Rplp1
4.779552798668e-26	-0.0302341713740759	1	1	1.81833306672525e-21	Rps18
1.07207541922516e-25	-0.0306439678066135	1	1	4.07860372490018e-21	Rps20
0.000000000341597808860961	-0.0309661247406003	1	1	0.0000129957470403064	Rpl6
0.0000000000523422337616783	-0.0315183487306481	1	998	0.00000199130794122929	Hsp90ab1
2.22693897409581e-21	-0.0340244215552463	1	1	8.47216663305009e-17	Rpl28
7.14162736751225e-29	-0.0343204965764548	1	1	2.71696071569636e-24	Rps8
4.76162417090191e-26	-0.03474372399578	1	1	1.81151229957792e-21	Rps19
6.68419252145647e-38	-0.0395261927490047	1	1	2.5429342028629e-33	Rps12
2.23838527699244e-18	-0.039763709120177	999	999	0.0000000000000851571294779004	Rps26
6.49671077434951e-39	-0.0402319440727745	1	1	2.47160864699353e-34	Rps15a
6.55230726691581e-15	-0.0406711074540036	999	1	0.000000000249275977662545	Rps15
4.91730320617228e-39	-0.0436013721208153	1	1	1.87073883175618e-34	Rpl35a
2.33073579758461e-21	-0.0486129476277002	1	1	8.8670512683309e-17	Rpl22
3.77823102293229e-30	-0.0489607739110509	1	1	1.43739021036436e-25	Rplp2
8.01850380131173e-21	-0.0498581406131309	1	1	3.05055958617103e-16	Ptma
1.82238150448886e-48	-0.0510335081483264	1	1	6.9330681956774e-44	Rpl34
0.000000000612111756994646	-0.0609585016901675	989	999	0.0000232871796831043	Ifitm3
1.37654841875266e-29	-0.0614651063720779	999	1	5.23694080430261e-25	Rps25
1.86784106757648e-50	-0.0615054255011422	1	1	7.10601455748797e-46	Rpl36
5.04284914459598e-26	-0.0635971132863928	999	1	1.9185015285701e-21	Rps17
2.01120728771143e-61	-0.0648289032822373	1	1	7.65143700536937e-57	Rpl37
5.2568324953907e-56	-0.0673103507461343	1	1	1.99990935454644e-51	Rps21
2.12683057839932e-61	-0.0675774804258715	1	1	8.09131425246238e-57	Rpl37a
1.79355092954226e-35	-0.0706306766417872	999	999	6.82338515635057e-31	Rpl36a
1.33218908811388e-73	-0.0714907776883211	1	1	5.06818016682046e-69	Rpl39
0.00000165585143963525	-0.0720644975877052	908	943	0.0629952121694835	Rpl27
1.53804121661164e-19	-0.0727963332971	992	998	5.85132400447733e-15	Rps27
6.34905974468196e-62	-0.0748500284274569	1	1	2.41543628926681e-57	Rps29
8.32051124602474e-18	-0.0798654286451792	989	1	0.000000000000316545529843765	Rpl31
0.00000123131231657589	-0.0803537496927858	67	127	0.0468440457718131	Mcm2
5.38615801487525e-40	-0.0811606799502154	997	1	2.04910995517914e-35	Rpl38
0.00000000427891294792969	-0.0821606442018348	911	943	0.000162786964191037	Ybx1
1.9234768151773e-17	-0.0838842228792533	987	998	0.00000000000073176751956605	Rpl22l1
0.00000000149801988877753	-0.0839789999874851	0.93	966	0.0000569906686486525	Cox8a
0.000000431737126012878	-0.0859378549865872	55	113	0.0164250072220339	Hells
5.66708832075897e-65	-0.0912653998035924	1	1	2.15598708074954e-60	Rpl41
0.00000000208260333950528	-0.0925670441026054	887	932	0.000079230561448139	Morf4l1
4.63161669619181e-45	-0.0949096534161453	993	1	1.76205225589921e-40	Rps28
0.0000000572916170493791	-0.0975443466638592	827	885	0.00217960227902658	Snrpe
0.000000557944810829789	-0.0976938141687062	94	162	0.0212264523832085	Lsm7
0.000000466335069819654	-0.0979306881418667	85	153	0.0177412513962189	Lig1
0.00000000845526353071577	-0.0982267791906359	0.88	938	0.000321672045762551	Hsp90aa1
0.000000347330863969873	-0.0986163466885626	0.82	887	0.0132138553888698	Hspe1
0.000000000348671612009796	-0.103162052024305	864	917	0.0000132648628073007	Cox7c
0.000000000229503632320785	-0.10782968005652	867	923	0.00000873123618801196	Atp5e
0.00000000000834657730431227	-0.113975555521219	895	946	0.000000317537186965256	H2afy
0.000000000046274528720204	-0.116480206142553	841	911	0.00000176046817063144	Txn1
0.000000035863921947993	-0.117367293061977	0.73	801	0.00136440704658945	Nop10
5.71446022947191e-15	-0.118415496489531	881	939	0.000000000217400924970029	Ndufa4
0.00000250747053817232	-0.119068254703288	596	689	0.0953942091542279	Snrpd1
0.000000267430056757359	-0.122780641624028	133	216	0.010174109079277	Isg15
0.000000000000810041927650662	-0.127629940396074	847	917	0.0000000308172350955418	Atpif1
0.000000307005929578601	-0.128080262823027	663	756	0.0116797335848883	Tmsb10
0.000000374835514988191	-0.130023327737181	0.25	349	0.0142602423322107	Mcm6
4.76126370892794e-36	-0.131333443936398	962	995	1.81137516542455e-31	Rpl35
0.000000427344908482048	-0.134117790239486	394	505	0.016257909698291	Romo1
0.00000000000039821853185506	-0.137109882906935	785	866	0.0000000151498258258939	Cox6c
0.0000000167778339337244	-0.137631135393531	699	794	0.00063829591417461	Mif
0.0000000134581041964136	-0.13860319561301	251	368	0.00051200011604836	1810043H04Rik
0.00000000434387781601432	-0.139024236889771	663	0.78	0.000165258487632449	Tomm7
0.000000518999679478427	-0.140317344419517	442	547	0.0197448238060773	Crip1
0.0000000000660798696592956	-0.140794346959791	719	818	0.00000251394256131824	Cox5b
0.0000000288892015556543	-0.141517396970172	364	497	0.00109906078398331	Usmg5
0.000000292160275660158	-0.142897352317394	491	597	0.011114945527215	Samsn1
0.00000000000620680901371172	-0.144326058272005	0.74	837	0.000000236131842117649	Snrpf
0.0000000400612248539295	-0.148340962185074	462	594	0.0015240892383429	Gm10076
0.00000000000324148930479894	-0.148412275169399	722	832	0.000000123319219111771	Uqcrb
0.0000000000000315606372861067	-0.149275581002814	784	875	0.00000000120069288491265	Cmtm7
0.00000000152735665385248	-0.157248931119128	501	624	0.0000581067565391639	Bst2
0.00000000000288190167797036	-0.172268796233323	622	749	0.000000109639067436704	Hmgb2
0.000000067844444207144	-0.17707134254408	222	318	0.00258107403541659	Cd74
0.000000000504763457832385	-0.181574912924444	324	439	0.0000192032209897753	Cdk6
0.00000000000187714862710685	-0.182596386410569	277	417	0.0000000714142423696529	Atp5k
0.0000000000000496957992591865	-0.204001158570123	285	444	0.00000000189062698701649	Serpinb1a
1.64818498428973e-15	-0.263253363627847	392	0.55	0.0000000000627035495423184	Plac8
