# Supplementary material for: Modulation of bone marrow haematopoietic stem cell activity as a therapeutic strategy after myocardial infarction: a preclinical study
Source: Nat Cell Biol. 2025 Apr 2;27(4):591–604. doi: 10.1038/s41556-025-01639-4 (PMC11991920; doi:10.1038/s41556-025-01639-4)
Supplement: Supplementary file 7 — Cluster markers and DEGs from scRNA-seq on 4-oxo-RA treated spleen HSPCs upon MI, related to Fig. 4. [file 41556_2025_1639_MOESM7_ESM.xlsx]

## Sheet: Information
Cluster markers and DEGs from scRNA-seq on 4-oxo-RA treated spleen HSPCs upon MI, related to figure 4.

## Sheet: Markers logfc0.5 padj0.05
p_val	avg_log2FC	pct.1	pct.2	p_val_adj	cluster	gene
1.03514484804255e-193	3.56533349458643	544	144	3.93810505989306e-189	MPP	Car1
0	2.48979235395412	747	186	0	MPP	Hist1h1b
1.33753681179363e-243	2.36297510745926	649	197	5.08852504678767e-239	MPP	Mt1
0	2.09734469745751	995	934	0	MPP	Hmgb2
1.34429378580304e-137	1.88720948999373	0.71	442	5.11423127870909e-133	MPP	Blvrb
0	1.69056557800432	693	47	0	MPP	2810417H13Rik
0	1.62699774876953	698	92	0	MPP	Mki67
0	1.62534387876959	807	247	0	MPP	Top2a
0	1.6210818551321	976	787	0	MPP	Dut
0	1.59275940585437	1	999	0	MPP	H2afz
0	1.57269648271939	937	572	0	MPP	Cks2
3.68505984996686e-170	1.50874945546524	421	48	1.40194416932139e-165	MPP	Mt2
5.61642578554514e-211	1.48679734567172	471	35	2.13671302585279e-206	MPP	Gm15915
0	1.48532845635077	641	29	0	MPP	Birc5
0	1.44316696825743	966	808	0	MPP	Tuba1b
7.23303595792029e-106	1.43569161550854	609	307	2.75173619983119e-101	MPP	Fam132a
5.55147797787652e-129	1.43513709817139	771	494	2.11200428190334e-124	MPP	Hist1h2ae
1.09452985962157e-257	1.34065475419693	536	33	4.16402939794429e-253	MPP	Ube2c
1.01139787763005e-288	1.31549766046936	956	804	3.84776208565577e-284	MPP	Tubb4b
1.40946652340511e-200	1.19766337977257	626	229	5.36217444164238e-196	MPP	Cenpa
0	1.1906800303738	994	958	0	MPP	Tubb5
0	1.16967550478718	884	324	0	MPP	Gmnn
0	1.16823893837315	752	74	0	MPP	Spc24
0	1.16402337898196	692	51	0	MPP	Cdca8
0	1.15418515363795	0.73	134	0	MPP	Mns1
0	1.15104528769602	653	45	0	MPP	Rrm2
0	1.12044084422471	0.93	481	0	MPP	Nasp
0	1.10946025158992	915	473	0	MPP	Cks1b
1.50859947664907e-30	1.09149414885544	115	19	5.73931584896373e-26	MPP	Ly6d
0	1.07708991178257	997	996	0	MPP	Ran
3.66323607717628e-188	1.05129363232681	936	721	1.39364153320094e-183	MPP	Glrx5
7.49495676584246e-295	1.05097509923403	0.99	954	2.8513813519971e-290	MPP	Hspd1
4.09396410853366e-305	1.04890492709793	982	0.85	1.55750770545054e-300	MPP	Tmem14c
0	1.03149086067664	997	984	0	MPP	Atp5g1
0	1.01187477988463	998	997	0	MPP	Hsp90aa1
0	1.00967190186177	809	224	0	MPP	Tyms
0	0.999228122520193	999	998	0	MPP	Ybx1
3.14430450269163e-299	0.994525601797984	919	559	1.196219205004e-294	MPP	Ddx39
2.25818163278279e-247	0.989313062494109	894	0.52	8.59102620375884e-243	MPP	H2afx
0	0.981403964104674	992	952	0	MPP	Ranbp1
0	0.981014576363073	858	356	0	MPP	Smc2
0	0.969608948672927	989	888	0	MPP	Nucks1
9.12902301435165e-303	0.965551902591073	941	702	3.47304551557994e-298	MPP	Lyar
0	0.95961360962395	1	996	0	MPP	Hspe1
0	0.957638754348502	0.99	937	0	MPP	Nme1
0	0.955708414777855	988	914	0	MPP	Hdgf
0	0.936821158866698	717	116	0	MPP	Cdk1
0	0.936728396913909	946	593	0	MPP	Lmnb1
0	0.934097460803973	995	994	0	MPP	Stmn1
0	0.926559917101927	862	306	0	MPP	Rrm1
0	0.926245506020399	943	477	0	MPP	Mcm7
9.30362438464479e-161	0.913626149783581	381	25	3.53947086089426e-156	MPP	Ermap
0	0.910244253116246	906	408	0	MPP	Tipin
0	0.909535061932275	967	791	0	MPP	Cycs
1.82936578958049e-212	0.909315093523906	0.45	15	6.95963920988003e-208	MPP	Klf1
1.95606865471084e-243	0.907653194298035	686	201	7.44166758998191e-239	MPP	Rgs10
0	0.907010177832108	876	334	0	MPP	Lig1
0	0.892206105703225	978	852	0	MPP	Nhp2
0	0.883697849978881	983	801	0	MPP	Mrpl18
0	0.881245138019836	935	0.52	0	MPP	Ezh2
3.50854700809852e-15	0.877370977584411	117	51	0.0000000001334791623761	MPP	Trbc2
4.49576692795393e-285	0.876557899355729	998	999	1.71036957007079e-280	MPP	Atpif1
6.99356769177156e-237	0.86508385737011	983	896	2.66063289265757e-232	MPP	Phb2
0	0.85277556596339	886	337	0	MPP	Mcm5
0	0.851872359741663	849	276	0	MPP	Rfc4
3.58802612264299e-275	0.849985704585882	975	906	1.3650286580983e-270	MPP	Ybx3
1.85200932611508e-260	0.843315683681119	974	857	7.04578428027221e-256	MPP	Ube2s
2.25224607716091e-248	0.842032371339502	918	604	8.56844497595096e-244	MPP	Smc4
0	0.839967141938424	828	218	0	MPP	Fen1
6.10954839424261e-226	0.836141054982042	939	768	2.32431659110566e-221	MPP	Hmgb3
0	0.835979686365787	996	966	0	MPP	Snrpd1
0	0.833790226245127	657	44	0	MPP	Tk1
0	0.819949190766723	998	981	0	MPP	Slc25a5
1.93755899418458e-269	0.819263404736821	0.55	27	7.37124943747581e-265	MPP	Ccnb2
0	0.818603722613984	958	709	0	MPP	Rnaseh2c
1.30082880881971e-183	0.816616898752759	624	191	4.94887312027371e-179	MPP	Hist1h2ap
0	0.814725930688123	797	235	0	MPP	Cenpw
8.25672472766124e-252	0.810050402144992	981	912	3.14118835539144e-247	MPP	C1qbp
0	0.809222805051685	628	31	0	MPP	Casc5
6.86541813047788e-133	0.807858840368195	594	247	2.61187967355901e-128	MPP	Cpox
5.5121171607067e-295	0.797292911993154	595	45	2.09702985261926e-290	MPP	Cdca3
0	0.796933326441806	968	787	0	MPP	Alyref
2.66092527785142e-229	0.794961328984192	559	69	1.01232241270579e-224	MPP	Cenpf
6.16192997270873e-201	0.790573204423632	701	297	2.34424463881731e-196	MPP	Gatm
6.48601658281312e-265	0.788562783741471	956	721	2.46754014876542e-260	MPP	Phf5a
5.47149459388785e-291	0.787155473232059	824	261	2.08157540329869e-286	MPP	Hells
3.2552305655445e-296	0.784307110552603	976	863	1.23841991635575e-291	MPP	Pa2g4
2.39035036338996e-195	0.780090359954296	484	56	9.09384892248076e-191	MPP	Hist1h2ab
7.60364372766699e-192	0.777923187400086	704	274	2.89273021975363e-187	MPP	Hmbs
2.93909797980487e-179	0.777515571542585	635	208	1.11815043543697e-174	MPP	Hist1h1a
8.06353141395071e-307	0.775576608488011	0.96	0.73	3.06768989112341e-302	MPP	Dtymk
1.1496791521361e-230	0.772697219352623	1	999	4.37383936638657e-226	MPP	Ncl
2.47111234716379e-263	0.772632224379497	962	817	9.40109981354993e-259	MPP	Mrpl12
0	0.771898132502577	579	11	0	MPP	Ccna2
0	0.771353423058084	929	564	0	MPP	Exosc8
4.8378096202994e-279	0.767543919623059	918	552	1.8404962919467e-274	MPP	Slbp
1.498950074756e-271	0.766877844424958	938	552	5.70260566440171e-267	MPP	Mcm3
0	0.764912403082654	983	887	0	MPP	Dek
0	0.763046815550507	999	998	0	MPP	Eif5a
0	0.761382353639607	999	978	0	MPP	Cox5a
0	0.759879746524444	1	1	0	MPP	Ptma
1.60537160262476e-299	0.758198410422368	857	343	6.10747572502565e-295	MPP	Orc6
1.62598098585369e-291	0.755689608276035	957	753	6.18588206258177e-287	MPP	Lsm2
0	0.754275520408903	999	997	0	MPP	Erh
3.97212091769239e-281	0.746202821384707	986	874	1.51115368192689e-276	MPP	Srsf7
0	0.746011503438378	691	0.07	0	MPP	Clspn
1.31037362000368e-266	0.745130083302567	906	0.55	4.98518539994199e-262	MPP	AI506816
2.77850175232693e-72	0.745096094784111	213	18	1.05705320665526e-67	MPP	Hba-a1
7.219164043408e-232	0.743011510485088	0.85	452	2.74645876867414e-227	MPP	Pgp
1.22878626856857e-278	0.737427665674297	984	893	4.67479448014227e-274	MPP	Nhp2l1
1.53281241977035e-302	0.735553403757773	987	0.94	5.83143156977431e-298	MPP	Uqcrq
0	0.732848625364667	0.77	178	0	MPP	Uhrf1
1.51335627493579e-187	0.732810644641136	747	0.34	5.75741261236573e-183	MPP	Alad
3.81402226742059e-264	0.731814919739294	882	472	1.45100663141749e-259	MPP	Pcna
5.8351658112241e-226	0.72978888236552	979	852	2.2199304812221e-221	MPP	Cox6a1
8.8767791697116e-287	0.729023320942593	587	39	3.37708186732508e-282	MPP	Tpx2
5.33767833271372e-208	0.717739597615454	904	635	2.03066634489761e-203	MPP	Mrto4
0	0.71715299727853	1	992	0	MPP	Rps27l
3.15341985205218e-183	0.714946128576345	0.88	622	1.19968704851473e-178	MPP	Srm
2.3386919241812e-37	0.706889569256474	804	662	8.89731955635497e-33	MPP	Hist1h4d
1.25129917236473e-254	0.705118522891431	839	0.37	4.76044257134436e-250	MPP	Ccdc34
3.76102853765864e-279	0.703273824707507	946	566	1.43084569686685e-274	MPP	Dnajc9
3.64653974344629e-240	0.702527027276714	579	77	1.38728957999671e-235	MPP	Prc1
1.41459665628365e-253	0.698821451330228	832	0.33	5.38169151916551e-249	MPP	Atad2
4.30871490487796e-131	0.698575493280917	622	0.27	1.63920749841177e-126	MPP	Hist2h2ac
1.80065421470483e-260	0.692952116037147	966	817	6.85040889442306e-256	MPP	2700094K13Rik
9.57895123718276e-211	0.692555187611121	776	351	3.64421620867381e-206	MPP	Oat
2.46465835227287e-153	0.691319594674536	541	184	9.3765462353869e-149	MPP	Tnfaip2
0	0.685924321253762	726	133	0	MPP	Dhfr
0	0.68465654944782	1	1	0	MPP	Npm1
1.24406780848451e-217	0.683375362815619	0.46	13	4.73293157059845e-213	MPP	Hist1h3c
8.54796173701212e-196	0.683174607239983	416	6	3.25198656322889e-191	MPP	Tspo2
5.36811517339819e-211	0.682088053370901	453	15	2.04224573656761e-206	MPP	Nusap1
8.92175320711677e-202	0.680862202814677	0.98	898	3.3941917901155e-197	MPP	Atp5o
0	0.680379141153039	1	999	0	MPP	Anp32b
5.29068606324391e-195	0.676660217879186	584	141	2.01278860590051e-190	MPP	Tfrc
3.419869796984e-53	0.67272498761966	231	52	1.30105526556459e-48	MPP	Hbb-bs
1.43769000461388e-146	0.670484130693233	882	627	5.46954785355304e-142	MPP	Snhg3
4.04369869878621e-203	0.66909093705689	914	622	1.53838473296623e-198	MPP	Nolc1
1.86342670770743e-279	0.668202055812706	998	988	7.08922056680216e-275	MPP	Cox5b
3.99860864902991e-288	0.667158491267345	992	943	1.52123067443694e-283	MPP	Uqcr10
2.05035245828341e-261	0.666794442571908	882	467	7.8003608922934e-257	MPP	Hat1
2.19519176383389e-190	0.665701502216137	863	545	8.35138754632965e-186	MPP	Odc1
4.56334585771577e-201	0.663670782119928	976	889	1.73607929810939e-196	MPP	Cacybp
2.31418725330488e-221	0.663249510199551	947	0.67	8.80409398647307e-217	MPP	Mcm6
2.17918490778515e-208	0.660039647605579	902	603	8.29049106317784e-204	MPP	Tomm40
0	0.659681081161319	1	999	0	MPP	Hmgb1
1.51052064704534e-284	0.655262382312931	995	0.96	5.74662474961928e-280	MPP	Hnrnpab
5.43040716052332e-231	0.65345253199063	477	12	2.06594410014949e-226	MPP	Hmmr
5.99232347989955e-135	0.651662386615379	0.31	3	2.27971954469299e-130	MPP	Rhd
2.49066630787149e-58	0.65063822549307	454	241	9.47549090166631e-54	MPP	Bex4
1.01813399837425e-198	0.646729045928126	968	787	3.87338898341498e-194	MPP	Dctpp1
6.6609498928853e-277	0.645758007639682	833	315	2.53409177724928e-272	MPP	Rpa2
1.11425212619726e-234	0.643585587336863	961	782	4.23906078890485e-230	MPP	Anp32e
4.47548093434629e-239	0.642990803263395	951	682	1.7026519666627e-234	MPP	Tmpo
2.45735151154571e-121	0.64257521906584	708	386	9.34874809052449e-117	MPP	Minpp1
6.14655050048457e-254	0.64234590723877	0.96	758	2.33839367240435e-249	MPP	Pfdn6
3.47212169897741e-213	0.641747227463047	948	707	1.32093397915897e-208	MPP	Hn1
1.74179340389577e-205	0.641607031838779	945	753	6.62647882578107e-201	MPP	Cyc1
1.58115697117257e-176	0.641602412039872	979	913	6.01535358112891e-172	MPP	Tomm5
2.01089286983524e-282	0.638052234765881	997	0.98	7.65024083400118e-278	MPP	Cox7a2
1.05977189797719e-257	0.636545563582834	982	875	4.03179620866443e-253	MPP	Polr2f
2.85884249758876e-167	0.633423577970434	448	65	1.08761803978267e-162	MPP	Aqp1
8.67106058737738e-110	0.63097970887999	735	446	3.29881828986185e-105	MPP	Chchd10
3.29601196552754e-220	0.63081693620145	934	623	1.2539347921653e-215	MPP	Cbx5
0	0.629964866594717	698	83	0	MPP	Cenph
2.95862869374628e-202	0.62931218193747	983	0.89	1.12558070024883e-197	MPP	Mdh2
1.11080816852036e-240	0.628756223361894	0.99	933	4.22595859631887e-236	MPP	Ndufab1
9.58115841272936e-216	0.628113419780441	989	915	3.64505590653876e-211	MPP	Psmb3
3.04901392058461e-145	0.626521381300963	496	0.13	1.15996685594721e-140	MPP	Asns
7.34558586210518e-194	0.625282803443793	971	842	2.79455468537929e-189	MPP	Mrpl20
3.10680508296259e-232	0.623904657688415	0.94	661	1.18195292576229e-227	MPP	Snrpa1
7.86679310035159e-162	0.62203345285586	938	758	2.99284276709776e-157	MPP	Rexo2
2.09915395462048e-229	0.621924338123017	604	0.12	7.98602130495816e-225	MPP	Fbxo5
6.41859726339406e-221	0.616863805874259	0.98	855	2.44189114288564e-216	MPP	Hmgn1
2.02413302924753e-254	0.613608101218595	996	977	7.70061169646929e-250	MPP	Nap1l1
1.1527257319021e-237	0.613177060884187	0.87	378	4.38542977444834e-233	MPP	Mcm4
1.28874311615377e-290	0.612404848284323	1	993	4.90289431109542e-286	MPP	Set
6.55339541520171e-101	0.611022338400448	902	757	2.49317375175934e-96	MPP	Gclm
4.27421141376353e-241	0.610850175849855	992	0.95	1.6260809902522e-236	MPP	Atp5g3
3.26166731867673e-223	0.608888911644515	999	987	1.24086871471738e-218	MPP	Atp5b
1.12700419965463e-135	0.608150761330322	622	0.26	4.28757477716608e-131	MPP	Pla2g12a
2.71401927265577e-198	0.607897106419643	993	982	1.03252149208916e-193	MPP	Mif
1.52195546208444e-247	0.60750416135195	913	542	5.79012735995403e-243	MPP	Rpa3
1.18539739386277e-230	0.606086513681285	991	956	4.50972584521151e-226	MPP	Ppp1r14b
5.31354482134164e-208	0.60332318359767	963	822	2.02148499183121e-203	MPP	Fkbp4
7.24047375787194e-208	0.598871120320895	929	635	2.7545658364448e-203	MPP	Tuba4a
6.77746641836656e-169	0.595984567712526	436	56	2.57841932420337e-164	MPP	Ces2g
7.7037906871806e-197	0.594838809603881	0.97	852	2.93083012903099e-192	MPP	Pdap1
5.3050033183602e-280	0.594082866796301	807	258	2.01823546243696e-275	MPP	Rfc5
1.88616833875351e-244	0.592296611896855	994	933	7.17573882795383e-240	MPP	Minos1
6.2813248637304e-187	0.591570343134543	925	684	2.38966723115759e-182	MPP	Sdhd
3.84444932122541e-238	0.590485652369972	993	953	1.462582299767e-233	MPP	Hnrnpd
1.17643212563784e-239	0.589252073340331	997	989	4.47561837877661e-235	MPP	Nop10
1.28548226436331e-180	0.588373208405567	0.74	0.32	4.89048872654378e-176	MPP	Ifrd2
1.54851767067575e-182	0.588300312624322	982	915	5.89118062631882e-178	MPP	Txnl1
2.72217102632145e-209	0.58788045449313	963	807	1.03562274525373e-204	MPP	Siva1
4.84572105137248e-273	0.585871209390347	0.8	263	1.84350611678415e-268	MPP	Pmf1
3.63651386053615e-207	0.584954775262822	994	972	1.38347533310237e-202	MPP	Uqcr11
5.38461243363717e-232	0.58418034990397	519	39	2.04852195425292e-227	MPP	Kif11
4.04763592205812e-232	0.58257153484612	861	374	1.53988261018779e-227	MPP	Mcm2
7.74783146187514e-207	0.581644769075731	964	768	2.94758500135578e-202	MPP	Ak2
1.76888199682633e-211	0.579996593364237	989	948	6.72953466872609e-207	MPP	Tomm6
8.20859950171243e-169	0.576425985935031	942	739	3.12287959443148e-164	MPP	Ppid
2.20783651329288e-250	0.576169203579781	851	389	8.39949323117144e-246	MPP	Ppih
2.02273072696451e-188	0.57043052618226	965	809	7.69527677766377e-184	MPP	Npm3
1.6925278064693e-303	0.569596492475625	592	24	6.43905278693181e-299	MPP	Pbk
5.32133503733833e-308	0.568769565156295	696	95	2.024448701605e-303	MPP	Cenpm
6.32484171903775e-196	0.566992771306626	942	691	2.40622278359072e-191	MPP	Ppm1g
8.46040844077725e-192	0.566565331053853	891	518	3.2186777872093e-187	MPP	Syce2
8.71937889431108e-215	0.56552947560047	991	937	3.31720050655171e-210	MPP	Srsf2
0	0.56523411076981	632	37	0	MPP	Rad51ap1
2.14746111611904e-238	0.565059074590962	987	892	8.16980107016329e-234	MPP	Sf3b5
1.11136862976221e-235	0.564727144709789	988	948	4.22809081506736e-231	MPP	U2af1
3.85873409370768e-208	0.564707750731972	552	89	1.46801679861015e-203	MPP	Cdc20
8.08592976617352e-272	0.563949854255511	997	995	3.07621112024305e-267	MPP	Srsf3
8.62924943469063e-169	0.563272512468386	734	338	3.28291165493371e-164	MPP	Mthfd1
5.11872007925372e-182	0.56267211667035	937	742	1.94736586695128e-177	MPP	Mrpl51
2.12814524630269e-165	0.562025105535809	966	832	8.09631577503396e-161	MPP	Psmd7
2.02675198046695e-185	0.561402290579755	993	969	7.71057523448847e-181	MPP	Ldha
7.64811230674207e-160	0.561337424203019	0.93	0.61	2.90964784597695e-155	MPP	Dnmt1
2.42602777409272e-208	0.56091093908994	905	0.52	9.22958006375834e-204	MPP	Usp1
1.05458362641831e-211	0.558554206825455	848	425	4.01205794834583e-207	MPP	Pole3
1.09970511249089e-186	0.557237505695618	435	29	4.18371812996034e-182	MPP	Ccne1
2.25354787121496e-135	0.556681384574401	664	306	8.57339752125018e-131	MPP	Cenpv
3.88581573153167e-157	0.555935003362173	982	927	1.47831973690391e-152	MPP	Metap2
8.02963361530549e-219	0.555107591774766	0.64	143	3.05479381260682e-214	MPP	Incenp
0	0.554449514022219	999	998	0	MPP	Snrpf
2.38006461395918e-165	0.551972735414084	668	266	9.05471781734631e-161	MPP	Necap2
1.44985201566102e-135	0.546188343708929	0.91	651	5.51581700838079e-131	MPP	Acp1
4.45765502814898e-186	0.545504211870724	989	918	1.695870278909e-181	MPP	Timm13
0	0.545107909096942	1	1	0	MPP	Ppia
2.16239302069807e-139	0.544990791518666	432	83	8.22660800794373e-135	MPP	Smim1
7.25682927152808e-178	0.538006984394915	979	873	2.76078812806014e-173	MPP	Cct7
6.07129316322341e-195	0.537249875650879	0.98	883	2.30976277101672e-190	MPP	Tcp1
9.41305310975565e-195	0.537111143002375	989	921	3.58110192507544e-190	MPP	Taf10
5.3814027887816e-203	0.536923675627881	985	905	2.04730087696407e-198	MPP	Lsm4
3.94104995049981e-198	0.536467377730687	963	782	1.49933304316815e-193	MPP	Stra13
7.60475405844932e-255	0.535565220822203	0.79	234	2.89315263399646e-250	MPP	Prim1
9.70410288285315e-255	0.535216962594155	524	21	3.69182890075265e-250	MPP	Aurkb
6.40036588273828e-199	0.534417200738255	811	326	2.43495519642895e-194	MPP	Hirip3
1.95066637727381e-213	0.531178213780236	499	43	7.42111516570048e-209	MPP	Ccnb1
1.86965490793282e-143	0.529874790619889	918	706	7.11291513173963e-139	MPP	Bola3
6.97084775233323e-212	0.529388664098714	984	887	2.65198931889766e-207	MPP	Banf1
1.67296994126387e-274	0.528786862640616	531	7	6.36464684454426e-270	MPP	Esco2
1.31900612432005e-130	0.528775570467685	861	551	5.01802689936321e-126	MPP	Mrps36
1.33715052584532e-145	0.526055652225634	705	326	5.08705546052594e-141	MPP	Phf10
3.60801897655997e-101	0.522773772033459	987	0.96	1.37263473944247e-96	MPP	Prdx6
1.99835111714931e-93	0.518860785481279	364	91	7.60252699008284e-89	MPP	Ctse
3.2245756145708e-180	0.517636819134753	798	391	1.22675754680731e-175	MPP	Fxn
1.15487743060574e-207	0.517399077333602	986	908	4.39361569699648e-203	MPP	Cdk4
1.16674793553359e-227	0.516594455389762	622	115	4.43877584594398e-223	MPP	Kif20b
9.48751600029068e-168	0.516549312931661	965	812	3.60943058715059e-163	MPP	Supt16
5.67683373546578e-173	0.51525176506179	467	67	2.1596946263206e-168	MPP	Ifi30
1.87844621158077e-167	0.515063623406163	964	837	7.14636076733789e-163	MPP	Ndufa5
3.41685857958476e-175	0.514683996230004	948	758	1.29990967801723e-170	MPP	Mrpl42
4.11389207539165e-209	0.514409888777895	454	17	1.565089101162e-204	MPP	Gata1
4.69904264326426e-255	0.512134373472304	727	172	1.78770378320346e-250	MPP	Cdt1
5.84391490707535e-164	0.511254173301442	955	775	2.22325898724774e-159	MPP	Nop56
1.79143128678032e-180	0.510820279943403	988	937	6.81532118742706e-176	MPP	Cct8
4.87876522979372e-221	0.50898920165884	996	967	1.85607744402272e-216	MPP	Snrpg
5.3512683545277e-167	0.508503053365709	0.86	507	2.03583653279652e-162	MPP	Idh3a
1.59147923430807e-180	0.507848565829524	805	331	6.05462359900161e-176	MPP	Sdf2l1
1.86963303466739e-192	0.506978968840532	625	162	7.11283191708864e-188	MPP	Ung
6.6531550881602e-247	0.505221257606647	997	0.99	2.53112632173967e-242	MPP	Snrpd2
1.82651668199645e-294	0.504628796799794	649	68	6.94880006498731e-290	MPP	Cenpk
1.72102954293038e-197	0.503376631908516	419	5	6.54748479312434e-193	MPP	Hist1h2af
2.45311658268089e-178	0.503310936878794	965	807	9.33263672715116e-174	MPP	Eif1ax
5.43405717371356e-210	0.502552429141516	772	303	2.06733271116759e-205	MPP	Tex30
5.09652836975333e-170	0.502224004937602	449	59	1.93892325298896e-165	MPP	Abcb4
1.94194836007131e-197	0.501538412315232	0.54	79	7.38794834105528e-193	MPP	Cenpe
6.325505677551e-159	0.500646883889103	994	972	2.4064753799675e-154	MPP	Tomm20
7.39837765375121e-171	0.500021822900448	991	951	2.81463879459311e-166	MPP	Vdac2
1.37577818148914e-222	1.62372980919701	729	366	5.23401051365727e-218	HSC	S100a4
1.07329460725477e-268	1.52386156892823	0.82	426	4.08324200384005e-264	HSC	S100a6
1.0811920715825e-209	1.44099446161148	981	737	4.11328711712847e-205	HSC	Vim
0	1.25133695633119	885	413	0	HSC	Hlf
0	1.22684555815849	999	715	0	HSC	Ifitm1
0	1.17064759162675	985	717	0	HSC	Ctla2a
0	1.06251636336651	999	964	0	HSC	Ifitm3
0	1.06164477349202	993	0.87	0	HSC	S100a11
4.30150253796814e-267	1.0522279077622	761	347	1.6364636255446e-262	HSC	Ltb
1.22115542015441e-296	1.03206022143146	943	821	4.64576368043542e-292	HSC	Txnip
0	1.02278367139588	0.99	978	0	HSC	2410006H16Rik
2.87487224501396e-307	1.01864397217537	924	805	1.09371639689311e-302	HSC	Tsc22d1
0	1.00729229174323	919	463	0	HSC	Adgrl4
0	0.996395489651112	992	659	0	HSC	Tmem176b
5.15144345692456e-177	0.993533258255791	744	406	1.95981514875238e-172	HSC	Myl10
3.895315307921e-114	0.971212060084109	788	709	1.48193375574546e-109	HSC	Jun
1.40113003174622e-94	0.965438471114165	989	0.96	5.3304590927753e-90	HSC	S100a10
1.77780156933092e-198	0.934700356439615	1	992	6.76346829036257e-194	HSC	Malat1
1.02630384928732e-240	0.931387407093307	938	828	3.90447036422869e-236	HSC	Pim1
3.02256890595962e-134	0.917636832208838	842	586	1.14990611458328e-129	HSC	Serpinb1a
7.11854554756082e-257	0.917341931071221	798	0.44	2.70817946811404e-252	HSC	Lst1
1.38258221563459e-242	0.912403344289639	838	462	5.25989578116023e-238	HSC	Ly6a
0	0.904807828538684	865	434	0	HSC	Gcnt2
1.94427409406622e-270	0.902956226523575	965	544	7.39679636346553e-266	HSC	Prtn3
1.32182583088328e-169	0.891547054464287	929	923	5.02875419101234e-165	HSC	Jund
1.18909503867768e-275	0.877061562751898	909	587	4.52379316514537e-271	HSC	Gimap1
5.31762489514873e-239	0.876135090300656	995	716	2.02303721511038e-234	HSC	Fxyd5
1.42422583497891e-257	0.870723665063641	934	629	5.41832476659378e-253	HSC	Ifi203
4.99787860338157e-170	0.868709116565288	739	501	1.90139293587048e-165	HSC	Dusp2
3.93317548195735e-257	0.858596953609576	852	624	1.49633728035586e-252	HSC	Anxa5
1.39064296892205e-290	0.847775363170289	761	397	5.29056211096703e-286	HSC	Gstm1
5.7331351377405e-202	0.84461193772439	785	592	2.18111393180199e-197	HSC	Tsc22d3
1.43791183235001e-246	0.832542401246482	934	581	5.47039177499237e-242	HSC	Cd63
3.04233663356494e-278	0.830304888643588	793	393	1.15742654887345e-273	HSC	Myct1
9.33222881890074e-226	0.828717247789165	0.7	338	3.5503531318626e-221	HSC	Gng11
6.76736898459503e-249	0.818959129124538	794	437	2.57457785649933e-244	HSC	Gimap6
1.53182720462652e-280	0.814863858531328	997	987	5.82768341728112e-276	HSC	Zfp36l2
1.16013606369657e-241	0.80778067877029	988	0.98	4.41362164072723e-237	HSC	mt-Co1
9.15468941993637e-227	0.799906450834024	741	396	3.48281004292059e-222	HSC	Anxa1
4.10975798860453e-265	0.799343811914047	879	465	1.56351632918471e-260	HSC	Lyz2
8.40938971563913e-172	0.798256576873038	397	113	3.19926822341775e-167	HSC	Ahnak
6.30016009107281e-189	0.793095303891072	896	661	2.39683290504774e-184	HSC	Angpt1
2.30663796002527e-76	0.790956262161293	396	193	8.77537345512012e-72	HSC	Wfdc17
3.38501607895167e-31	0.790637217261444	373	276	1.28779551707637e-26	HSC	Fos
3.46855200494446e-259	0.788343617482186	963	626	1.31957592476107e-254	HSC	Alox5ap
1.18748701555211e-178	0.774375622051795	965	849	4.51767560196646e-174	HSC	Sox4
1.16260282213651e-261	0.773070119092581	946	846	4.42300617653613e-257	HSC	Pnrc1
1.58798020752233e-268	0.771179094055137	999	882	6.04131190149796e-264	HSC	Ptpn18
0	0.761568050612877	1	1	0	HSC	Gas5
2.46914401137132e-222	0.747450617520525	703	366	9.39361147686103e-218	HSC	Krt18
3.27286079285437e-215	0.730744746394052	643	298	1.24512716003352e-210	HSC	Gm19590
6.92767273389443e-205	0.722792181837457	853	702	2.6355638148828e-200	HSC	Shisa5
5.74853117458462e-206	0.709038699590604	823	512	2.18697120005897e-201	HSC	Meis1
2.95487042421781e-66	0.700766452486765	707	0.71	1.12415090418942e-61	HSC	Junb
1.03039788046407e-212	0.696408285507096	908	579	3.92004569643753e-208	HSC	Tmem176a
7.06828637527515e-124	0.694314289182964	816	813	2.68905886860968e-119	HSC	Ier2
1.65840471769727e-96	0.690839315435965	462	245	6.30923490800749e-92	HSC	Egr1
1.0377130028244e-208	0.685305528926075	803	538	3.94787534794514e-204	HSC	Ypel3
2.76510088054298e-239	0.684955760035327	995	938	1.05195497899377e-234	HSC	Lmo2
2.84019613639479e-98	0.681640028598439	529	309	1.08052421813003e-93	HSC	Rgs1
9.28251149463169e-87	0.681626909692924	341	145	3.53143867301768e-82	HSC	Klf2
7.11076245836041e-134	0.674071178808072	707	0.53	2.70521846965863e-129	HSC	Plec
8.25736762666729e-168	0.673861291849983	0.93	799	3.1414329398893e-163	HSC	Adgrg1
1.78658938270126e-176	0.670117593524947	933	881	6.79690064754867e-172	HSC	Akap13
6.14094566802201e-139	0.669860483545775	819	696	2.33626136994229e-134	HSC	Cited2
2.22153459003196e-199	0.665119234324398	704	379	8.45160619431757e-195	HSC	Ctla2b
1.47457362219998e-186	0.664350300373337	725	417	5.60986788829761e-182	HSC	Rbpms
1.5565885345514e-155	0.662532071399489	527	258	5.92188542084734e-151	HSC	Pdzk1ip1
1.30668101556004e-209	0.661238600172589	963	943	4.9711372555966e-205	HSC	H2-T23
6.99679812922893e-169	0.656169189084278	804	733	2.66186188028385e-164	HSC	Glul
4.74442610835918e-165	0.651631261147793	923	877	1.80496946866417e-160	HSC	Msi2
2.95306741408564e-160	0.649705120016129	677	399	1.12346496701474e-155	HSC	Zbtb20
3.8173893111205e-214	0.64848428166304	555	213	1.45228758952268e-209	HSC	Hacd4
2.54685918208953e-166	0.648033335901282	865	0.59	9.68927107234143e-162	HSC	Cd27
1.38930093100226e-107	0.641033601509077	543	317	5.28545646190499e-103	HSC	Zfp36
1.3125632931102e-120	0.640935865899767	0.75	0.48	4.99351579230844e-116	HSC	Serpina3g
2.3567526064258e-157	0.639190151478965	856	793	8.96602961588633e-153	HSC	PISD
2.80316143626142e-109	0.63718614350995	466	239	1.06643473681129e-104	HSC	Klf6
2.38760695419686e-110	0.636068072274591	628	437	9.08341189654654e-106	HSC	Ier3
1.89053173642855e-162	0.633434029207316	0.64	317	7.19233893806877e-158	HSC	Rbp1
6.69221152686419e-187	0.629602549405592	898	597	2.54598495328021e-182	HSC	Limd2
2.70866191435439e-285	0.629253026711854	1	999	1.03048333869698e-280	HSC	Itm2b
1.57400280867355e-173	0.621957435495535	905	778	5.98813628531766e-169	HSC	Tnfaip8
6.32061832413603e-153	0.621304049333032	675	428	2.40461603523431e-148	HSC	Pik3ip1
5.15487911980078e-142	0.618072876643699	892	535	1.96112221233701e-137	HSC	Cd34
5.90937285804853e-46	0.614652761303082	0.65	717	2.24816181011598e-41	HSC	Cd44
5.70500968988605e-138	0.613821734064445	754	533	2.17041388642025e-133	HSC	Cd9
7.27865129301396e-125	0.60646091507522	789	715	2.76909009791423e-120	HSC	Fam107b
1.57681249642902e-234	0.605625779302938	509	155	5.99882546141456e-230	HSC	Procr
4.37885963263068e-176	0.604164741678061	629	321	1.66589335863801e-171	HSC	Ldhb
2.18373645059106e-151	0.603386998663982	962	961	8.30780695262864e-147	HSC	Zfos1
9.14069555239222e-179	0.595679014191683	967	806	3.4774862159521e-174	HSC	Laptm5
1.40045734920373e-92	0.587269807564155	464	257	5.32789993931067e-88	HSC	Plek
7.2305866313293e-213	0.587086744354287	521	178	2.75080437802292e-208	HSC	Nkx2-3
9.43571663816781e-159	0.585403892822212	839	555	3.58972403782456e-154	HSC	Spi1
6.02620312811634e-137	0.584089338467052	0.88	752	2.29260871806058e-132	HSC	Ptpre
1.27134010021004e-159	0.58121737338811	657	359	4.83668627723909e-155	HSC	Zfp608
5.03493656150534e-132	0.580966170865326	785	644	1.91549126545909e-127	HSC	Nfic
5.23145712907174e-194	0.573903931707422	1	999	1.99025555018405e-189	HSC	Srgn
1.72810401853351e-189	0.572481586351411	0.99	982	6.57439892810889e-185	HSC	Myl12b
1.1123375826054e-152	0.571365250332626	684	514	4.23177709926397e-148	HSC	Smpdl3a
1.71129892364262e-167	0.562800277461024	993	885	6.51046562510597e-163	HSC	Ptprcap
1.91222035032059e-45	0.561836581547898	589	0.51	7.27485110075965e-41	HSC	Anxa2
3.77711939225967e-111	0.559835155326887	1	1	1.43696730159127e-106	HSC	Gm42418
5.35016395801452e-128	0.558699815857735	766	697	2.03541637618704e-123	HSC	Capg
2.03832934451324e-130	0.557896491992907	828	0.7	7.75462015826616e-126	HSC	Etv6
2.16289397022324e-139	0.551040525911803	803	712	8.22851382031731e-135	HSC	Smim14
8.92483874289904e-158	0.548707126516946	896	848	3.39536565134851e-153	HSC	S100a13
1.07627156384768e-133	0.547361180537922	773	0.53	4.0945675375021e-129	HSC	Glipr1
4.0648452828284e-136	0.54730141706416	715	547	1.54642973939924e-131	HSC	Orai1
1.36844894940363e-228	0.546089434975094	484	142	5.20612718311116e-224	HSC	Mgst1
2.21194039933946e-136	0.545386946463895	881	668	8.41510605524706e-132	HSC	Fkbp1a
2.17845032477409e-164	0.545207617450944	789	453	8.28769641557054e-160	HSC	Lsp1
7.24315566238413e-194	0.544505757347127	996	986	2.75558614019742e-189	HSC	Cst3
7.05543642270849e-161	0.543544634708563	507	215	2.68417023265522e-156	HSC	Mecom
3.72083055196509e-119	0.540178452044553	775	0.66	1.4155527751896e-114	HSC	Stap1
1.71451430854385e-133	0.538695809661502	823	654	6.52269823542421e-129	HSC	AW112010
9.91227697808327e-106	0.535478699980367	887	906	3.771026653542e-101	HSC	Samsn1
5.67210719198415e-183	0.533295758955841	988	979	2.15789646011845e-178	HSC	Aldh2
9.42444474298335e-181	0.532847542959713	1	983	3.58543575802059e-176	HSC	Ifitm2
3.56845113768155e-124	0.532149561499147	974	849	1.35758155081957e-119	HSC	Ramp1
7.68173582276298e-134	0.529442108361071	838	755	2.92243957641195e-129	HSC	Rab38
8.11894254036382e-130	0.529435216728902	732	568	3.08877050005601e-125	HSC	Card19
1.393847747864e-134	0.518300363657678	522	258	5.30275437197379e-130	HSC	Gimap5
4.44173964386244e-99	0.517243051784372	694	588	1.68981543011103e-94	HSC	Smarca2
5.91072434066959e-107	0.51598081605086	864	761	2.24867596816434e-102	HSC	Mndal
2.45784304004226e-156	0.515279692072106	0.98	968	9.35061806153679e-152	HSC	Grcc10
8.56304534573004e-145	0.514099621158102	728	492	3.25772497132954e-140	HSC	BC028528
2.46139838545179e-124	0.5129992482751	786	0.62	9.36414401761277e-120	HSC	Zyx
6.03384213426715e-120	0.512810660375907	899	752	2.2955149015606e-115	HSC	Celf2
3.17283127854191e-153	0.510430190935793	471	0.19	1.20707193160849e-148	HSC	Pcp4l1
4.57567484549587e-118	0.508476184636551	603	0.4	1.74076973822045e-113	HSC	Fam134b
8.25215611493613e-143	0.508286522014496	989	985	3.1394502723663e-138	HSC	mt-Co3
7.79165475990557e-131	0.505884231085012	996	903	2.96425713685848e-126	HSC	Arhgdib
6.26435705907351e-102	0.501666420963551	653	0.56	2.38321199955392e-97	HSC	Mettl7a1

## Sheet: DEGs 4oxoRA vs Vehicle MI HSCs
p_val	avg_log2FC	pct.1	pct.2	p_val_adj	gene
5.99546297691961e-16	0.281589743696077	785	657	0.000000000022809139349393	Myl10
0.000000000376564725059137	0.251920336772322	446	289	0.0000143260284001498	Wfdc17
0.0000000587270213978277	0.208686431524471	764	655	0.00223421080205896	S100a4
0.000000000523377812790482	0.197438509543193	511	364	0.0000199113855098011	Plek
0.00000238659184410492	0.169931877247395	431	323	0.0907955001171277	Ahnak
0.000000551778691326268	0.147630078725153	604	501	0.0209918685328165	Sell
0.000000000934356824261596	0.134838037480562	855	816	0.0000355466710222082	Cbfa2t3
0.0000000702244170750509	0.128558612308706	684	596	0.00267161772320324	Kdm5b
0.00000034510633306645	0.128022162786853	658	572	0.01312922533518	Cd53
0.000000986562190760232	0.111702038777598	829	762	0.0375327719852823	Ptprc
0.00000142202995074168	0.109648924556136	312	198	0.0540997074460165	Fam102b
0.000000664531997336957	0.101296098686198	933	903	0.0252814553066872	Tsc22d1
0.000000104458945199192	0.10111083345207	864	855	0.00397403611115805	Cux1
0.000000973540968342268	0.0929608401644533	0.94	933	0.0370373925996133	Pim1
0.00000240490949766326	0.0923285808565297	925	907	0.0914923769291009	Adgrl4
0.0000000249248778281431	0.0922883958206704	972	966	0.000948242052093875	Dynll1
0.00000143064975889355	0.0874321158352585	966	952	0.0544276394273462	Zfos1
0.000000134846573907272	0.0767794494939904	985	986	0.00513010305772825	Ctla2a
0.00000126812957772274	0.0714374137411982	0.99	0.99	0.0482447216548839	2410006H16Rik
0.00000000514253447768473	0.068717473798843	997	992	0.000195642581669038	Arhgdib
0.00000123523591720639	0.0638037668421141	974	984	0.0469933152342	Son
0.00000185672810875516	0.0599470102877278	1	1	0.0706373641694813	Malat1
0.00000057385664375776	0.0567017013758313	977	986	0.0218318021551202	mt-Nd4
0.00000000000296388078939949	0.0443449509123981	1	1	0.000000112757880751914	Rpl23a
7.6854558148931e-16	0.041940723917766	1	1	0.0000000000292385481021793	Rps27
0.00000000197511142147493	0.0393259401230592	985	994	0.0000751411389185924	mt-Co1
0.000000000000164326414783958	0.0354359278195533	1	1	0.00000000625163412404089	Rps28
1.91904105240618e-15	0.0343168654051031	1	1	0.0000000000730079977977405	Rpl38
0.00000054025275721105	0.0323047754524257	1	1	0.0205533758953372	Actb
2.27768157952219e-23	0.0305829669438138	1	1	8.66521180113421e-19	Rpl39
0.00000219641592210288	0.0271243560516599	1	1	0.083560447340482	Gas5
0.0000000000448332734808663	0.0263221765678452	1	1	0.00000170563705630608	Rps29
0.0000000000796582561926539	0.0258846269995598	1	1	0.00000303051869859332	Rps26
6.60216240502532e-17	0.0247146824175233	1	1	0.00000000000251172666536783	Rplp2
0.0000000000117862075708838	0.0225992887402158	1	1	0.000000448394480826702	Rpl37
0.000000193516567284497	0.0186076861583402	1	1	0.00736214428577142	Rps21
0.0000000315023633725582	0.0185118038999379	1	1	0.0011984759121456	Rpl36
0.00000000112380240480539	0.0160461065491098	1	1	0.0000427539386884164	Rpl34
0.000000000433504956336138	-0.0148266730036632	1	1	0.000016492262558852	Rpl13
0.00000000458713064442011	-0.01598735145325	1	1	0.000174512798236319	Rps19
0.00000160946018425694	-0.0171054222672002	1	1	0.0612303032498708	Rpl3
0.00000066025463263646	-0.0173108542230467	1	1	0.0251187272440215	Rpl8
0.000000000028278249417512	-0.0184720200082888	1	1	0.00000107581772083983	Rpl9
0.000000000276013325621925	-0.0194288478499156	1	1	0.0000105006509599605	Rps8
0.00000000234503091344282	-0.020107663559715	1	1	0.0000892143560710188	Eef1a1
0.0000000000069429241601175	-0.021573142181055	1	1	0.00000026413660674751	Rpsa
0.0000000000000781760324170012	-0.0242892232461815	1	1	0.00000000297412897727239	Rps4x
7.28603047452305e-17	-0.0248341275078818	1	1	0.00000000000277189743372755	Rps3a1
0.00000114483933430744	-0.0249668036457362	1	1	0.0435542676343922	Fth1
0.000000000000254532923848565	-0.0258687663723673	1	1	0.00000000968345055489479	Rpl7
0.000000000119371704592086	-0.0261821615362701	1	1	0.00000454137712950132	Rpl14
0.00000000000693706295586532	-0.028768184229361	1	1	0.00000026391362309294	Hsp90ab1
0.000000000000447704897790473	-0.0314650566705432	1	1	0.0000000170324851315407	Rps6
0.00000000145198450970675	-0.0314880570153391	1	1	0.0000552392986872834	Npm1
1.66369905349541e-15	-0.0315590213569177	1	1	0.0000000000632937667911792	Rps2
0.0000000000194880755482008	-0.0328382718275591	1	1	0.000000741404346155751	Ptma
0.00000000000051358923367151	-0.0371970201454768	1	1	0.0000000195389888057989	Ppia
0.0000000270577967571002	-0.0384582481049889	1	1	0.00102938681982712	H3f3b
0.000000377490380715832	-0.0416851974649006	1	1	0.0143612440439531	H2-D1
0.00000149247854543387	-0.0467085956609251	0.04	103	0.056779853782486	Oaf
0.00000026222927354679	-0.0478595106155406	1	1	0.00997625048281409	Hint1
0.0000000448784881893696	-0.0490051326244005	998	1	0.00170735720467638	Sumo2
0.000000471059004702111	-0.0529274503794244	995	998	0.0179209687748871	Hnrnpf
0.0000000407647038478352	-0.0545121787407516	998	1	0.00155085239318704	Anp32b
0.000000433129239456984	-0.0582856423168967	0.99	1	0.0164779687859015	Park7
0.000000044211116785738	-0.0587554141488458	997	1	0.00168196772699662	Ybx1
0.0000000103305992186728	-0.0601745639790849	996	1	0.000393017316675187	Erh
0.0000000138237696425864	-0.0605450286635048	997	1	0.000525911492282555	Eif5a
0.00000201562103184309	-0.0616580658730984	61	133	0.0766822865354386	Chd3os
1.19331771478562e-17	-0.0650124654308772	1	1	0.000000000000453985791413043	Rpl22l1
7.7000115093057e-15	-0.0654242472625814	19	109	0.000000000292939237860026	Iglc1
0.00000116771913589599	-0.0684115645401785	98	188	0.044424706806027	Apitd1
0.000000790449044224976	-0.0689557526238254	971	972	0.030071843438495	H2afv
0.000000798097841066808	-0.0739993147432641	88	174	0.0303628342655457	Fignl1
0.0000000704657379710701	-0.075452271002618	972	992	0.00268079853537139	Snrpb
0.0000000000178955774923599	-0.0759874898125767	993	996	0.000000680819350119339	Pebp1
0.00000109248318766049	-0.0768544095095947	0.96	986	0.0415624303913556	Srsf5
0.0000000000866865970938923	-0.0790199406154213	995	998	0.00000329790489984004	Ran
0.000000225507042962583	-0.08031625683486	104	0.2	0.00857918994246852	Chaf1a
0.0000000122447539329596	-0.0810494736425362	975	984	0.000465839418625515	Cox5a
0.000000000000495230647067082	-0.0823881889165818	999	1	0.0000000188405547370201	H2afz
0.00000000097469712659529	-0.0832688193990732	995	0.99	0.0000370813774841912	Stmn1
0.0000000197799134483095	-0.0852355930603136	116	228	0.000752507027227487	Timeless
0.000000828614803307653	-0.0855171863518067	144	251	0.0315238215770363	Uhrf1
0.00000000710909142181727	-0.085746746969779	106	216	0.000270458274051616	Mms22l
0.00000236032167962455	-0.0883782319892548	926	962	0.0897960779796366	Nme1
0.00000000335219110804859	-0.0895781516565669	122	0.24	0.000127530758514601	Psmc3ip
0.00000256156321547981	-0.090305555863599	189	297	0.0974521109697138	Tyms
0.000000182698268386775	-0.0904332468294643	105	202	0.00695057292250648	Brca2
0.000000177656924136328	-0.0954783156475646	0.16	273	0.00675878002184246	Pold1
0.0000000000241191132201157	-0.0962717630293934	962	974	0.000000917587543346081	Snrpd1
0.000000289770962473047	-0.0970423704263128	856	915	0.0110240464963246	Polr2f
0.000000513486696830334	-0.1007892189438	864	927	0.0195350878942132	Ngfrap1
0.00000123544872523613	-0.101317404020296	805	871	0.0470014113028834	Lsm3
0.00000233566931683275	-0.105747803423304	803	885	0.088858203489585	Ppa1
0.000000535510107208937	-0.107202505833803	839	915	0.0203729465186568	Phgdh
0.00000223212322762009	-0.10829556777054	219	329	0.0849188960715785	Nefh
0.00000000000198415536089064	-0.109832188634374	113	259	0.0000000754852065497236	Igkc
0.0000000000678308542494257	-0.113173942608321	944	0.97	0.00000258055701906515	Ranbp1
0.000000817355105043466	-0.113778915750808	811	875	0.0310954576162736	H2-Q7
0.00000000900259114064590	-0.114160103500972	944	0.99	0.000342494577354732	Tubb5
0.0000000000439041528369677	-0.116769984163717	129	265	0.0000016702895905296	Cdt1
0.00000136667846577988	-0.11761474558008	629	776	0.0519939155521299	Sfxn1
0.0000000000100960525278963	-0.118264445044367	119	255	0.000000384094222371287	Ung
0.000000000967597916367372	-0.118645444697682	189	331	0.0000368112951302803	Prim1
0.000000310574469580736	-0.121624544285957	749	855	0.0118154951207295	Stra13
0.000000277545380626003	-0.126646507826689	429	566	0.0105589364605356	Pcna
0.000000213057408658425	-0.128158772490294	705	828	0.0081055560550011	Hmgn2
0.00000000215615742469941	-0.132196880976181	311	471	0.0000820288530652643	Dnph1
0.0000000118523350712627	-0.13692741324837	281	416	0.000450910235451118	Gmnn
0.0000000498423528602166	-0.14081849830536	631	754	0.00189620247221408	Mcm6
0.0000000136838598425542	-0.141016495883181	335	471	0.000520588763850133	Mcm4
0.00000000189840435234432	-0.141287662012736	681	0.82	0.0000722228951805875	Mtch1
0.00000000000136102749341865	-0.144001763659411	871	927	0.0000000517789299596192	Bst2
0.00000000000583607196044177	-0.145893670361505	824	921	0.000000222027521663047	Hmgn1
0.0000000106776941145012	-0.146998996087602	521	663	0.000406222194892084	Dnajc9
0.00000000257464509426855	-0.15152336073043	469	622	0.0000979497979663528	Syce2
0.0000000252251966182516	-0.154682540898401	171	295	0.000959667380144765	H2-Aa
0.00000000985832524271242	-0.156183714136336	568	699	0.000375050125533751	Dnmt1
0.000000000475201239721719	-0.162438391526187	358	515	0.0000180785559639731	Tipin
0.0000000000427513815229379	-0.164806558084108	265	0.42	0.00000162643355865865	Bex1
0.0000000000017201064693387	-0.169738220295128	0.28	459	0.0000000654397305195216	Mcm5
0.0000000000000744662993160858	-0.172583813149336	205	382	0.00000000283299589118117	Hells
0.000000000000310266013790003	-0.176630611376837	778	873	0.0000000118037602286269	Tuba1b
0.0000000485232375468961	-0.177649282905718	326	475	0.00184601804923411	Fos
0.0000000000152207308913317	-0.180438923200171	424	0.59	0.000000579057486029824	Mcm7
0.0000000000000775898883602314	-0.187737245950944	316	499	0.00000000295182971277664	Mcm2
1.57222006237961e-15	-0.203352381972832	761	842	0.0000000000598135400531699	Dut
0.0000000000000676282389338607	-0.213752676295222	501	661	0.00000000257284872199979	Mcm3
0.0000000000000362389757301112	-0.214194737895004	278	455	0.00000000137867559267635	Lig1
0.00000000000313616234723665	-0.250887381141937	253	424	0.000000119312160338271	Cd74
