# Supplementary material for: Modulation of bone marrow haematopoietic stem cell activity as a therapeutic strategy after myocardial infarction: a preclinical study
Source: Nat Cell Biol. 2025 Apr 2;27(4):591–604. doi: 10.1038/s41556-025-01639-4 (PMC11991920; doi:10.1038/s41556-025-01639-4)
Supplement: Supplementary file 8 — DEGs from scRNA-seq on mouse cardiac CD11bpos cells upon MI comparing 4-oxo-RA and vehicle conditions, related to Fig. 5. [file 41556_2025_1639_MOESM8_ESM.xlsx]

## Sheet: Information
DEGs from scRNA-seq on mouse cardiac CD11bpos cells upon MI comparing 4-oxo-RA and vehicle conditions, related to figure 5.

## Sheet: DEGs tom+ 4oxo vs Vehicle all
p_val	avg_log2FC	pct.1	pct.2	p_val_adj	gene
0.0000000332357343349624	7.66539503223243	12	0	0.0008446197166544	Pou2af1
7.05303232173695e-42	7.65452941329807	74	0	1.79238710392301e-37	Ifi44
0.000000000000694437274585898	7.13591291906341	23	1	0.0000000176477344590514	Ptprg
0.000000419133005616929	7.00342299051655	0.01	0	0.010651427071743	Lef1
0.000000791105546988055	6.95571574884684	0.01	0	0.0201043652656074	Fcmr
0.0000000625804751441177	6.9050482007633	12	0	0.00159035761483746	Aplnr
2.20376075208562e-29	6.89705400367052	51	0	5.6004171992752e-25	Ifi44l
0.00000000000290050870118666	6.52350360662425	23	1	0.0000000737106276232565	Adamts9
0.0000000000443453486097074	6.37074087708458	19	0	0.00000112694834421849	Samd12
0.000000791105546988055	6.31823700010848	0.01	0	0.0201043652656074	Clec14a
0.000000000751452401969241	6.29949630120306	15	0	0.0000190966598912443	Ephb4
0.000000117893083254505	6.2429777562079	11	0	0.00299601692474675	Rassf9
0.0000000000834081236066119	6.18620868594817	18	0	0.00000211965064521483	Shank3
0.000000000000198854944264701	6.16807750157028	24	1	0.00000000505350069859885	Ptprb
0.00000000129485076518071	6.12397864186254	17	1	0.0000329060424955373	Fbxl7
0.000000791105546988055	6.08486742369554	0.01	0	0.0201043652656074	Gimap3
0.00000000127932893241919	5.99239931512463	17	1	0.0000325115861595688	Ushbp1
0.00000000688459565517658	5.95914029342068	15	0	0.000174958229385002	Ccdc85a
0.000000117893083254505	5.95679504987595	11	0	0.00299601692474675	Sox7
5.3701985145803e-18	5.76872617996184	42	5	0.000000000000136472854851029	Ebf1
0.000000419133005616929	5.66156207358569	0.01	0	0.010651427071743	Gbp4
0.0000000176588523516745	5.63971776892029	13	0	0.000448764414813103	Flt4
0.00000201471437599693	5.627441730109	0.01	0	0.0511999364372101	Blk
3.2911914672685e-16	5.58661109044049	33	2	0.00000000000836390487576943	Adgrl4
0.000000419133005616929	5.5514430256863	0.01	0	0.010651427071743	Ebf3
5.13902715924366e-23	5.33009464485265	45	2	1.30598097197859e-18	Ablim1
0.000000304123491874695	5.23276451119971	12	0	0.00772869029901162	Ighd
0.000000419133005616929	5.16082135947098	0.01	0	0.010651427071743	Tspan15
0.00000381934677083704	5.14534046300983	0.01	0	0.0970610594872817	Pax5
0.000000000136996794214019	5.108653556135	21	2	0.00000348149953136088	Tspan7
0.000000000471103314916396	5.08935107844619	0.02	2	0.0000119721485419704	Cyyr1
0.000000303248765788915	5.0750978134972	12	0	0.0077064608849937	Limch1
0.000000161193305406414	5.02452679700583	12	0	0.00409640547029321	Parva
0.0000000000213618112606133	5.00085773618549	23	2	0.000000542867709565967	Lama4
0.000000000000164372947470384	4.98466052185193	28	2	0.00000000417720971406486	Hspg2
0.00000127694014993145	4.87907855778846	15	2	0.0324508800302079	Kcnq5
0.00000021027493762257	4.83502641316625	16	2	0.00534371698980238	Pdgfd
0.00000000000560589347392051	4.82450037458878	23	1	0.000000142462570852742	Adamts1
0.0000000862931890827907	4.76656032900382	13	0	0.00219296881416096	Grrp1
0.0000000045682953777927	4.75171890211023	16	1	0.000116094090435846	Arhgef15
0.00000000000197342816914004	4.73836047293261	26	2	0.0000000501507300623559	Adgrf5
0.00000000462672041242051	4.72563209674477	22	3	0.000117578845840842	Magi1
0.000000000476006839234548	4.65821645956879	0.02	2	0.0000120967618054676	Sema6d
0.000000214806765638776	4.63806274946141	14	1	0.00545888433517822	Skap1
0.00000000856324969089229	4.61099747833798	16	1	0.000217617864394646	Sox18
0.00000000000052869897032177	4.56775576467883	26	2	0.0000000134358269327871	Cers4
0.000000363981323403485	4.46453240216532	13	1	0.00924985737165276	Nos3
1.4172845398417e-15	4.46108106302272	122	53	0.0000000000360174520109972	Igkc
0.00000230311759532139	4.38436324665253	14	2	0.0585291274499024	Unc5b
0.000000000013087036559101	4.36122610535371	25	2	0.000000332580860076435	Podxl
0.000000091417079388029	4.35886157031581	0.02	3	0.00232318223848798	Mecom
0.0000000561578903889814	4.34475180392647	14	1	0.00142714046845518	Ablim3
0.0000000000756421090047229	4.32627236674352	22	2	0.00000192229291613702	Ramp2
0.000000358487631546893	4.2779013835295	17	2	0.0091102461805012	Nav3
0.000000395168909523944	4.26495856010456	14	1	0.010042427497732	Galnt18
0.0000000179320096840058	4.25253895040083	16	1	0.000455706162099639	Ptprk
0.000000732980637234032	4.24274347218702	14	2	0.0186272369340285	Ldb2
0.00000000863444882451066	4.23717606544646	16	1	0.000219427247977289	Klf12
0.0000000191769006465572	4.22336821705038	18	2	0.000487342576130959	Rasgrf2
0.000000000905495093419639	4.21408883754771	21	2	0.0000230113468090733	Dysf
0.000000365049047680495	4.19934237535149	17	2	0.00927699144870441	Stox2
0.0000000000758899426151563	4.19353096938406	0.03	5	0.00000192859111167897	Sparcl1
6.44781566544803e-16	4.16835527232465	0.04	5	0.0000000000163858339506031	Cdh5
0.0000000160205008570078	4.16071594997684	15	1	0.00040712898827914	Gimap5
0.0000000350699640165365	4.13335854288376	17	2	0.000891232995552242	Sema6a
0.00000039415662501853	4.12474582547522	14	1	0.0100167023115959	Sept4
0.00000382298344320215	4.12420457588662	0.01	0	0.0971534782420962	Pcdh1
0.000000394831202935384	4.11941489961319	14	1	0.0100338453601969	Vwa1
0.00000000150853239218535	4.11043970437843	18	1	0.0000383363336826064	Lamb1
0.000000000663163944645127	4.0572019636266	26	4	0.0000168529853252666	Cdh13
0.00000000000716239364703652	4.04786670452475	27	3	0.000000182017909752139	Cavin2
0.0000000000692365909998035	3.98435267281637	21	1	0.00000175950948707801	Fermt2
0.000000000645000471236925	3.98226140078523	26	4	0.000016391396975544	Esam
0.00000000131807376799813	3.97258175989402	24	4	0.0000334962086661365	Pakap.1
0.0000000647125696980006	3.95334286826503	16	2	0.00164454053373529	Myct1
1.31884418945795e-21	3.9385046698968	43	2	3.35157873866949e-17	Gimap6
0.000000000250610004508641	3.93414651812083	25	3	0.00000636875204457809	Timp3
0.00000000552236573344692	3.92279111027574	0.02	2	0.000140339880384087	Emcn
0.000000200181619918475	3.91892530804263	17	2	0.0050872155069882	Ikzf3
0.000000000160225855708146	3.87867283237696	31	6	0.00000407181967111112	Aff3
0.000000033203018195867	3.87196386836686	19	2	0.000843788301411569	Tshz2
0.00000000700571487254823	3.84881069392903	15	0	0.000178036232056068	Pxdn
0.00000000303474970603342	3.84666643010477	19	2	0.0000771220942794273	Ptprcap
0.000000119304661867099	3.80779321998622	16	2	0.00303188937202858	Pkn3
0.0000000000376864866432590	3.7962551432621	32	6	0.000000957726685065142	Gm8369
0.00000000000307513707294622	3.78188786195182	23	1	0.0000000781484584347822	3830403N18Rik
0.00000381505067320491	3.77607757710387	15	2	0.0969518827581563	2610307P16Rik
0.00000322115160981318	3.77090071250561	16	3	0.0818591258601824	BE692007
4.694139948526e-15	3.76830966934889	36	4	0.000000000119292178511891	Gask1b
0.000000737749227746477	3.76106067247742	14	2	0.0187484211247212	Tead1
0.0000000000809674821348051	3.74151089780354	24	2	0.0000020576266234918	Gimap4
0.0000000937185830665531	3.7133443731382	22	5	0.00238167035147031	Dlc1
0.00000000816168679790814	3.71011872428458	25	5	0.00020741294659524	Dennd5b
0.00000239130465632507	3.68477245761318	11	1	0.0607702252311889	Pear1
0.00000000048076750914366	3.66001200259803	23	3	0.0000122177447098678	S100a16
0.00000000000178639278943266	3.65106030027859	57	18	0.0000000453975999578523	Col4a1
3.1760111480962e-15	3.64474843201111	44	8	0.0000000000807119713065687	Cd300lg
0.000000547916021527597	3.64340332707606	22	5	0.0139241898550808	Prex2
0.0000000000518489161684700	3.6162999829852	39	9	0.00000131763650658933	Mast4
0.000000000241737577226714	3.61041483621497	0.02	1	0.00000614327705006248	Tjp1
0.0000000358758282127593	3.60952809017223	25	5	0.000911712422370851	Setbp1
0.00000108699385312089	3.60367269819768	11	0	0.0276237747893612	Shroom4
0.0000000027809666657492	3.58479942480078	29	6	0.0000706727058766843	Cxcl12
0.0000000000512686996247212	3.56565354364183	59	21	0.00000130289146356304	Igfbp7
0.000000000279223102259237	3.55165402387764	22	2	0.00000709589669771398	Plscr4
0.000000369270221494399	3.54361937162976	13	1	0.00938426413883716	Osmr
0.0000000566908935672725	3.5369057126092	19	3	0.0014406856782251	Auts2
0.00000154801161313996	3.5103873691128	17	3	0.0393396191247259	Ltbp4
0.000000000604380610914518	3.50465222149545	65	27	0.0000153591244651706	Bank1
0.00000000562847804756335	3.48575899567678	0.02	2	0.000143036512622728	Tcim
0.000000000000490896674722782	3.4761464137876	49	13	0.0000000124751571947301	Cav1
0.00000000000260229134901105	3.47047643761829	41	9	0.0000000661320300524177	Ly6c1
0.00000000477135138151474	3.44430751546521	22	3	0.000121254352658434	Plxna2
0.00000011897478239478	3.42566218547988	17	2	0.00302350614499854	Akap12
0.0000000614691795471504	3.41877032859606	18	2	0.00156211625983173	Fzd4
0.0000000000123315761849292	3.40811000926875	23	2	0.000000313382345587605	Nid1
0.000000000152206476857375	3.39963736399311	22	2	0.00000386802319637647	Afap1l1
0.0000000194112350841012	3.35742994806665	18	2	0.000493297717192263	Bcam
0.00000000578589854303805	3.35730144279225	18	2	0.000147037039674226	Tie1
0.00000137199640056009	3.33602530538726	14	2	0.0348665445274336	Ryk
6.10444024219547e-15	3.33411144785822	76	25	0.000000000155132139874913	Sparc
0.00000213733979089475	3.32306130712825	33	12	0.0543162161060083	Plcb4
0.000000216165230957051	3.31986353023286	16	2	0.00549340701431153	Car8
0.00000000989740178695487	3.31420207398572	17	1	0.000251522671611884	Amotl1
0.00000037390126627527	3.30727539693511	27	8	0.00950195287985343	Ms4a4b
0.0000000000830853085692016	3.28798803014725	25	3	0.00000211144694666912	Cavin3
0.000001386935773004	3.28023819986639	13	1	0.0352461987993506	Csgalnact1
0.000000000000650880818856016	3.27995027743325	31	4	0.0000000165408342495879	Adarb1
0.0000000194254846087647	3.2794001733122	17	2	0.000493659840362538	Ppic
0.00000136979174281666	3.25042031810178	14	2	0.0348105175601997	Fkbp9
0.000000000330376460010396	3.24992909843501	41	11	0.0000083958569782442	Kitl
0.00000129978457281403	3.23900023164171	15	2	0.0330314253489229	Tspan9
0.00000000173236986681442	3.22050691598147	29	6	0.0000440247154253547	Serpinb9
0.000000000457963143286305	3.21725626776718	19	1	0.0000116382173603349	Gimap1
0.000000111953525658114	3.20934261816805	18	2	0.00284507494754966	Tek
0.000000000313333326179934	3.20917777926272	36	9	0.00000796273981821065	Cd34
0.000000371607367056277	3.16107205963851	13	1	0.00944365801900116	Gimap8
0.00000252734985683579	3.16106392494721	12	1	0.064227541911768	Rnase2a
0.000000751072177836097	3.11116391162365	13	1	0.0190869972553487	Rapgef3
0.000000112642759197468	3.09349531156579	18	2	0.00286259043948525	Pdgfc
1.99796447360993e-15	3.09217440520109	61	16	0.0000000000507742711678491	Eng
0.000000000216196743596938	3.08266769988414	0.03	6	0.00000549420784502898	Serpinh1
0.000000411984201105956	3.06594316151551	15	2	0.0104697545027057	Lmo7
0.00000281984061305747	3.06190830920747	21	5	0.0716606094996295	St6galnac3
0.000000064043658847991	3.02729376035294	15	1	0.001627541502304	Palmd
0.00000000000718350327133487	3.00688860197501	33	6	0.000000182554368634433	Ehd2
0.00000000192272721441942	3.00589614540717	32	8	0.0000488622667000408	Kdr
0.000000000000323496278035033	2.99758840311286	159	86	0.0000000082210109137043	Fabp4
0.00000137641595797179	2.98354420608634	14	2	0.0349788587399372	Sox13
0.00000107891054380299	2.97417641358184	34	13	0.0274183536496655	Egfl7
0.00000000315363031773304	2.97079619801677	21	2	0.0000801432072645497	Mxra7
0.000000072224126981456	2.96094935305686	26	6	0.00183543173897974	Nfib
0.00000000186658497417156	2.9520691748365	31	7	0.0000474355239486219	Etl4
0.00000000541229778012947	2.92816685771125	21	3	0.00013754272348643	Adgrg1
0.00000075206456359819	2.92453462241606	19	4	0.0191122167547208	Myo6
0.0000000593822996736961	2.89195564426134	28	7	0.00150908238160764	Cald1
0.0000000633805167203279	2.88911173856961	15	1	0.00161068907141369	Hist1h3f
0.0000000000807908491376371	2.87509441340398	26	3	0.00000205313784913477	Rhoj
0.0000000425109502890533	2.87411615088659	34	0.01	0.00108033077969571	Gpihbp1
0.0000000382497921665936	2.85643022171878	22	4	0.000972041968329642	Arhgap29
0.0000000000474261857775398	2.85506713016083	33	7	0.00000120524165916462	Rasgrp3
0.0000000234392047639093	2.84350065091312	25	5	0.000595660510665227	Pcyox1l
0.000000902464579069263	2.83238367139715	0.02	5	0.0229343323478872	Pcdh17
0.0000000223752648384855	2.81215919345039	25	5	0.000568622605340433	Aqp1
0.000000759407995446041	2.77900290899364	13	1	0.0192988353882702	Fmo1
0.00000106176138617946	2.77464206809305	17	3	0.0269825421069786	Tln2
0.000000000919106896925011	2.77268682361892	23	3	0.0000233572635715553	Abcb1a
0.000000104652158515003	2.77079629340651	19	3	0.00265952530434176	Clic5
0.0000000113738832075081	2.76429451131802	51	0.02	0.000289044493952402	Ighm
0.00000000000592228088823563	2.69964916612852	39	9	0.000000150502924212732	Hes1
0.000000427943308398102	2.69829519992283	19	4	0.010875323296321	Kctd12b
0.000000140049418885012	2.66283014256961	0.02	4	0.00355907588212482	Cd200
0.000000767615581400189	2.62998019962887	14	2	0.019507414770123	She
0.000000120025269613828	2.61564152968538	21	4	0.00305020217669622	Ecscr
0.00000020904711769068	2.60983863657157	21	4	0.00531251440187324	Sema4c
0.00000000000006151084050714	2.60803528607723	46	0.01	0.00000000156317498980795	Plpp3
0.00000000856856883742507	2.59685666786269	38	12	0.000217753039865483	Tm4sf1
0.000000000000380698809954709	2.59371225102419	56	16	0.00000000967469885737902	Flt1
0.000000000067623017414669	2.56915754725234	54	18	0.00000171850374155898	Mllt3
0.000000000883769914514149	2.56835345281999	49	17	0.0000224592448375481	Epas1
0.000000369208630450569	2.53226843100338	17	2	0.00938269892564031	Gnb4
0.000000165441400862192	2.51564726731485	19	3	0.00420436232011088	Gm44148
0.000000405979705573365	2.49963007283033	16	2	0.0103171622577359	Tcf15
0.0000000109062873202897	2.4798807245038	36	11	0.000277161479670522	P2ry10
0.0000000000000779520433016883	2.47546126289694	72	25	0.0000000019809952764258	Apbb2
0.0000000568315970687153	2.46756079302355	31	9	0.00144426137630726	Plpp1
0.00000174178527234387	2.45122652176611	23	6	0.0442639891260747	Sntb1
0.00000127814207986886	2.43869740031347	21	5	0.0324814246757073	Gm5431
0.0000000000344817346689279	2.4335035166511	33	6	0.000000876284323141465	Cnn3
0.0000000000150052528406944	2.43226448099654	41	0.01	0.000000381328490440567	Pard3b
0.00000000397514340662827	2.43043929003312	38	11	0.000101020319392644	Crip2
0.00000000000895093802676042	2.42189373209409	0.04	9	0.000000227470188074063	Cavin1
0.00000231890504850455	2.40102199122293	22	6	0.058930333997646	Col1a2
0.000000145640864831385	2.38603610159783	23	5	0.00370117129795998	Poglut3
2.4378724211204e-15	2.35370630102353	92	35	0.0000000000619536518379328	Ccl24
0.00000165751243654614	2.35261715103698	17	3	0.042122363549947	Unc93a
0.0000000157885455604971	2.34062975744584	25	5	0.000401234308328913	Nckap1
3.2157548098888e-16	2.33986880878477	95	36	0.00000000000817219769837041	AW112010
0.000000204072224813509	2.33631446756797	23	5	0.0051860874491857	Miga1
0.0000000125250867613173	2.31471627513073	0.03	7	0.000318300029865356	Nxpe4
1.40809031069695e-16	2.31438314994155	66	17	0.00000000000357837990657417	Hist1h2ap
5.83322772554469e-15	2.31146522496947	45	8	0.000000000148239816189267	Gm48099
0.000000255735135237615	2.23796954289169	22	5	0.00649899699179351	Clec2g
0.000000146493328804455	2.22647265078435	23	5	0.00372283496490762	Clstn1
0.00000000000105326988952882	2.2260369617082	52	14	0.0000000267667477025958	Tmem64
0.00000103230987932511	2.22576917967619	22	5	0.0262340909632889	Trpm3
0.000000000310137959572828	2.21223313652064	76	33	0.00000788153596662429	Gramd3
7.70170363649653e-15	2.20521719339888	69	21	0.000000000195723394514286	Arhgef12
0.000000000581351381433566	2.18803173126974	0.04	11	0.0000147738826563712	Crim1
0.000000633309995564817	2.1598006352444	25	7	0.0160943069172887	Mcam
0.0000000136125278925521	2.15431419033766	0.03	7	0.000345935171333427	Efnb2
0.00000134098679589362	2.11769481879278	22	6	0.0340784974440446	H2-Ob
0.0000000927096742415514	2.10479577819629	0.04	14	0.00235603095150054	Kctd17
0.00000222900196315619	2.10303779108473	15	2	0.0566456268896883	Mmrn2
0.00000111659219814265	2.0857579382985	28	9	0.0283759575313991	Akap6
0.00000000627209199088	2.06426666692859	25	5	0.000159392673764233	Filip1
0.0000000966450537399788	2.06077654478663	0.02	3	0.00245604075069408	Apoc1
0.0000000000106341740978431	2.05950387920795	35	7	0.000000270246266348486	Ifi213
0.00000342073138984698	2.05363251393673	18	4	0.0869310468101814	Cd22
5.09977765530448e-15	2.05285710462596	83	0.03	0.000000000129600649554253	Itga1
0.000000000340010771430264	2.04675375532195	44	13	0.0000086406937343573	Phf11d
5.02992980364081e-20	2.01195650888519	113	41	1.27825606099924e-15	Ly6a
0.0000000231659051792368	2.00065447834675	29	7	0.000588715148319946	Tgfb3
0.000000042005144081326	1.9965091010906	25	5	0.00106747672653874	Ace
0.00000000765559216955769	1.99110346526738	49	18	0.00019455156380497	Gng11
0.00000000693988803078341	1.9897797070519	41	14	0.000176363374526299	Sox4
0.000000140836494015893	1.97176229612624	39	14	0.00357907782242589	Pls3
0.00000271687476583176	1.96300490301731	31	11	0.0690439384240825	Slamf6
0.0000000129230545906169	1.96137861606929	39	13	0.000328413586311346	Socs2
0.00000199714277969145	1.96096875695647	19	4	0.0507533894602988	Gm10782
0.00000000000102143652055954	1.93456064329946	66	23	0.0000000259577662969796	S1pr1
5.68112114217151e-15	1.92496283872523	48	0.01	0.000000000144374331586005	Gm21860
0.0000000988964910308268	1.91523898773491	25	6	0.0025132565265664	H2-Oa
0.00000000134494450491968	1.91147685053163	34	9	0.0000341790747035239	Fbxo25
0.00000000000725012017283214	1.88956959983837	37	7	0.000000184247303952183	Spon1
0.0000011147228166596	1.87411880632922	36	14	0.0283284509397705	Wdr76
0.000000000129375999543723	1.86826550514028	36	8	0.00000328783227640464	Hotairm1
0.000000000086306002479931	1.8607409026385	39	0.01	0.00000219329444102249	Zbtb10
0.00000000004033438020999	1.85875668853292	44	12	0.00000102501760427647	Eogt
0.00000136673231997689	1.85136859951342	25	7	0.0347327684475728	Cenpm
0.000000123680957278566	1.84960639219695	31	9	0.0031431041673202	Smad6
0.00000000000257569406188465	1.84571868821621	81	33	0.0000000654561131946746	Pdlim1
0.0000000130883358103962	1.84571685678236	23	4	0.000332613877949599	Gm45871
0.0000000000205727789909424	1.83345440354079	44	11	0.000000522816032496818	Acsf2
0.000000000192167450001559	1.8302478390555	39	0.01	0.00000488355140688961	Pxdc1
0.0000000656750915504034	1.82653845287044	35	11	0.0016690011015704	Sema7a
0.0000000018017365767985	1.82586847683196	33	8	0.0000457875316261802	H60b
0.000000939700224667373	1.82154810146188	0.02	5	0.023880601809472	Smtn
5.08668706474254e-68	1.82061535085525	0.25	61	1.29267978376302e-63	Il31ra
0.0000000296113660677019	1.82015159063795	28	7	0.000752513645878507	Dock9
0.00000294936239456177	1.81125568659473	33	13	0.0749521465329982	Cdc42bpa
0.000000348006879028189	1.80701744791195	45	19	0.00884389881674337	Pcdh7
0.000000000713061375437032	1.8052258685044	42	13	0.0000181210287339813	Kynu
0.000000261488654345331	1.80155055268865	51	23	0.0066452111728779	Myo1b
0.000000000133559164206096	1.79875950156743	76	33	0.00000339413903996951	Col4a2
0.00000106599490030169	1.79866721455233	36	14	0.0270901284013668	Timeless
0.000000177025544538021	1.7933066855643	29	8	0.00449875016334473	Plcg1
0.00000228877171581323	1.7840155135193	0.02	5	0.0581645556139617	Mamld1
0.000000150585712314187	1.7719121233075	35	12	0.00382683470704042	Rras2
0.000000714189848264744	1.76466690833783	29	9	0.0181497066139519	Rpgrip1l
0.0000012321119723759	1.76124194002494	48	22	0.0313116615539888	Ccl5
5.1252577843197e-27	1.75033919805115	0.28	145	1.30248176072917e-22	Gm26917
0.0000000000912604394010127	1.74980274730774	54	18	0.00000231920154649794	Ltbp3
0.0000000000425180798627194	1.74893719721573	39	9	0.00000108051196355129	Cd276
0.00000299862925504933	1.74499299228541	24	7	0.0762041652585687	Slc39a8
3.10158822398179e-20	1.74209787759962	184	89	7.88206615360493e-16	Sptbn1
0.0000017588997729761	1.73830218076072	21	5	0.0446989199306417	Tnfrsf10b
6.3138330822706e-20	1.73712616923647	105	36	1.60453440119743e-15	Phf11b
0.000000000997472172362845	1.72011313279567	51	18	0.000025348760316257	Ttc28
3.79615272219826e-30	1.71765751259613	218	94	9.64716291292244e-26	Bach2
7.20514612340911e-19	1.71270240254943	107	39	0.0000000000000183104378434196	Cxcl14
0.000000000826117294670362	1.70954118981028	68	29	0.0000209941188094579	Rora
0.00000000581429685417916	1.6996071146447	48	18	0.000147758725955255	Lclat1
0.00000000251774987851177	1.69836842693414	35	9	0.0000639835776626196	Cenpj
7.25599543912583e-17	1.69680391960871	0.12	51	0.00000000000184396612094505	Il6
0.00000000916881286665294	1.69552283701222	38	12	0.000233007041380251	Nck2
0.00000348265296784234	1.69461830110615	18	4	0.0885046598717774	Zfp707
0.000000287542744727638	1.68908908924029	0.03	9	0.00730732377176346	Calhm2
0.00000000681986307429947	1.68883493673823	47	17	0.000173313180307172	Taco1
0.00000000000958787101654416	1.68430321467325	69	26	0.000000243656566143437	Icam2
0.0000000321499270255937	1.6806883496545	0.03	8	0.000817026095501413	Phf11a
0.000000325562455004785	1.67120502417002	57	27	0.00827351866903659	Rasal2
0.00000000405663752391406	1.6599515883433	63	27	0.000103091329395228	Ptk2
0.0000000975668010963875	1.65762674876093	36	12	0.00247946511626249	Smco4
0.0000000282431311660292	1.65516591428444	27	6	0.000717742692322301	Gbp8
0.000000068883446552781	1.65434223245515	28	7	0.00175053502724582	Firre
0.000000000811185966994788	1.6527556561285	41	12	0.0000206146689792385	Pde4a
0.000000100989074441329	1.64610387093991	42	16	0.00256643534877749	Clec2i
0.00000000000325115712053314	1.64082035169176	81	33	0.0000000826216559041087	Cav2
3.08738750247506e-19	1.63814232644554	81	23	7.84597786003987e-15	Irgm1
0.0000000115202236507959	1.63088676924185	39	12	0.000292763443637677	Hist1h2ae
0.000000425289089854552	1.62749499222496	15	2	0.0108078716404737	Caskin2
0.00000121301999899738	1.62663612632366	28	9	0.0308264772345204	Naip1
3.88209927663545e-19	1.62302142856181	87	26	9.86557889171367e-15	Fam78b
5.49671901767109e-22	1.61753013887903	159	0.07	1.39688120396075e-17	Itga6
0.0000000322788664927254	1.61743645210873	38	13	0.000820302834179631	Pclaf
7.83009313050854e-36	1.61424719448309	208	79	1.98986156725613e-31	Ifi203
2.76021429514369e-127	1.60819097050036	615	302	7.01453258824866e-123	Uba52
0.00000000170806671000214	1.60655038599379	41	12	0.0000434070993012844	Cdc23
0.000000480617141622984	1.59314486488311	49	21	0.0122139234200649	Ctla2a
0.000000670418030664971	1.59258514777493	25	7	0.0170373334132889	Zcchc14
0.0000000257282714650506	1.59227172187352	39	13	0.00065383256274133	Atp8b1
1.76647001660204e-16	1.58926541190141	0.07	0.02	0.00000000000448913025319077	Ifi47
0.00000129373768535027	1.58710588990034	0.03	0.01	0.0328777557978064	Rtl8a
0.00000140713199954463	1.57897206353308	25	7	0.0357594455044277	Trp53i11
0.00000244401988540672	1.57572264539603	18	4	0.062109877347841	Slc24a5
0.000000205675772523742	1.57029933024094	52	23	0.00522683840714584	Mfge8
1.46578520846688e-35	1.56231666859666	205	77	3.72499995027689e-31	Gatm
0.00000000148585067368192	1.55842895551257	0.04	12	0.0000377599231702786	Hspb1
0.000000466353126462821	1.55468621596784	37	14	0.0118514320027997	Chaf1a
4.37164674583313e-24	1.55300913922265	151	59	1.11096658751857e-19	Mertk
1.7076899562322e-18	1.54876989841788	103	37	0.0000000000000433975248577288	Frmd4a
2.59987875404406e-35	1.54733646127821	0.2	73	6.60707187765217e-31	mt-Atp8
0.0000000129311787977864	1.54658256749705	37	11	0.000328620046788145	Gbp9
0.0000000113550250661653	1.54535401807137	42	14	0.00028856525200646	Telo2
0.000000000107920018493532	1.54143742449053	51	16	0.00000274257142997612	Micu3
4.21434155865669e-15	1.53967712642708	53	12	0.000000000107099062030143	Ifit3
1.33667113410964e-18	1.52757503288489	107	39	0.0000000000000339688235311282	Cdc42bpb
5.37623852963612e-23	1.5253507176711	151	61	1.36626349753643e-18	Lgals3bp
0.0000000362516198064574	1.52140695605283	23	5	0.000921262414141501	Layn
0.00000137760150744658	1.51914117492978	13	1	0.0350089871087399	Epn2
0.000000459072544918907	1.50035012434531	39	15	0.0116664105840242	2010315B03Rik
0.0000000114873525063309	1.48747684453835	34	9	0.000291928089243386	Cenpw
0.00000000000375486643510758	1.48688455043224	53	16	0.000000095422420715389	Setdb2
0.00000390274684819	1.48594712089495	0.03	11	0.0991805056530524	Pdzd2
0.0000000110825663568412	1.48068850336611	37	11	0.000281641258826406	Tsr2
0.000000825888869798188	1.47793628954111	37	14	0.0209883138481814	Asap2
0.0000000000000575043038737615	1.46656186042221	0.07	23	0.0000000014613568743439	Myef2
0.00000000000070949190362	1.45981949298201	72	26	0.0000000180303177466951	Mtap
0.0000000000000152966549208756	1.45866145066832	122	56	0.000000000388733891504211	Arap2
0.00000186081933779932	1.45395787343242	0.04	17	0.0472890018314941	Sh3rf1
3.43409834279977e-67	1.43822771250281	541	298	8.72707411855705e-63	Tmsb10
0.000000000000026993941792854	1.43780587313883	98	41	0.000000000685997042781798	Blnk
0.00000000000543396412346896	1.43119775621145	71	27	0.000000138093330269717	Rasgrp1
0.000000328863796588752	1.42989154884299	32	0.01	0.00835741566270995	Uaca
0.00000000000693277798859775	1.42233549142238	56	18	0.000000176182687024235	Ttc4
2.0246152606131e-55	1.42211208937127	416	205	5.14515476179608e-51	Ifi27l2a
5.60394066880193e-27	1.42039261286044	0.23	109	1.42412944216263e-22	Mef2c
0.0000012217359775906	1.4196936950051	43	18	0.0310479763985098	Zscan26
0.000000154789232508504	1.4166614447352	53	23	0.00393365876573862	Pgap1
0.000000879140295710963	1.40922927268839	33	11	0.0223415923349027	Zfp369
0.00000188408153868204	1.40758243641836	42	18	0.0478801641425267	Srgap3
0.000000423928686298669	1.40749855555465	38	14	0.0107732997049081	Qpct
0.00000018292169346517	1.40321815516967	34	11	0.00464858899603037	Zfp84
3.77895562858283e-16	1.40229251651104	163	84	0.00000000000960345993891755	Nrp1
0.000000000255256416380056	1.3984716234839	48	15	0.00000648683130946636	Tspyl2
4.84986304000659e-25	1.39068477014754	158	62	1.23249569435687e-20	Ednrb
3.71722066285068e-17	1.39019974310081	102	39	0.000000000000944657287050244	Ifit1
6.83318336414477e-16	1.3840294100681	107	43	0.0000000000173651688833011	Il21r
0.000000000000230536096488124	1.38239226983802	95	0.04	0.0000000058586138200527	Dpy19l1
0.00000283354697077669	1.3818370397945	19	5	0.0720089291683479	Ccdc51
1.13312554044896e-25	1.3785295963273	0.18	76	2.87961193594295e-21	Mfhas1
0.000000569278756572138	1.37738457237493	21	5	0.0144670810407677	5830444B04Rik
0.0000000561461135439198	1.36988011897229	46	18	0.00142684118349163	Mical2
0.0000000000362604288386895	1.36970674888525	77	32	0.000000921486278077616	Tpst1
2.10764841078698e-20	1.36841686888939	128	0.05	5.35616690633294e-16	Ass1
2.27943607261938e-24	1.36460093365112	182	79	5.79273089134763e-20	Cd2ap
4.29922408899213e-18	1.36269766598486	92	0.03	0.000000000000109256181773557	Zfp991
0.0000000233553395324162	1.35877360752844	76	37	0.000593529243537294	Gpr183
0.000000902436076033401	1.35628623288283	24	7	0.0229336080002368	Gm28375
0.0000000000000434300299753887	1.35571621899735	111	0.05	0.00000000110368735176455	Bcl2
0.00000000127653327875096	1.35385942633315	87	42	0.0000324405402128983	Immp2l
0.000000000188404580840348	1.35294590308159	55	19	0.00000478792561289577	Plaat3
4.03150875419632e-24	1.35280294646884	168	0.07	1.02452731970391e-19	Gm15726
0.0000000000022465139353167	1.35141729580294	0.09	39	0.0000000570906586382033	Gbp5
0.00000000125142599350303	1.35057484223989	74	34	0.0000318024887728926	Nfatc2
0.000000178153087362189	1.35023488677051	37	13	0.0045274044091353	Jam2
2.04969140519606e-18	1.34919569763332	94	31	0.0000000000000520888076802475	Map4k1
1.6240980433924e-21	1.34787914519301	131	0.05	4.12732035767311e-17	Ece1
1.87843913829899e-30	1.34545341025675	0.27	133	4.77367738215923e-26	Tcf12
2.51881129529148e-17	1.34522802675616	95	34	0.000000000000640105514472424	Cd40
0.00000209446227248581	1.34471905209519	41	17	0.0532265697306818	AU022252
8.24455978774357e-100	1.3438680412687	661	384	2.09518997885927e-95	Gm10076
0.00000298057032650549	1.3428150697326	24	7	0.075745233707484	Rad51ap1
0.0000000826447268571432	1.34213439591453	45	17	0.00210025044362058	Ttll12
0.0000000266146290943974	1.33906880280593	58	25	0.000676357569175922	Pdgfb
0.0000000000404543387195023	1.33399345305677	0.09	41	0.00000102806610987871	Bcar3
1.27363876582618e-30	1.33212055030551	163	56	3.23669819559408e-26	Gm15564
0.00000210342140413509	1.32939053534902	43	19	0.0534542481432849	Grap
0.00000273850729883113	1.32922303117624	59	0.03	0.0695936859851955	Adgrl2
8.45474624975281e-15	1.32830302579764	138	68	0.000000000214860466444968	Ets1
0.00000000015001357131141	1.32764869310336	68	27	0.00000381229488773686	Ttc27
0.000000000695517705762157	1.32334328130431	39	11	0.0000176751914565337	Ifit2
0.0000000647707959563952	1.32129103810255	46	18	0.00164602023763987	Snx7
0.00000000012332627427147	1.32111639261826	49	16	0.00000313409060806086	Plekha5
0.000000057144108533207	1.32015361402126	36	11	0.00145220323015439	Sdhaf3
1.02919802238403e-18	1.31557426136615	149	67	0.0000000000000261550093428454	Snx30
2.22807099924563e-71	1.31491102844918	0.58	347	5.66219683038293e-67	mt-Nd3
2.04897345627871e-17	1.31041645194977	177	91	0.000000000000520705624444108	Cd36
0.0000000000000388295959571577	1.30770614223536	66	0.02	0.000000000986776522059248	Nle1
0.00000000372849958018469	1.30688481475896	25	5	0.0000947523598312336	Xkr6
0.00000000201917178315281	1.30024238747581	61	25	0.0000513132125252623	Crtap
0.00000000212835296589203	1.29729662955479	51	18	0.0000540878339222141	Htr7
0.000000439550037762258	1.29515479483011	58	27	0.0111702851096523	Znrf3
0.00000000149464191676038	1.29483826597447	45	15	0.0000379833350306315	Sac3d1
2.2346859357743e-29	1.29339587372227	181	0.07	5.67900736858323e-25	Phb
0.00000315049691297506	1.29260953031384	22	6	0.0800635780494352	Tmem9
0.00000143397933463095	1.29160924662588	14	2	0.0364417168309762	Paqr8
2.9014294160913e-52	1.29159018506304	413	194	7.37340257511281e-48	Cdk8
0.00000264524486313542	1.28940671854799	51	25	0.0672236077068605	Lrrcc1
0.000000000000469989518394746	1.28931870141496	81	32	0.0000000119438436309657	Pparg
0.0000000137089707062695	1.28890315694469	37	11	0.000348386072558428	Cox7a1
0.00000000149736346087905	1.28866964926815	67	28	0.0000380524976313193	Vav2
0.0000000000128958462883961	1.28445327070076	92	42	0.000000327722141727011	Tmem245
0.00000001947504778651	1.28421578983901	46	17	0.000494919389398578	Bod1
2.28522516597124e-19	1.28405271436769	145	63	5.80744271428272e-15	Chd6
0.00000000298444621898029	1.28279343372654	44	14	0.000075843731762946	Cad
2.5702698766544e-28	1.28168393735813	184	74	6.53182683754182e-24	St6gal1
3.55120820663472e-30	1.28089196457021	222	97	9.02468541552081e-26	Mndal
0.00000190763022579884	1.2793142463237	36	14	0.0484786069282259	Tk1
4.06244652073524e-39	1.27920398340954	326	159	1.03238953431445e-34	Bst2
7.07262529809571e-27	1.27907917710496	205	92	1.79736626700506e-22	Maml2
0.0000000871080864428102	1.27602774877215	37	12	0.00221367780077113	2700062C07Rik
0.0000000352658461236517	1.27437193956683	62	28	0.000896210947540361	Gbp3
0.000000005269095364107	1.26729595170821	119	67	0.000133903520488051	Timp1
0.000000272688413719684	1.26728920066419	31	0.01	0.00692983065785832	Asrgl1
0.00000141416997153943	1.26159099024748	34	13	0.0359383014867317	Polh
2.1235561862691e-23	1.25431147680732	144	55	5.39659333616565e-19	Il6st
0.000000000000100882346118066	1.25405685111319	93	38	0.00000000256372306189841	Ttc3
0.0000000000137686600331012	1.25260358120724	93	42	0.000000349902957421201	Gbp2
1.52395552554037e-23	1.25208186820325	135	49	3.87282817705574e-19	Xaf1
0.00000000306133935237455	1.24851967883245	59	24	0.0000777978169618944	Cntln
5.74322798737207e-24	1.24679708973758	137	0.05	1.45952652843086e-19	Ifi209
1.01638569063011e-15	1.24529603325733	94	36	0.0000000000258294095559831	mt-Nd6
0.000000330137270506645	1.24344827058804	37	14	0.00838977845538537	Rangrf
0.00000000168107490901079	1.2424728129955	49	17	0.0000427211566626913	Tmtc3
0.0000000000000718974954407556	1.24176634732721	66	21	0.00000000182713105163592	Hist1h4d
0.0000000148711576469707	1.24148205711308	43	15	0.000377920729282467	Gm21887
0.000000010742379589463	1.23777836903449	46	16	0.000272996092507023	Nudcd1
0.000000000549944788591033	1.23582169954582	79	36	0.0000139757469124639	4930503L19Rik
0.000000426669161959538	1.23565408719903	32	11	0.0108429434128777	Mcat
0.0000000000274602052633095	1.23495590906003	62	22	0.000000697846196356485	Nlrp1b
0.00000101576755967062	1.23316425168934	28	9	0.0258137009939096	A630089N07Rik
2.16129935724392e-37	1.23086305816053	252	105	5.49251005656398e-33	Slfn5
0.0000000021106253796528	1.23030928552946	73	33	0.0000536373227731165	Heg1
1.20600373020838e-55	1.22952340820491	376	169	3.06481727957855e-51	Snrpf
2.39182906685709e-32	1.2289932724361	215	88	6.07835520760394e-28	Dnmt3a
2.67803963118848e-29	1.22887729053637	0.2	82	6.80570211473928e-25	Entpd3
0.0000000000291132110180192	1.22750851342973	109	55	0.000000739854031600922	Slc38a9
0.000000180280993346101	1.22642519129576	44	17	0.00458148088390446	Arhgap35
0.00000372522133557948	1.22641350375577	24	7	0.0946690498010814	Rab11fip3
0.000000027181555288508	1.22193666880804	39	13	0.000690764864546853	Atp8b2
0.0000000031535845992421	1.22132724778744	124	71	0.0000801420454205395	Inhba
4.12729778450857e-39	1.21942980168648	189	59	1.04887018597716e-34	Polr2l
0.000000000000559414405105395	1.21770053440099	95	41	0.0000000142163982769434	Dph6
0.000000612781261985841	1.21563230064647	33	11	0.0155726102108462	Pigl
2.98572376434697e-15	1.21174785063926	91	34	0.0000000000758761980233494	Tbrg4
0.0000000000000202696609747523	1.2047459877163	146	75	0.000000000515112894351379	Carmil1
0.0000000662011380295587	1.20470388956612	42	15	0.00168236952074518	Vcpkmt
0.000000276635407472271	1.20365907072053	37	13	0.00703013561009283	Ccnq
0.00000000515931901326652	1.20202017441815	38	11	0.000131113774084142	Ifi206
2.17129130172087e-19	1.20042139840076	0.19	97	5.51790258506324e-15	Lamc1
0.00000239824832958877	1.19807524809637	28	9	0.0609466847998394	Apex2
3.21295037340755e-17	1.19803349874729	112	44	0.000000000000816507078394062	Zmym4
1.20159825575279e-18	1.19397825146093	163	77	0.0000000000000305362164734456	Rsad2
9.70410254163024e-19	1.19254056467786	146	65	0.0000000000000246610357890449	Atic
0.0000000821300008732421	1.19044847287305	58	26	0.0020871697121917	Axl
7.90997202635173e-16	1.1872276141729	113	48	0.0000000000201016119105676	Mnat1
0.000000000825718588258794	1.18256907022683	51	18	0.0000209839864834207	Smyd5
0.0000000213370943957268	1.18225297577709	0.08	0.04	0.000542239579878605	Mgll
0.00000000113170108062317	1.18161654790495	52	19	0.0000287599195618766	Sept1
0.0000000000392438634894247	1.1811260025674	97	46	0.00000099730430285675	1700025G04Rik
0.000000194004930331764	1.18032333532146	52	23	0.00493024729452112	Gm15987
0.0000000097483970964461	1.17875973816491	68	31	0.000247736015411985	Mcm5
0.00000000479428633232941	1.17811168048706	49	18	0.000121837198563487	Gm9844
1.8398093508572e-16	1.17776134240606	115	48	0.0000000000046755075033334	Dennd6a
0.000000000000246020933729461	1.1769261901266	0.08	0.03	0.0000000062521299888668	Tmem267
2.43796958132613e-27	1.17620094894462	228	108	6.19561209702409e-23	Sdc3
0.000000000573322056329223	1.17536977648041	58	22	0.0000145698334174945	Rnf157
0.0000000139627850362296	1.17470910503159	64	29	0.000354836256125704	Prmt5
0.0000000377907147858338	1.17313594972208	53	22	0.000960375434852394	Diaph3
0.0000000927453885362149	1.17133865883184	45	18	0.00235693855887083	Adamts6
2.62462491182835e-23	1.17126970283724	162	68	6.66995928842939e-19	Ifi211
4.50924754467728e-87	1.17061639749302	733	466	1.14593507852884e-82	Rpl35
0.0000000000000280907508991311	1.16974612271912	116	53	0.000000000713870252599618	Pdss2
0.0000000956400749713079	1.16905666207412	62	29	0.00243050122524585	Drosha
0.00000000083848105374748	1.16900449248333	69	29	0.0000213083190188847	Slc2a9
0.0000000956578603438997	1.16849142068701	73	36	0.00243095320491952	Prkca
0.0000000000033770544810491	1.16794842570582	129	67	0.0000000858210855269009	Pecam1
0.000000315373296643936	1.16757476415609	28	8	0.00801458158761235	Gpr157
0.00000018940453844866	1.16751991796744	34	11	0.00481333753559579	Spc24
0.000000000294726842578588	1.16729497211961	103	53	0.00000748989325044967	Smad1
0.0000000000124621548744163	1.16728000873305	79	32	0.000000316700741823543	Zfyve9
1.22035826173849e-34	1.16657511871755	227	93	3.10129645055603e-30	Ndufa5
0.0000000106177069027521	1.16613916889074	83	42	0.00026982778551964	Arhgap6
0.0000000000299773401856379	1.16598281345146	92	42	0.000000761814146137616	Pros1
1.02525187111462e-26	1.165638887383	222	103	2.60547258006358e-22	Fyn
2.54618185125127e-23	1.16508826217942	205	98	6.47061193858486e-19	Cblb
0.0000000050446271087386	1.16436390071397	49	18	0.000128199108714374	Zfp260
0.0000000223106768605301	1.16179806656124	0.04	14	0.000566981231056652	Gtf3c4
9.92363063386102e-30	1.16136733204163	269	136	2.5218922529831e-25	Tmem256
1.56643364564308e-17	1.15880064306462	143	65	0.000000000000398077782367275	Foxo1
0.000000000000439313084532175	1.15812753442977	72	26	0.0000000111642634172162	Hvcn1
6.70885761306489e-27	1.15567600655793	213	95	1.70492198520818e-22	Evl
7.07977708671391e-30	1.15545295159988	182	69	1.79918375104661e-25	Eif2ak2
0.00000000000233114928953463	1.15283254233826	121	0.06	0.0000000592414968949436	Hivep3
1.74178194855166e-64	1.15156389259675	614	0.34	4.42639046585432e-60	Lars2
1.16116746296433e-25	1.1498726663947	161	62	2.95087487363126e-21	Chordc1
5.62395366312269e-24	1.145602088956	0.27	143	1.42921534440937e-19	Ifih1
0.00000217977683785474	1.14502968719903	36	14	0.0553946687804025	9630028H03Rik
0.000000246630798174023	1.14057024289935	45	18	0.00626762847399644	Mfng
0.00000000000364810620027107	1.13662401063152	68	25	0.0000000927093228674887	Mcoln2
1.42136349894629e-26	1.13446509322623	0.18	74	3.61211105987222e-22	Snhg6
0.000000000835260137458264	1.13186734770058	59	23	0.0000212264658732269	Creb3l2
0.0000000000000867523528725992	1.13029832266509	94	39	0.00000000220463754355136	Smim10l1
0.0000000000000537386004095843	1.12870287992289	91	36	0.00000000136565905220877	Pogz
0.000000000000297439643677383	1.12822702396806	99	43	0.00000000755883366477334	Gm35154
0.0000000633509176925272	1.1281887367606	54	23	0.00160993687132019	Afg1l
0.000000126054299557838	1.12472559137792	49	0.02	0.00320341791466334	Abcg3
0.000000025061484576038	1.12340556268652	51	0.02	0.000636887507530855	Abcd4
5.82392326936505e-47	1.12340467110395	346	154	1.48003362044374e-42	mt-Nd4l
7.35166517838101e-40	1.1190571309867	219	76	1.86827867178196e-35	Oas1a
0.0000000000140495780066136	1.11640641133804	0.12	61	0.00000035704192588207	Apba1
2.48743272905849e-37	1.11055516580758	396	226	6.32131279435634e-33	Crip1
0.000000000000140607424629796	1.10863476939899	122	58	0.00000000357325648211701	Trim44
0.00000000465821240280714	1.10654525665692	73	33	0.000118379151792538	Abi2
0.000000218412752133011	1.10560816858318	49	21	0.0055505232699562	Paox
0.000000194503323153713	1.10518504233733	27	7	0.00494291295130531	1810009A15Rik
1.25242737022455e-18	1.10388739287909	134	56	0.0000000000000318279367595166	Tmem173
0.000000190817272174109	1.10360057194908	59	27	0.00484923933776062	Ctif
0.00000000368097916105745	1.10261442611418	64	27	0.0000935447234199529	Tsr1
0.00000117945363063742	1.10108005992291	51	24	0.0299734551153887	Dusp10
0.00000000164525177073958	1.10097465714017	63	26	0.0000418107832498051	Pml
6.65803044226133e-55	1.09880261429386	463	229	1.69200527629187e-50	Gphn
0.0000000290292783915046	1.09750619764825	37	12	0.000737721051763306	Jam3
0.00000183020855693914	1.09691261303413	26	8	0.0465110900574945	Vwf
8.2698726519541e-37	1.09679818518462	354	185	2.1016227370411e-32	Ext1
9.79752612953884e-20	1.0957495579857	146	62	2.48984531529971e-15	Ms4a4c
0.000000000845223819601117	1.09420856772945	47	16	0.0000214796729275232	Cpox
0.0000000000699614502525603	1.0941817059198	81	36	0.00000177793033526831	Serpine1
0.0000000102190455658786	1.09221830164689	47	17	0.000259696604965674	Fasn
2.07220547593531e-22	1.09190219652727	232	119	5.2660957759944e-18	Akt3
0.00000209766061737634	1.09180797845191	49	23	0.0533078492693849	4933406I18Rik
2.82960983904107e-20	1.09035496616772	257	147	7.19088748395506e-16	Plcb1
0.00000000248145635274063	1.08995355492496	49	17	0.0000630612502921976	Tmem229b
9.50205931739052e-146	1.08864189900173	999	995	2.41475833432845e-141	Gm42418
0.00000000348733020124163	1.08814963677037	128	74	0.0000886235224041535	Stat4
5.21101388749735e-18	1.08773441979053	181	91	0.00000000000013242749592297	Plxnd1
0.000000832669055985182	1.08469192183192	32	11	0.0211606187197514	Rrm2
0.00000000000543226227230388	1.08393968167251	89	39	0.000000138050081126059	Tshz1
4.66111793783715e-19	1.08331964480023	145	63	0.0000000000000118452990154256	Glb1
0.00000000673001992204223	1.08183386351273	57	23	0.000171029996278859	Manea
0.000000000000313629499482283	1.0814596285213	81	31	0.00000000797026647034327	Cd151
0.00000000191255760487991	1.08128084881304	75	34	0.0000486038264128132	Chd3
0.00000000000135156996227097	1.08098112053451	96	42	0.0000000343474474511923	Ddx60
0.0000000591042286695845	1.08008783978694	36	11	0.00150201576318015	Rbm12b2
0.000000143904314526174	1.07736152248619	61	29	0.00365704034505366	Shb
0.00000000000269597472241032	1.07650962286907	201	125	0.0000000685128056206134	Cacna1d
0.00000000000363699108657191	1.07554669410792	78	31	0.0000000924268544830518	Wdr12
0.0000000042970053397817	1.07406591675402	81	39	0.000109199796699872	Trim24
0.00000050823190679407	1.07286815234136	28	8	0.0129156974473577	Ahcy
0.00000000226336025084977	1.07009665234086	56	22	0.0000575187740548452	Shmt2
5.35464974425912e-18	1.07003817852286	135	59	0.000000000000136077713950857	Sulf2
8.30720180956083e-21	1.06951621850553	139	55	2.11110919586369e-16	Emc1
0.0000000407489260414033	1.06842141694247	58	25	0.00103555245749018	Itpr3
1.5257786303065e-39	1.06832450626709	327	156	3.87746123319792e-35	Rnf213
0.0000000842479284922426	1.06760139567438	76	39	0.00214099260677336	Rapgef5
0.00000223436776444886	1.06748114474019	38	16	0.0567819879979388	Zdhhc8
0.000000000416593355061242	1.06716735848081	105	54	0.0000105868869321713	Hmgn1
0.00000000328829997213974	1.06157398701435	52	19	0.0000835655671919871	Gm10138
0.000000125177675527775	1.06059275937311	46	18	0.00318114026818734	Kctd3
4.52410537346474e-18	1.0595378929386	127	53	0.000000000000114971089855859	Mtln
8.48208765219487e-21	1.05900887857726	208	104	2.15555293505228e-16	Map4k3
0.000000389434173472177	1.05833351848965	42	17	0.00989669065044843	E2f6
0.0000000000000651753142738554	1.05467231701331	122	58	0.00000000165630026164149	Pkp4
0.00000000074948222942911	1.05407555305054	83	39	0.000019046591896482	Hacd3
0.000000245657140137919	1.05323335427342	34	11	0.00624288490232494	B3galt4
7.70163365210903e-29	1.05296273586881	181	69	1.95721616001047e-24	Zbp1
1.90430623744613e-29	1.05232622285486	232	105	4.83941344122185e-25	Rai14
2.3999460377945e-19	1.04981836330664	117	44	6.09898286584716e-15	Gm42047
3.93673313681122e-15	1.04975237400643	115	0.05	0.000000000100044199205784	Tjp2
2.90195949942937e-35	1.04630491521698	241	0.1	7.37474967589985e-31	Slirp
0.0000000000205535150835047	1.04520311216176	0.08	33	0.000000522326478817106	Mri1
0.000000216126319008761	1.04476530503754	0.04	15	0.00549241814496964	Zfp160
0.000000000785685428263988	1.04310368950623	63	25	0.0000199666237884727	Lmf1
1.70425317697333e-21	1.04111111527509	188	0.09	4.33101859864233e-17	Lrrc8c
0.000000350820873498662	1.0402182327973	39	15	0.0089154108582215	Sfn
9.64935181662121e-50	1.03964836448751	0.52	304	2.45218977715795e-45	Rpl36a
0.000000000000436635627105935	1.03906535306031	124	61	0.0000000110962211916431	Ptprs
0.0000000418652691912966	1.03768509987101	44	16	0.00106392208595842	Gpr171
9.87874444643372e-24	1.03671803880741	275	151	2.5104853261722e-19	Slc8a1
0.000000000015031464356636	1.03664442223427	0.08	33	0.000000381994603695191	Ms4a4a
3.94051353921584e-16	1.03505088001618	174	91	0.0000000000100140270572092	Ccl12
0.000000000000839896711553021	1.03360753367956	108	0.05	0.0000000213442951306969	Vars
9.48266883592569e-23	1.03333646489449	171	73	2.4098306312738e-18	Prtn3
0.00000240480482113621	1.02870037660435	61	31	0.0611133049195346	Ly6g
4.55698137050276e-77	1.0283666490499	823	601	1.15806567568587e-72	Rpl39
0.00000000000512668013233514	1.02743855022955	148	81	0.000000130284322203033	Zfp53
0.00000000147349517851956	1.0264343139515	49	17	0.0000374459329717175	Lancl2
9.19752235126789e-21	1.02625011380559	0.18	84	2.33736635512771e-16	Wdr43
0.000000168285449192133	1.0259513036487	32	0.01	0.00427663812031966	Dcp1b
1.26330790419847e-18	1.02578094106053	154	0.07	0.0000000000000321044437693958	Cgnl1
0.0000000000278684097792807	1.02308458567931	65	24	0.000000708219897720861	Bpnt1
0.00000000540369472394862	1.02249193786169	65	28	0.000137324094019706	Cks1b
0.0000000102463980261686	1.02196444190283	81	0.04	0.000260391713039021	Isoc1
0.000000000028253601037211	1.02156696243557	63	23	0.000000718008763158644	Ryr1
1.43030068885277e-24	1.02153615872309	324	187	3.63482314058155e-20	Tcf4
2.86573604659207e-21	1.02062301831928	176	81	7.28269501520443e-17	Ktn1
0.00000306766124174599	1.01315484390771	0.04	17	0.0779584751364907	Mms22l
0.0000000000000393212322460006	1.01289166130783	68	22	0.000000000999270475067613	Smad5
0.0000000427620693574441	1.01206377168912	51	21	0.00108671246858073	Cenpt
0.00000038100880670571	1.01205041237448	36	13	0.00968257680481221	Odf2l
0.000000000000110639763156254	1.0114241605769	83	32	0.00000000281168830108987	Apeh
0.00000000132800700081630	1.00977046998036	45	14	0.0000337486419117445	Akr1e1
1.76864895134836e-20	1.00745602096019	199	0.1	4.49466758006159e-16	Scpep1
0.000000000686363365305831	1.00727473530709	88	43	0.0000174425522025171	Acvr1
0.000000000463183877421887	1.0070319364752	77	34	0.0000117708918769224	Sept8
0.00000118466149092141	1.0070100707235	58	28	0.0301058024687857	Dzip3
4.51449594290077e-16	1.00691197412686	89	31	0.0000000000114726885396937	Usp18
0.00000000001375940415996	1.00640464773156	94	43	0.000000349667737917064	Elp4
0.00000000000179863944517931	1.00632959331413	0.12	59	0.0000000457088242203417	Cisd1
0.0000000444967142204204	1.00616825834221	33	0.01	0.00113079499848354	Alg6
0.000000410476370705048	1.00522346719081	45	19	0.0104314360087274	Orc5
0.0000000000623818410162582	1.00455423433953	79	34	0.00000158530972574617	Nxpe5
5.53929641212397e-17	1.00250581324573	68	18	0.00000000000140770139721307	Oas1g
0.000000000136038430044033	1.00222090704305	67	26	0.000003457144622709	Pkd2
0.000000189330910657116	0.999428520818357	64	31	0.0048114664325293	Pald1
1.33775696787444e-34	0.997046499386018	291	134	3.3996417824593e-30	Oasl2
0.0000000180202316271118	0.996787863840267	0.17	108	0.000457948146339792	Dhx40
0.00000203414602608203	0.996404257625227	0.04	17	0.0516937529608226	Gkap1
0.0000000231807770607203	0.995590478159101	63	28	0.000589093087444085	Alg10b
0.00000000000882801630654239	0.995334231774584	85	36	0.000000224346378398162	Pgm2l1
0.000000015710749692347	0.994644608960604	47	17	0.000399257281931613	Trim16
0.0000000128148289348528	0.993545339289653	55	23	0.000325663247721415	Jup
0.0000000193367127364961	0.993360907692903	0.05	19	0.000491403880772576	Zw10
1.33327138501472e-107	0.992872203897289	894	0.71	3.38824257073792e-103	Rps21
0.0000000296693435652646	0.99143189771844	59	25	0.000753987028024069	Psat1
0.0000000239463293029517	0.991390498122537	44	16	0.00060854806657591	Uhrf1
0.000000000000306951244509648	0.990199287979423	113	52	0.00000000780055197672368	Plekhg2
0.00000000911484791983129	0.989126029177522	51	0.02	0.000231635630186673	Rrp12
0.000000781015481793039	0.988000128798843	29	9	0.0198479464388065	Skp2
0.000000000000929497424857588	0.987000490904458	0.11	52	0.0000000236213180579059	Tma16
0.00000224215696016749	0.983993021270883	43	19	0.0569799348287363	Tsen15
0.00000000048734370628177	0.983928660691672	65	26	0.0000123848656077386	Net1
0.000000200570521514245	0.983878212911297	37	13	0.00509709866324152	Creld1
0.000000427165147898296	0.983833256695615	34	12	0.0108555479035394	Htr2a
1.72839629701306e-96	0.983832807601611	907	746	4.39237350959928e-92	Rpl37a
0.000000133047548780821	0.982356410471418	0.04	15	0.003381137357167	Gm10382
1.77649138302277e-22	0.981390343706187	173	75	4.51459755167578e-18	Ddx18
3.59278188077053e-15	0.980921006324884	87	32	0.0000000000913033659360214	Dcaf1
0.000000000000999220358467559	0.980602295312567	61	19	0.0000000253931869697361	Trim30c
6.94146274141542e-31	0.980571556179129	216	89	1.7640339264759e-26	Rtp4
0.0000000000507905774117964	0.979527699182007	67	25	0.00000129074094376598	Cln6
0.000000294066495815079	0.979464547660668	41	16	0.00747311185814861	Sytl3
1.67808313863616e-45	0.978720482317019	223	69	4.26451268021609e-41	Eif3j2
0.0000000000000415990436474245	0.978350426287555	116	53	0.000000001057156496212	Ptp4a3
0.000000106750240496507	0.978146123592644	48	0.02	0.00271284386173774	Zfp280c
8.34468428122764e-114	0.978061689347018	895	694	2.12063461638838e-109	Rpl38
0.0000000000165745366865263	0.972054090460631	92	42	0.000000421208700814692	Slc25a13
3.91084304137167e-19	0.969751426847007	152	67	9.93862542103783e-15	AI506816
1.20472416496715e-18	0.969383422613073	146	64	0.0000000000000306156552043102	Dcp2
4.12029961222978e-15	0.968995367192911	146	72	0.000000000104709174045595	Parp1
0.0000000000117849461328262	0.967891072277184	87	38	0.000000299490836073513	Zfp948
0.0000000000844288454433891	0.967066010139519	119	63	0.00000214559024925285	Pde7a
5.57745381532785e-19	0.96545036518103	182	0.09	0.0000000000000141739833808927	Adap2
0.000000444236390456063	0.964676906499254	0.05	22	0.0112893793906599	Haus7
0.000000670185585062614	0.964519099918522	74	0.04	0.0170314262731962	Plxdc2
1.88185286589502e-54	0.964244151263674	572	353	4.78235268809902e-50	Sec61g
1.49884742106706e-17	0.962984910832741	115	45	0.000000000000380902095115772	Col15a1
1.45432942760863e-16	0.962452363366857	117	49	0.00000000000369588737438182	Jpt2
0.00000000106895509745039	0.96239613258442	68	29	0.0000271653558915067	Ercc6l2
0.0000000000173266445462863	0.961193701210908	92	42	0.000000440322017854773	Castor2
0.00000000782336128032646	0.960719999027045	48	18	0.000198815080216936	Ncdn
0.000000000064128472546748	0.959159704408865	97	47	0.00000162969687283051	Utp20
0.000000473910102295832	0.958987924061215	67	34	0.012043477429644	Thumpd1
0.00000302604320104028	0.954254312968779	37	15	0.0769008358680366	Snhg16
0.0000000000000342587360777048	0.95414578639628	206	0.12	0.000000000870617259942713	Hspa1a
1.9163353710594e-20	0.952066900814299	184	88	4.86998307847325e-16	Arl5c
0.000000000186628746105277	0.950760458889326	0.05	16	0.00000474279632477341	Aldh18a1
5.63387876376857e-20	0.95075209568136	238	0.13	1.43173761023651e-15	Gab1
0.0000000553569393932157	0.950740305686393	57	25	0.00140678590079979	Tbc1d12
0.0000000885500820340048	0.950479729950187	45	17	0.00225032323473016	Gm4070
3.81815610908295e-17	0.950160865542416	154	73	0.00000000000097030801200125	Crybg1
0.0000000125216695301124	0.949836983376799	85	43	0.000318213187768747	Dhx30
0.000000192368642543306	0.947789824435294	63	0.03	0.00488866431295305	Cnksr3
0.0000000335572258700866	0.94738913030958	52	21	0.000852789781036511	Thop1
0.000000278205021407561	0.946109400652416	0.05	22	0.00707002420903035	Tubgcp5
0.0000000855906410075695	0.945824915317557	103	59	0.00217511495992537	Tsc22d1
3.90699958470107e-22	0.945468939955333	192	0.09	9.92885804460082e-18	AI504432
2.35358194741024e-29	0.944932154847029	748	569	5.98115780295364e-25	AY036118
0.0000000000000119576908749139	0.944546219903632	89	34	0.000000000303880798204188	AA465934
2.14677241678895e-24	0.944456384954001	444	0.3	5.45559274278576e-20	Fn1
0.000000292604675998783	0.943481427718088	37	13	0.00743596263115707	Flt3l
1.41411024811381e-26	0.943380789191599	272	141	3.59367837353162e-22	Ccr2
0.0000000000200178510404378	0.943211260962026	75	0.03	0.000000508713648490646	N6amt1
1.9713911069965e-16	0.942943578680708	147	0.07	0.0000000000050098962202102	Disc1
0.0000000000860575823343147	0.942899542198993	0.08	35	0.00000218698133986194	Gss
0.00000068445687761098	0.942826977176009	42	17	0.0173941026307278	Tmem106c
0.0000018142368998482	0.94226581189673	51	24	0.0461052023358424	Prkn
7.23799424299973e-86	0.942221903415113	864	688	1.83939147697352e-81	Rpl37
8.00032576767074e-15	0.942062878136016	155	79	0.000000000203312278733816	Dpysl2
0.0000000738843010136359	0.941156836720237	59	26	0.00187762174165953	Dnajc12
1.53085677048123e-24	0.940519685207715	196	88	3.89036631082394e-20	Tap1
0.00000224589795505769	0.939314519869005	52	25	0.0570750047318811	Gtf2h4
2.05586019358411e-15	0.9369695937813	117	51	0.000000000052245575099553	Nup62
0.0000000292070196136031	0.936940279890013	62	27	0.000742237989440497	Zadh2
0.000000000000945331889434035	0.936755711792116	0.11	52	0.0000000240237193061871	Cbx5
0.000000238628749086582	0.936754222582985	44	18	0.00606427240053731	Slc22a14
1.74642348352562e-37	0.936493296320285	393	216	4.43818599868365e-33	Ndufa4
0.000000000129119537701747	0.936392964985437	96	46	0.00000328131481161449	Uri1
0.00000001032621200052	0.93619635348053	43	15	0.000262420025569215	Myl2
0.0000000000000176136670573259	0.935653010843192	0.16	84	0.000000000447616120927824	Dipk1a
4.99293947267785e-43	0.934800140534145	387	196	1.26885570819162e-38	Bola2
0.00000000250951670598355	0.934077621798794	88	43	0.0000637743480491599	Ptpn4
0.000000000000734291782790346	0.932375436927092	116	55	0.0000000186605570760511	Aven
2.97121238488e-92	0.932055575119274	892	731	7.55074203369554e-88	Rps28
0.0000000128762851479887	0.931519349205506	117	68	0.000327225034465836	Dst
4.14446375143816e-26	0.931239433246483	251	125	1.05323257315298e-21	Plekho1
0.00000360514214025123	0.931200515254984	43	19	0.0916174772102045	Dtd2
0.0000000000811607311854059	0.929145258766269	79	34	0.00000206253766161472	Metap1d
0.000000000425734783712789	0.92894629001289	0.07	29	0.0000108191980584931	Mrrf
8.83594679288385e-16	0.928879335752434	0.17	89	0.0000000000224547915847557	Psd3
0.0000000000000153588984649706	0.927969759200305	137	68	0.000000000390315686690298	Hopx
0.000000000859522384492343	0.926761201341889	79	36	0.0000218430423571039	Slc12a7
4.3004194108843e-24	0.926591095050491	164	66	1.09286558488803e-19	Gstp1
0.00000000000140137127976318	0.92596158776073	126	63	0.0000000356130483326216	H2-DMb1
0.000000147343280962348	0.925416780993792	42	16	0.00374443479909616	1700030N03Rik
0.0000000209734800244959	0.924386561731579	77	38	0.000532999047862515	Epb41l1
0.00000000109990837597295	0.924200795723277	63	25	0.0000279519715586005	Trmt10a
3.17063052810715e-17	0.924185157623807	126	53	0.000000000000805752336107871	Iars
4.92366314832859e-26	0.924177095187305	351	207	1.25125051588474e-21	Plac8
0.000000244713679258819	0.923729465227762	52	23	0.00621890873100437	Dbt
0.000000000354760307214002	0.923381819675256	92	45	0.00000901552368722943	Mto1
0.00000000166354816183197	0.923117934934316	67	29	0.0000422757494366359	Tmem161b
1.30659285418931e-22	0.921731644695263	161	67	3.3204444203513e-18	Parp9
6.6176666053445e-16	0.921694079947563	125	55	0.000000000016817476144162	Srm
5.76535224919749e-28	0.92163185608429	302	161	1.46514896708856e-23	Ifi204
6.95822319415695e-17	0.921066383938468	0.18	92	0.0000000000017682932603311	Dock1
0.000000284334318879013	0.920782353588872	0.07	35	0.00722578804567237	Gstp3
7.62194673017025e-19	0.920039531139377	166	78	0.0000000000000193696532253817	Hsph1
1.57796301900457e-16	0.916795037090006	171	86	0.00000000000401007742019631	Arhgef10l
0.000000000000758115730956669	0.91512646243341	132	67	0.0000000192659950708018	Calcrl
0.000000000046377383970078	0.914557380614321	214	136	0.00000117858845883159	Oasl1
2.20888004620665e-27	0.914028771420766	231	107	5.61342686142495e-23	Map3k1
0.0000000787623305678504	0.913974751776297	54	23	0.00200158710672078	Trim37
0.0000000000023483429363991	0.913889688172808	117	57	0.0000000596784390427103	Ocrl
0.00000000911610933635702	0.913877779326501	0.07	32	0.000231667686564841	Noc4l
0.000000000000987132672702857	0.913613103578651	146	78	0.0000000250860026113977	Tpm1
2.90262131874803e-26	0.912196483946275	284	151	7.37643155733437e-22	Klf4
0.00000000000804204829356891	0.91211872654193	83	35	0.000000204372573284467	Dhx58
8.39187944878713e-22	0.911567877462199	196	93	2.13262832432027e-17	Galnt2
0.0000000481584037642624	0.911396293148607	52	22	0.0012238495148612	Colec12
0.00000135471772423232	0.911024575695587	65	34	0.0344274415259161	Zfp704
0.0000000415826269799944	0.910614117180225	58	25	0.0010567392994426	Rcc1
0.000000375271957403915	0.910112087903499	46	19	0.00953678625350568	Sgcb
0.000000000000390759065620073	0.909303410573425	115	54	0.00000000993036013460292	Gtf2i
7.5985146583336e-86	0.90751120082505	839	641	1.93101053012232e-81	Rpl36
0.00000120151991644058	0.907192546027856	42	18	0.0305342256365043	Panx1
0.000000000585127840837677	0.906941189110293	72	31	0.0000148698538192079	Vps45
0.0000000000258666500570816	0.906454768940419	77	32	0.000000657349177900614	Unk
3.15908643655703e-17	0.906434709589315	134	59	0.000000000000802818636122239	Zup1
0.00000054626995596974	0.906162011214783	26	7	0.013882358391059	B430010I23Rik
3.99071844896899e-17	0.904142081707684	152	72	0.00000000000101416127943649	Bzw2
0.00000000000123795420810741	0.902936413554272	63	0.02	0.0000000314601302906337	Irgm2
0.000000108480080378129	0.902433038865704	85	45	0.0027568042826494	Slc29a1
0.000000000966703059651038	0.901845187613358	75	33	0.0000245668248549118	Ticam1
1.23103052543401e-17	0.901686355877521	203	109	0.000000000000312841787428544	Luzp1
0.000000010631612354764	0.901652494367213	61	26	0.000270181164771617	Noc3l
0.000000000543429977912864	0.901615093223712	109	58	0.0000138101860286996	Vwa8
0.00000188968775811906	0.900805807753333	53	25	0.0480226349970797	Steap3
0.000000000331399050665929	0.89986955204359	66	27	0.00000842184407457325	Endod1
0.000000000568048441194434	0.899314704679156	117	63	0.0000144358150360742	Hmg20a
0.0000000000121744187917797	0.898474558837981	0.11	54	0.000000309388504755498	Erlec1
0.0000000000147180851232792	0.898443319417841	83	35	0.000000374030697237893	Socs6
0.0000000000140736882617347	0.898426077696919	116	59	0.000000357654639795463	Urgcp
1.30247965852073e-17	0.897700458622352	177	88	0.000000000000330999155619874	Gnptab
0.00000273502219061154	0.897507961130756	45	0.02	0.069505118930011	Polr3h
0.000000000000528024911410383	0.896933162362774	113	53	0.0000000134186970736721	Lrrc8b
2.73051190272647e-15	0.896609540249912	162	84	0.0000000000693904989839878	Hdac9
0.000000000177815667281241	0.896606957272553	73	31	0.00000451882955261817	Slc5a3
0.0000000102426508033027	0.89636701676499	47	17	0.000260296484864331	Spout1
6.84729124949933e-18	0.895994957938759	168	82	0.000000000000174010212523526	Dse
0.000000000755077132758599	0.895002674617428	0.07	0.03	0.0000191887751747943	Kat14
0.00000000210503466617764	0.894163053808677	0.07	31	0.0000534952459715724	Arntl
0.000000822095793512995	0.894091771790221	54	25	0.0208919204005457	Sacs
0.00000249673228845859	0.89241676552891	44	19	0.0634494576465982	Pus7
0.00000000153643118700003	0.892151879212709	91	45	0.0000390453257552317	Ptcd2
3.3545032107284e-20	0.891745036654462	199	99	8.52479900942407e-16	Sms
0.0000000000000137699147940593	0.891536593438976	125	58	0.00000000034993484466143	Zdhhc21
8.48291429560569e-16	0.889625973118418	156	78	0.0000000000215576300994227	Cfh
1.85908145866203e-17	0.888820099786034	187	97	0.000000000000472448371089782	Hspa1b
0.0000000510082276308332	0.886541108702464	57	25	0.00129627208878236	Slc43a3
4.76122533284647e-16	0.884044131936209	199	108	0.0000000000120997019383627	Pde3b
0.00000000804413634369453	0.883833126881379	75	35	0.000204425636902309	Ccdc6
0.000000164379110485325	0.883532785129574	45	18	0.00417736633476356	Lmnb2
0.000000636350487901377	0.883472882136347	53	24	0.0161715749490377	Mcm2
0.000000051641995988473	0.883014673640397	65	0.03	0.00131237804405506	Plxna1
2.51107900266372e-27	0.882777530334142	277	142	6.38140506946931e-23	Nucks1
0.00000000000119964640800313	0.88112353686731	118	57	0.0000000304866141665836	Palld
2.7269956957328e-28	0.880942148552814	308	164	6.93011416156576e-24	Cd93
5.09139401170571e-25	0.880731358405847	253	129	1.29387596019477e-20	Apoc2
0.00000000311291244769669	0.880042595298507	86	42	0.000079108444033316	Nr1d2
0.000000000001136444623907	0.879985523896368	75	28	0.0000000288804672273485	Enoph1
3.06276812747518e-25	0.879745523658674	238	116	7.78341264235268e-21	Adcy7
0.0000000339025199324661	0.878350063773528	0.06	27	0.000861564739043762	Gemin2
0.000000603563930845465	0.878340477064896	42	17	0.0153383701745758	Polr3a
0.0000000885981313618441	0.878122245213471	0.09	49	0.00225154431229854	Rnf128
0.0000000000181592317783878	0.877148235471303	137	74	0.000000461480557184169	Rnf150
0.0000000948270957688839	0.876309905203248	41	15	0.00240984098477465	Pstk
0.000000000102152633369603	0.876184122045378	82	36	0.00000259600487182173	Prkdc
0.000000176935066436512	0.875623124064882	53	23	0.00449645084335107	Nol6
0.0000000530357500752608	0.875067482576921	52	21	0.0013477975166626	Atpaf1
0.0000023770711075279	0.875005716565918	55	27	0.0604085080556065	Znhit6
0.0000000115818870784197	0.8738168713578	42	14	0.000294330496323881	Mavs
3.16647033907044e-26	0.873596687710357	326	185	8.04695107267971e-22	Mdfic
0.00000000929314560126273	0.873036915463676	83	41	0.00023616670916489	Eef2kmt
0.000000000948927346656188	0.872206942866907	0.06	23	0.0000241150906605737	Man2b2
0.000000138005429045497	0.871959758478287	52	22	0.00350713196833322	Zfp346
3.14777133329706e-51	0.87130541991994	416	198	7.99943128930781e-47	Romo1
1.80502670680493e-29	0.869353778435991	205	84	4.58711437000336e-25	Irf9
0.00000000880365314498353	0.868042190327213	68	0.03	0.000223727237373467	Aar2
0.000000000224779967195528	0.867630359561725	0.07	29	0.00000571233330633995	Wiz
2.7632192904265e-22	0.865385750939421	245	0.13	7.02216918276086e-18	Ly86
4.52203038678772e-16	0.864509552502214	153	75	0.0000000000114918358219436	Aig1
0.000000000015242692100382	0.864123786669884	133	71	0.000000387362534347009	Slc41a2
0.0000000141822082879087	0.864078181794566	91	48	0.000360412459220624	Lif
2.02383226696097e-26	0.862470486395487	155	56	5.14316494002793e-22	Bloc1s1
0.00000000044181574379871	0.860848013222594	65	26	0.0000112278634971566	G6pc3
0.00000000000054039427707386	0.860483482902961	146	76	0.000000013733039763278	Txndc5
0.000000874569661698133	0.860447176102642	59	29	0.0222254388127346	Nmnat3
0.0000000000190510850316947	0.860096113265881	85	36	0.000000484145223910457	Rbl1
0.000000000488681226093031	0.858325724786379	82	37	0.0000124188559987022	Eef1akmt4
7.31097034322717e-17	0.857946926229767	218	125	0.00000000000185793689332432	Fmn1
0.000000185282822726828	0.857503113307966	68	34	0.00470859237395687	Gga2
0.0000000000176998212902826	0.85731760545453	112	56	0.000000449805558449952	Ccnd1
0.000000979317556917368	0.857160511029332	52	24	0.0248873970739411	Coasy
1.02323510056779e-16	0.85607676311987	178	92	0.00000000000260034736107292	Pea15a
0.000000273712860962926	0.855856447324603	0.05	21	0.00695586493565083	H2-T24
0.000000706520593090548	0.855822512940088	54	25	0.0179548078322101	Tyms
0.0000000631498978004697	0.854493575550554	62	29	0.00160482835280334	Cd1d1
5.69045754232507e-59	0.853300332996182	651	399	1.44611597523107e-54	Rpl31
0.000000000229642594159395	0.852563954107195	95	46	0.00000583590724537271	Cyb561d2
5.95783460125858e-17	0.852534770775521	165	82	0.00000000000151406450721784	Cd180
6.48048461069403e-16	0.852419837367013	137	63	0.0000000000164688555411567	Rusc2
0.00000000000275726558762496	0.851708603860597	98	44	0.0000000700703903783131	Cc2d1b
8.02981321253598e-62	0.85144302494694	641	0.39	2.04061643170177e-57	Mrpl52
0.00000000548434491761565	0.850699500367349	0.06	25	0.000139373657391366	Pyroxd1
0.000000000000274039159341813	0.849344040954912	122	59	0.0000000069641571563535	Herc6
0.0000000032959079019082	0.849216798552499	53	0.02	0.0000837589075111931	Fcor
0.00000000000687220222751323	0.84882610444139	122	62	0.000000174643275207794	Ms4a8a
5.01756056014034e-15	0.847117397643636	128	59	0.000000000127511266514847	Ddx1
2.06973754903575e-15	0.846641042320517	142	68	0.0000000000525982403336455	Rhoh
8.71285634077268e-24	0.842999609574496	231	113	2.21419818188056e-19	Atp2b4
0.0000000862688420223522	0.842885516591158	67	32	0.00219235008231404	Grk3
0.00000000354055813633396	0.842711469351525	85	41	0.0000899762039186548	Cbfa2t3
0.00000000161780092242621	0.842655843305653	93	47	0.0000411131748416174	Tubgcp3
0.0000000118679495962292	0.841989915085418	48	18	0.000301600203088972	Abcb10
0.000000000000053815290590994	0.841497311125774	114	51	0.00000000136760797978893	Nbas
2.07443927939896e-100	0.840408629297347	934	834	5.27177254073657e-96	Rpl41
1.36194832632678e-15	0.840201742778419	125	56	0.0000000000346111928169424	2310022A10Rik
5.10494741536577e-16	0.839035916464556	149	72	0.000000000012973202866669	Lifr
0.000000000000014906524607965	0.838432672688978	112	0.05	0.000000000378819509862215	Cul2
0.0000000000131371446906329	0.837285625266518	85	36	0.000000333854258023054	Rbm10
0.000000000000220541531760022	0.836965939341583	153	82	0.00000000560462194661744	Itgb7
0.000000000469239678651973	0.836841349498322	113	0.06	0.0000119247879535826	Ncoa7
0.000000000951143866979190	0.836103496785207	81	37	0.0000241714190915421	Aifm2
0.00000000398212375951971	0.835872954498477	113	63	0.000101197711100674	Ptpro
0.0000000000000797076245174402	0.835603841943474	135	66	0.00000000202560986186171	Lima1
0.000000000134506261838224	0.835500713142658	59	21	0.0000034182076320948	Lrp4
0.0000000000000295178509038243	0.834749627865224	118	54	0.000000000750137145018888	Farsb
2.21660352475734e-19	0.833953756655167	0.22	117	5.63305453746582e-15	Ccdc50
0.00000160300397779641	0.83365342110436	44	19	0.0407371400877401	Galnt4
0.0000000392582202704249	0.833266888131917	81	41	0.000997669151732309	Fblim1
1.7023207199574e-19	0.833156488786718	206	106	4.32610764562773e-15	Lman1
0.0000000724839464137357	0.83148313089823	65	0.03	0.00184203453021226	Mlkl
1.54697623573131e-18	0.831450967726184	142	61	0.0000000000000393133070786397	Idh3a
0.000000105488916653728	0.830855062005566	72	36	0.00268078983892119	Ndst2
0.0000000000368983913746218	0.83061591550954	78	32	0.000000937698820003264	Gpatch4
3.22162597039552e-46	0.829748607092785	572	372	8.18711807856613e-42	Cox7c
0.00000002464679602262	0.828705544082914	56	23	0.000626349027322841	Tmem101
0.000000632878216006512	0.827753876385542	58	28	0.0160833341033735	Cnst
0.000000321501285346732	0.827411904473663	46	19	0.00817031216451651	Abhd18
0.000000132220721044426	0.827022665983044	46	18	0.00336012518390199	Zfp738
0.0000000000000225808215059728	0.826796037397036	178	96	0.000000000573846416931287	Rasa4
9.33339427483409e-22	0.825735301403776	167	73	2.37189548706359e-17	Gm11808
0.0000000383542351877689	0.824774241324882	118	69	0.000974696178826771	Plcl1
0.000000000000454962285446789	0.823694035021629	113	52	0.0000000115619565600592	Lztfl1
0.0000000000373773734499094	0.823263099743317	125	67	0.000000949871191482547	Hdac8
0.0000000000194275921455391	0.82221820490872	0.09	0.04	0.000000493713399194584	Cdc16
0.00000000000258474647588702	0.821193037972459	117	58	0.0000000656861621917168	Ltc4s
0.00000000000249419764642004	0.820401489422471	153	84	0.0000000633850447884725	Frmd4b
0.00000000214630506444384	0.81968624881604	91	45	0.0000545440506027114	Hpse
0.000000761284024450379	0.819384241335568	0.06	29	0.0193465109133575	Dut
0.0000000000000388008366777286	0.81901520381046	121	56	0.000000000986045662491116	Usp5
0.00000169658170356039	0.818537645538157	37	14	0.0431152308325802	Pkd1l3
0.0000000000415683922840229	0.817373133699826	0.09	41	0.00000105637755311387	Rassf8
0.0000000000000253849724857672	0.817190539336123	106	45	0.000000000645108305780803	Vipas39
0.000000000000383829707313033	0.816995024403394	133	67	0.0000000097542643519461	Gm20186
6.87921972889423e-23	0.816251310340046	282	159	1.74821610970389e-18	Ccr5
9.50158724291506e-16	0.815581481123381	79	25	0.00000000002414638366042	Cd3eap
0.0000000000000269572762302356	0.814177682084214	137	66	0.000000000685065260838977	Cmklr1
4.25130558323744e-17	0.814071561378404	193	102	0.00000000000108038428786813	Zmynd8
0.000000000000324027072859948	0.813185307700564	137	69	0.00000000823450000258987	Cat
0.00000230248609089288	0.81310496021844	32	11	0.0585130790278608	D17H6S53E
0.0000000000114286863225768	0.812785828663775	85	36	0.000000290437205515644	Scoc
0.00000362598546516144	0.812675866448465	56	28	0.0921471686261478	Hddc2
1.59963885338192e-18	0.812626697273535	0.25	142	0.0000000000000406516221809948	Lpxn
0.00000000000305625068102463	0.812213783479938	79	32	0.000000077668498556879	Eif2b4
1.55145518430408e-18	0.811954653325543	252	145	0.0000000000000394271305987196	Itgb5
4.57141200508386e-35	0.811716389256919	859	787	1.16173293285196e-30	mt-Co1
0.0000000000190779209624317	0.810535323013084	119	0.06	0.000000484827205418278	Tusc3
0.000000000000343122435233736	0.810127938315912	123	0.06	0.00000000871977044659494	Rnf217
0.0000000389691762883759	0.809846405690593	59	26	0.000990323677016498	Grasp
4.4142645119995e-23	0.809211956106464	298	167	1.12179704043443e-18	Tbxas1
2.3405389255673e-23	0.808278985627348	284	156	5.94801157154418e-19	Adam15
1.2821865115247e-19	0.808012779471995	181	86	3.25842058173771e-15	Apobec3
0.0000000159133537071487	0.80749676608896	46	17	0.00040440605775977	Nmral1
1.38153625213697e-30	0.806852594734557	329	174	3.51089807755568e-26	Parp14
0.000000000000396768264928154	0.806652663631603	135	68	0.0000000100830719166192	Nav2
0.000000166428193305033	0.806313900219721	35	11	0.0042294396764608	Trim34a
0.0000000000000336703281845688	0.806134561449823	138	68	0.000000000855664050154446	Zfp277
0.000000000000232457583869094	0.8056936745321	123	59	0.00000000590744457886528	Il18
0.0000000244382981863746	0.804734203773314	55	23	0.000621050471810337	Ptges2
5.38384645788209e-41	0.804539268476231	0.43	231	1.36819690034158e-36	Cops9
0.000000443308000124909	0.804322770616888	66	33	0.0112657862071743	Fancl
2.35539642841229e-23	0.804231888442503	0.28	154	5.98576894352416e-19	Cyb5a
0.00000000229128748825999	0.804081105578129	56	22	0.0000582284889391511	A630072M18Rik
0.00000000000652248661006391	0.803656032114082	106	0.05	0.000000165755952221554	Tnfaip1
0.000000000745102790997447	0.803651152025494	85	0.04	0.0000189352972276181	Orc2
2.19303918951735e-23	0.802600259567014	0.21	99	5.57317049232043e-19	Taf3
0.0000000388890167269864	0.801838502473626	0.06	27	0.000988286582082905	Pusl1
0.00000154266425122386	0.799953919513952	49	22	0.039203726616352	Ift43
0.0000000603923814219081	0.798999117691903	64	0.03	0.00153475158907495	Haus6
3.43049066464311e-20	0.798549745386287	203	102	8.71790592605755e-16	H2-DMa
0.00000358432574383191	0.798059031545838	29	0.01	0.0910884701280004	Ear2
6.71329221371692e-16	0.797633605479205	0.13	59	0.0000000000170604895027188	Lap3
0.00000154944840320496	0.797005737233305	49	23	0.0393761322706476	Nepro
2.05927040954131e-16	0.796924139987886	167	84	0.00000000000523322389176733	Cttnbp2nl
0.000000706062821560151	0.796290588723213	84	47	0.0179431744843081	Scd2
0.00000000616280221915338	0.795701763439231	73	34	0.000156615292795345	Stxbp6
0.00000212603991209464	0.795543019047408	62	32	0.0540290522860611	Chchd5
0.0000000147214877464872	0.794586975845706	58	24	0.00037411716810148	Ghdc
0.000000199787181584313	0.794389059635163	51	22	0.00507719164560215	Gm26901
0.00000000683050445987647	0.79382556767139	66	29	0.000173583609838841	Heatr5b
3.60470235384325e-23	0.793816903589404	243	126	9.16063009182184e-19	Dok2
0.000000251232060733859	0.793603150786831	45	18	0.00638456035942956	Sema4b
0.00000000000363811667204488	0.791664854783264	106	0.05	0.0000000924554589866766	P2rx7
3.96332427809116e-23	0.791298278418762	254	135	1.00719959879131e-18	Sept11
1.4860237632553e-18	0.791196304900432	149	66	0.000000000000037764321895607	H2-T22
0.0000000612359659343245	0.791171828818148	78	0.04	0.00155618960228899	Slamf7
0.000000000000112808701888214	0.790993394871661	114	52	0.00000000286680754108518	Rrp15
0.00000000000260583723498671	0.790769936803808	95	42	0.0000000662221416527174	Cfap36
7.67063981646129e-17	0.790639398097556	136	61	0.00000000000194933969655731	Pold3
0.0000000609498356498082	0.790618898552829	93	51	0.00154891817336858	Spire1
0.00000000000228419795677392	0.789148072415566	0.1	45	0.0000000580483226754956	Atad3a
0.000000000027368609742178	0.788921946603705	65	24	0.00000069551847937797	Taf8
0.000000016905616698314	0.788696645622137	61	27	0.000429622437154254	Pcmtd2
0.000000000024418511150264	0.788117272546027	99	47	0.00000062054762386166	Rbms2
6.92077770784343e-16	0.788006247010365	119	51	0.0000000000175877723889425	Npepl1
9.97928993048919e-21	0.787949857059789	224	116	2.53603695003522e-16	Snrpb2
3.28651648131666e-51	0.787297766394333	582	345	8.35202433397003e-47	Snrpg
0.0000000306594090193068	0.78650808012173	62	28	0.000779147561407644	Tmem184c
1.05002328237859e-18	0.785536939163247	254	146	0.0000000000000266842416750871	Nrp2
0.0000000156649383631123	0.784977314318104	0.06	26	0.000398093078621773	Mettl2
8.86999030679516e-26	0.784833614778261	483	326	2.25413063666585e-21	Mt1
3.70276011893615e-19	0.784830212812625	166	77	9.40982429025243e-15	Smarcb1
1.1437644568956e-15	0.784127661340346	0.16	81	0.000000000029066486143088	Ttc39c
0.000000000239029723219797	0.783653125143843	76	33	0.00000607446235618469	Pelp1
0.00000000026374411062807	0.783129953404467	99	49	0.00000670252908339115	Il3ra
6.08787192633178e-20	0.782754892621646	236	127	1.54711089263869e-15	Myof
0.0000000000151568982061523	0.781779743735505	91	41	0.000000385182254112947	Mettl1
1.28380760605526e-20	0.78100895430597	373	245	3.26254026926824e-16	Pid1
0.0000000000205130433147047	0.780822294545492	115	58	0.00000052129796975659	Lrpprc
0.00000000030685675670874	0.780700129878495	82	37	0.0000077981507582392	Mthfr
0.000000000368424177468905	0.779600112442183	115	61	0.00000936276362201729	Pi4k2b
0.00000304894117933046	0.778014451583623	45	0.02	0.077482742190325	Nup210
0.00000000728575229064372	0.777208111139222	0.09	46	0.000185152822962129	Lig1
0.000000000000258617752121173	0.777028603361726	145	76	0.00000000657225293465538	Tnfsf12
1.38496614836239e-18	0.776613735397209	186	93	0.0000000000000351961447283334	Vma21
0.00000000363325919919147	0.776594196183833	92	47	0.0000923320160290529	Phldb1
0.0000000000221243512930383	0.776259694169412	83	35	0.000000562246139409983	Kpna2
0.00000000718055662222847	0.77528147882262	0.07	32	0.000182479485440692	Mcm6
0.0000000000000562806061055407	0.774839832897515	156	82	0.00000000143025904296011	Zyg11b
0.00000000520779369807078	0.774809433571424	0.08	39	0.000132345661249073	Prcc
3.9524331036925e-35	0.774453584881446	325	161	1.00443182464137e-30	Erh
0.0000000279182256518211	0.774196547737234	75	37	0.00070948586848973	Tmtc2
8.79493124765871e-44	0.773996004861733	818	659	2.23505587796751e-39	Rps15a
1.85085657829749e-55	0.772376351632166	636	382	4.70358182242742e-51	Atp5mpl
2.24686180967267e-15	0.772104669002721	133	61	0.0000000000570994991692115	Mrtfb
0.000000000691015752280082	0.77209746862887	86	41	0.0000175607833126937	Poc1b
1.10117900759108e-22	0.77191594092934	267	143	2.79842621199121e-18	Csnk1g3
1.73859904388623e-15	0.771165640172689	125	56	0.0000000000441830175022807	Dtx3l
0.00000000031457736866981	0.770362849205334	79	35	0.00000799435467000588	Usp40
0.00000000122300884053984	0.770322008499859	29	6	0.000031080323664639	Ccr7
4.42467304910655e-30	0.769621699359636	329	175	1.12444216196945e-25	Metap2
0.0000000000274751877015499	0.768681620006252	0.12	62	0.000000698226945059488	Nol8
2.07621341632843e-16	0.768493232482145	173	89	0.00000000000527628115491545	Parvb
0.000000000000138152130389409	0.768330326112443	129	63	0.00000000351086008958605	Gbp7
0.0000000253261253862705	0.768033627325585	0.09	47	0.000643612824441293	Igfbp4
0.00000249222751322604	0.767508562964564	53	25	0.0633349777936135	Dis3
3.10978596396365e-19	0.766789803751758	194	97	7.90289907022083e-15	Mrps36
0.000000000219859323598904	0.76624530592295	0.09	42	0.00000558728499061895	Tceal8
0.00000000000030402050903983	0.766238456830604	132	66	0.0000000077260731962292	Pvt1
0.00000129848599686354	0.765622916718819	61	31	0.0329984246382933	Kat2a
0.00000000221528344092764	0.765178218369884	56	22	0.0000562969980842942	Gm15247
0.0000000383395226982584	0.764400818465847	64	29	0.00097432229033084	Tspan32
1.20142439994886e-30	0.764340212753566	345	187	3.05317982759003e-26	Ndufc1
0.000000527688171280793	0.764119968073541	139	91	0.0134101394967588	Mt2
0.00000000000482736299737318	0.764108501207589	137	73	0.000000122677775852245	Rab3il1
8.2354273732012e-15	0.763123225963844	162	84	0.000000000209286915835162	Actl6a
1.24596064795363e-26	0.762713780481001	341	195	3.16635979464456e-22	Prdx2
0.000000830599016095046	0.762439798802107	29	9	0.0211080127960234	Pfas
0.000000459267730447045	0.762068251272858	45	18	0.0116713708338508	Dnajc18
0.000000000541590435405653	0.761815089541896	77	34	0.0000137634377349639	Uba7
0.00000000000965501823339615	0.761777320161471	147	81	0.000000245362978365296	Bag3
0.00000000000108993013122646	0.761601258733528	139	73	0.000000027698394424858	Alkbh1
0.0000000000000587508203811867	0.761135059031043	156	82	0.0000000014930345983471	Pkig
2.35234327250601e-15	0.761059164291105	142	68	0.0000000000597800995841953	Tasor2
0.0000000000000848516997072209	0.760837752368839	149	77	0.0000000021563362446596	Esf1
3.86778433546342e-16	0.760735893474092	162	0.08	0.00000000000982920033171319	Erap1
0.00000126725129367742	0.760562608638167	55	26	0.0322046571262242	Ube2e2
0.0000000000354373784342235	0.759975527433512	78	32	0.000000900570098148921	Qser1
2.01593844175506e-18	0.759634348019457	223	122	0.0000000000000512310436203215	Dusp3
0.000000122619441565836	0.759260765347308	51	21	0.00311612786851259	Recql5
2.29812996378768e-23	0.758890760839344	382	245	5.84023767697364e-19	S100a4
0.00000105412666530619	0.758385585767526	0.05	23	0.0267885209454262	Cd200r4
0.0000000000106936285584707	0.758114857394792	136	73	0.000000271757182556415	Csrp1
0.00000000125523310805129	0.757667093655326	112	61	0.0000318992389749074	P2ry10b
0.0000000258922512608472	0.756830348219634	98	54	0.00065799978129191	Pmepa1
5.46775519228101e-29	0.75635537650699	288	143	1.38952062701437e-24	Xpo1
1.07664297443105e-32	0.755993311043232	431	256	2.73607279092163e-28	Atp5k
0.0000000000000412705098168722	0.755957605463703	101	43	0.00000000104880746597617	Ankrd49
8.95989934911284e-42	0.75594543946796	486	273	2.27697922159004e-37	Ndufa1
0.0000000000000279862975376324	0.755690062089955	0.12	55	0.000000000711215779323853	Tsnax
9.17832647237244e-20	0.755661478181756	247	137	2.33248810642401e-15	Ybx3
0.0000000102931721980834	0.754132914531577	71	32	0.000261580385069893	Naf1
1.35841109828966e-22	0.753634408532486	375	237	3.45213012408353e-18	Lgals1
5.60401636543665e-27	0.752580544871411	263	0.13	1.42414867894842e-22	Pa2g4
0.0000000000000404045722898007	0.752022971674858	156	81	0.0000000010268013956007	Kcnn4
2.17367693444444e-19	0.751904037156667	291	175	5.52396519350366e-15	Fcgr1
0.000000263785930352367	0.750493786665832	68	34	0.00670359184804471	Slc6a8
3.03996028151163e-23	0.750107976937734	221	107	7.72545106340551e-19	Abce1
3.17687083115836e-34	0.749719982017736	0.52	324	8.07338184322273e-30	Hivep2
4.17540087684307e-24	0.749698760574044	229	109	1.06109462483213e-19	Khsrp
0.000000540232380038693	0.749619708662941	33	11	0.0137289254739233	Plxna4os1
0.000000000675894675669694	0.749237340519575	0.08	36	0.0000171765113927939	Usp50
0.0000000180727852484157	0.748937647130131	75	36	0.000459283691517989	St3gal3
1.30365071871458e-16	0.748456565369323	182	95	0.00000000000331296757146936	Cdk4
0.00000000000509194028938911	0.747973427267857	125	63	0.000000129401478574245	Txndc12
1.29161432468483e-28	0.747769986339513	0.37	206	3.28237948332155e-24	Snx5
0.0000000534712569822092	0.747507420046097	69	33	0.00135886505368888	Rab11fip2
5.63174647125044e-28	0.747106165344397	345	188	1.43119573073888e-23	Swap70
0.0000000000132106665183739	0.746646910740751	112	56	0.000000335722668231435	Naa25
0.000000086094452848552	0.746366132013324	71	35	0.00218791833024025	Emilin1
0.0000000000258112126886992	0.745825673038166	94	43	0.000000655940348057912	Dpagt1
0.0000000000705395918019302	0.745709863889135	93	43	0.00000179262264646245	Gfm1
0.000000141124304992428	0.744873194820266	98	56	0.00358639196277258	Flrt3
0.000000358820995399568	0.744376372233924	64	32	0.00911871795608921	Zfp318
0.0000000000118909167123221	0.744045727883445	79	32	0.000000302183866410242	Nr2f6
0.000000000070642949679038	0.743546891170326	99	48	0.00000179524928019339	Prmt7
0.00000000405788539975351	0.742541352312281	66	29	0.000103123041663936	Gmppb
0.00000207787829131817	0.742423721872235	38	15	0.0528051210172686	Slc19a2
4.88065063208655e-18	0.741970822221799	216	117	0.000000000000124031974513216	Cep85l
0.000000000219723250816707	0.740541110375811	79	35	0.00000558382697300499	Igf2bp2
0.00000000987642699788311	0.740339516352374	92	48	0.000250989639297203	H1f0
7.88619192206117e-23	0.739532228852338	0.3	172	2.00411795315341e-18	Ms4a6c
0.0000000000000834500399898914	0.739523739212169	113	51	0.00000000212071586626311	Zdhhc13
0.00000000293251546745942	0.738699373357585	116	64	0.0000745240155745463	Spata6
0.0000000000090124534784055	0.73868451800752	136	73	0.000000229033480246719	Lpl
2.34331127086758e-29	0.73656073779087	712	587	5.95505693265578e-25	mt-Nd1
0.00000000000208533492921036	0.735801276838262	148	79	0.0000000529946165560229	Vrk2
0.000000569964656864065	0.735755491481864	62	0.03	0.0144845118248865	Kmt5c
0.000000000280123884936838	0.7356325846926	75	32	0.00000711878828789986	Gdf15
0.000000000181043644921078	0.735542106180129	0.09	42	0.00000460086214837937	Cmah
1.55528201726735e-15	0.735529165854555	179	95	0.0000000000395243819048153	Tmcc3
4.43562959918863e-18	0.735513909524717	201	106	0.000000000000112722655004181	H2-Ab1
0.00000000000501546043993344	0.735141869251421	105	49	0.000000127457896160028	Hlcs
0.00000270346373404332	0.734727937028611	37	15	0.068703123873243	Zbtb46
0.0000000000144145506794791	0.734099624188077	229	148	0.000000366316976417602	Ccl7
5.81721460246305e-61	0.733641100957134	891	734	1.47832874692394e-56	Rpl34
4.55917252540094e-27	0.733390242615432	328	181	1.15862251388014e-22	Hspe1
1.61634697766414e-18	0.733381622722975	185	92	0.0000000000000410762257433789	Mybbp1a
0.000000374820680098656	0.732448594917237	0.07	36	0.00952531794334715	Phlpp2
2.95811729058162e-107	0.731867380621258	962	911	7.51746347055507e-103	Rps27
0.00000000263240695109107	0.731557962704737	79	37	0.0000668973578480773	Heatr3
0.000000000000249677431242351	0.73150514277338	134	67	0.00000000634505256016186	Galns
0.000000000221987883884757	0.730630175334098	119	63	0.00000564137809316332	Ank
0.00000295774424222757	0.730582897605545	48	22	0.0751651544277292	Sft2d3
0.000000128462914151228	0.730573900109681	83	44	0.00326462803732517	Zcchc24
9.62381708045084e-30	0.730519029379511	424	254	2.44570063465497e-25	Rpl22l1
0.0000000169651634154488	0.728975325123533	34	0.01	0.000431135697876799	Hspe1-rs1
4.30474988109529e-17	0.728514786278327	223	125	0.00000000000109396608728275	Ms4a6b
0.0000000205290117871686	0.728377148623849	62	27	0.000521703776547315	Hist3h2a
0.0000000158510690239182	0.728189310244117	61	26	0.000402823217104833	Ttc37
7.03410484859215e-34	0.728187055658688	269	117	1.78757706517272e-29	Dpm3
0.00000167301810915531	0.728157589942894	59	29	0.0425164092079638	Gamt
7.06133231044245e-23	0.727998905552933	0.27	145	1.79449638005274e-18	Capn2
0.00000000656235490740179	0.727788984804756	56	23	0.000166769125261802	Sept10
0.0000000552575549952135	0.726927309570804	76	38	0.00140426024509336	Rars2
1.25019875015602e-16	0.726891445109913	252	149	0.00000000000317713008377149	Mmp14
0.0000000000021319391749052	0.726585114647738	119	59	0.0000000541789702518658	Nsmaf
0.0000000509994947100824	0.726487662138136	76	38	0.00129605015906733	Eefsec
0.000000011176002540276	0.725604800194494	0.07	32	0.000284015752556034	Trmt10c
4.55639346896678e-22	0.725195660614395	198	93	1.15791627226853e-17	Cse1l
9.51458856169716e-18	0.724325391430634	196	101	0.00000000000024179423911841	Irf7
0.000000000137502457266062	0.724073520160879	63	24	0.00000349434994650243	Rasal3
0.00000000242194921753668	0.723628688962619	54	0.02	0.0000615489954652596	Slc25a22
1.13640960785456e-34	0.723478355297547	703	539	2.8879577364408e-30	Ifitm3
0.00000103125476969783	0.723326007176921	74	0.04	0.0262072774623309	Ahdc1
0.0000000992224195043111	0.723222921122167	0.09	49	0.00252153934686306	Uspl1
0.0000000121633537590157	0.722741241732296	81	0.04	0.000309107309077867	Gramd4
0.0000000000189015604165393	0.722466011607525	113	57	0.000000480345354865513	Ctso
0.000000000000860267733161959	0.722160775776474	94	41	0.0000000218619839028449	Rexo4
0.000000070478370844786	0.722055104919099	76	38	0.00179106683827855	Slc39a10
0.0000000000149949146437877	0.720453577123665	76	0.03	0.000000381065765842578	Smim26
0.00000000857939636833685	0.720366863284533	81	0.04	0.000218028199908544	Trim14
3.034499950072e-17	0.719517529077349	194	102	0.000000000000771157472311797	Npm3
0.000000088037035444204	0.719254061260241	84	45	0.00223728518174356	Pola1
1.38287254354713e-15	0.719107799421935	175	92	0.0000000000351429399491633	Smc5
0.00000354546933260182	0.719047981552849	42	18	0.0901010121494102	Emc9
3.12176542084247e-42	0.718896632299669	482	268	7.93334246398697e-38	Uqcr11
0.0000000000368227924249767	0.718603885363487	105	52	0.000000935777623895933	Nfs1
0.000000000000763419609141213	0.71855168006943	118	56	0.0000000194007825271057	Hint2
0.0000000000000667208784775008	0.718329218440638	133	65	0.00000000169557768474873	Clpp
0.0000000000000561327128377442	0.718279219145677	107	47	0.00000000142650063134559	Gnpat
0.0000000000000266038996857569	0.717888450203098	123	57	0.000000000676084902714141	Tubgcp4
0.0000000111252290049879	0.717542815363908	67	0.03	0.000282725444703756	Slc16a1
0.000000000165742823241858	0.717291239469911	0.12	64	0.00000421202236704533	Rnd3
0.000000000000969901952606596	0.717226778587941	148	78	0.0000000246481183215914	Mob3b
0.0000000000970886378725774	0.716908749947788	0.08	35	0.00000246731355425581	Zdhhc4
0.000000292985253647339	0.716383177579087	35	12	0.00744563425093982	Arhgap19
6.28187130053752e-16	0.716128972650613	127	56	0.000000000015964119536056	Nup155
1.24246979361944e-21	0.716112831041939	215	105	3.15748848652509e-17	Itgax
0.0000000584277087850933	0.715880291551458	62	28	0.00148482336335558	E330020D12Rik
0.000000000788875422000756	0.715403188514674	67	27	0.0000200476910993052	Hist2h2aa1
0.000000000835643142966682	0.7153960172635	116	63	0.0000212361991922123	Nostrin
2.07478554727934e-49	0.715152894911291	603	364	5.27265251130099e-45	Tomm7
2.43498089116865e-20	0.715045410814416	255	138	6.1880169387269e-16	Pld4
0.0000000000145173021947018	0.714944078426584	85	36	0.000000368928200673958	Inpp5f
0.00000000000128383303661907	0.714883524809967	116	56	0.0000000326260489596004	Ppcdc
0.0000000000128077289593815	0.714267563993595	105	0.05	0.000000325482816044762	Ccdc117
0.0000000000000112203789409919	0.714162877432031	171	91	0.000000000285143490027427	Dock7
0.0000000407887560459445	0.712552985761953	86	45	0.00103656465739559	Eva1b
0.000000175970808932968	0.712451702347905	53	23	0.00447194616741352	4931406C07Rik
0.000000710120601322898	0.712421694008452	56	26	0.0180462948414188	Stambp
5.07770970133973e-15	0.712240538079429	197	111	0.000000000129039836640147	Nrip1
2.22903925443026e-15	0.712083227059426	161	82	0.0000000000566465745728363	Prpf31
0.0000000578578588802964	0.712027415624952	43	16	0.00147034176772497	Tmem250-ps
0.0000000793966579920911	0.711555531428344	0.08	41	0.00201770726955301	Pnpt1
0.000000487359318021679	0.711526574190893	0.07	36	0.0123852623488849	Slc27a1
4.12318595120325e-16	0.7114394746897	151	72	0.0000000000104782524577928	Ints8
1.07161524817121e-15	0.711412565134907	165	84	0.000000000027232958301775	Xpot
0.0000000153669943232959	0.710788854262132	77	37	0.000390521426737919	As3mt
1.34035150834109e-16	0.708918055702958	222	125	0.00000000000340623528814721	Cdkal1
0.000000000000359786079453155	0.708247829958511	119	57	0.00000000914324363714303	Gm2000
0.000000000000122263959706786	0.707838579318586	144	73	0.00000000310709400802855	Fyco1
0.000000000000274000670030143	0.7068988008491	0.09	36	0.00000000696317902747601	Coro1b
0.000000161252685578191	0.704099994044475	68	34	0.00409791449859857	Hsd3b7
0.00000000139164602315741	0.703890048649185	132	76	0.0000353659003864994	Tbck
0.0000000259701186809028	0.703870141457396	63	28	0.000659978626037782	A930037H05Rik
0.00000193201640053214	0.703812601726868	48	22	0.0490983327867233	Pex11b
1.07674248378381e-19	0.703665268103773	216	112	2.73632567403981e-15	Zfp644
0.00000000857586645629473	0.702619085039491	0.08	39	0.000217938494253818	Thap2
0.00000000000108555370962726	0.702613637043728	134	69	0.0000000275871764227575	Serpinb6a
2.84583615767944e-15	0.702561284780128	162	82	0.0000000000723212342751075	Prdm1
0.00000000000019195923831652	0.702448221438993	142	73	0.00000000487826012333771	Sec24d
0.000000000176074446759018	0.702094112001516	112	58	0.00000447457991548693	Extl3
0.0000000964131309026734	0.70203043409772	86	46	0.00245014689562964	G530011O06Rik
0.0000000612670457005686	0.701664539825286	63	29	0.00155697943238855	Pced1b
0.000000000164823810007554	0.701444395552193	81	36	0.00000418866748372197	Dync2h1
0.000000228256834314616	0.700661097591012	63	0.03	0.00580069093043733	Tmem238
0.00000000000229670758687389	0.700632934867025	0.12	59	0.0000000583662299052261	Flnb
0.0000000380663660985063	0.700358569986292	78	39	0.00096738056166134	Tmem141
0.00000000323423748895548	0.700147337102892	65	28	0.0000821916773068256	Sinhcaf
2.97937308930831e-17	0.700107909036394	196	103	0.000000000000757148083185922	Xrn1
0.00000000134798924494146	0.69950348139528	78	36	0.0000342564506816973	Vezt
7.58475995810503e-19	0.699273667513935	205	105	0.0000000000000192751504815323	Dmac1
0.00000000000215731898880255	0.69922044092768	144	77	0.0000000548239474624393	Il7r
0.00000000000917496602015616	0.698865272398453	144	78	0.000000233163411470228	Olfm1
2.17739278326011e-34	0.698402385377254	402	217	5.53340828009892e-30	Elk3
0.00000000190307593215027	0.6980813636608	88	43	0.0000483628686637347	Naip5
2.07637617972267e-53	0.697962582963129	869	732	5.27669478552921e-49	Rps26
7.75173911487865e-17	0.697718485443993	161	79	0.00000000000196994946126411	Heatr1
0.0000000836794580941676	0.696644025781978	96	54	0.00212654606854708	Mdc1
0.000000000332692191788605	0.696349329904386	81	36	0.00000845470666992381	Camsap1
2.9186858938533e-29	0.696243602800913	509	323	7.41725646204939e-25	Mbnl1
5.32088322519316e-19	0.695669126113788	195	98	0.0000000000000135219605401834	Scamp1
2.39784914459821e-30	0.695536461637125	512	327	6.09365403116744e-26	mt-Nd5
0.00000000122047918262336	0.693550898403532	72	32	0.0000310160374680075	Dynlt1a
0.0000000106670947305794	0.693464329254898	98	53	0.000271082878388215	Arhgap12
0.00000000000451749636035226	0.692196825280244	91	39	0.000000114803135005632	Gtf2h2
7.03966728692103e-37	0.692155028688248	921	821	1.78899064762524e-32	Cmss1
0.0000000000853331732334513	0.691704998468845	93	43	0.0000021685719313817	Tent4a
0.000000190676400236337	0.691701260594622	72	36	0.00484565935920603	Abcd3
0.0000000000000979138957316754	0.691484174707058	187	106	0.00000000248828583222907	Pvr
9.71684113651538e-20	0.691303015408904	248	136	2.46934083802265e-15	Rftn1
0.00000258422553628408	0.689706591750466	39	16	0.0656729235535873	Fntb
0.0000000000000312534031231066	0.689513870815592	153	79	0.000000000794242733567507	Mthfd1l
1.64825543928483e-25	0.689105582606824	274	142	4.18871154785453e-21	Anp32e
0.00000000000114111581256838	0.688870681087875	0.15	0.08	0.0000000289991761448003	Spryd7
0.000000000273415446407829	0.68879283080897	78	34	0.00000694830673956217	Usf1
0.0000000718378465197742	0.688475122453482	64	0.03	0.00182561519360702	Ubac1
0.00000193440987337178	0.688419783261104	51	24	0.049159158111997	Dhx33
0.000000000000359349032319073	0.687799451368349	118	55	0.00000000913213695832459	Slc17a5
1.59772478940461e-15	0.687643421017738	152	75	0.0000000000406029800731394	Aida
1.03031040633061e-21	0.687409657722641	252	134	2.61832783560797e-17	Pi4k2a
0.00000000000485467965058434	0.686494928527094	107	0.05	0.0000001233719739603	Uxs1
0.000000962495924731051	0.686248992896306	54	25	0.0244599089351902	Tmub1
0.000000000000826985272621881	0.685518431937861	127	63	0.0000000210161767331399	Camsap2
0.000000000000883022284368118	0.685088323634496	105	48	0.000000022440245312647	Mtmr9
1.4121177562872e-18	0.684959567539197	215	114	0.0000000000000358861485405265	Cyb5r3
8.88760099328211e-21	0.684886248912863	213	107	2.25860604042278e-16	Mdn1
0.000000000000028386506994198	0.684836451763613	127	59	0.000000000721386302243553	Knop1
5.07107644516397e-31	0.684692699972679	276	131	1.28871265700952e-26	Rbis
1.0119412318287e-21	0.684367181767993	331	195	2.57164625244628e-17	Isg15
0.00000279333833866901	0.684009363984586	57	29	0.0709871072005955	Ptgfrn
6.85242195135471e-44	0.683530063910359	647	442	1.74140599049777e-39	Cox6c
0.000000000000383669483634283	0.68350565545031	119	57	0.00000000975019258759804	9930111J21Rik2
2.4609078548396e-19	0.682917211566997	263	149	6.25390513150387e-15	Rpn1
1.41663517872059e-16	0.682702345943822	135	0.06	0.00000000000360009497968264	Cetn2
4.71449287898375e-23	0.682461782219294	203	94	1.19809407533614e-18	Naa38
0.0000000311044430981921	0.682091012616148	84	43	0.000790457212454357	Bex3
0.000000000917549602634579	0.681488234389849	85	0.04	0.0000233176880517526	Gm7072
0.00000000404420138631625	0.681476970583931	74	34	0.000102775289830455	Jade1
1.32553277807777e-16	0.680961101355908	175	89	0.00000000000336857644892905	Ppa1
0.0000000000761181028580533	0.680048258891838	116	0.06	0.00000193438934793171	Gtf3c1
4.91601251727879e-25	0.679295520712166	373	217	1.24930626101606e-20	Tubb5
0.0000000207285406341651	0.679005203636927	54	22	0.000526774403136038	Btbd2
0.0000000000140041096363208	0.678889601019269	118	59	0.000000355886438187821	Ehmt2
0.00000226564848111373	0.678405098125313	55	27	0.0575769248505432	Asb8
0.00000000000794990951592781	0.678315220184483	92	41	0.000000202031050528273	Minpp1
1.20672351665082e-21	0.678132886026622	325	193	3.06664647286473e-17	Selenow
0.00000149663482677417	0.677910607409493	55	27	0.038033980852812	Rmdn3
0.00000000000242975515962199	0.677731759414597	215	132	0.0000000617473678714736	Cd81
0.0000000000767007489846828	0.677155716534707	103	51	0.00000194919613394774	Sec23a
0.00000000000116133086516277	0.676108639461959	158	86	0.0000000295129012763814	Cmtm3
4.18067211635342e-18	0.675536105113597	194	0.1	0.000000000000106243420492889	Naa20
6.98911859537386e-38	0.674979353704418	643	449	1.77614470864236e-33	Rpl36al
0.0000000000000744243428130187	0.674598756264774	0.15	77	0.00000000189134582390724	Togaram1
0.00000115808758664982	0.674534545999485	47	21	0.0294304798395318	Zc3h12d
0.0000000000000281749873076588	0.674491288563091	102	43	0.000000000716010952449534	Nfix
0.00000000000713490638456525	0.673535367592605	124	63	0.000000181319375950957	Fgd5
0.00000000000203744147785826	0.672647176778754	155	84	0.0000000517775002768119	Cyth3
5.93524444351164e-34	0.672643917083385	783	626	1.50832367042961e-29	Rps20
0.000000000217284879159613	0.67264053466663	74	31	0.00000552186063408324	Ipo4
0.00000230348228371155	0.672297395718678	56	28	0.0585383952759616	Dgcr8
0.0000000000000651682212777751	0.672164299723987	138	68	0.0000000016561200073321	Usp33
0.000000000000680150006915452	0.671852431382324	125	61	0.0000000172846521257424	Ccdc85b
0.0000000000000143558708153955	0.671698199807118	115	0.05	0.000000000364825745031645	Med12
0.00000154784146367792	0.670731184934071	49	22	0.039335295116447	Pycrl
0.00000000449518450982694	0.670593249081195	0.08	39	0.000114236123948232	Pmp22
0.000000124186654789607	0.669995125152242	133	82	0.00315595545816827	Eif2ak3
0.00000000000452084974393689	0.669602585681697	137	72	0.000000114888354542668	Nol11
2.51676732447061e-17	0.669429740072001	121	0.05	0.000000000000639586080167717	Fam98b
0.000000454413573366794	0.669414895939649	0.07	36	0.0115480121399703	Rrp9
0.0000029945050799975	0.669080038507443	37	15	0.0760993575979765	Rpl3l
0.0000000000360784029380633	0.668833595637785	108	53	0.000000916860453865003	Dnmt1
2.33258048026129e-20	0.668826555795287	337	204	5.92778677448803e-16	Man1a
3.02450370847024e-19	0.668127776270806	283	166	7.68617127433542e-15	Myo1e
0.0000000000554657489060943	0.668060165488666	111	56	0.00000140955107695057	Ncoa5
0.000000000294705593774376	0.668004463066231	0.14	79	0.00000748935325458822	Slc38a6
5.50563692855976e-16	0.667607686743407	166	83	0.0000000000139914751265489	Orc4
0.000000121995919848549	0.665517235535613	118	71	0.00310028231111118	Nenf
0.0000000000000242847877422733	0.664636906561305	156	0.08	0.000000000617149310894393	Ripk3
2.14871413527815e-24	0.664620531479381	885	821	5.46052723198237e-20	mt-Atp6
0.000000000000126419353728007	0.664046529810814	115	53	0.00000000321269503628985	Rhou
0.0000020542726778542	0.663496496478412	71	38	0.0522052315623088	Pola2
0.00000211258681952106	0.663410728823845	38	15	0.0536871688444886	Bcl2l2
0.000000000172725234818871	0.663265764276326	0.13	71	0.00000438946639245197	Galk2
0.00000000000433130313728541	0.663172839927509	116	57	0.000000110071406627834	Ccs
0.00000000203052580020512	0.662788422905888	93	47	0.0000516017521606128	Sdc1
3.28015662717093e-23	0.662744417588017	591	0.42	8.33586203662947e-19	Foxp1
0.000000284036675692021	0.662499611134677	65	32	0.00721822403936133	Ndufaf4
0.00000000290339862213499	0.662163442349135	84	0.04	0.0000737840691843165	9130015A21Rik
0.0000000458016099843271	0.661695982700791	61	27	0.0011639563145317	Gpr89
0.00000284399786022633	0.661069530341364	44	0.02	0.0722745176219317	Lnx2
3.44738648862981e-22	0.660886788856379	238	122	8.76084328355493e-18	Sh3pxd2b
0.0000000388687008395337	0.660300587858981	63	29	0.00098777029443507	Tdrd3
0.00000003030229439533	0.660163990820073	79	0.04	0.000770072207468522	Gmcl1
5.09240305322423e-19	0.659825673455525	282	163	0.0000000000000129413238791587	Ccny
0.0000000000000141112340548569	0.659701247119638	153	77	0.000000000358608791036078	Sfxn1
1.21124558242576e-17	0.659479631713341	0.25	143	0.000000000000307813839861858	Slc10a7
0.000000300594132546719	0.659476272553567	0.07	35	0.00763899869040976	Gm14326
0.00000365835928889035	0.658742698902434	103	64	0.0929698846085704	Bambi
3.07016604367487e-23	0.658135443076107	334	196	7.80221296679094e-19	Dab2
0.00000000000467932309682939	0.657435192505663	181	105	0.000000118915637859725	Tnfrsf11a
0.0000000269238176017791	0.656715194255475	39	13	0.000684214976714013	Tmem18
0.00000000000421264702159781	0.656654511441975	86	36	0.000000107055998759865	Slc25a44
1.12192897311804e-24	0.656518329395752	243	119	2.85115809938489e-20	Trafd1
2.2944121835703e-28	0.656440488233605	503	324	5.83078968210719e-24	Jarid2
2.38209169131372e-19	0.656325732519113	206	105	6.05360961513554e-15	Hars
0.00000000891553190943457	0.655906849021168	71	32	0.000226570412414461	Trmt2a
0.000000000000162442487292295	0.655702396037796	0.16	85	0.0000000041281509295591	Stx3
6.66772763417477e-18	0.655502520465406	215	116	0.000000000000169446962367283	Mtss1
1.06781397208545e-30	0.655441813480569	869	748	2.71363564726074e-26	Rps24
0.000000663988444735022	0.655286145916549	52	24	0.0168739383460511	Socs5
2.79250592127713e-15	0.655084229004923	145	0.07	0.0000000000709659529774157	Pcnt
0.0000000697353885891434	0.654706190777845	92	0.05	0.0017721854302159	Mcm3
0.000000099524232097552	0.654531261954115	69	34	0.00252920931029509	Homer3
0.00000100911874158913	0.654027463068064	46	0.02	0.0256447345800044	Abcg2
0.000000000058363711874213	0.653803650500187	127	68	0.00000148319700985937	Vps50
0.00000000494809015674192	0.653584119115425	62	26	0.000125745815153282	Wdr47
0.00000000000715638738323608	0.653485698700483	115	56	0.000000181865272570179	Tmem51
0.00000219613139531517	0.653225110741293	48	22	0.0558102871491445	Mmgt2
9.50758210706801e-25	0.653177139248714	415	261	2.41616184086919e-20	Ifi30
0.00000000934124695208595	0.653111142121733	78	37	0.00023738910879336	Cox10
5.06876563305793e-18	0.652934527375359	175	86	0.000000000000128812541032901	Lsm7
0.000000000000420873302276305	0.6527289534473	124	0.06	0.0000000106956532307477	Pno1
7.68539007108923e-63	0.652596588836523	929	841	1.95308817876591e-58	Rpl35a
0.0000000000000523372196366151	0.652565242199264	125	59	0.0000000013300457626253	Nomo1
0.0000000000816611271795429	0.651975334595389	96	45	0.00000207525422501372	Polr3d
0.0000000000000205835444467727	0.651818703774163	121	55	0.000000000523089615025835	Tia1
0.0000000000000213727657845633	0.651667674227992	114	0.05	0.000000000543146096883108	Clcf1
0.000000010386262501056	0.651495786779396	62	27	0.000263946088939337	Tubg1
9.02916523396893e-16	0.651466325541928	0.23	135	0.0000000000229458176090852	Nav1
5.51694537282124e-39	0.651364687802081	836	677	1.40202132759506e-34	Rps23
0.000000012300766160525	0.651290705399331	64	28	0.000312599370437422	Recql
0.000000000434057488398807	0.650663150968109	85	39	0.0000110307029526789	Mov10
0.000000000000675078402157206	0.650392347829153	119	57	0.0000000171557674340211	Keap1
0.00000263118691443334	0.650288314788054	39	16	0.0668663530564945	Asah2
0.00000000000260982395977329	0.650104875218561	0.17	97	0.0000000663234562897187	Ap1b1
0.000000844352738202073	0.649763508062154	82	45	0.0214575361359293	Cnp
0.000000000274609991892055	0.649070596835158	81	36	0.00000697866372395279	Rbm19
0.0000000000000261724035556368	0.649056777915828	126	59	0.000000000665119291559399	H2-M3
0.0000000324784427992956	0.648899212090605	135	82	0.0008253746668585	Ctnnd1
6.32630444628311e-16	0.648718580475679	187	0.1	0.0000000000160770374893393	Irf8
0.0000000000000153074847950212	0.648630532653865	205	118	0.000000000389009111095873	Slc25a4
0.000000621557783906242	0.648015250651133	58	27	0.0157956479624093	Rufy2
9.10965421066927e-52	0.647942121160666	778	0.57	2.31503642455738e-47	Atp5e
0.000000000000364476317467507	0.647865993929794	136	68	0.00000000926243665580175	Zfp280d
0.0000000896835208063459	0.647767775127598	53	23	0.00227912731425167	Gm26887
0.0000000000513146344689066	0.647709220842282	105	52	0.00000130405880575832	Hs6st1
0.0000000000000210310540573377	0.647658885754906	158	82	0.000000000534462176759123	Mrps9
1.5625824843373e-16	0.647505230309055	125	54	0.00000000000397099086744638	Phf6
0.000000000115477808809778	0.646524388318789	133	73	0.00000293463755528288	A630001G21Rik
6.38847584052283e-70	0.646275063768306	961	916	1.62350336535207e-65	Rps29
0.0000000000307200236991757	0.645835737098647	109	54	0.000000780687962267151	Ppp5c
8.22399317672985e-19	0.643906778074244	274	159	0.0000000000000208996338600236	Runx3
0.0000000260692715231884	0.643896959434277	76	37	0.000662498397218788	Tbc1d17
0.0000000000640696492788646	0.643780573530756	126	67	0.00000162820199712379	Galk1
0.0000000000000612246898922114	0.643777031420885	113	51	0.00000000155590304423077	Gm12940
4.60049379999304e-15	0.643610821282866	145	72	0.000000000116912348939223	H2-Aa
0.00000000295468023668444	0.643525429863128	79	37	0.0000750872888548616	Igtp
0.000000000000573088689340533	0.643300576281879	148	77	0.000000014563902862211	Apopt1
0.0000000000822115509484379	0.643135563007483	114	59	0.00000208924214425265	Spopl
3.99906957800592e-20	0.642774118402239	193	93	1.01628355185865e-15	Cltb
1.47735842948978e-17	0.642408083004968	195	101	0.000000000000375441097686237	Vps13c
0.0000000000123144085295518	0.64230253153689	94	43	0.000000312946063961501	Zfyve16
0.0000018295235944261	0.641873070933562	0.08	45	0.0464936831051505	Vkorc1
0.000000456798592403584	0.641806968224965	55	25	0.0116086226287523	Zfp386
0.000000000544612884083157	0.641531557223335	105	54	0.0000138402472232053	Msl3
0.00000000000631923108003789	0.640916868765284	139	74	0.000000160590619437003	Setd1b
1.64846630899012e-15	0.640604400282538	206	116	0.000000000041892474310366	Bin1
0.0000000202870609676688	0.6400661348724	97	52	0.000515555080371367	Rpa1
0.00000000251159328317205	0.640056447024427	0.09	45	0.0000638271201052514	Ttf1
0.0000000038437823332801	0.640045038457842	87	43	0.0000976820404356472	E130309D02Rik
0.00000000000493503205793808	0.639829582102962	147	0.08	0.00000012541396968838	Scfd2
0.00000000918091684613919	0.63924911470394	102	55	0.000233314639810935	Papss2
0.00000232915986425341	0.639197698565201	34	13	0.0591909396302718	Exoc8
0.000000000634124770410511	0.639180304705493	0.1	51	0.0000161150127904423	Ext2
0.000000000553978551462738	0.63886292897724	96	48	0.0000140782569283226	Exosc9
0.0000000156635198197604	0.638475071204489	84	43	0.000398057029179571	Ctns
3.25925818670813e-19	0.638196826529839	248	136	8.28275282988138e-15	2510009E07Rik
3.46362239532623e-15	0.637928437509593	216	123	0.0000000000880210359324256	Rufy3
0.0000000635974884153383	0.637793842862502	55	24	0.00161620297309899	Gas2
5.29740578141734e-24	0.637717475283592	527	371	1.34622973123159e-19	Prdx1
0.0000000576952770594312	0.63763267817443	34	0.01	0.00146621007591133	Gm14085
0.00000061336299837022	0.63754884650599	74	39	0.0155873938775824	Pex6
0.00000195026860747325	0.63746134603593	65	34	0.0495621761217177	Tifab
2.59159134796724e-22	0.637256531471176	399	251	6.58601109258914e-18	Peak1
0.00000000000646329320309114	0.637037222035739	138	73	0.000000164251670170155	Wwc2
0.00000000629759432329284	0.636964668055099	111	61	0.000160040764537841	Zfp992
0.000000000533219820049596	0.636750891402798	98	49	0.0000135507152869204	Agpat1
0.000000693784412669699	0.636639746316407	89	0.05	0.0176311432791751	Ebpl
0.00000000569074182150255	0.636419199412671	107	58	0.000144618821909844	Scyl3
0.0000000000011166267650067	0.636280045851437	115	55	0.0000000283768359791152	Phc3
1.47025537922802e-20	0.635993520534327	302	175	3.73635999523217e-16	Slc23a2
1.21173550240697e-16	0.635902613199474	257	151	0.00000000000307938343226684	Cerk
0.00000000000860299684660657	0.635415878178886	186	112	0.000000218627958862813	Mrc1
0.0000000005209932750674	0.635173506804923	92	45	0.0000132400020992878	Foxk1
0.0000000177477499937084	0.635165245892412	76	37	0.000451023570590111	Chn2
0.000000372240990236125	0.634779812086754	49	21	0.00945976028487064	Eral1
0.00000000136529725869898	0.634348954795089	65	27	0.0000346962992353171	Ankrd27
1.16235589597509e-49	0.634125957372244	709	463	2.95389503844151e-45	Ndufb1-ps
0.0000000239232233746495	0.634015988261774	53	21	0.000607960875619968	Purg
0.0000000000119033633205697	0.63391175974514	93	42	0.000000302500172065639	Srek1ip1
2.34560995778678e-25	0.633625344811583	0.41	255	5.96089858572355e-21	Ahnak
7.85334662516398e-15	0.633526588561667	177	95	0.000000000199577097785292	Mphosph8
0.00000131697501798513	0.63347724442176	0.04	16	0.0334682861320562	D030028A08Rik
0.00000260205652904006	0.633355591110802	74	41	0.0661260625724951	C2cd2
3.55331628973506e-21	0.633329049345878	287	162	9.0300426871037e-17	Xdh
3.83235932787199e-19	0.633004663918482	226	0.12	9.7391747599211e-15	Rgl1
0.0000000313274026756936	0.632599054820924	84	43	0.000796123284197402	Elp2
0.0000000473998298076459	0.632329077958573	61	27	0.00120457187490171	Gm44751
4.68654228404536e-17	0.632177315507072	182	93	0.00000000000119099099064445	Pld3
0.000000112261916892705	0.631500684980326	69	34	0.00285291209399432	Trim47
0.0000000000448125922473872	0.631018858549883	142	79	0.00000113882240678285	Selenoh
0.000000146422137686953	0.631001747615731	54	23	0.00372102578503854	Rxra
1.93579872083817e-41	0.630650682004968	0.76	544	4.91944528926604e-37	Cox17
0.00000000151337133257715	0.630590336488533	93	46	0.0000384593056747831	Fgd2
4.34811969939211e-17	0.630331163862266	144	65	0.00000000000110498765920652	Ide
8.419750348223e-15	0.629933246928572	156	79	0.000000000213971115599391	Eftud2
1.49394864606855e-25	0.629609754995546	472	311	3.79657169425402e-21	Clic4
5.38657534431341e-21	0.629574260625453	253	135	1.36889039225037e-16	Prmt1
1.99565141230827e-21	0.629546692103579	237	122	5.07154893409901e-17	Htt
2.51779477609986e-15	0.628957247705185	151	74	0.0000000000639847186450257	Plekha1
6.798888961666e-18	0.628539310074393	204	107	0.000000000000172780165182818	C1qbp
0.0000000000000855508690968045	0.628293911016797	122	57	0.00000000217410423635709	Mtmr1
0.0000000213134880915153	0.628146148399175	101	56	0.000541639672869677	Nom1
0.0000000388883880306753	0.62788696525685	82	42	0.000988270605023551	Nfxl1
5.13789514510415e-32	0.627704298786476	323	161	1.30569329322532e-27	Ndufb2
3.13178099722696e-33	0.627463188645758	484	295	7.95879504825287e-29	Ms4a6d
3.0329579978066e-25	0.627428043710344	822	724	7.70765615982592e-21	mt-Cytb
0.0000000000000718260514546221	0.627243239445447	147	75	0.00000000182531544561631	H2-Eb1
0.0000000000865379209468062	0.627063870400446	86	38	0.00000219918818502119	Nob1
6.21989666654284e-15	0.626674677653147	143	0.07	0.000000000158066233986853	Wrn
3.95920699512693e-15	0.626308393376109	184	99	0.000000000100615327367161	Cnih1
0.00000000013095931614764	0.625981844968583	0.11	56	0.00000332806910125997	Zfp740
2.05793823223952e-22	0.625414415304841	906	857	5.2298384295903e-18	mt-Co3
4.51734073483228e-35	0.624251112097256	575	0.38	1.14799180094293e-30	Atp5j2
1.9775455087486e-64	0.624174555816623	827	641	5.02553640138283e-60	Sem1
5.65163883614578e-25	0.623858788956781	748	634	1.43625097742973e-20	mt-Nd4
0.00000000000858100180201631	0.62375417187564	131	68	0.00000021806899879464	Fh1
0.00000000000278582629008961	0.623268401626842	167	93	0.0000000707962035100474	Vps13a
2.75165826079055e-16	0.623215526979059	178	91	0.00000000000699278913814703	Rin2
0.00000026965290489731	0.623116828766642	127	0.08	0.00685268927215533	Trerf1
0.0000000000933800144592916	0.62292680934295	127	68	0.00000237306630745398	Anapc1
0.000000000000176532414462267	0.622615537367552	497	365	0.00000000448621824872958	Cd74
0.000000000432569352383653	0.622284726321829	103	52	0.0000109928849521258	Nup160
1.91479304988569e-18	0.621321681834368	282	167	0.000000000000048660635776745	Pdpn
1.90770087315478e-23	0.62053057021916	265	138	4.84804022894824e-19	Mid1
0.000000000197654558274907	0.620351180974127	116	61	0.00000502299528944021	Rnaset2a
2.47844019157281e-52	0.620097832696322	902	792	6.29846005884398e-48	Rplp2
1.29642765657404e-16	0.619749633337814	142	65	0.00000000000329461160365162	Dis3l2
0.0000000000579653615468125	0.619507815101317	138	76	0.00000147307373298915	2810004N23Rik
0.0000000000163079916679934	0.619409888636905	0.1	47	0.000000414434992258716	Tsfm
0.000000000000410098638648481	0.619182438410965	213	127	0.0000000104218367039738	Ankrd28
0.00000000281251254125894	0.618720356601654	95	49	0.0000714743812110133	Bola1
7.33260055167771e-18	0.618684875448674	246	139	0.000000000000186343377819786	Specc1l
0.0000000144217030291508	0.618454488353878	78	38	0.00036649873907981	Nop2
8.4031413551654e-19	0.618333924195136	272	156	0.0000000000000213549031258818	Tmem160
0.000000000288004045083832	0.618222303053988	81	36	0.00000731904679771541	Coq3
0.00000326119579307745	0.617878098333776	67	36	0.0828767686894773	Soga1
0.00000198721229005371	0.617430584746265	0.04	16	0.050501025927135	Mccc1
0.0000000274654633304857	0.617333171392539	73	35	0.000697979819617634	Ap3s2
2.82236843568033e-15	0.617174201632126	179	95	0.0000000000717248490559442	Ube4b
0.00000000581998045288354	0.617047905738866	91	46	0.000147903163249129	Thap12
4.41732845150054e-15	0.61694317383778	152	75	0.000000000112257567937983	Gfer
0.000000106012219094612	0.616907890857765	75	38	0.00269408852385138	Atr
0.0000000000000325265227089328	0.616666416614425	0.2	114	0.000000000826596521602109	Prkcsh
0.000000223528339861615	0.616561158772129	67	33	0.00568052570090323	Unc119b
0.00000000360839038890245	0.616558648896661	0.1	52	0.000091700024953178	Hspb11
5.0629765826198e-16	0.615613645623996	0.25	0.15	0.0000000000128665423894117	Anxa4
0.00000000000505978709614735	0.614961316658875	153	84	0.000000128584369474392	Pkib
0.00000000000054291981432847	0.614960526664914	95	41	0.0000000137972212415294	Smim27
0.0000000886958131826222	0.614391924846075	77	39	0.00225402670040998	Fen1
4.14961292355953e-27	0.614294183752073	288	147	1.05454113226418e-22	Pin4
1.09646592905611e-15	0.614265029090239	164	84	0.0000000000278644886551029	Acvrl1
0.000000000000378815486527418	0.613139352663519	107	48	0.00000000962683795912127	Lman2l
3.12878318157375e-22	0.612804675286214	383	239	7.95117669933337e-18	Lrp1
8.24710513255585e-23	0.612328685620645	314	0.18	2.09583682733642e-18	Tob2
0.0000000000197275740940496	0.612069279137256	124	64	0.000000501336840452083	Tfdp1
8.05708137431936e-15	0.610253099824626	246	151	0.000000000204754608965578	Emp1
0.00000043272661526873	0.609880638374386	52	23	0.0109968814738242	Raet1d
1.92784151602623e-15	0.609745941035432	245	142	0.0000000000489922364467747	Tut4
0.0000033173907944298	0.609733692783545	33	12	0.0843048522588446	Zfp874b
0.000000000567740546063621	0.609654966743348	0.1	0.05	0.0000144279904971148	Nifk
0.0000000000000732829322027306	0.609654063520971	159	83	0.00000000186233915606799	Rrp7a
0.000000616192568926151	0.609397346522778	49	21	0.0156593017541203	Cep290
6.16315740198184e-42	0.609241405312854	797	619	1.56624319056565e-37	Rpl22
0.0000000000413125804722613	0.608848420766901	113	57	0.00000104987660754158	Kri1
1.15671218802229e-17	0.60882503435865	129	53	0.000000000000293955268342106	Oas3
0.0000000000000638769739508489	0.608721155350796	125	59	0.00000000162330553901292	Pole3
0.000000558496211451311	0.608491227576573	37	14	0.0141930642216122	Tor4a
2.01396715600432e-18	0.608442347563536	186	92	0.0000000000000511809473355377	Tmem273
0.0000000000150553216565327	0.60833607313975	91	41	0.000000382600889257466	Tmed8
4.50311995451438e-22	0.607913091672507	298	167	1.14437787404074e-17	Lrrc58
0.0000034779037178028	0.607909288185843	0.04	17	0.0883839671805225	Gm14325
7.13996997293644e-17	0.607719449474705	186	95	0.00000000000181448056922234	Mrpl48
0.000000000187225944001102	0.60736756207861	156	91	0.00000475797291490001	Ckap5
5.48236598723985e-15	0.607152971525294	173	91	0.000000000139323366833726	Rtcb
0.00000018321616768359	0.606981732329237	73	37	0.00465607246934306	Cdk5rap2
0.00000000000162270707498038	0.606903715469431	135	0.07	0.0000000412378548964765	Vamp7
3.54145050189713e-17	0.606672647672154	244	139	0.000000000000899988816047118	Rsrc1
7.34564853229303e-15	0.606581374311092	187	103	0.000000000186674966151163	Mphosph10
2.86218393116738e-20	0.606565304086364	407	0.26	7.27366802427567e-16	Cd86
0.000000000000115591114741726	0.606380308827419	0.16	84	0.00000000293751699893150	Rhot1
3.37152090457647e-17	0.606346465821235	189	97	0.000000000000856804607480018	Relch
4.3771431601015e-16	0.605858459314575	201	109	0.0000000000111236339127659	Tomm70a
0.00000000189819636578068	0.605266565113054	127	72	0.0000482388642435844	Arhgef7
2.29506517096917e-18	0.60524816039406	275	0.16	0.0000000000000583244911898395	Mmp19
6.582906927201e-20	0.604347561068756	353	219	1.67291413740959e-15	Rps6ka3
0.000000523478119536269	0.603250995301857	73	38	0.0133031494517752	Ecd
1.38733551900467e-17	0.603092799966332	221	118	0.000000000000352563575444658	Tsix
0.000000155486553648914	0.602918700010483	66	32	0.00395137978787984	Pkd1
0.0000000000145051551845406	0.602368499917737	116	58	0.000000368619508704731	Tex264
3.06498894373307e-16	0.602103390308437	159	78	0.00000000000778905640270885	Stoml2
0.0000000000332216820104592	0.601990111920057	114	58	0.000000844262604931799	Cep192
0.000000131410062481523	0.601264578581397	64	0.03	0.00333952391784295	Bmyc
2.53667044888965e-17	0.600716355885344	191	98	0.000000000000644644061176327	Lta4h
0.000000000038035994369979	0.600638103818055	91	41	0.000000966608724924277	Rnaset2b
0.000000000000229874140559908	0.60043205677214	128	63	0.00000000584179153404893	Gar1
0.000000157216418304494	0.599911126302778	128	79	0.00399534083837211	Gm6209
0.000000000000088600701207428	0.599868986836285	147	75	0.00000000225160961978437	Klc1
4.9422281470068e-37	0.599188510573798	455	256	1.25596843899884e-32	Tmem258
0.000000297923855718072	0.59893550320804	79	42	0.00757113894536337	Ipo11
0.000000000136234953263957	0.598719703009089	144	81	0.00000346213886729693	Nt5dc2
0.000000197377557191546	0.598474277603547	66	32	0.00501595586090876	Top3a
6.01121258234798e-22	0.598435608596921	271	147	1.52762945355209e-17	Galnt1
6.76857810258147e-25	0.598348698263531	0.38	227	1.72009875320903e-20	Ranbp1
2.73510251346874e-22	0.59816913452965	0.25	131	6.95071601747812e-18	Anapc13
5.86085209204608e-22	0.597829635532822	258	136	1.48941834215167e-17	Got1
0.00000000747167550719719	0.597392693213312	86	43	0.000189877689664402	Slc12a4
0.000000200836976701783	0.596996692029049	53	23	0.00510387008892242	Sesn3
0.0000000000000186056843572587	0.596810684867884	0.14	68	0.000000000472826256571016	Ruvbl1
5.93057308124502e-21	0.596560701912583	223	114	1.5071365371368e-16	Churc1
0.000000000020603316089382	0.596435350539094	135	73	0.000000523592071779465	Dyrk2
0.00000000000351997400307908	0.596196587418868	108	51	0.0000000894530993402486	Mrpl22
1.6605415248781e-20	0.596076496676764	0.88	828	4.2199341771727e-16	mt-Co2
0.0000000176787201547198	0.595890402077763	104	58	0.000449269315291893	Tanc2
0.00000000000832991348290503	0.595842678146786	75	29	0.000000211688091341065	Mis12
7.33576754599834e-17	0.595788308491692	174	87	0.00000000000186423860646456	Ppid
0.000000325552482182764	0.59572608964245	59	28	0.00827326522971058	Abhd4
1.69018843300902e-18	0.595480218359492	159	73	0.0000000000000429527586480581	Tcp11l1
0.000000000262671801800463	0.595263765546116	178	109	0.00000667527849915516	Kcnk13
0.000000000818376530707765	0.594546560523969	0.09	43	0.0000207974027748764	Med9
0.00000000000164146173197308	0.593695926430208	174	99	0.000000041714466994632	Usp6nl
0.0000000488531819307202	0.593512977255958	81	41	0.00124150591240539	Pqlc2
0.0000000881825111365302	0.593446127208456	66	31	0.00224098215551264	Armc5
0.000000000000937275880134351	0.592971808230051	95	41	0.0000000238189919418543	Cops7a
0.0000000425157196341314	0.592564326450471	133	81	0.00108045198306218	Gys1
4.59058736493349e-21	0.592526992356683	843	778	1.16660596705055e-16	Gsr
3.03938777982734e-17	0.592346309420074	246	142	0.000000000000772399616487521	Sestd1
0.0000000869909562897324	0.592017928938288	59	27	0.00221070117219097	Zbtb34
0.000000192770165017524	0.591913357595684	79	41	0.00489886820359033	Mrpl49
2.75294438607844e-18	0.591473674944167	182	0.09	0.0000000000000699605756834113	Ltbr
0.00000000000305560272961207	0.59117560290748	215	132	0.0000000776520321676316	Zdhhc14
0.0000028805120447606	0.590883155249776	65	34	0.073202452593501	Kdm4b
4.36639110075842e-19	0.590794798768232	196	97	0.0000000000000110963097043574	Ganab
5.61006139200202e-16	0.590668081563014	198	107	0.0000000000142568490154947	Tmbim1
3.71261137707972e-18	0.590369315894581	195	0.1	0.0000000000000943485929257269	Nlk
0.00000000000132348977128601	0.590347056805882	136	0.07	0.0000000336338455576913	Nagpa
0.0000000000112596771693719	0.589794138647057	0.13	68	0.000000286142175905248	Ccdc58
0.00000000000583120093817237	0.589641917480241	113	55	0.000000148188309441775	Taf2
0.00000000000359137626013088	0.588991974095359	152	83	0.000000091267644898706	Slc30a5
0.0000000000069829066977263	0.588806358680888	146	79	0.000000177456607909318	Rabggtb
0.00000000787869524175179	0.58833581344858	98	52	0.000200221282178638	1110059E24Rik
0.000000174673745498997	0.587825460731201	92	51	0.004438983894366	2900060B14Rik
6.1811466144467e-19	0.587573417244914	245	134	0.0000000000000157081478912934	H2-Q7
0.000000000000100114357801248	0.587405944409449	201	116	0.00000000254420617480313	Tmem106a
0.000000457452179879324	0.587404793325192	72	37	0.0116252322472733	Pdhx
0.0000000218709607478872	0.586825754859219	71	33	0.000555806725486057	3110040N11Rik
0.000000140234985683067	0.586566292130631	74	38	0.00356379169116378	Rbbp5
0.0000000792369438318484	0.586498046790489	73	36	0.00201364845359876	Tmem241
0.00000186841683971779	0.586013997884673	56	27	0.0474820771477483	Pogk
0.00000000000201088705651978	0.585422363371485	138	72	0.0000000511026727673371	Arhgap22
0.0000000000000259252974133541	0.585363880159897	141	69	0.000000000658839583165567	Ino80c
2.47332152729689e-16	0.585353181401159	268	162	0.0000000000062854519973196	Cct6a
4.95125437477096e-28	0.584929813256006	566	393	1.25826227426054e-23	Rpl4
4.41068961288448e-16	0.58440185980223	0.17	86	0.0000000000112088855132233	Dcaf7
0.000000300053893770306	0.584027237021416	61	29	0.00762526960238479	Zfp322a
8.45964566965579e-15	0.584018641643743	219	125	0.000000000214984975402963	Msi2
0.0000000000290615979886748	0.583193206391908	134	72	0.000000738542389686193	Ccdc93
9.41747991247302e-15	0.583010985229157	211	121	0.000000000239326417015677	St7
9.92464607058325e-41	0.58277594341182	919	827	2.52215030591732e-36	Rplp1
0.000000000232359284893471	0.58273879573605	98	48	0.00000590494650699778	Chid1
0.0000000131193093707999	0.582675136361311	52	0.02	0.000333401009040139	Mtfr2
2.34343948282909e-18	0.582276799398607	213	112	0.0000000000000595538275771358	Rcc2
0.000000967679564348091	0.580403187359841	54	25	0.024591640768778	Poglut1
1.45166400810408e-15	0.580381312796227	206	115	0.000000000036891137437949	Golga4
3.72656350301317e-24	0.580195220276234	286	152	9.47031583020737e-20	Eif3l
0.000000000200784311568007	0.579702254767951	81	36	0.00000510253170987777	Ccdc28b
1.63045154109753e-21	0.579649144858391	257	138	4.14346650139116e-17	Ap2a2
0.00000011881293228777	0.579557193325882	83	44	0.0030193930482291	Prag1
0.00000162924593737744	0.579266600208113	63	32	0.0414040270065729	Pik3r2
0.0000000136828391830481	0.579214982810581	94	0.05	0.000347721992158803	Dgka
0.00000000010114993359985	0.579203721165976	93	44	0.00000257052326257298	Alg1
0.0000000203529274020619	0.579153598704773	93	49	0.000517228944068598	Dusp22
7.50835209635869e-19	0.57903566757072	299	181	0.0000000000000190809751824763	Nr4a2
1.07445878975932e-17	0.578433778966126	286	171	0.000000000000273052212241536	Uhrf2
0.000000219279632933141	0.578362832389417	0.08	42	0.00557255331172992	Gm4221
0.0000000026140708141917	0.578127405271043	97	0.05	0.0000664313816010536	Trmt1
0.00000000837208769662953	0.577818934807604	0.09	45	0.000212759864634446	Apex1
0.00000000189853034620188	0.576860002015767	111	0.06	0.0000482473516880284	Polr3b
0.00000000409653742462489	0.576617219589895	116	64	0.000104105305571992	Mrps18b
0.00000000000534602948291246	0.576430534467765	108	51	0.000000135858647249254	Cdk7
0.0000000000000207054430396756	0.576414109582388	133	63	0.000000000526187423967276	Bet1
0.000000106657066099045	0.576406314830358	88	47	0.00271047602077504	Sun1
0.0000000151073314375389	0.576240724910613	75	36	0.000383922613822177	C2cd3
3.80388942792688e-17	0.575850980953557	226	127	0.000000000000966682420319059	Raph1
0.000000000151271191842658	0.57534821755867	74	31	0.00000384425479829747	Lin37
0.00000000666465361101103	0.575150622883057	69	31	0.000169368842216623	Mios
0.0000000000000547785528269745	0.5750338377355	167	89	0.0000000013920873629919	Tep1
0.00000000103231005136358	0.574958846790794	121	66	0.0000262340953353026	Camkmt
0.0000000000000145335193866583	0.574634516625378	284	183	0.000000000369340328173147	Slc7a8
6.87554601728723e-15	0.574611952732379	137	66	0.00000000017472825093732	Cebpa
8.44491203688944e-18	0.574015756069782	0.26	148	0.000000000000214610549593471	Ccnd2
0.000000342319714100126	0.57396532732915	48	0.02	0.0086993708944265	Ercc4
0.00000000000010063856054959	0.573831638042695	143	72	0.00000000255752773924673	Ophn1
1.82766451782198e-17	0.57357727643497	309	0.19	0.0000000000004644643839141	Slc44a1
0.0000000000109631772950991	0.573203202250296	173	102	0.000000278607224600353	Ckb
9.16831237591176e-15	0.572967128585549	137	66	0.000000000232994322409046	Nf2
8.97115072930334e-19	0.572833437556604	239	132	0.0000000000000227983853483786	Ccdc88a
2.26437329223748e-16	0.572791465174214	197	106	0.00000000000575445184756311	Mta2
0.000000000112328697378305	0.572151738719528	171	102	0.00000285460918647486	Met
3.17794015523756e-18	0.572002554554544	179	88	0.0000000000000807609931650521	Ccdc86
0.00000000531311090688551	0.571840185140395	87	43	0.000135022087476681	Pcyox1
0.000000000256304751151827	0.571820603806957	102	51	0.00000651347264102139	Foxj2
0.000000000496112056132075	0.571638847399869	171	104	0.0000126076956824844	Rhoc
0.0000000919171649122045	0.570871135327908	76	39	0.00233589091191385	Rnf168
6.10160754840872e-28	0.57071121253084	434	261	1.55060152627711e-23	Eif3c
1.62516704905131e-16	0.570121805382442	266	157	0.00000000000413003702175409	Chchd3
0.000000000000821088683020777	0.569941064812092	182	105	0.000000020866326701607	Emsy
4.56871198685776e-23	0.569815599605494	326	187	1.16104677722016e-18	Ndufa11
0.00000000000623967177672115	0.569599059664851	132	69	0.000000158568778861815	Parp12
0.0000000822160695292176	0.569467151393115	91	49	0.00208935697494601	Ankrd10
0.000000000411052617604946	0.569355666675893	92	44	0.0000104460801711945	Ly9
0.00000000000124473987557596	0.569254366837078	133	67	0.0000000316325744580118	Nop9
0.000000511847943574118	0.56897222660806	107	64	0.0130075917900491	Irf2bpl
0.0000000500928158888323	0.568768409473607	79	0.04	0.0012730087301829	Vdr
4.54166475786828e-15	0.568652816361319	169	88	0.000000000115417326491707	Bola3
3.90533835161194e-15	0.567766265629386	205	116	0.0000000000992463635295142	Oxct1
0.00000000607169756270014	0.567629184747929	103	55	0.000154300050160899	Pigu
6.9302021696102e-18	0.567416746898895	262	151	0.000000000000176117227736304	Pnn
1.78714693064935e-15	0.566990486825205	173	89	0.0000000000454167649485919	Sap130
0.00000000000637797313361288	0.566600788833516	127	66	0.000000162083431244504	Opa1
0.00000000131943388118601	0.56658875547337	93	46	0.00003353077322258	Lmf2
1.23812811324575e-16	0.566548169274359	193	101	0.00000000000314645497419141	Srrt
0.0000000000000220733465704848	0.566434985118565	227	136	0.000000000560949956395731	Cd48
0.000000688151079185194	0.565787755990666	99	59	0.0174879833753333	Abcb1b
0.0000000000000586685155463266	0.565401935898213	194	111	0.0000000014909429855788	Ppdpf
0.000000000901788256509608	0.565227805748344	103	53	0.0000229171449626787	Daxx
0.00000000856823140737886	0.564952887458099	94	49	0.000217744464755719	Slc25a1
6.84836955572954e-16	0.564586493589011	207	115	0.0000000000174037615519755	Ripk2
5.76719311894224e-18	0.564266186878163	248	138	0.000000000000146561678731679	Bmpr2
0.00000000608052053979405	0.564097012702204	94	48	0.000154524268477786	Vps39
0.00000000000381980112242473	0.564045382447135	168	95	0.0000000970726059241797	Lars
4.52593097367705e-15	0.563539043002735	413	296	0.000000000115017483834055	Ccl9
7.0744248158063e-26	0.563459850219117	403	243	1.79782357844086e-21	Snd1
0.00000000000200197021759898	0.56341300904451	122	0.06	0.0000000508760691398429	Klhl9
0.0000000172706354187591	0.563375812604841	86	43	0.000438898657896926	Ccdc43
1.27169496498301e-16	0.563173823993757	208	113	0.00000000000323175841451133	Comt
6.16420112094805e-23	0.562940843572059	274	145	1.56650843086653e-18	Ncstn
2.76187946187514e-24	0.56254796322698	424	263	7.0187642764633e-20	Eef1g
4.10988584567513e-22	0.562533463802845	418	265	1.04444528996142e-17	Pde7b
9.33034462008673e-20	0.562137380627887	241	129	2.37112047830264e-15	Ptpa
0.0000000000129581757930352	0.562106848459181	108	52	0.000000329306121428403	Tufm
3.49339467563317e-17	0.561761592274974	0.25	145	0.000000000000887776388918656	Lat2
0.000000372314871880653	0.561619911532701	54	24	0.00946163783910305	Calcoco1
0.0000000112097245067022	0.561604447302973	76	36	0.000284872728888824	Tmem115
0.00000000553552363640463	0.561600773185976	68	0.03	0.000140674262171951	Slc12a9
0.0000000000000312430334484481	0.561536650731766	165	87	0.000000000793979209025411	Prdx3
0.000000000287418609134022	0.561280404513995	103	52	0.00000730416911392291	Nlrc4
0.00000000100367746372046	0.561029906494257	83	39	0.0000255064553855281	Cep295
2.06428079115435e-20	0.560977686451548	226	116	5.24595677456055e-16	Psmg4
0.00000000158761226057022	0.560869590804008	108	57	0.0000403459903778709	Dnajc11
2.60886531697791e-18	0.560646913279546	306	182	0.0000000000000662990943003597	Itpr1
0.000000000000413371763009783	0.560073140276192	149	78	0.0000000105050166133676	Entpd7
0.0000029611199198528	0.560051852365056	57	29	0.0752509405232192	Slc39a3
0.000000000149045463123992	0.559944850330503	135	75	0.00000378769235437	Glo1
0.0000000331392426804113	0.559846949628523	67	31	0.000842167574237291	Xxylt1
6.09264301702409e-26	0.559802015100709	313	169	1.54832336991633e-21	Ankfy1
1.68603387736868e-15	0.559576316637273	142	67	0.0000000000428471789255702	Edem3
9.94765078680729e-17	0.559438576003053	178	0.09	0.00000000000252799649445134	Fam3c
0.000000000178487984879357	0.559190592439457	0.16	94	0.0000045359151597391	Tnfsf13
0.0000000682810734648755	0.559117595847325	0.07	34	0.00173522691996288	C2cd2l
1.16804107816397e-31	0.558854046648446	567	374	2.9683427919381e-27	Ndufa2
0.00000000000528474592450881	0.55864877239731	0.16	89	0.000000134301248179543	Cln8
0.000000000000167388148504126	0.558233975955377	145	74	0.00000000425383501793536	Aqr
1.26724005208428e-24	0.558171222949126	576	417	3.22043714436179e-20	Rpl3
0.0000000114080990938926	0.557709661432879	91	47	0.000289914022273093	Tarbp2
0.0000000000000509249358865458	0.556868967537426	187	104	0.00000000129415539568479	Zwint
9.54039107703982e-34	0.556697655030843	388	203	2.42449958440813e-29	Polr2k
5.68848189970928e-16	0.55657312255536	186	99	0.0000000000144561390517312	Slc7a7
1.93471691579753e-15	0.556156444596029	167	85	0.0000000000491669609811626	Mtx2
1.31108542241217e-17	0.555885441221452	295	175	0.000000000000333186138397604	Ifi27
0.000000000124352759994953	0.555025756974264	95	45	0.00000316017668975173	Gopc
0.0000000090221632420504	0.554706981203473	124	71	0.000229280234470227	Bet1l
0.0000000000000130459289865395	0.554674253153514	99	0.04	0.000000000331536193334928	Mrpl19
0.00000000000002801613828745	0.554609066535819	167	88	0.000000000711974122298967	Txndc11
0.0000000199749012933404	0.554579696541833	66	0.03	0.00050762216656766	Serf1
5.93762492821417e-20	0.554321629430275	244	132	1.50892862300707e-15	Aimp1
0.0000000018782302139206	0.553935235666056	0.1	52	0.0000477314644263642	Rbm14
0.0000000000000622090711330861	0.553633089968004	284	181	0.00000000158091912470512	Apobec1
7.45898284275947e-22	0.553416912303998	327	191	1.89555130983047e-17	Tpp1
0.000000345665320485456	0.552671138981459	46	19	0.0087843927894969	Taf6
0.0000000000033539578284648	0.552510677341461	121	0.06	0.000000085234130294776	Kpna6
0.00000000000284458269679625	0.552011699922485	141	74	0.0000000722893800736831	Prkar2b
1.10609849388961e-17	0.551901092462899	203	106	0.000000000000281092810252167	Pigt
0.0000000000172384432647184	0.551828427702201	91	0.04	0.000000438080558686289	Gm38560
0.0000000000000496869120337042	0.55145932448191	201	115	0.00000000126269349551252	E230029C05Rik
1.09855604535321e-18	0.551438720256668	236	129	0.000000000000027917604780561	Etv3
0.0000000000023871536745261	0.551437283995968	227	143	0.0000000606647363307317	Nceh1
0.0000000000000160260358013401	0.551134303715874	204	116	0.000000000407269647819457	Pdia4
0.00000000040444877798276	0.550464279675155	106	54	0.0000102782567948759	Smurf1
0.000000513496658387061	0.550211924356637	93	54	0.0130494905795904	2210408F21Rik
0.000000919505457067663	0.550165089341685	68	35	0.0233673921804605	2510002D24Rik
0.00000000556192311974115	0.550149078153549	155	95	0.000141345152241982	Vwa5a
1.58511137702217e-17	0.550137628898729	337	0.21	0.000000000000402824354242643	Fryl
0.0000000000000400711150893117	0.550035081700135	164	86	0.00000000101832724776468	Bcap29
0.000000000000593768689435405	0.549993367560286	136	69	0.000000015089443704622	Abl1
0.000000890484763593526	0.549430748225202	48	21	0.0226298892972023	Zmynd19
4.41158276508269e-19	0.549287303105537	256	141	0.0000000000000112111552809046	Fam117b
0.00000045953824361349	0.549205919041457	62	0.03	0.0116782453849496	Gtpbp6
0.00000000102344515659709	0.54915249379247	69	29	0.0000260088117646018	Rfc3
6.37868778578424e-18	0.549143948999758	214	114	0.000000000000162101592700135	Ppp3cb
0.00000000000646423593299442	0.549101008459195	122	61	0.000000164275627765187	Mtx1
5.49129083673168e-28	0.549011784726513	842	729	1.39550174033862e-23	Rpl30
5.69758951028264e-21	0.548866993677373	311	182	1.44792842224813e-16	Uqcc2
0.0000000000010118315690765	0.548663307209397	193	113	0.0000000257136756649412	Ap1s1
0.0000000285471777782917	0.548647751154981	96	52	0.000725469428879728	Fgfr1op
1.73302814601232e-19	0.548512008132997	173	79	4.40414442746111e-15	B4galt3
1.26014152535942e-15	0.548488093971725	175	0.09	0.0000000000320239765839589	Prrc2b
6.69847260425906e-18	0.547701370933771	201	104	0.000000000000170228284292036	Pdxk
0.000000000188891429037778	0.546995926782023	128	0.07	0.00000480029788613704	Plscr3
8.14377356123476e-22	0.546889793127687	358	217	2.06957717511659e-17	Sh3bgrl
7.69495451349294e-15	0.546874434263497	158	0.08	0.000000000195551879051396	Coro7
4.91222112103231e-30	0.54665949627941	774	606	1.24834275348794e-25	Rps18
0.0000000838342381076763	0.545479072728304	51	21	0.00213047949303038	5430416N02Rik
0.000000000000209269853592532	0.545078533947837	0.11	49	0.00000000531817478934702	Mitd1
0.0000000130101132009411	0.544931143511433	62	27	0.000330626006775515	Fra10ac1
6.35922951729988e-19	0.544898772955192	316	0.19	0.0000000000000161607099723142	Gusb
0.00000000037749102848049	0.544869653312743	135	76	0.00000959317950677468	Dynlt3
0.000000000287926641189769	0.544614709930037	138	78	0.00000731707973255559	Blmh
1.97991312815781e-19	0.544289917020205	229	121	5.03155323258743e-15	Rsbn1
0.000000000000222773242172526	0.544260985542337	129	63	0.0000000056613364033304	Atp13a1
1.82922298227964e-17	0.543849441821842	391	258	0.000000000000464860436486724	Dennd1a
0.000000415943596684333	0.543772014533887	88	49	0.010570374622539	Tceanc2
8.64153890111735e-22	0.543513745386981	359	216	2.19607428094095e-17	Snx2
2.42810155884832e-16	0.543487322915355	235	134	0.00000000000617053449150123	Maf
0.00000371922555912933	0.543112011035454	0.06	31	0.0945166791341537	Dus3l
6.69476763211581e-17	0.54295323476571	179	0.09	0.00000000000170134129834959	Eef1e1
9.43486793877078e-15	0.542314981574612	154	77	0.000000000239768298927982	Pes1
1.25667829584496e-22	0.542012333532398	468	301	3.19359655323079e-18	Clec2d
1.37521455614083e-15	0.541799907434095	159	78	0.000000000034948327515207	Cwf19l2
5.38671671918927e-32	0.541525354381186	755	0.58	1.36892631984757e-27	Ly6e
0.0000000585035845982304	0.541321795083551	87	45	0.00148675159539483	Sco2
0.000000000000201994773963937	0.541298492804282	0.19	109	0.00000000513329319074552	Bscl2
0.00000000000017130869017549	0.541234311029812	194	111	0.00000000435346774342973	Ptpmt1
8.77148425517717e-18	0.540953984998147	156	72	0.000000000000222909729376817	Kansl2
0.000000310632019109162	0.540420946677026	0.09	0.05	0.00789409150162114	Astl
0.00000178863090218113	0.540257522193825	56	27	0.0454544771171291	Fads1
0.00000000000224878141955696	0.539565859487277	197	118	0.0000000571482822152009	Gpr65
1.06816579368486e-22	0.539440328296149	299	166	2.71452973149133e-18	Ddost
0.00000000679075853528595	0.539345190016852	106	58	0.000172573546657222	Txlna
0.0000000013414764322263	0.53910251457228	137	79	0.000034090940572167	Mrps6
0.00000000000284497741443616	0.539047001169918	189	112	0.0000000722994110330662	Nubp1
0.000000380114827509937	0.538587246538375	95	54	0.00965985811151004	Spns1
0.00000000588236732709463	0.538492677361208	74	34	0.000149488600883456	Tsr3
0.0000000373186438933365	0.538394641444035	0.07	33	0.000948378697261361	Gm38843
6.81510270534443e-19	0.53784987034591	284	164	0.0000000000000173192205050918	Ppp1r14b
0.00000000000816261312574591	0.537128261190657	136	72	0.000000207436487364581	Foxp4
0.0000000000000100587430123461	0.536309035166586	178	95	0.000000000255622836172751	Fam102b
0.0000000000835083617414522	0.53616624425189	112	57	0.00000212219799693552	3830406C13Rik
0.000000000000185233304749489	0.535957268931809	205	119	0.00000000470733397359878	Sfmbt1
0.00000284043858113447	0.535861884846556	85	0.05	0.0721840656623703	Itga9
0.0000000000575918043004872	0.535633000806773	222	143	0.00000146358052268828	Snx24
0.0000000000124320132891715	0.535596647975686	111	54	0.000000315934753717714	Yeats2
1.10190127429908e-21	0.535224264368345	303	171	2.80026170837625e-17	Eif3b
0.0000000000396828864712271	0.534942990873445	154	87	0.0000010084611938933	Pum3
0.00000291354745311081	0.53490865217359	66	35	0.0740419814259049	5530601H04Rik
0.00000348078210496104	0.534673949391594	63	33	0.088457115633375	Ipo13
0.00000000000217156697878636	0.534650291286926	93	41	0.0000000551860316318979	Fastk
0.00000191529997602356	0.534417967930313	64	33	0.0486735182906867	Zfp758
1.29289761405172e-24	0.534036490930827	0.36	206	3.28564070658963e-20	Taf1d
1.09965192002107e-15	0.533694856539264	315	198	0.0000000000279454542434954	Abl2
0.000000704447257322688	0.533365981964907	74	39	0.0179021181503415	Pot1b
0.000000781481843595875	0.53331471410499	66	34	0.019859798091302	Wdr11
0.000000345156058789509	0.533187419472489	0.07	35	0.00877145092201778	Cds1
3.94201869744433e-19	0.533006935470287	221	115	0.0000000000000100178521158153	Vps35l
0.00000000928905583811691	0.532755830697326	114	64	0.000236062776014065	Exosc7
0.000000000217034199408535	0.532576939703342	94	45	0.00000551549010956909	Akap11
2.87511602988321e-19	0.532241672283626	274	155	7.3065323667422e-15	Golgb1
9.564414996664e-17	0.532226659822119	0.26	152	0.00000000000243060478310222	Mcub
4.34310107823161e-16	0.532053578136304	188	0.1	0.00000000001103712277011	Dnajc10
0.00000000000727009201006942	0.531961094609849	0.24	154	0.000000184754848251894	Rasgef1b
3.12203204778028e-17	0.531637953669365	697	589	0.000000000000793402004302401	mt-Nd2
0.0000000000241169040244146	0.531339200868925	117	59	0.000000612882881972449	Ercc6
3.11544794771568e-19	0.531267422718499	235	125	7.91728786952986e-15	H2-Q4
0.00000000000118079498190528	0.530751045018345	171	95	0.0000000300075428751589	F11r
1.00643190745237e-15	0.530499676905894	0.23	133	0.0000000000255764540640871	Vcan
0.0000000000104760566712203	0.530353663293395	135	71	0.000000266228028185722	Zfp445
0.0000000000000406174904578753	0.530035481770104	222	133	0.00000000103221228500598	Tbl1x
0.0000000650167466738584	0.529014432773959	91	49	0.00165227058322276	Mtif2
0.0000000079620174984916	0.528729260295314	69	31	0.000202338750689167	Sephs1
0.000000228987900387378	0.528614410509196	95	54	0.00581926951254444	Cd72
0.000000000104721674508465	0.528406824637788	115	59	0.00000266129191428362	Cyp4f16
0.000000000166343128376492	0.528244503389652	98	48	0.0000042272779214318	Eif2b1
0.00000297038204258434	0.527660262930088	58	29	0.0754863188481959	Ankrd50
0.00000000000134426352452579	0.527637832794839	114	54	0.0000000341617689487739	Hdac3
0.00000269616543968273	0.527312567346764	53	26	0.0685176523186573	Nek1
8.04887799609058e-26	0.527076013672187	842	725	2.0454613651465e-21	Rpl32
0.0000000000943448812263808	0.526976021929481	122	64	0.00000239758646660602	Alkbh3
0.0000000000175987795038992	0.526641009296294	137	73	0.000000447237783532589	Copg2
0.000000298108882067102	0.526609430503937	88	48	0.00757584101997127	Git1
0.00000000000161496657607847	0.526581684824284	241	153	0.0000000410411455978821	Cd83
4.17080778820357e-20	0.526150838998193	299	177	1.05992738321617e-15	Mafb
1.31305707206849e-21	0.526120472443724	309	176	3.33687193724764e-17	Txn2
0.000000186055381271153	0.526060246916694	102	59	0.00472822540424381	Prmt3
0.000000000000593948558318953	0.525667270566518	156	84	0.0000000150940147125596	Shc1
0.0000000000422296614945803	0.525439226706018	126	66	0.00000107318238756177	Smarcad1
0.000000000823465695508912	0.52452373487482	112	59	0.000020926733719968	Bicra
1.62247366201761e-21	0.524470730739632	313	0.18	4.12319231728535e-17	Fbl
8.00262859183871e-23	0.524236627884423	737	595	2.03370800404397e-18	Hsp90ab1
2.2361797649539e-23	0.524215853840942	288	154	5.68280363667734e-19	Snhg8
0.000000409176702462943	0.524031826061764	72	37	0.0103984075396908	Dimt1
0.00000000236390268313298	0.523994065023936	78	36	0.0000600738588864583	Dpy19l4
0.0000000506238845736857	0.523434931404395	85	44	0.00128650477867107	Mink1
0.0000000128517180617451	0.523093833735408	113	63	0.000326600711103128	Csrp2
1.94270728603878e-18	0.522800977685935	177	86	0.0000000000000493700202601034	Rsl24d1
0.00000287387427478868	0.522375382212715	65	34	0.0730337669452048	Ap5z1
0.00000241918231806516	0.52228666892003	63	33	0.06147868024899	Nbdy
0.00000000641642404846727	0.521594765678723	63	27	0.000163060584343699	Wdr59
0.0000000001552991347826	0.52137925896914	101	49	0.00000394661691223022	Mgst3
0.00000165916233730047	0.521080082487611	71	38	0.0421642924778168	Slc25a19
0.0000000000000246889728112097	0.520914319204445	242	147	0.000000000627420866051273	Aif1
5.47987563951353e-17	0.520676097641676	171	84	0.00000000000139260079626957	Stat2
0.000000000724641972081585	0.520649351670434	102	52	0.0000184153264365093	Zfp715
8.35189383319036e-20	0.520581343788817	362	222	2.12246677982867e-15	Eif3e
0.00000127427206299913	0.520341993607147	76	41	0.0323830759369968	Pigm
0.00000028537462337603	0.520113927054748	81	43	0.00725222530385505	Mbtps2
4.93143155679908e-23	0.519932666588246	292	159	1.25322470152935e-18	Mgat2
0.00000000164181051147579	0.519380490299731	127	72	0.0000417233305281343	Rfwd3
0.00000000000254465927950975	0.519268041070712	0.1	45	0.0000000646674262701813	Slc33a1
5.21544254479599e-15	0.519254591358698	215	121	0.0000000001325400413909	Btg3
0.000000000192636246316891	0.519089776634072	153	88	0.00000489546492765114	Ctdspl2
5.8222708526879e-27	0.518952566426062	556	381	1.47961369179358e-22	Ctss
0.0000000292613171380111	0.518885808799114	0.14	85	0.000743617852428276	Afdn
4.76113845268535e-21	0.518716708138532	0.24	125	1.20994811498093e-16	Bak1
0.00000135569682004022	0.518437014962161	48	21	0.0344523232876822	Tmem86b
0.0000000000104283369288907	0.518368754993012	167	95	0.0000002650153263739	Nhlrc2
0.0000000194315763794828	0.518142256055753	91	48	0.000493814650531797	2410002F23Rik
0.0000000000000246115053849032	0.517946610401627	136	65	0.000000000625452186346546	Nol10
6.60248191649645e-19	0.517716005858584	205	104	0.0000000000000167788872943924	Rbm22
1.71334121685e-22	0.517093911579518	341	199	4.35411403438091e-18	Eif2s1
0.00000000000957757867444861	0.517070984523889	119	59	0.000000243395006853763	Wdr74
4.88457081850962e-23	0.51678431057439	612	463	1.24131598210785e-18	Rpl10a
0.000000069590007481033	0.5167210551802	129	78	0.00176849086011549	Paics
0.00000000266852679424603	0.516556760913006	224	151	0.0000678152714221743	Ifitm6
7.90583619421843e-32	0.516377282435351	492	293	2.00911015203673e-27	Ndufa3
2.7792393576857e-18	0.516262261010338	257	145	0.0000000000000706288097968666	Stt3a
0.0000000000505438252567619	0.516085107652501	163	95	0.00000128447023125009	Otud4
3.00348481841226e-21	0.515825089570004	285	0.16	7.63275596903107e-17	Apaf1
0.0000000000340487960265177	0.515772188000267	135	73	0.000000865282053421894	St6galnac4
0.00000219240145253561	0.515583508260555	71	38	0.0557154981132874	Pinx1
0.0000000101318122661511	0.51558198415785	0.09	46	0.000257479745119699	Wdr46
7.03331556676418e-22	0.515479398478034	338	197	1.78737648498178e-17	Hk2
6.25846535202985e-21	0.515395236836239	309	179	1.59046379991135e-16	Fam120a
0.000000000137714040566955	0.514839655521701	136	75	0.00000349972691292802	Stk16
5.60614142381694e-16	0.514788977940254	202	109	0.000000000014246887200346	Dhx36
0.0000000208301400439169	0.514465497610396	71	33	0.000529356348936059	Tubb1
1.00387319408815e-27	0.514341811187381	748	603	2.55114294813622e-23	Rps17
0.00000000000592106452791599	0.513954665909444	191	114	0.000000150472012847929	Tubb2a
0.000000000116432210626777	0.513873254733595	88	0.04	0.0000029588917686583	Psmf1
5.90735480506156e-18	0.513671955935796	244	136	0.000000000000150123607661029	Sash1
0.000000048931861103214	0.513633849842942	93	0.05	0.00124350538621598	Guca1a
0.0000000000267452469881705	0.513526972857771	163	94	0.000000679676961710378	Atl3
0.00000000000355241134545527	0.512894379179302	202	122	0.0000000902774295220549	2610507B11Rik
0.00000297164498701741	0.512580365032015	44	0.02	0.0755184140550734	Ndufaf6
0.00000000000852818731242884	0.512558952682717	369	0.26	0.000000216726824170754	Fabp5
0.000000000129224185645166	0.51245466272032	143	79	0.00000328397422980059	Xpnpep1
5.42263078546255e-15	0.512256215220491	108	45	0.00000000013780531615096	Gdpd3
0.0000000074008304442502	0.511475909883706	391	298	0.00018807730407973	Ccl2
3.93163702681882e-21	0.511404591766412	0.28	154	9.99146917625466e-17	Samm50
9.41783072607322e-28	0.511272278474077	472	287	2.39335332241699e-23	Atf6
0.000000471827092296173	0.511092311488464	101	59	0.0119905418965226	Sh3pxd2a
0.00000000000041262993735497	0.510980784968434	0.13	64	0.0000000104861645980018	Mrps5
0.00000000823910420307518	0.510871140059599	109	0.06	0.00020938035511275	Snrnp25
0.00000000000760165555199089	0.510849265190502	116	57	0.000000193180872542744	1110038F14Rik
0.000000146402523138092	0.510678223669399	85	45	0.00372052732050832	Surf2
9.53905555766482e-19	0.510610446759493	257	145	0.0000000000000242416018886936	Tcof1
0.000000252217755396656	0.510520412725954	74	38	0.00640960981789522	Zbtb38
5.42795267300713e-18	0.510477601132907	308	185	0.00000000000013794056127913	Hspd1
3.41967927142473e-17	0.510429405496981	251	143	0.000000000000869043093247166	Rap2b
0.000000175677311624923	0.510066346941494	55	24	0.00446448752032416	Tmem185a
0.000000000152572617327075	0.509771313392923	198	124	0.00000387732792413296	Phlpp1
2.97518030647713e-16	0.509747529226763	175	88	0.00000000000756082571285034	Tspan31
0.00000000000032956541467279	0.509596634727646	136	68	0.00000000837524588307962	Map11
0.000000000000275565932010836	0.509348769665667	209	123	0.00000000700295703019138	Esyt1
0.000000000198305985391555	0.509190316283106	143	81	0.0000050395500067556	Prkacb
0.000000002099060075342	0.508976604706397	79	37	0.0000533434136946663	Ints2
0.0000000000310345539935782	0.508904770847969	169	98	0.000000788681120638803	BC028528
0.000000334736918273685	0.508601968069381	56	26	0.00850666930408917	Cfap298
2.53730383908332e-24	0.508230233305998	401	239	6.44805024626243e-20	Tle4
0.0000000000613298458033422	0.508142639769769	105	51	0.00000155857537140034	Terf1
9.46907233770627e-19	0.507528140463529	234	127	0.000000000000024063753531813	Lgals8
7.26779266138623e-23	0.50750464790934	254	131	1.84696414903808e-18	Stat1
4.23148180390676e-25	0.507339848144578	325	179	1.07534647082682e-20	Eif2s3x
6.02551191766727e-16	0.507203876733936	229	0.13	0.0000000000153126334363678	Slc39a14
0.0000000000000117073910186833	0.507196348170126	191	106	0.000000000297519927957798	Akap10
0.0000000000209342943958573	0.506905098955865	145	79	0.000000532003223481922	Cherp
8.09460598464227e-19	0.506712718074377	286	163	0.0000000000000205708221887714	Rell1
0.00000000020007562961937	0.506215597355341	102	51	0.00000508452197551705	Hdac7
0.00000000000183189182123595	0.506010359449665	115	55	0.0000000465538668530691	Gaa
0.0000000019397182005156	0.505976735430135	102	53	0.0000492940586297029	Slc38a7
0.00000167345612757064	0.505857608501742	0.06	0.03	0.0425275405699527	Prkd2
0.0000000731038221002569	0.505457280826708	69	33	0.00185778743103383	Zfp771
5.16522995576553e-23	0.50530397563512	432	269	1.31263988865869e-18	Aplp2
0.000000000000198666205129126	0.505104017101362	161	86	0.00000000504870427094647	Bop1
2.71304636300439e-15	0.504939170465369	0.18	95	0.0000000000689466472230304	Rnf220
1.16654919274453e-23	0.50466431656443	0.64	472	2.96455146352168e-19	Rrbp1
9.67463618658732e-15	0.504032340769994	132	62	0.000000000245861529409744	Tm7sf3
1.30422373395343e-15	0.503958973754953	865	771	0.0000000000331442377509585	Camk1d
0.000000766446302458668	0.503606360051799	86	48	0.0194776998843821	Trmt61b
0.0000000000556614484553708	0.503598851498883	131	0.07	0.00000141452438959634	Zfp593
0.000000519960511810448	0.503059644104522	0.09	51	0.0132137564866389	St18
0.000000000627004891610824	0.502483399179199	138	78	0.0000159340753105059	Plekha3
1.7194219836967e-23	0.502252620064945	475	308	4.36956708716843e-19	Psme1
3.499288931374e-15	0.502094011844006	281	175	0.0000000000889274296130074	Smc4
2.6253902916724e-19	0.502063277420591	0.31	184	6.67190434822707e-15	Psmd2
8.93375422939006e-15	0.502001922405805	292	183	0.00000000022703349623149	Stab1
0.0000000721731972178811	0.502000971557325	81	42	0.00183413746089801	Eif2b3
0.00000000561003752675799	0.501932869248833	0.12	68	0.000142567883667501	Acvr2a
4.64787083699325e-22	0.50151786440691	486	316	1.1811634158051e-17	Itch
0.0000000133656727094343	0.501171167731002	71	33	0.000339661840564853	Mpg
0.000000000692508451735115	0.500960953653695	184	114	0.0000175987172839445	Ly6c2
0.000000000000379961551116231	0.500716975122033	165	89	0.00000000965596289851677	Atad2
0.0000000000000149412891487815	0.500568884433577	158	0.08	0.000000000379702981137983	Mak16
0.00000000000679447382361076	0.500518750594992	117	57	0.00000017266796327942	Oas2
0.00000000000666358839975789	0.500453858291686	207	126	0.000000169341772003047	Gas2l3
0.0000000195064927955068	0.500354550325121	0.07	33	0.000495718501412215	Adap2os
4.71910731747295e-16	0.500024138206405	192	102	0.000000000011992667425894	Tbrg1
0.0000000681809154631374	0.499982707764887	91	49	0.00173268160466471	Iars2
0.000000195055820875898	0.499848809643071	77	0.04	0.00495695357591919	Iffo2
0.0000000311046554110379	0.499663955512912	128	76	0.000790462607960707	Gm39469
0.0000000000000351803160523429	0.499652637555635	84	31	0.000000000894037371838189	Epb41l4aos
0.000000217441392416326	0.499433315099327	77	0.04	0.0055258381054761	Selenoi
0.000000000560752711704102	0.499362148989674	91	44	0.0000142504086625363	Timm9
2.40473998321049e-15	0.499339874296648	257	153	0.0000000000611116571933282	P2rx4
0.00000000000186780375181825	0.499195958123177	195	116	0.0000000474664967449572	Vat1
0.00000000000118208662911021	0.499120989003901	207	122	0.0000000300403675055778	Plscr1
4.00495157635665e-23	0.49893683643083	501	0.33	1.01777834409951e-18	Slc38a1
6.0402995515605e-20	0.498899099640383	414	266	1.53502132503807e-15	B4galt5
1.9699552658763e-15	0.498890744214314	156	77	0.0000000000500624731717143	Golt1b
0.000000656838894288701	0.498888460734246	373	0.29	0.0166922468205588	Slfn4
2.54997680663017e-20	0.498809323040633	473	315	6.48025605868926e-16	Sipa1l1
0.0000000000125597752827235	0.498781060271721	122	62	0.000000319181569259852	Mrpl38
0.00000000860134886862589	0.498390893292622	115	65	0.00021858607879839	Lpar1
0.0000000688861692456008	0.498365783849798	95	52	0.00175060421903845	Tbcd
0.00000379371132260718	0.498250809923011	64	34	0.0964095858414162	Nup85
0.00000000077775314651331	0.498170544238906	87	41	0.0000197650407123427	Trappc11
0.000000000000910811930738482	0.497893272436335	175	98	0.000000023146463595857	4931406P16Rik
0.00000000101551713168136	0.497886675172024	92	45	0.0000258073368674183	Trappc13
0.000000000000481358103459567	0.497200556782197	125	61	0.000000012232753483218	Thoc3
7.95957211592878e-22	0.49709633832309	607	463	2.02276606182098e-17	Vim
0.0000000000575179191251746	0.497060990491037	149	84	0.00000146170287872806	Abcb7
0.00000159599170675357	0.497046164219573	77	43	0.0405589372437285	Incenp
5.61116409163381e-19	0.496721474778404	172	0.08	0.000000000000014259651306069	Polr2i
0.000000000881795607366955	0.496632019825952	96	48	0.0000224090717700164	Mecr
0.00000000000480654618441318	0.49660151507487	0.11	52	0.000000122148758184492	Tmem140
0.00000000122783992301005	0.49651897126082	84	39	0.0000312030959634543	Tecpr2
0.000000161486511089054	0.49610147336867	0.07	34	0.00410385670630614	Gorab
0.00000000262513049315964	0.495778386180978	87	42	0.0000667124412226661	Rtca
2.66944779432982e-18	0.49551038752127	216	113	0.0000000000000678386767973036	Nsun2
0.00000072269791616404	0.494986384307168	66	33	0.0183659221434768	Ddx19b
0.0000000000000239321620689057	0.494391091250146	168	88	0.000000000608188034657101	Rnf126
7.12842178090619e-29	0.494383711242577	0.91	824	1.81154582718169e-24	Rpl27a
0.0000000110231334268614	0.494166196493409	71	32	0.00028013088977683	Gm36738
0.00000000000012319709227177	0.493969664397132	171	93	0.00000000313080770590248	Dnajb14
0.000000000000698957123046098	0.493452596247123	91	37	0.0000000177625973679705	Cdk16
5.60845646896416e-29	0.493348266358973	926	873	1.42527704245786e-24	Rps8
0.000000704284460307342	0.493253939808853	79	43	0.0178979809897905	Tk2
2.27249542712109e-26	0.492737126990137	346	189	5.77509262894283e-22	Ube2q1
1.52761772325498e-19	0.492447304897635	233	122	3.88213492010787e-15	Cyb5b
3.21062512446599e-23	0.491925235289754	0.4	248	8.15916162880542e-19	Lgmn
3.19766727023658e-25	0.491679450110977	544	364	8.12623183385222e-21	Canx
0.0000000000416675249327496	0.491430767260844	211	131	0.00000105889681111597	Atp13a2
2.31093201257188e-18	0.491307004948116	381	246	0.0000000000000587277152354892	Fkbp1a
2.33106132350388e-20	0.49126215910189	277	155	5.9239261414204e-16	Copz1
5.66943803065683e-15	0.490900908625823	194	107	0.000000000144077428673082	1110038B12Rik
1.15850201882065e-17	0.490805596553986	254	143	0.000000000000294410118042891	Rbpms
0.000000104055246019134	0.49042631764362	79	0.04	0.00264435596708425	Stard8
0.000000015359689995861	0.490376301035484	0.13	77	0.000390335801864816	Fem1b
6.87289723082914e-23	0.490215887539441	338	193	1.74660937327061e-18	Uhrf1bp1l
2.89594882033356e-20	0.490131052038317	372	231	7.35947473711368e-16	Ndufs4
0.000000000144234561691444	0.489745423646325	134	73	0.00000366543291626466	Ipo9
0.000000011999386890288	0.489634759583458	86	43	0.000304940419042889	Atpsckmt
0.000000000000608724822365802	0.489353400854189	153	82	0.0000000154695239107821	Ankrd40
0.0000000587029064178495	0.489094899442571	92	0.05	0.00149181696079681	Ctu2
0.0000000000000535126096963942	0.488743315592142	198	112	0.00000000135991595021446	Ndufa9
0.00000000000299933424792481	0.488587640111527	136	71	0.0000000762220812425131	Tor3a
0.0000000000745440851805467	0.488539946376867	71	28	0.00000189438883669323	1190007I07Rik
0.000000317084924753533	0.48848695539228	0.05	22	0.00805807919276152	Gm12185
0.0000000000000959916506766903	0.488310001227001	144	73	0.00000000243943581864673	Tlr7
8.34841699038109e-19	0.487922946880637	422	274	0.0000000000000212158320976555	Ern1
0.000000000000429441264209662	0.487560480098554	142	73	0.0000000109133908473601	Ankle2
0.000000000365323567501578	0.487377277002357	104	52	0.00000928396782091761	Trim35
2.15099128936547e-24	0.487293509335541	325	179	5.46631416366446e-20	Eif4b
0.0000000171017024752165	0.487054230138598	94	0.05	0.000434605565002677	Mtmr2
0.000000000210186361574369	0.487006719622365	106	54	0.00000534146600668944	Inppl1
0.00000000000785536844313462	0.486971284978107	181	106	0.00000019962847824538	Stom
0.0000000097565355693415	0.486824681093651	101	54	0.000247942838423676	Ldlrad3
0.000000000000255761943222942	0.486693427752295	0.2	116	0.00000000649967826312462	Plxnb2
0.00000000000935556078968566	0.486625667448621	0.16	89	0.000000237752866348282	Acot7
0.00000000454252946796230	0.486120952016885	127	73	0.000115439301369326	Nmd3
0.0000000130862046692945	0.485884428029111	67	0.03	0.00033255971926078	Tyw1
0.0000000323535289852131	0.485853946467115	68	32	0.000822200232101219	Ndrg3
0.00000000000305919431686387	0.485758469875474	204	122	0.0000000777433051744616	Zc3h12c
3.71036626222391e-15	0.48535019514873	168	87	0.0000000000942915378218961	Mrpl35
0.000000356797056250298	0.485331003648193	115	69	0.00906728359048883	Tmem68
0.000000227144440275686	0.485326663733066	112	67	0.00577242166072601	Fpr3
2.58619757617931e-20	0.485134386387972	424	277	6.57230390034449e-16	Vcp
8.65083040947462e-19	0.484814513106781	365	232	0.0000000000000219843553195978	Aopep
0.000000000112763399103085	0.484270940511154	111	57	0.00000286565626140669	Timm22
0.0000000298388419890049	0.484195578866089	86	44	0.000758294491466581	2010310C07Rik
0.0000000372255088709755	0.483959604107508	94	51	0.0009460118569381	Commd9
0.000000000252804261346252	0.483950165375284	0.1	0.05	0.0000064245146935923	Tars
0.00000000135729716816897	0.483361095407266	105	55	0.0000344929929346779	Aga
4.05624537742519e-16	0.48323737254899	172	87	0.0000000000103081363776506	Dpp9
[truncated: 3,733 more rows]

## Sheet: DEGs ProInflam Mo Neu
p_val	avg_log2FC	pct.1	pct.2	p_val_adj	gene
0.0000000264810244325449	3.84130059810564	19	1	0.000672962273904262	3830403N18Rik
0.00000140609262172172	3.82050777903641	15	1	0.0357330317958141	Adgrl4
0.000000799806501898937	3.6913353434525	25	5	0.0203254826327577	Bank1
0.0000000236644468339902	3.04119981484829	24	3	0.000601384587392192	Gm48099
0.000000433122301168511	2.74507082385886	19	2	0.0110069370395954	Pcdh7
0.00000071755139183744	2.32790604635853	22	4	0.0182351335207649	H60b
0.000000474200148708622	2.17151925117695	24	4	0.0120508483791322	Gm10782
0.000000621868918360163	2.16032741602113	28	6	0.0158035548222868	4930519G04Rik
0.000000000127790909967208	1.89766305902998	66	21	0.00000324755039499666	Ifit1
0.00000000467889392152885	1.8311595732001	39	9	0.000118904731227813	Igfbp4
0.000000486600796896919	1.82557898440562	24	4	0.0123659860515414	Cisd1
1.24342682314252e-32	1.82393180432258	169	43	3.15992058565208e-28	Il31ra
0.000000408499342683052	1.81885495739205	33	9	0.0103811937956044	Nfatc2
0.0000000000667875965333107	1.81871906162332	53	14	0.00000169727319070103	Irgm1
0.000000000367931044002246	1.76411642997645	39	8	0.00000935023162122909	Ifi47
0.00000171696943122583	1.69889801867612	24	5	0.0436333441557421	Sdc3
0.000000000348173761517575	1.59116994866988	42	9	0.00000884813980144614	Ifit3
2.70568979047732e-44	1.58740633290411	288	95	6.87596946454002e-40	Entpd3
0.0000000000715664856959372	1.56170867108362	87	33	0.00000181871910099085	Gbp2
0.0000000320439203063033	1.53355092114082	45	13	0.000814332146744087	Gm15726
6.72899575407295e-22	1.50278003336641	234	106	1.71003969098256e-17	Ifi27l2a
0.00000135666376998532	1.49509932786372	36	11	0.0344768963866368	Gm568
0.00000000056647378447216	1.42690244120733	67	23	0.000014395798284791	Klf4
0.000000311995143422338	1.4042022126743	35	0.01	0.00792873257979187	Atp8b1
0.000000384093730457944	1.3898352740046	76	36	0.00976097397212772	Mef2c
0.000000404370719266175	1.3654309143977	44	15	0.0102762730887113	Nav2
0.0000000000590788387349798	1.34939366430999	79	28	0.00000150137052877204	mt-Atp8
0.00000000000524932619521439	1.33472212590367	86	0.03	0.000000133401126598983	Ltc4s
0.00000032505712096323	1.32069745312486	55	21	0.00826067661503855	Plekhg2
0.00000164771775693327	1.3059443221778	38	12	0.0418734513569451	Nlrp1b
9.68279580533805e-60	1.30180455571182	454	175	2.46068889801056e-55	Uba52
0.000000000652843258593085	1.30073894974901	108	0.05	0.0000165907057306261	Rsad2
0.000000125889434943166	1.29680070851402	39	11	0.00319922821021068	Gm10382
0.000000000412310622556981	1.29137560269149	132	66	0.0000104780498510406	Zfp53
0.0000000211885562623698	1.28765632386341	53	18	0.000538464780295603	Emc1
0.0000000782334520475332	1.28127172743696	83	38	0.00198814671688396	Ly6g
0.000000881547112021273	1.26790100860724	28	7	0.0224027567577966	Scnn1a
0.00000000936357900466428	1.26707412662246	63	23	0.000237956633245533	Mto1
0.0000000000561990398871482	1.26275896225431	86	32	0.0000014281862006521	Ddx60
0.00000000188620798718222	1.25177414040916	55	17	0.0000479342035782618	1700030N03Rik
8.2107010793551e-16	1.24863776122765	108	36	0.0000000000208658546529651	Dnmt3a
2.65165747354798e-16	1.24519983144789	125	46	0.00000000000673865713752747	Gm42047
0.000000272211873535506	1.2395116076734	47	16	0.00691772034215783	Gm10138
1.08001272946061e-18	1.22871788042747	165	65	0.0000000000000274463634937825	Prtn3
0.0000000571619755205648	1.22463577484892	39	0.01	0.00145265728390411	Trim30c
0.00000000444690109348913	1.22083414608281	93	42	0.000113009097488839	Gstp3
0.000000120962303338161	1.22003062077876	66	27	0.00307401501473269	Ext1
0.000000513847791413353	1.2126516181857	51	19	0.0130584139231875	Phb
0.0000001622642968048	1.20654142866828	49	17	0.00412362257470039	Rbl1
2.52257503029892e-18	1.19955806953321	158	62	0.0000000000000641061992449866	Slfn5
1.48249082729074e-24	1.18507545095336	285	134	3.76745393939397e-20	Oasl2
0.000000304982833143367	1.18165005744569	49	17	0.00775052873867239	Gatm
0.00000000107397579140596	1.1504505046088	93	0.04	0.0000272929467869997	Palld
0.0000000156613863050217	1.14607032025952	59	21	0.000398002810169517	Ndufa5
0.0000000884651326997782	1.13834729278809	48	16	0.00224816441729946	Hvcn1
3.00918027716072e-39	1.13183367562134	0.5	263	7.64722983834854e-35	Lars2
3.52855852563362e-17	1.12485444435466	164	69	0.000000000000896712578119273	Rtp4
5.79235670016331e-26	1.1117034926572	309	145	1.4720116082125e-21	Tmsb10
0.000000000456986147923	1.1091956107684	69	24	0.0000116133889771672	Gm26901
2.24289667069479e-32	1.10739946854749	0.32	137	5.69987330923667e-28	Gphn
0.000000000000719931293075867	1.10689173724178	131	57	0.000000018295613950937	Bst2
0.0000000000000235759398511505	1.10156812827064	102	35	0.000000000599135359437288	Gm15564
0.0000000790329973506766	1.10129640422562	72	0.03	0.00200846556167274	Erap1
7.01764360141068e-27	1.09360103555504	329	162	1.7833937684265e-22	Ms4a6d
0.000000203578406837152	1.08784824011922	42	13	0.00517353805295254	Jam3
0.000000000133286582344674	1.08529734798804	139	0.07	0.00000338721191712521	Gm20186
0.00000172607782379787	1.08375212242662	0.05	0.02	0.0438648157361753	F930017D23Rik
5.26866631207615e-22	1.07814654136204	273	129	1.33892616988791e-17	Cdk8
0.000000000149395379663944	1.07325564444431	94	38	0.00000379658478339981	Eif2ak2
0.000000308728009939786	1.06754827437891	0.05	18	0.00784570491659979	Sept1
9.03099885122605e-123	1.063928572911	998	993	2.29504773806208e-118	Gm42418
0.00000018223027723589	1.05151205589018	73	32	0.00463101803539566	Dcp2
0.000000998083391485823	1.04853465739714	49	18	0.0253642932278292	Cc2d1b
0.000000307422849146966	1.0440519364009	61	25	0.00781253686537185	Usp18
2.99997667821876e-17	1.04032835605869	131	46	0.000000000000762384073235735	Col15a1
6.9183947602565e-19	1.03483430821929	205	93	0.0000000000000175817166042398	Rnf213
0.00000000000837707834079382	1.03174625901329	88	31	0.000000212886691874593	Polr2l
1.23731244066825e-21	1.03077715945149	638	485	3.14438210547022e-17	AY036118
0.0000000000125231343690146	1.01952529501737	106	44	0.000000318250413719769	Oas1a
0.0000000000110504469321143	1.00895265876695	129	59	0.000000280825007885822	Ifih1
8.15101850405124e-17	0.993805548124028	138	52	0.00000000000207141833243454	Irf9
0.0000000000278988315342337	0.987253773002192	104	43	0.00000070899300577948	Tap1
0.00000036085581114829	0.984490721335367	82	39	0.0091704287287115	Mdc1
3.8787685087477e-38	0.975349927320926	505	261	9.85711441128053e-34	Gm10076
0.000000031970059955294	0.96902337181244	0.05	16	0.000812455133643886	Lrp4
0.00000000000132707550352089	0.957623103352995	117	48	0.0000000337249697709765	9130015A21Rik
0.00000162910102700059	0.95644210916867	52	21	0.0414003443991659	4930481A15Rik
0.000000000839570273924107	0.955254050062858	79	0.03	0.0000213359993712333	Gstp1
0.000000000014056182426079	0.950892174151929	148	72	0.000000357209763993945	mt-Nd4l
0.000001672509464314	0.950327620015266	55	23	0.0425034830166116	AC160336.1
0.000000869813397076454	0.941297000376454	64	28	0.0221045678599039	Nol8
0.0000000220643119989961	0.931461947207903	64	24	0.000560720360830487	Foxk1
0.0000000000152503739075895	0.92886589512255	119	52	0.000000387557752113572	Rhoh
0.000000000493028575032615	0.928363228970913	115	54	0.0000125293351773038	Taf3
0.0000000133888902573506	0.926427958626267	101	48	0.00034025186811005	H2-Ab1
0.00000000283525300058552	0.923131421604086	123	61	0.0000720522845038798	Gm6209
8.10073177856922e-16	0.906524494078972	145	58	0.000000000020586389668878	Eif3j2
0.000000678482881930664	0.906466867374715	58	24	0.017242285478504	Prpf31
1.40166552365786e-63	0.89843479134968	851	629	3.56205259527172e-59	Rpl38
0.000000607034114108109	0.898392115811154	68	0.03	0.0154265579418294	Ahdc1
0.00000000315730825151774	0.897386005920816	288	196	0.0000802366745958203	Mt1
0.00000000958541413624518	0.882888773808372	79	33	0.000243594129444399	Dtx3l
0.000000108897882057651	0.881735134750228	74	32	0.00276742187673108	Xpot
5.80802716729541e-35	0.880961933971246	519	0.29	1.47599394402478e-30	Mrpl52
2.25008301136213e-40	0.875955362196751	0.61	0.35	5.71813595677458e-36	Rpl35
0.000000000514540238343609	0.873932749267845	177	98	0.0000130760110770261	Ifi27
4.03271285461173e-16	0.873841721388266	158	66	0.0000000000102483331774248	Snrpf
0.0000000000485405317914668	0.873269886163874	91	35	0.00000123356053441655	Bloc1s1
0.0000000000077559627561129	0.870610991878506	97	37	0.000000197102281521097	Gm38843
0.00000111320097374015	0.867445112564334	63	27	0.0282897763456585	Hist2h2aa1
0.0000000568640336378753	0.864854830234992	93	44	0.00144508568683932	Gm4221
0.00000000000478478863754245	0.857701209128748	116	48	0.000000121595833645866	Mdn1
0.000000205219051437045	0.855728031562935	52	19	0.00521523175416963	Sytl3
0.00000026954793855882	0.850726564875286	57	22	0.00685002176259529	Gm16174
2.79678880322893e-59	0.850589107258176	911	783	7.10747938564567e-55	Gsr
9.71349085232727e-17	0.846643440944009	363	222	0.00000000000246848943030193	mt-Nd3
0.0000000000169249195241539	0.844963838039596	0.19	105	0.000000430112979867323	Parp14
0.0000000769728820739328	0.841347542420857	97	48	0.00195611185214485	2900060B14Rik
0.0000000209434411010538	0.83590864173915	0.09	41	0.00053223566870108	Parp9
0.0000000487074995678607	0.833884137115421	81	36	0.00123780368651804	Zbp1
0.000000181518086047767	0.830064508593812	68	29	0.0046129191207319	Foxj2
0.0000000157468320412615	0.830006057476997	85	37	0.000400174242664579	Serpinb6a
0.0000009300535559143	0.825909672521532	0.1	53	0.0236354510164501	Astl
0.00000000732101462535082	0.822864738460083	0.23	147	0.00018604894467404	Isg15
0.00000026271208492052	0.820459469596585	63	26	0.00667630221408516	Slc25a44
0.000000730322383232665	0.818163909906242	76	36	0.0185596827250917	Adcy7
3.40641162624109e-53	0.81768825426586	851	647	8.65671386576647e-49	Rps21
0.0000000000363999851344828	0.812856313275211	98	39	0.000000925032822222613	Tubb1
0.00000000170091846980794	0.80530544941058	112	53	0.0000432254410732293	Mphosph8
0.00000000129428516240232	0.804152010699501	136	0.07	0.0000328916688321303	Mid1
0.000000490470724471672	0.803706257358636	59	24	0.0124643325209986	Rhou
0.0000000728325764083209	0.803138371162133	72	0.03	0.00185089426426466	Tasor2
9.11187548750809e-23	0.801702262524484	254	112	2.31560091764043e-18	Romo1
0.0000000155000457694422	0.801686037882666	87	39	0.000393902663138834	Pa2g4
0.000000000286358740112865	0.797221183583716	135	67	0.00000727723466248824	Fpr3
0.00000000259512595719532	0.794063433251435	87	37	0.0000659499359502045	Nup155
0.000000100012308845885	0.792748431389306	69	29	0.00254161280470047	Mov10
0.00000000143591171961302	0.788592828892066	171	95	0.0000364908245305257	Slc10a7
0.000000218843310566433	0.784971593012285	94	47	0.00556146505142477	Gsto1
0.0000000015667531954148	0.780043299609835	116	55	0.0000398158989550764	Nlrp12
0.000000600459899678798	0.778969337012201	69	31	0.0152594874305373	Nsmaf
0.000000518327443084973	0.776971352953165	0.09	46	0.0131722553111184	Map3k1
4.16854270454497e-37	0.776809140810057	748	516	1.05935175750601e-32	Rpl39
0.0000000182676039408884	0.776720175137997	97	45	0.000464234618949797	Ints8
3.73822188747104e-16	0.775027306269846	0.16	67	0.00000000000949994328263016	Erh
1.35604236271693e-16	0.771348402206891	198	91	0.00000000000344611045637253	Bola2
0.000000715315126370677	0.771148291469751	61	26	0.018178303306458	Als2cl
0.0000000000108651096343251	0.770997527999807	449	321	0.000000276115031137103	Slfn4
5.98229404349073e-31	0.766501450017185	516	286	1.5202803852723e-26	Atp5mpl
3.87698858761025e-46	0.765158768620712	846	674	9.85259109769394e-42	Rps28
0.00000000597867434675647	0.764626143514182	104	49	0.000151936051174122	Nucks1
3.23729095605277e-23	0.762399557813162	479	292	8.2269275066169e-19	Clec2d
0.0000000118102622432494	0.761585238829551	97	45	0.000300134194387697	Ppcdc
0.00000000176103211156399	0.760899949695801	101	45	0.0000447531090511758	2010310C07Rik
0.0000000161435870968148	0.760767791913627	102	49	0.000410256978891354	Cmah
0.0000000874423368967975	0.757423172723817	0.09	43	0.00222217210755832	Zyg11b
1.79411790919331e-28	0.756828817751117	745	0.57	4.55939184263295e-24	Tnfaip2
1.67988103676065e-26	0.752509014276455	447	249	4.26908167871984e-22	Snrpg
0.0000000242200272339378	0.751096542910596	143	0.08	0.000615503552096062	Irf7
0.0000010576280239254	0.750596775027502	79	38	0.0268775009720163	Pcnt
0.00000017630893854489	-0.756827432465836	235	309	0.00448053905524128	Cxcl1
0.00000000000981065194706943	-0.899393328296837	0.25	337	0.000000249318097930875	Tlr2
2.90281148781023e-25	-0.999727779250549	341	478	7.37691483397214e-21	Gm43661
0.00000000000352363428197459	-1.21809168914033	257	342	0.0000000895461180078203	Osm
0.000000135767107947266	-2.6827558572632	13	46	0.00345024951426387	Def8
0.000000000000348640609837653	-2.882747571033	15	71	0.00000000886000381780428	Hal
0.00000000193333708674492	-3.56825168394104	6	42	0.0000491318953854486	Olfr372
6.77538894070411e-152	-6.40348929904032	14	436	1.72182959150113e-147	Nedd4
0.0000000000610632009689771	-7.11192105249932	0	33	0.00000155179912622461	Hesx1

## Sheet: DEGs Reparatory Macro
p_val	avg_log2FC	pct.1	pct.2	p_val_adj	gene
0.000000000000572652586781436	6.05435433875874	201	0	0.0000000145528201878766	Ifi44
0.000000305155529807867	4.81010980066702	191	43	0.00775491747900733	Cav1
0.00000189692052737205	4.70414390774701	104	4	0.048206441362106	Jam2
0.000000105484514657483	4.26460831514923	115	0	0.00268067797099062	Ifi44l
0.00000170785341503513	2.92353815716458	399	216	0.0434016788362878	Ccl24
4.53045350884507e-16	2.81779952592721	435	108	0.000000000011513241502028	Il31ra
0.000000000191176958172117	2.01528704953599	464	195	0.000004858380038028	Gm19951
0.00000112482331467681	1.79555579513726	338	147	0.0285851348958818	Gm15564
0.00000000000248416804998767	1.67486709163877	421	0.13	0.0000000631301626543365	Eif3j2
0.000000431872556505829	1.32753258888775	356	152	0.0109751772784826	Fam78b
0.0000000000000121014022389261	1.31321140488652	1	1	0.000000000307532935097829	Gm42418
0.000000306257811921841	1.28138769108097	399	182	0.00778292977436975	Smim4
0.00000000219727364435312	1.21224159261237	0.55	303	0.0000558393151239458	Fam20c
8.07428672972469e-35	1.20583263522314	932	874	2.05191848662494e-30	Uba52
0.000000603578664111459	1.1230212797213	727	528	0.0153387445910645	Cdk8
0.00000000420040816859635	1.09781932499242	906	701	0.000106744972788539	Lars2
2.44209008851768e-20	1.01319291847242	968	896	6.20608354194997e-16	mt-Nd3
1.69865821622612e-15	1.003230139892	906	784	0.0000000000431680012489545	Cox17
1.08399765606544e-34	0.943483630678157	971	944	2.7547632433591e-30	Gm10076
0.000000460038771161253	0.877791929603078	518	268	0.0116909652915209	Dpm3
0.000000000333809548679718	0.869242044309208	996	983	0.00000848310206059767	Cmss1
0.0000000101437407305009	0.854206475874714	748	0.55	0.000257782883184218	Tmem258
0.000000499314821282481	-0.929604374344355	435	589	0.0126890875532517	Trappc6a
4.64655327060891e-18	-1.52559030153156	76	0.42	0.000000000000118082858265984	Nedd4
2.58214576271448e-23	-3.8574618317192	18	355	6.56200702678632e-19	Hal

## Sheet: DEGs Resident Macro
p_val	avg_log2FC	pct.1	pct.2	p_val_adj	gene
0.0000000551522563860711	2.85101450472881	0.6	49	0.00140158429153922	Eif3j2
0.0000000000841082462130036	1.22284293536471	943	902	0.00000213744286101106	Uba52
0.0000000000303886982012518	1.12221163498571	986	951	0.000000772267987388413	Gm10076
0.0000000167510655652271	0.805277267466354	971	1	0.000425694829209117	Cox7c
0.0000000115178655719793	-1.15382141336314	57	585	0.000292703517780709	Nedd4

## Sheet: DEGs Monocyte
p_val	avg_log2FC	pct.1	pct.2	p_val_adj	gene
0.0000000319887858142462	6.09935424155122	167	0	0.000812931013897439	Ifi44
0.00000169040112424399	4.6490507274759	129	0	0.0429581637704126	Ifi44l
0.000000076231328404684	1.96698450697518	389	146	0.00193726674874823	Ednrb
8.42605779220088e-20	1.26370011155378	955	805	2.14131406673201e-15	mt-Nd3
2.19308847021552e-19	1.16316362477364	852	0.75	5.57329572935869e-15	Uba52
1.91058954407798e-16	0.942423901115513	881	823	0.00000000000485538120836536	Gm10076
0.0000000228057502061739	-1.20194909474054	691	799	0.000579562529989498	Tbc1d9
1.09220493784581e-15	-2.69036817189308	32	287	0.0000000000277562040854755	Nedd4
1.9793707128336e-18	-4.2286785626009	26	299	0.0000000000000503017479252402	Hal

## Sheet: DEGs APC
p_val	avg_log2FC	pct.1	pct.2	p_val_adj	gene
0.00000102168016709739	1.72251714972249	938	765	0.0259639580864461	Stk17b
0.00000000120253587707462	1.51756447390294	0.95	912	0.0000305600442440974	Rps27
0.00000013958524321576	1.40636140633956	863	853	0.0035472797858421	Uba52
0.000000327052470154686	0.944132509268294	0.95	941	0.00831138442404103	Rpl35
0.00000000591571147225424	0.86247004954403	975	971	0.000150335975644397	Rpl37a
0.00000122622009956416	-1.93201171561174	75	471	0.031161931390224	Nedd4
0.00000156594256546239	-2.35512366232688	388	794	0.0397952984160957	Tbc1d9
