# Supplementary material for: Modulation of bone marrow haematopoietic stem cell activity as a therapeutic strategy after myocardial infarction: a preclinical study
Source: Nat Cell Biol. 2025 Apr 2;27(4):591–604. doi: 10.1038/s41556-025-01639-4 (PMC11991920; doi:10.1038/s41556-025-01639-4)
Supplement: Supplementary file 9 — Cluster markers from scRNA-seq on 4-oxo-RA treated BM HSPC cells isolated from Rarβ-KO mice upon MI, related to Fig. 5. [file 41556_2025_1639_MOESM9_ESM.xlsx]

## Sheet: Information
Cluster markers from scRNA-seq on 4-oxo-RA treated BM HSPC cells isolated from Rarβ KO mice upon MI, related to figure 5.

## Sheet: Markers logfc0.5 padj0.05
p_val	avg_log2FC	pct.1	pct.2	p_val_adj	cluster	gene
6.4978200818115e-255	0.794066410292947	688	585	2.47203067192437e-250	MPP	Wfdc17
0	0.765598039642624	794	724	0	MPP	Rgs1
4.95222079453981e-80	0.74943026507877	385	0.35	1.88402287907473e-75	MPP	Hist1h2bc
1.6640271149774e-147	0.737311233421035	0.6	527	6.33062475622003e-143	MPP	Ccl4
1.69620025046161e-86	0.640072102528372	336	267	6.45302423285617e-82	MPP	Ccl3
0	0.629077347240456	822	764	0	MPP	Ier3
0	0.570164495018517	0.98	937	0	MPP	Sox4
0	0.549777092365626	998	989	0	MPP	2410006H16Rik
2.64269923182941e-253	0.534350498527459	651	0.59	1.00538849575718e-248	MPP	Rgs2
0	0.533270465155238	951	925	0	MPP	Pim1
0	0.511031878240001	966	935	0	MPP	Zfos1
0	2.27067569603089	507	94	0	MPP-cyc	Hist1h1b
0	2.05614609582722	734	161	0	MPP-cyc	Top2a
0	1.93198974765421	0.99	895	0	MPP-cyc	Hmgb2
0	1.85573899477988	524	23	0	MPP-cyc	2810417H13Rik
0	1.68649646652202	0.5	71	0	MPP-cyc	Mki67
0	1.61828405661703	947	589	0	MPP-cyc	Tuba1b
0	1.57886857390223	706	462	0	MPP-cyc	Hist1h2ap
0	1.52810970563549	343	41	0	MPP-cyc	Ube2c
0	1.50076899512829	956	595	0	MPP-cyc	Dut
0	1.46854636665	743	577	0	MPP-cyc	Hist1h2ae
0	1.42646587422074	999	985	0	MPP-cyc	Stmn1
0	1.39807977317317	993	923	0	MPP-cyc	Tubb5
0	1.38565086921132	452	32	0	MPP-cyc	Birc5
0	1.38246064247678	784	408	0	MPP-cyc	H2afx
0	1.37306280710926	999	989	0	MPP-cyc	H2afz
0	1.29145455635121	849	444	0	MPP-cyc	Cks2
0	1.21435434221143	404	0.02	0	MPP-cyc	Nusap1
0	1.20938479762644	889	366	0	MPP-cyc	Lmnb1
0	1.14289859552717	509	55	0	MPP-cyc	Cdca8
0	1.12204112341182	878	344	0	MPP-cyc	Mcm3
0	1.11038005029326	757	146	0	MPP-cyc	Lig1
0	1.0976421461038	589	38	0	MPP-cyc	Spc24
0	1.08535538150001	777	171	0	MPP-cyc	Gmnn
0	1.07703759399741	375	65	0	MPP-cyc	Cenpf
0	1.06648476706961	996	0.94	0	MPP-cyc	Ran
0	1.05993182033668	834	328	0	MPP-cyc	Cks1b
0	1.05298735669325	347	41	0	MPP-cyc	Hist1h2ab
0	1.05206371078292	458	54	0	MPP-cyc	Prc1
0	1.04324680661066	885	635	0	MPP-cyc	Tubb4b
0	1.03769410434187	602	67	0	MPP-cyc	Cdk1
0	1.02654023129287	662	119	0	MPP-cyc	Tyms
0	1.01671213123536	833	227	0	MPP-cyc	Tipin
0	1.01095681748301	485	289	0	MPP-cyc	Dntt
0	0.995801233016252	744	232	0	MPP-cyc	Smc2
0	0.987947711736084	951	703	0	MPP-cyc	Nucks1
0	0.958656200335919	867	384	0	MPP-cyc	Dnmt1
0	0.956752410061219	974	789	0	MPP-cyc	Ranbp1
0	0.951207296439707	862	327	0	MPP-cyc	Mcm7
0	0.940066557187138	684	99	0	MPP-cyc	Hells
0	0.939341775809005	867	432	0	MPP-cyc	Mcm6
0	0.936339446388617	763	133	0	MPP-cyc	Mcm5
0	0.926336603072715	878	367	0	MPP-cyc	Dnajc9
0	0.919164477391514	545	166	0	MPP-cyc	Hist1h1a
0	0.888426242383851	635	419	0	MPP-cyc	Hist1h4d
0	0.886331293577356	803	267	0	MPP-cyc	Nasp
0	0.879205339303209	436	35	0	MPP-cyc	Tpx2
0	0.872400759255264	332	9	0	MPP-cyc	Hist1h3c
0	0.871996138198435	977	814	0	MPP-cyc	Dek
0	0.865700865370124	0.34	0.11	0	MPP-cyc	Ctsg
0	0.856062842759221	841	357	0	MPP-cyc	Ezh2
0	0.852156339013301	899	514	0	MPP-cyc	Tmpo
0	0.836877060009781	713	161	0	MPP-cyc	Rrm1
0	0.829329487254924	815	481	0	MPP-cyc	Smc4
0	0.815295345377752	987	846	0	MPP-cyc	Nap1l1
0	0.810411519612128	702	199	0	MPP-cyc	Atad2
0	0.803916356572851	405	32	0	MPP-cyc	Kif11
0	0.798834845735475	595	0.05	0	MPP-cyc	Uhrf1
0	0.794062036231962	941	693	0	MPP-cyc	Hmgn2
0	0.788370392140069	922	0.6	0	MPP-cyc	Dctpp1
0	0.783967360044668	317	13	0	MPP-cyc	Hmmr
0	0.780364020927484	744	206	0	MPP-cyc	Mcm4
0	0.770713913623447	926	0.58	0	MPP-cyc	Dtymk
0	0.766975320580464	462	9	0	MPP-cyc	Pbk
0	0.763192234087439	435	14	0	MPP-cyc	Rrm2
0	0.758719676490674	985	0.83	0	MPP-cyc	Snrpd1
0	0.756263052930748	831	379	0	MPP-cyc	Cdca7
0	0.754478193072256	459	11	0	MPP-cyc	Tk1
1.24027883775319e-290	0.750650274297107	443	268	4.71851681034823e-286	MPP-cyc	Cenpa
0	0.749727537244274	999	978	0	MPP-cyc	Ybx1
0	0.749153108374311	852	407	0	MPP-cyc	Cbx5
0	0.748556456407286	927	602	0	MPP-cyc	Siva1
0	0.743896036330262	837	429	0	MPP-cyc	Slbp
0	0.736051074500601	722	179	0	MPP-cyc	Rfc4
0	0.735077986145427	0.47	148	0	MPP-cyc	Hist2h2ac
0	0.727860887663217	421	24	0	MPP-cyc	Casc5
0	0.723670343451733	0.52	158	0	MPP-cyc	Lockd
0	0.722342012426024	953	797	0	MPP-cyc	Ube2s
0	0.715768391650206	998	969	0	MPP-cyc	Anp32b
0	0.712850815027323	743	289	0	MPP-cyc	Pcna
0	0.707351814457347	0.92	583	0	MPP-cyc	Alyref
0	0.706753719702801	812	328	0	MPP-cyc	Usp1
0	0.697327513099546	0.67	115	0	MPP-cyc	Prim1
0	0.696010502127828	1	1	0	MPP-cyc	Ptma
0	0.695936567456378	797	319	0	MPP-cyc	Fam111a
0	0.690971746778787	673	178	0	MPP-cyc	Hirip3
0	0.689481523168475	997	957	0	MPP-cyc	Erh
0	0.688213271391685	985	917	0	MPP-cyc	H2afv
0	0.684656896823202	394	0.04	0	MPP-cyc	Cdca3
0	0.683874139996842	781	385	0	MPP-cyc	Fabp5
0	0.680455847732556	329	53	0	MPP-cyc	Ccnb2
0	0.68002120865203	994	905	0	MPP-cyc	Slc25a5
0	0.677457158734139	791	344	0	MPP-cyc	Syce2
0	0.67669252612099	673	156	0	MPP-cyc	Mcm2
0	0.673652679285075	503	35	0	MPP-cyc	Clspn
0	0.673434920110564	491	111	0	MPP-cyc	Incenp
0	0.671741254356154	517	256	0	MPP-cyc	Mpo
0	0.667404797453259	478	61	0	MPP-cyc	Ung
0	0.665833901209904	996	948	0	MPP-cyc	Hsp90aa1
0	0.658407008099156	553	46	0	MPP-cyc	Cenpm
0	0.658057896733589	731	219	0	MPP-cyc	Rpa2
0	0.653846674976382	973	871	0	MPP-cyc	Mif
0	0.641722650443062	426	18	0	MPP-cyc	Aurkb
0	0.630713421104738	454	71	0	MPP-cyc	Fbxo5
0	0.630187356092192	712	214	0	MPP-cyc	Orc6
0	0.629981456348612	626	101	0	MPP-cyc	Fen1
0	0.628517923522569	994	913	0	MPP-cyc	Srsf3
0	0.626119662180275	958	724	0	MPP-cyc	Srsf7
0	0.625473536149346	772	0.3	0	MPP-cyc	Topbp1
0	0.622859614302822	609	124	0	MPP-cyc	Pola1
0	0.62225040917471	943	719	0	MPP-cyc	Nme1
0	0.621923636657651	379	0.01	0	MPP-cyc	Ccna2
0	0.621378393380275	532	41	0	MPP-cyc	Cenph
0	0.617151571529956	0.89	589	0	MPP-cyc	Anp32e
0	0.611669681039791	0.87	535	0	MPP-cyc	Cycs
0	0.608817812921399	1	999	0	MPP-cyc	Hmgb1
0	0.608751061100383	671	161	0	MPP-cyc	Rfc5
0	0.605115652186583	1	1	0	MPP-cyc	Ppia
0	0.603522076958504	375	71	0	MPP-cyc	Cdc20
0	0.602281569712584	876	565	0	MPP-cyc	Hn1
0	0.601298164520494	981	839	0	MPP-cyc	Hnrnpab
0	0.599243687186587	939	648	0	MPP-cyc	Rfc2
0	0.598421058787082	0.89	0.55	0	MPP-cyc	Nop56
0	0.598380550963492	716	297	0	MPP-cyc	Ccdc34
0	0.598331354702643	942	648	0	MPP-cyc	Mrpl18
0	0.596073983890482	0.47	87	0	MPP-cyc	Kif20b
0	0.594822132755697	796	358	0	MPP-cyc	Hat1
0	0.591329889946956	625	171	0	MPP-cyc	Dtl
0	0.59070088497104	0.97	0.81	0	MPP-cyc	Hnrnpd
0	0.589019821879454	991	894	0	MPP-cyc	Cox5a
0	0.587889603532131	0.51	58	0	MPP-cyc	Dhfr
0	0.584322210457329	928	681	0	MPP-cyc	2700094K13Rik
0	0.579179428892313	946	701	0	MPP-cyc	Pa2g4
0	0.574985818522166	905	605	0	MPP-cyc	Nhp2
0	0.573329185297101	974	779	0	MPP-cyc	Cdk4
0	0.573203966741398	731	302	0	MPP-cyc	AI506816
0	0.572667984425819	998	966	0	MPP-cyc	Set
0	0.566628244947042	955	744	0	MPP-cyc	Ybx3
0	0.562498995349544	875	544	0	MPP-cyc	Lsm2
0	0.56241043206365	704	0.22	0	MPP-cyc	Nrm
0	0.561716365686821	383	29	0	MPP-cyc	Mis18bp1
0	0.558782489881354	933	652	0	MPP-cyc	Ssrp1
0	0.558260614527359	999	0.99	0	MPP-cyc	H2afy
0	0.55679164167499	994	916	0	MPP-cyc	Hnrnpa3
0	0.55658299219084	416	19	0	MPP-cyc	Spc25
0	0.555022663913424	0.59	105	0	MPP-cyc	Gins2
0	0.548135861895679	966	818	0	MPP-cyc	Hspd1
0	0.540274414291776	592	0.15	0	MPP-cyc	Cenpw
0	0.535033157335653	871	544	0	MPP-cyc	Rnaseh2c
0	0.534479321568899	343	12	0	MPP-cyc	Ckap2l
0	0.531668635321741	445	14	0	MPP-cyc	Rad51
0	0.530375900431029	589	172	0	MPP-cyc	Sdf2l1
0	0.530061920491724	949	702	0	MPP-cyc	Banf1
0	0.529731347353605	443	0.01	0	MPP-cyc	Rad51ap1
0	0.529465565449541	514	39	0	MPP-cyc	Apitd1
0	0.527905838144291	973	813	0	MPP-cyc	Nudc
0	0.527182402737983	522	34	0	MPP-cyc	Fignl1
0	0.525607633537366	999	982	0	MPP-cyc	Hint1
0	0.520654311127112	945	728	0	MPP-cyc	Hmgn1
0	0.516596366405234	512	48	0	MPP-cyc	Chaf1a
0	0.51427810186499	508	63	0	MPP-cyc	Cdt1
0	0.509193189569312	0.36	77	0	MPP-cyc	Cenpe
0	0.508607780933142	988	896	0	MPP-cyc	Prdx1
0	0.500143128699865	938	708	0	MPP-cyc	Tpi1
0	1.18638930986509	673	311	0	HSC	Mllt3
0	1.14340344556734	762	353	0	HSC	Pdzk1ip1
0	1.03195612717353	869	697	0	HSC	Egr1
0	0.976607433621531	954	885	0	HSC	Txnip
0	0.958676626622655	796	545	0	HSC	Ltb
0	0.949362661446568	788	473	0	HSC	Gng11
0	0.914338251356359	953	802	0	HSC	Hlf
0	0.855535310414345	873	0.78	0	HSC	Tsc22d3
0	0.849514488191462	518	196	0	HSC	Trim47
0	0.847808368526094	0.66	348	0	HSC	Hacd4
1.3719679541532e-202	0.835148150858399	739	648	5.21951488478043e-198	HSC	Dusp1
1.578657183341e-291	0.829388273939726	916	0.87	6.0058433883025e-287	HSC	Junb
2.101979509723e-242	0.818256739220627	725	618	7.9967708467902e-238	HSC	Ppp1r15a
3.37789483676175e-141	0.798526034387514	816	808	1.28508631169764e-136	HSC	Dusp2
0	0.782133385571219	855	548	0	HSC	Apoe
1.50861509610374e-193	0.772493472445128	0.28	126	5.73937527161708e-189	HSC	Cd74
3.20297109707373e-267	0.744133108136833	932	0.9	1.21853832417073e-262	HSC	Ier2
0	0.737797281527167	768	598	0	HSC	Krt18
0	0.731812257522285	352	54	0	HSC	Sult1a1
0	0.73016939146533	981	968	0	HSC	Jund
0	0.729656761716065	581	307	0	HSC	Procr
6.51758719841239e-119	0.71903293797729	683	638	2.47955087376401e-114	HSC	Myl10
0	0.711777412631865	1	993	0	HSC	Ifitm1
0	0.711477490149258	0.64	424	0	HSC	Mecom
5.67382964282523e-271	0.697371065108445	835	788	2.15855174931643e-266	HSC	Cited2
6.51300679888646e-293	0.697110130188784	0.49	283	2.47780830656836e-288	HSC	Klf9
0	0.684928506471754	744	541	0	HSC	Rbp1
7.53262845652883e-246	0.661649891796839	699	593	2.86571317000183e-241	HSC	Lst1
0	0.658538048870672	574	324	0	HSC	Mpl
0	0.656750454444154	919	783	0	HSC	Cd63
1.31111335480553e-265	0.650365339173881	242	79	4.98799964702217e-261	HSC	Meg3
0	0.634010042568468	435	188	0	HSC	Selm
0	0.633198971829545	986	944	0	HSC	Car2
0	0.632742257403944	0.88	792	0	HSC	Gimap1
4.78237732606163e-92	0.629343939005371	803	772	1.81940762992689e-87	HSC	Fos
0	0.625023139765299	474	257	0	HSC	Bex1
0	0.621015255696317	999	999	0	HSC	Ftl1
4.9306718161627e-144	0.61657468404904	917	923	1.87582478574094e-139	HSC	Jun
0	0.616040885058966	402	133	0	HSC	Mmrn1
0	0.61233446854377	826	0.69	0	HSC	Myct1
8.70083444446006e-293	0.611269855998302	814	712	3.31014545605038e-288	HSC	Gimap6
0	0.606207862041405	358	105	0	HSC	Cdkn1c
3.32377580247264e-146	0.605170332408004	721	676	1.26449726629269e-141	HSC	Rhob
1.92156315664964e-110	0.60495259444242	677	584	7.31039487315788e-106	HSC	Klf6
2.70858924027397e-258	0.602170754113306	0.51	316	1.03045569056983e-253	HSC	Gimap5
3.79622411764966e-276	0.60181383810653	612	427	1.44423550331864e-271	HSC	Nkx2-3
4.03197396673683e-291	0.589635425166344	711	0.59	1.53392417590536e-286	HSC	Smpdl3a
0	0.585480045556063	419	177	0	HSC	Itsn1
0	0.565630549176667	373	146	0	HSC	Bex4
8.53488101572558e-222	0.555202721494804	607	445	3.24701013362264e-217	HSC	Gata2
1.90637043598224e-93	0.546571140841317	489	391	7.25259568665083e-89	HSC	H1f0
4.28789098416161e-248	0.544387632174682	808	755	1.63128524601444e-243	HSC	Glul
2.08533962816015e-195	0.541392351678778	525	391	7.93346608137246e-191	HSC	Uba7
0	0.537020146089877	1	1	0	HSC	H3f3b
1.10239699985845e-207	0.533917147411241	236	92	4.19395914626148e-203	HSC	H2-Aa
2.98455734510583e-223	0.533499229232802	0.83	765	1.13544499637206e-218	HSC	Angpt1
9.29433309156922e-293	0.530877553160877	319	129	3.5359360813566e-288	HSC	Cish
4.41021318985652e-223	0.520212015910662	467	298	1.67782150594901e-218	HSC	Tbxas1
1.29278049513281e-187	0.519745107409365	703	648	4.91825411568324e-183	HSC	Clec2d
4.83511810636442e-203	0.516273178018377	692	609	1.83947233238528e-198	HSC	Gstm1
0	0.512144017976096	999	996	0	HSC	Ifitm3
