# Supplementary material for: Modulation of bone marrow haematopoietic stem cell activity as a therapeutic strategy after myocardial infarction: a preclinical study
Source: Nat Cell Biol. 2025 Apr 2;27(4):591–604. doi: 10.1038/s41556-025-01639-4 (PMC11991920; doi:10.1038/s41556-025-01639-4)
Supplement: Supplementary file 10 — DEGs from population RNA-seq on human BM HSPC cells from healthy donors and patients with MI upon 4-oxo-RA and at-RA treatment, and common mouse-human RA DEGs, related to Fig. 6. [file 41556_2025_1639_MOESM10_ESM.xlsx]

## Sheet: Information
DEGs from population RNA-seq on human bone marrow HSPC cells from healthy donors and MI patients upon 4-oxo-RA and at-RA treatment, and common mouse-human RA DEGs, related to figure 6.

## Sheet: DEGs healthy 4-oxo vs Ctrl HSPC
Gene	baseMean	log2FoldChange	lfcSE	stat	pvalue	padj	common_mouse_DEG
KIAA0087	89.4459515036328	-2.6601824268207	0.241590101354172	-11.0111399925316	3.37703319579525e-28	3.38534589289259e-25	No
SEMA4A	2099.01743938749	-1.57757504972202	0.226675624776944	-6.95961487378452	3.41204201279626e-12	1.20177652731786e-09	Yes
PRSS2	341.615406240281	-1.50293014405886	0.236028941110411	-6.36756720166707	1.92049914013812e-10	5.32509463708083e-08	No
FUT7	2091.91975614971	-1.47284786565783	0.239576849702519	-6.14770528741258	7.86119225095232e-10	2.00876583165511e-07	Yes
AL109615.3	68.8641167048299	-1.46599626940075	0.241737365800948	-6.06441732556932	1.32432878588609e-09	3.13793686139411e-07	No
C11orf21	893.809048360407	-1.36304929732281	0.222704514280164	-6.12043856285772	9.33181583032259e-10	2.33869661347623e-07	No
LMNA	4064.71071227268	-1.34707156309298	0.197548753350019	-6.81893223950761	9.17196466112984e-12	3.06484726830369e-09	Yes
AC004865.2	157.716874282135	-1.33623001038106	0.241662876096842	-5.52931435710294	3.2148480511014e-08	5.58611997359379e-06	No
BX640514.2	52.1309929263762	-1.3208063520551	0.238811982040358	-5.53073736405692	3.1888746992467e-08	5.58611997359379e-06	No
CLU	6410.98748950165	-1.29556938818324	0.205915343232991	-6.29175741759716	3.13891749471449e-10	8.52216099814983e-08	Yes
S100A9	317.239375427657	-1.28371614541203	0.211146241363981	-6.07974897928265	1.20370838520063e-09	2.90494956961752e-07	No
SPNS3	1408.61030083296	-1.26926804652458	0.237386302993576	-5.34684617654174	8.9500016140867e-08	1.3254138753952e-05	Yes
JAML	2439.65132086019	-1.25663894689447	0.196705911813425	-6.38841474213741	1.67614231210088e-10	4.85410813584415e-08	No
DUSP3	6306.96312536064	-1.23089083150498	0.148882792817316	-8.26751572974129	1.36779200329161e-16	6.60187606922082e-14	No
TNFSF13	313.598587006844	-1.22367209455035	0.211140141925408	-5.79554452976855	6.80998550367355e-09	1.40869414418847e-06	No
EMP1	381.071551772216	-1.16229085709833	0.240420502767847	-4.83440822940403	1.33542292057722e-06	0.000140710461629998	No
HPGD	203.298897444738	-1.15741751514177	0.239675294294194	-4.8291064731982	1.37147065263757e-06	0.000142984044361382	No
PLXND1	1467.75431332847	-1.14241434537372	0.225828932107458	-5.05875989720448	4.21991808688716e-07	5.23752119126795e-05	No
SMIM6	103.966497732789	-1.14238087664026	0.242096586725868	-4.71869881393169	2.37357927735308e-06	0.00023433700865504	Yes
MIR1-1HG-AS1	180.165317766946	-1.13443014966583	0.221441284489701	-5.12293880646539	3.00809995827237e-07	3.84329006433387e-05	No
AC004540.2	317.23680143594	-1.13309967388297	0.241130705862493	-4.69910984513572	2.61297892346904e-06	0.00025412195022872	No
HOPX	1634.2248710612	-1.12624532095965	0.187196271937292	-6.01638755571439	1.78352283750295e-09	4.07769642426991e-07	No
CYP1A1	1998.05729998139	-1.10811427458198	0.23601801697859	-4.69504103444146	2.66553210480525e-06	0.000255420694042809	No
TRIP6	2878.61279198716	-1.09542422837527	0.182965994167115	-5.9870372817735	2.13697813377655e-09	4.72018627786035e-07	Yes
HPGDS	670.934233149604	-1.09514781549669	0.219804675994724	-4.98236814362848	6.28107900404205e-07	7.37432626852937e-05	Yes
RSAD2	729.260579938628	-1.09162044706536	0.221198710720231	-4.93502174362138	8.01418309578323e-07	9.08181166123888e-05	Yes
HEMGN	787.576733892359	-1.08391305426532	0.233219451874289	-4.64760998945137	3.35803049299167e-06	0.000310701820663224	Yes
TRBC2	1453.50681173131	-1.08046856961634	0.181915897009227	-5.939385108062	2.86093092339412e-09	6.21394196561202e-07	No
JCHAIN	102.017020604153	-1.06653852191265	0.23804974037843	-4.48031793782747	7.45319323149635e-06	0.000626645252857164	No
NPW	3600.07949381176	-1.03059479427631	0.178170330697333	-5.7843232946962	7.28048069047038e-09	1.45968037474169e-06	No
CDK6-AS1	700.128649629855	-1.01931333228043	0.195831668365065	-5.20504850308606	1.93945942645541e-07	2.60567373665638e-05	No
FAM30A	4777.9652860637	-1.009574254554	0.210502615140238	-4.79601763560713	1.61851037394953e-06	0.000164784587447736	No
GPT2	3607.07290283402	-0.980984495964005	0.180758505170295	-5.42704474702203	5.72947681722401e-08	8.88887403357897e-06	Yes
HACD1	1914.21310886642	-0.976712040324887	0.136353931073816	-7.16306477292643	7.88930489610798e-13	2.93752632588798e-10	No
CLEC5A	154.839636021566	-0.973728170024388	0.23282383439093	-4.18225295778532	2.88634571766428e-05	0.00211238607686612	No
SYNE3	335.735960257272	-0.957722860496024	0.229776389413496	-4.16806471256951	3.07196730135175e-05	0.00217575423213131	No
OSM	387.985451396771	-0.937731428747259	0.241676836490908	-3.88010469833561	0.000104411510610659	0.0062704645450604	No
C6orf223	216.577877148692	-0.934589081594797	0.231222162078796	-4.04195286988237	5.30078882945915e-05	0.00350659289469602	No
PTGS2	257.081649962023	-0.917934753735815	0.237032259856459	-3.8726152899681	0.00010767371483619	0.0063781993261147	No
CYTL1	7791.9228682565	-0.907492334570625	0.219070046524744	-4.14247565546631	3.43576848077585e-05	0.00242026674818761	No
TIMP3	2990.70253252091	-0.903848818292363	0.211382151515857	-4.27589941634481	1.90367163811172e-05	0.00145933228163953	No
IL18R1	406.529370140645	-0.894696920770477	0.241729361003967	-3.70123396286888	0.000214553530571152	0.0110348941333669	No
AC246787.2	291.681003875392	-0.891230716816526	0.217106923143549	-4.10503130859283	4.04260125554607e-05	0.00280229678522746	No
RAB6B	113.866032473211	-0.886813989407075	0.242066138021194	-3.66351938629859	0.00024877337826295	0.0122803585815256	No
SELPLG	3574.33909754223	-0.884394272168382	0.232070516174358	-3.81088596150631	0.000138469637670486	0.00791463297421833	No
TENT5C	1524.04325129663	-0.882173396589456	0.219336591408059	-4.02200741301866	5.77042413653578e-05	0.00376000836736671	No
TREML2	603.224980264877	-0.870025103176534	0.215853844386157	-4.03062130142134	5.5629610725939e-05	0.00364304063809265	Yes
CYB561	3182.96057292278	-0.869195805174878	0.186178995570583	-4.66860293510045	3.03254828806542e-06	0.000284317764676753	No
TMEM52	166.539980923994	-0.853732702260519	0.229819383509402	-3.71479850491197	0.000203365677337821	0.0107216757057031	No
CLDN10	1539.96334206905	-0.850841626327942	0.229769782263987	-3.70301794232626	0.000213049807852494	0.0110194660803424	No
TRIM16	370.360898664371	-0.850040229382647	0.216702629963256	-3.92261150465401	8.7594332314786e-05	0.00540834527894887	No
IL6R	1391.64465108123	-0.846039734429379	0.197714540747696	-4.27909718339336	1.87652920235378e-05	0.00144991900541725	Yes
MPZL2	630.361384455257	-0.824705483854973	0.2415533828855	-3.41417484617012	0.000639755053178245	0.024617493429649	No
FCER1A	3593.44641955652	-0.816234755972826	0.218004427639464	-3.74412008421552	0.000181027063932273	0.00982976957152241	No
VIM	3407.99833791859	-0.813971701058215	0.138739397453384	-5.86691102887128	4.43988758313672e-09	9.33235725539319e-07	No
MROH8	178.82152060057	-0.81040145438463	0.233887018788698	-3.46492703435062	0.000530375357477726	0.0215995364332804	No
ICOS	75.5212981658703	-0.806732537856403	0.237120868617775	-3.40219965690497	0.000668457837530289	0.0253236701706242	No
GATA3	197.960486314156	-0.802606322738244	0.241876597375887	-3.3182471204147	0.000905843037785637	0.0319917248466732	Yes
TM4SF1	4887.1194397685	-0.798127577610609	0.234724995192038	-3.40026666933204	0.000673201639075518	0.0254294601751657	No
GPR183	460.839895452542	-0.781084776205725	0.2386397455246	-3.27307077238401	0.00106385836147109	0.0357324798110598	No
ARHGAP30	3476.15845514993	-0.781035616313611	0.128323652760543	-6.08645093489547	1.15441013006746e-09	2.83854204057343e-07	No
ASS1	169.198766832487	-0.774061694320701	0.23885976875436	-3.24065328521998	0.00119256135902391	0.038564415957319	No
S100A4	3837.89756853386	-0.769180104875364	0.240705738624832	-3.1955204278458	0.00139578901747574	0.0433093392279616	No
PAQR5	74.3637872011883	-0.762842080005758	0.239667086332721	-3.18292382854244	0.00145795963797495	0.0443928271076857	No
SH3BP5	103.292299172507	-0.760353597600113	0.236857677758469	-3.21017078608475	0.00132656128657006	0.0421652358209292	Yes
GPR68	75.9479771108324	-0.7590048395619	0.204364920051413	-3.71396832377569	0.000204034344307426	0.0107216757057031	No
LCK	99.1219760016498	-0.758319892949749	0.221541668723778	-3.42292218578183	0.000619518093331674	0.0241001784844727	No
ARID5B	912.154544087131	-0.750525570540003	0.220787629600379	-3.39930987935528	0.000675561287894055	0.0254448401844952	Yes
BIN1	3743.51861138093	-0.74296253697926	0.198069347487917	-3.75102228791148	0.000176115041985564	0.00964340851746166	No
CCN3	325.458038806814	-0.741865800759727	0.221956545019699	-3.34239209163165	0.000830596430683514	0.0299166143979835	Yes
KCNQ1OT1	850.310068867966	-0.738882784709185	0.208536747662796	-3.54317784750321	0.000395335995340224	0.0175238730995708	Yes
GPR146	61.7631724385385	-0.738358158153529	0.241876978826914	-3.05261857384904	0.00226854086218446	0.0605811977786638	No
S100B	131.204188806335	-0.737894532582446	0.235965974097904	-3.12712260911095	0.00176526292115188	0.0513502374742215	No
AQP3	152.773916758719	-0.730944701158442	0.241252168516771	-3.02979536164306	0.00244719489140979	0.0633684519504953	No
RAB27B	1615.8466792675	-0.729447008069532	0.234310750391999	-3.11316065032943	0.00185095234270429	0.0530145295167524	Yes
SELL	6421.37057980227	-0.728871748520939	0.174461516135134	-4.17783683569717	2.94294644207193e-05	0.00213069322406008	Yes
ELN	524.94597016249	-0.727986031326122	0.237360457628039	-3.06700635228354	0.00216214262325835	0.0589342124659183	Yes
EPDR1	3884.61748401411	-0.726179398336568	0.139127047357023	-5.21954150635479	1.79366615073749e-07	2.43490179962614e-05	No
NHSL2	353.056389325977	-0.725397178558024	0.236073318703588	-3.07276223565454	0.0021208739666177	0.0580652674379276	No
AC092171.3	88.3172553647688	-0.723640164104967	0.240551082417427	-3.00825985413459	0.00262748368241719	0.0653283521229463	No
PLCH1	402.81220453019	-0.722213401446206	0.227701190751516	-3.17175944079422	0.0015151846043518	0.0456025075379044	No
TNFRSF12A	1028.97163778475	-0.716452908321665	0.22891055351321	-3.12983782235413	0.00174902835165117	0.0511061378446593	No
HOXA9	3242.62160714394	-0.712649211595497	0.147311583599415	-4.83769975301742	1.31350354948837e-06	0.000140710461629998	Yes
CSRP2	65.0459560201799	-0.711172138165478	0.242103756319902	-2.937468418399	0.00330903873559527	0.0767320156624156	No
ERGIC1	1721.46928779971	-0.704262577427052	0.156029355457292	-4.51365433999899	6.37200395104999e-06	0.000546315496645286	Yes
COL5A1	492.695743689848	-0.702981315630547	0.231221037719722	-3.04029997686749	0.00236342620986158	0.062097117675234	No
RHEX	1690.9331649711	-0.702909457956931	0.239844423151244	-2.93068918894012	0.00338210982025315	0.0772178528800363	No
TMEM200A	264.673807150107	-0.701067154836405	0.216955264705646	-3.23139037804673	0.00123189566603156	0.039639664986971	No
AVP	3317.52249294518	-0.700131429936419	0.225524510550193	-3.10445826144736	0.00190627821889549	0.0541223276464938	No
IGHM	8278.13852952248	-0.698585968844971	0.219131895411243	-3.1879702748609	0.00143275264464751	0.044135141918936	No
PTP4A3	3165.33181370806	-0.698024275326665	0.208741750327469	-3.3439610151377	0.000825913425880609	0.0299163870510628	No
GP1BA	189.785385462874	-0.697412097687027	0.241471514413866	-2.88817544123117	0.00387483682475207	0.0852987728043394	No
RASGEF1A	156.985594935174	-0.696695613119198	0.237170271702587	-2.93753347802738	0.00330834449941052	0.0767320156624156	No
PRR34-AS1	180.315794174143	-0.69517752469449	0.238519120185482	-2.91455680430941	0.00356193979772389	0.0803100336400306	No
MMP28	80.6155171848577	-0.694643006590131	0.223390050499315	-3.1095521265942	0.00187371219453425	0.0534315477443553	No
SPARC	8201.94786412242	-0.692745553175432	0.152691904051596	-4.53688463365646	5.70913166037103e-06	0.00049272452846328	No
DUSP10	941.503547675074	-0.689434774213585	0.1791628494901	-3.84809002634042	0.000119042309998681	0.00695676853768078	No
AC007325.2	88.8236901137387	-0.68881596184668	0.241250193220244	-2.85519341001248	0.00430106274091354	0.0909926130512747	No
IGHD	150.66023577285	-0.681372673310034	0.236383069847992	-2.88249354637875	0.00394541217854558	0.0860559291188344	No
MZB1	568.612963303775	-0.665951566343963	0.237070722420708	-2.80908397099394	0.00496826860826529	0.0993044118142841	No
GCSAML	6140.65230035879	-0.664246833739305	0.201902070065276	-3.28994563317033	0.00100206742048678	0.0343656384836415	No
CST7	3157.2903456104	-0.660014349461276	0.202176728831567	-3.26454163778232	0.00109641346614904	0.0365433767029521	No
RCBTB2	840.764603035002	-0.657040138690786	0.18568244099839	-3.53851519377906	0.000402384123631602	0.017722142361827	No
LKAAEAR1	1086.27600125932	-0.656739084011373	0.232396677403521	-2.82594007517176	0.00471420823679266	0.0968339775347948	No
PLP2	4984.79946849151	-0.656580179313146	0.136083465240172	-4.82483436289896	1.40119666130204e-06	0.000144923768968954	No
SYNGR1	2838.05761843983	-0.65650074893777	0.224794064676591	-2.92045410488159	0.00349521674649196	0.0793548164464864	Yes
TNFSF10	520.977866577018	-0.655792843284259	0.199907423521977	-3.28048269409146	0.00103629622177999	0.0349870786586447	No
ALDH2	1433.68369586595	-0.651580084792616	0.212844336072763	-3.06129867872014	0.00220379137937739	0.0594613028075488	No
AK4	1319.51749391615	-0.651200694863005	0.225651137308684	-2.88587375463649	0.00390328693930828	0.0856357498199755	Yes
F12	537.931377842433	-0.647558051018751	0.201827008486282	-3.2084806482318	0.00133438288822838	0.0422079558237676	No
PTGER4	1230.12337302093	-0.639730526275066	0.183482748288396	-3.48659768966152	0.000489206676644001	0.0203685029074269	No
EIF4EBP1	18763.6825965488	-0.637544662648508	0.129887215731	-4.90844814141586	9.17998958434634e-07	0.000102250960908719	No
CD69	654.997496742017	-0.635787822337554	0.184919343166876	-3.43818992350521	0.00058561680389146	0.0234103011911457	No
ADGRG1	1661.60931726173	-0.633276422626196	0.215825866671726	-2.93420076282802	0.00334407829603136	0.0769326027893198	Yes
FKBP11	3674.66647139837	-0.63138955729016	0.125066777184084	-5.04841950441263	4.45480097541896e-07	5.47688361430753e-05	No
PSTPIP1	563.046754203553	-0.630137939505582	0.205113838078274	-3.07213762566869	0.00212531710926116	0.0580652674379276	No
LTC4S	529.737527745191	-0.629399414359703	0.223452183699139	-2.81670737757095	0.00485187088743535	0.0983352743469013	No
AC004947.1	152.735666325024	-0.625168065319941	0.186032640434597	-3.36052890427972	0.000777933903168172	0.0285578440171482	No
TCEAL3	840.762952197436	-0.605171943432498	0.174470263012188	-3.4686251570001	0.00052312879471187	0.0214384102285695	No
ZBED3-AS1	166.628689917242	-0.605100436108864	0.2155893618748	-2.80672678302311	0.00500476701424494	0.0997280179352294	No
COL24A1	486.297748474308	-0.596526151186224	0.196432543552275	-3.03679899673791	0.00239104840455918	0.0625705678879824	No
MTURN	1067.07942693301	-0.59208454554399	0.173626078666862	-3.41011298584948	0.000649359721526635	0.0248895761498091	Yes
TNK2	337.691863015723	-0.589738521193967	0.205598757738346	-2.86839535258522	0.00412559651454282	0.08886739467359	No
ADK	7109.42610919783	-0.585095642093204	0.0882089598677226	-6.63306361361259	3.28790022424595e-11	1.07119789305933e-08	No
SNX20	2590.92357019189	-0.582317612924148	0.179474034855991	-3.24457860097366	0.00117624549720614	0.0384181236079959	Yes
EXD3	413.380277135069	-0.5822757919873	0.200453416592905	-2.90479355195939	0.00367495409508419	0.081866669687414	No
MFSD2A	930.601859504978	-0.581470012769117	0.193247868390487	-3.0089336436776	0.00262166368736085	0.0653283521229463	No
SPINK2	2966.1544673806	-0.575165786711535	0.185459336833813	-3.10130401914967	0.00192670363730215	0.0543480558470165	No
DENND2D	832.150858408338	-0.574782002516785	0.204251396786308	-2.81409092696749	0.00489153902862295	0.0987308596397918	Yes
SLCO4A1	4755.82937157569	-0.56976843371202	0.139002838882834	-4.09896976415194	4.14993238964773e-05	0.00286147719057615	Yes
UMODL1	77.1246057185302	-0.564875740332024	0.184714318932829	-3.05810477279479	0.00222741683481441	0.059700587362277	No
TSPO	7499.90143166003	-0.564666890361752	0.146814196299693	-3.84613276231879	0.000119996760667086	0.00698124011166723	No
PGBD4	340.128255859501	-0.559754449975002	0.198160440108187	-2.82475376855946	0.00473169626448415	0.0968339775347948	No
TARS3	932.831678301517	-0.558457268546565	0.159558309580206	-3.50001996145392	0.000465223319257266	0.0196206805713938	No
ARMCX1	1636.59828577855	-0.553032087212749	0.196866807509159	-2.80916876851888	0.00496696011077603	0.0993044118142841	No
HGF	595.994129606312	-0.552858538282545	0.193539068120466	-2.85657331954511	0.0042824108498504	0.090757144719547	Yes
GSN	9528.34386137195	-0.543663982015219	0.149503803527466	-3.63645585722735	0.000276414985650925	0.0131468616532951	No
RIPOR2	1347.79321660446	-0.530667312721451	0.175441935452624	-3.02474611530236	0.00248841917663413	0.0636596906621264	Yes
CYP51A1	686.731408991137	-0.525155379145593	0.162806372770597	-3.22564387504391	0.00125689644467898	0.0402453918109497	No
ARRB1	2295.36125955544	-0.520955938494325	0.130751895599329	-3.98430887832574	6.76767990900451e-05	0.00431278792583093	No
GNPNAT1	1896.62916936385	-0.517105916947893	0.12628344068194	-4.09480383299252	4.22525984073108e-05	0.00289808348654776	No
PRSS23	2403.3052758909	-0.504392931602178	0.17859512967535	-2.82422556829552	0.0047395016448353	0.0968339775347948	No
PSME2	19460.3956978565	0.500058876718188	0.12076676663034	4.14069938834115	3.46248485586401e-05	0.00242597326030214	No
ZNF595	1242.31078302461	0.50056871685569	0.168647726551048	2.96813201750557	0.00299615614987589	0.0714615053866948	Yes
PLCL2	1482.15197538239	0.500992526137931	0.1578103645798	3.17464906358919	0.0015001781493587	0.0453603750404701	No
CYBA	24756.222189627	0.501635443317311	0.151835722577866	3.30380384010131	0.000953825469223342	0.0333250764475029	No
TRABD	6641.54748158774	0.50309710548723	0.107510925328872	4.67949749244807	2.87578876391605e-06	0.000273556782272657	No
GPX1	35450.0106271409	0.503637639273121	0.157836541073043	3.19088112200869	0.00141839628282455	0.0439062716336567	No
HEATR6	1430.39953076928	0.503885365303849	0.159847837210874	3.15228140771847	0.00162000065407016	0.0480907711249255	No
DPYSL2	3450.08968081323	0.504529211419124	0.175427965503667	2.87599078043561	0.00402761475695097	0.0871891619810382	No
WARS1	15988.9041563287	0.506486713634842	0.129441210103558	3.91287066328903	9.12053893926044e-05	0.00558022833128836	No
VOPP1	714.583114754345	0.512589511049605	0.17682181929385	2.89890417990645	0.00374469315838957	0.0831360157412826	No
ST3GAL2	1034.55225313976	0.517021881585371	0.182572325693716	2.83187432498795	0.00462760329762681	0.0955735755541563	Yes
AGPAT3	1889.18744642033	0.520874482588343	0.181800955679074	2.86508110280687	0.00416902451842168	0.0895069646195574	Yes
CPNE2	1671.12919955245	0.52111889025615	0.156041327614638	3.3396209723562	0.000838928036091269	0.0301074467764551	Yes
SERPING1	2485.33501600357	0.522251530357294	0.157323112611507	3.31961096934904	0.000901429703394984	0.0319223692789223	No
LEMD3	2989.54245269682	0.523304893918614	0.141895688408727	3.68795486168154	0.000226063739694718	0.0115080572488343	Yes
NR1H3	1396.331123076	0.525186508470931	0.163312743818814	3.2158329851686	0.00130066503658726	0.0415447714627576	No
RIN3	3646.85755649709	0.525741138800309	0.138666200832409	3.79141518008209	0.000149791306398727	0.00837802706003526	No
CDK14	1094.75020176906	0.526016090969543	0.153446725544956	3.42800466482052	0.000608035011782247	0.0238947427356394	No
MLXIP	2142.61568212296	0.530913122866922	0.176971363658166	2.99999452958063	0.00269984455179683	0.0666188771385826	Yes
F2R	6751.23349651994	0.532657675187233	0.124491870435042	4.2786542874313	1.88026635908161e-05	0.00144991900541725	Yes
ZNF598	1471.10484296815	0.535355800230486	0.183950987548435	2.91031761973839	0.00361061624111716	0.0810960527898279	No
TIE1	2706.81728264824	0.535869259830629	0.187268184891466	2.86150720231095	0.00421631923696456	0.0900771676985609	No
PELI3	322.381686868833	0.536799953127531	0.18895397247202	2.84090324275675	0.00449859590607527	0.0938011229567567	No
SIK3	2094.30669756466	0.539065629472411	0.188000801735169	2.86735814154546	0.00413914318982312	0.0890120693890676	Yes
CTSD	8262.6957466063	0.53907609397717	0.147034569952167	3.6663221047441	0.000246063955040132	0.0121971754264579	No
EVI2B	756.99020116383	0.544889748617488	0.191865345746764	2.83995917291218	0.00451193080179971	0.0939288853179773	No
TP73-AS1	1491.38924847516	0.546945157448292	0.174131092777025	3.14099652581091	0.00168374029718153	0.0494751282979574	No
BEND4	1320.92571717107	0.551620464462721	0.145705587034949	3.78585664206828	0.000153179968594288	0.00849464404562024	No
ORAI3	1338.44565438411	0.552478591893638	0.192205735957906	2.87441261385995	0.00404779766396816	0.0874807614541178	No
IL15RA	824.979635836259	0.554094716859487	0.156059572766677	3.55053334464723	0.000384451431042347	0.0171581200319995	No
SCD5	484.848059506126	0.555981143696202	0.186266615704986	2.9848673719223	0.00283701302751878	0.068563367355109	No
PLCB2	5517.17104223851	0.558093927345507	0.163896681451207	3.40515697086677	0.000661260320120453	0.0251974985140636	No
B4GALT6	1072.28730032769	0.560543829935883	0.165995613202694	3.3768592983925	0.000733185445694297	0.027144524796273	Yes
TUBA4A	7416.95278854781	0.561357143911986	0.154941699077215	3.62302173821029	0.000291181340530898	0.0137988190174497	Yes
USP24	2050.26251432226	0.562811253551231	0.175778902214612	3.20181345121886	0.00136565406582068	0.042679145769245	No
BLOC1S3	693.312138877473	0.566242589587018	0.171115797843807	3.30911930237955	0.000935899480520471	0.0328750459033498	No
APOBEC3F	542.984411051227	0.568566261199467	0.195067135665112	2.91472092036852	0.00356006739466915	0.0803100336400306	No
RAI1	1065.54699246853	0.568823639704921	0.193566062708955	2.9386537688696	0.00329641092761335	0.0767320156624156	Yes
NF1	553.899455240563	0.570144917200329	0.203075849991828	2.80754662468861	0.00499204528069843	0.0996268516049954	No
ARHGEF12	886.936552636453	0.572155902492535	0.17895528491314	3.19720036639457	0.00138768498049151	0.0432639011142713	No
SLC40A1	13396.6360108239	0.573765827216914	0.115377929715127	4.97292531278353	6.59500741590193e-07	7.60585280035699e-05	No
WSB2	1370.25587175404	0.574110512753592	0.203428999493873	2.82216652582458	0.00477004014696536	0.0971299424925821	No
KANSL3	4159.89629575204	0.574115116361195	0.181005794866525	3.17180517222971	0.00151494603779037	0.0456025075379044	No
MBOAT7	10337.4549791959	0.574460046133283	0.16031090831608	3.58341208447673	0.000339134942439955	0.0155619949643574	No
ZBTB45	769.682080908304	0.57559759862836	0.171562645955638	3.3550286860066	0.000793567549950177	0.0289685498906182	No
DNAJC4	1068.82354249339	0.576717271245341	0.136631939699992	4.22095501616724	2.43269483502901e-05	0.00180434504110796	No
ADD1	6090.82363171826	0.578127419738037	0.177186597309687	3.26281687506864	0.00110310774636033	0.0366605922603369	No
PCTP	1201.95916509129	0.578793965875976	0.198905258780433	2.90989775446256	0.00361547012514503	0.0810960527898279	No
ATP8A1	1580.01133231681	0.583352617141261	0.198540594945903	2.93820322891753	0.00330120545168047	0.0767320156624156	No
FRAS1	81.5278619656873	0.583869348729575	0.19055738087406	3.0640080486594	0.00218393034403162	0.0592937088404586	No
TBC1D2	1535.25518624385	0.58506742812909	0.172277195908979	3.39608167547726	0.000683579585370553	0.0256726488661356	No
RFX2	1725.98757692665	0.585355301354979	0.187813615947824	3.11668192106794	0.00182898794087446	0.0525008168402554	No
LEMD2	2687.74361405799	0.585710472633756	0.147143185647241	3.98054772334433	6.87566588551316e-05	0.00434969309805862	Yes
SUOX	1773.3035681392	0.5860891927288	0.128196700987938	4.57179621793813	4.83561092503295e-06	0.000428691711394758	No
TMC6	5186.07572018703	0.5867647099789	0.153341179050519	3.82653057457963	0.000129962014004058	0.00749409277212778	No
LAMP1	1787.84161485798	0.587398981566741	0.138235462940183	4.24926403885898	2.14473996291505e-05	0.00161562145645716	Yes
HOXB2	1204.25945028531	0.588717366888039	0.206906515272602	2.84533025029394	0.00443653990939651	0.0926554296462424	No
SSBP4	8306.99137978193	0.589235264075687	0.120916631678777	4.87307044444499	1.09877021221989e-06	0.00012032918828277	Yes
RBAK	1054.99780880134	0.592023705156456	0.161199628167582	3.67261210144351	0.000240083775383612	0.01198763126743	No
PACS1	1485.28959312811	0.593754262939879	0.202572038921271	2.93107709287875	0.00337788942649961	0.0772178528800363	No
ABI3	2183.53189877978	0.596366834367573	0.195993011827231	3.04279641813595	0.00234390845464559	0.0617087171332149	Yes
CD44	15677.1749715436	0.597074145379139	0.193694887138454	3.08254985043744	0.00205235352137805	0.0569069597672315	Yes
MARK2	2273.41102168394	0.601469645208207	0.148904381186038	4.03930119730153	5.36106855338069e-05	0.00352855784786147	No
GBP1	1165.77330599521	0.601573609072358	0.182435919296005	3.29745157309891	0.000975664978682529	0.0338161329845498	Yes
CDKN2D	1046.2339356799	0.601730259717363	0.185293838728637	3.24743803596511	0.00116449017345282	0.038322312980902	Yes
ACBD4	427.637793691814	0.601909925651815	0.195549163730751	3.07804909092107	0.00208360587971475	0.0574070863096039	No
ITPRIPL2	906.787576008224	0.602261659769024	0.195627601637876	3.07861290905085	0.00207966706587749	0.0574070863096039	No
PARP14	5497.51464042109	0.606123324754566	0.163037210507326	3.71769930844915	0.000201045361693455	0.0106939720554657	Yes
PAQR4	1378.08561606303	0.615919661011347	0.2054126081254	2.99845110108986	0.00271355697474559	0.0666188771385826	Yes
LPCAT1	3935.50435365126	0.624172245037898	0.169426876884635	3.68402142868339	0.000229582927824813	0.0115518328780423	Yes
RENBP	282.343135375884	0.627353631393497	0.213447638346694	2.939145339123	0.00329118700647358	0.0767320156624156	Yes
ZNF768	1329.92353351606	0.627404337902817	0.109114303344849	5.74997336435301	8.92575097447943e-09	1.73612517461815e-06	No
AC023794.3	77.9144949218556	0.628116508025375	0.215600100808306	2.91334051176463	0.00357584444793089	0.0804842916156051	No
IFI6	1658.40836491765	0.628867107263191	0.142997142075459	4.39775997013522	1.09373839767038e-05	0.000902126506230405	No
SLC37A1	907.122971868188	0.629218530762368	0.153047739634935	4.11125660701194	3.93511556360295e-05	0.00274237572325528	No
NOTCH1	1191.31360712734	0.629377931485308	0.203659130513089	3.0903496931352	0.00199920963837735	0.0560294623813627	No
RTN2	151.180878194651	0.630122214790941	0.221994680071646	2.83845637466437	0.00453323156851699	0.0942218082949178	No
ARMC5	1785.86427202542	0.632646368133104	0.11734147818535	5.39149819754093	6.98726602697092e-08	1.05881454492424e-05	Yes
GUSB	9077.9144698197	0.636146948221754	0.183716503041626	3.46265543753365	0.000534872869930412	0.021714838756801	Yes
SBF1	1786.14102769518	0.637055941155106	0.219847374103591	2.89771912788428	0.00375887051110148	0.0833088443889022	No
FAM89B	152.773117216852	0.639001349103191	0.226537072782352	2.82073632035106	0.00479135679946764	0.0974117968965091	No
SYT2	51.4098010718467	0.640770091397513	0.209564628943942	3.05762520434169	0.00223098419624224	0.059700587362277	No
DOK2	1162.28085645642	0.641419804659075	0.21145721719198	3.03333134322266	0.00241869868560668	0.0630409625416525	No
MICALL1	712.601675207735	0.645923820915686	0.205460606318216	3.14378426351612	0.00166778344226295	0.0491958034746753	No
CALCRL	513.169623135693	0.646017951674688	0.226403044797282	2.85339780767137	0.00432544373034289	0.0910643358012731	Yes
ZMIZ1	3013.30543177804	0.649117471619612	0.202523165764461	3.2051517127406	0.0013499130768987	0.0425958044022854	Yes
PARP12	402.229656198941	0.650451403602991	0.222890403386347	2.91825665762528	0.00351994493597445	0.0797772563575982	No
NRIP3	1281.21545265543	0.650999293779531	0.225867398518253	2.88221893929912	0.00394885248719022	0.0860559291188344	Yes
ATG16L2	2830.2700725253	0.65175927255098	0.127175856242943	5.12486640000229	2.97748797271149e-07	3.84184388716595e-05	Yes
PARP10	3618.04015598198	0.652961858348578	0.179230399559721	3.64314234612308	0.000269329794160573	0.0129128586346699	No
SYNJ2	2255.35794631132	0.654804783726652	0.193844894345557	3.37798313407918	0.000730195590391192	0.027110851663755	No
C1QTNF4	323.746306564049	0.654850825944404	0.230926315345829	2.83575661337565	0.00457172712410877	0.094719789954508	No
ZCCHC18	173.781730978499	0.655812120160942	0.222685587302423	2.94501376629418	0.00322940293926678	0.0759667492861456	No
MVP	2574.67502313888	0.658378110868301	0.141666267112085	4.64738800767156	3.36164492890689e-06	0.000310701820663224	No
PLEK	19108.8269491223	0.660112242209911	0.120425271562532	5.4815092683195	4.2171262676365e-08	6.79186013321575e-06	No
CASP9	893.446759176067	0.661074392418719	0.178458418475886	3.70436092656536	0.00021192433714984	0.0110194660803424	No
ELF4	1403.23963472024	0.66176850743594	0.213380820739711	3.10134952683113	0.0019264075272492	0.0543480558470165	No
CYRIA	410.23548018855	0.663268519823331	0.235637002099424	2.81478933237944	0.00488092186480352	0.0987308596397918	No
EHD3	830.769853210172	0.663696464637636	0.229635770756384	2.89021376091157	0.00384979948603742	0.0848910099865307	Yes
VAMP5	1594.0758868936	0.666554106965272	0.172476279884408	3.86461319441716	0.000111265382275289	0.00653157865680884	Yes
KLHL24	940.062083506759	0.668000778581473	0.19896278119574	3.35741576674228	0.000786747111785864	0.0288002482044758	Yes
UBA7	5560.17535385908	0.669899023568202	0.142156545880926	4.71240363513984	2.44811858939951e-06	0.000239878807947778	No
GSK3A	545.392660003972	0.675354951277662	0.23013408977599	2.93461499743495	0.00333961777137524	0.0769326027893198	No
ADAM8	1655.02270161537	0.676535850313568	0.196951533301707	3.43503723465403	0.000592472416321597	0.0235399406387288	No
IGFBP6	154.821962137836	0.677246725882779	0.239793571710852	2.8242905806475	0.00473854030845976	0.0968339775347948	No
TRAPPC10	767.113224153525	0.67759414355886	0.23969791520707	2.82686707130306	0.00470058359962385	0.0967741002690332	Yes
ARAP3	79.8962673390211	0.677962079365024	0.233075489855646	2.90876608168845	0.00362858248242061	0.0811109552502664	No
RTN4RL1	73.4282020206075	0.679377514313326	0.224660231019867	3.02402214770823	0.00249438177151911	0.0636596906621264	No
TFEB	729.212583430094	0.681871101487041	0.217110054536931	3.14067030631717	0.00168561670996724	0.0494751282979574	Yes
MGAT4B	757.949190843542	0.682687232073717	0.241889350619774	2.82231206262087	0.00476787579652975	0.0971299424925821	Yes
ZG16B	191.674961026511	0.682926640038674	0.241540990575985	2.82737368266209	0.00469315269154925	0.0967739966396675	No
SAT1	3141.76663116805	0.682965003324479	0.183241945756576	3.72712154143871	0.00019367907377355	0.0103869369934852	Yes
SEMA6B	92.5632297027736	0.683677685384654	0.22196029884485	3.08018005446345	0.00206875489015765	0.0572399442219417	No
CAMKK1	591.254407638123	0.683722321863114	0.219248827145717	3.11847653081719	0.00181788619291432	0.0524130373142906	Yes
TOP2B	7850.37353547073	0.68465537740199	0.241539375526259	2.83454975368005	0.00458903115129138	0.094927387243856	No
PKD2	1099.55563117557	0.687630314681209	0.240374403490015	2.86066363430319	0.00422755323253047	0.0901693514342668	No
IFIT3	435.934963931437	0.688727969148835	0.223334396460194	3.08384189835976	0.0020434615870168	0.0569069597672315	No
NCOA7	4562.68559367824	0.689356005378497	0.165101319900978	4.17535126788779	2.97526593475142e-05	0.00214219147302102	Yes
MIR223HG	2978.55562153252	0.690486153292167	0.197556863960633	3.49512610925916	0.000473837814952138	0.0197918410399239	No
PBX1	298.492960880303	0.69158392549069	0.218558388817641	3.16429824191158	0.00155457403908265	0.0465728939708624	Yes
EIF1B	4328.11906320146	0.691620579365697	0.187730271390433	3.68411857205114	0.000229495399193675	0.0115518328780423	No
ATP10A	278.228777262176	0.691919564203996	0.236103424308729	2.93057826768002	0.00338331752566764	0.0772178528800363	No
GPR162	235.631359276244	0.693233072843203	0.207905582044135	3.33436488826953	0.000854944240160892	0.0304453886232563	No
CERK	4555.86782608127	0.693302258336865	0.130202292418517	5.3248083843896	1.0105951435864e-07	1.46334176791311e-05	No
CRPPA	235.883689464284	0.693307072739772	0.226645601643954	3.05899195797725	0.00222083111523947	0.0596895739243445	No
MET	121.602783414623	0.693875095347671	0.21840774689013	3.17697107922057	0.0014882187589529	0.0451034113178469	No
ZBTB7A	1509.48150528785	0.695340901287756	0.202956390144759	3.42606064678133	0.000612403627509481	0.0238947427356394	No
KIAA0513	285.875187389476	0.695755762946047	0.210466492527071	3.30577924586525	0.000947126753696624	0.0331799888553075	No
HIPK2	1708.01458238997	0.696825730488366	0.188299851348003	3.70061752837256	0.000215075438142663	0.0110348941333669	Yes
LYN	5740.95870192622	0.697190668623234	0.242110201114867	2.87964185487772	0.00398127148686406	0.0863293344705697	No
INPPL1	1234.83382981215	0.697310000681625	0.203864149994497	3.42046407227778	0.000625143925482462	0.0241747051539687	No
CYTH3	654.491560004356	0.69898672675967	0.194530071850864	3.59320654184278	0.00032663347312137	0.0150946362472259	No
ARAP1	1982.35096327635	0.698998417285437	0.194484020095783	3.59411748554551	0.000325492950242302	0.0150946362472259	No
NMUR1	98.6720679954621	0.699798086849259	0.233394271647832	2.99835159581458	0.00271444319832622	0.0666188771385826	No
TESK1	244.250609109852	0.700079157529618	0.232830452650515	3.00681955285486	0.00263996420706853	0.0654068698602987	No
SALL4	115.507009737847	0.702502799654166	0.232347186687192	3.02350465125254	0.00249865187843775	0.0636596906621264	No
SLC44A1	4149.65222270166	0.703452765543092	0.219664989134104	3.20238909402918	0.00136292769912413	0.042679145769245	Yes
EID2	1042.43757155143	0.703669538415527	0.241881460675137	2.90915036006254	0.00362412512113775	0.0811109552502664	Yes
BPNT2	3090.35180446596	0.7047023110354	0.233772953593809	3.01447323226215	0.00257425925749496	0.0645782603801042	No
EIF4E3	828.050869918645	0.705816290723866	0.241535571130157	2.92220432552157	0.00347563447666545	0.079130253032231	No
CD244	2759.76889221691	0.706194673635605	0.125919858998339	5.60828672501071	2.04339301075249e-08	3.75063348114456e-06	No
ROBO4	575.583909445237	0.707079714013807	0.241002472423537	2.93391062300467	0.00334720578434195	0.0769326027893198	No
PITPNM1	1656.98298167211	0.707601239109322	0.200609199329679	3.5272621668085	0.000419880791347341	0.0181188293802601	No
LRRC25	100.22433929243	0.707872563957977	0.217403147963588	3.25603640328399	0.00112979265104891	0.0373691823057598	No
ARHGAP12	640.580819585917	0.708867710921025	0.235249431454013	3.01326003867345	0.00258457348843258	0.0646490627663213	No
ARL8A	434.392103418956	0.709189688435139	0.212091508035559	3.34379105982987	0.000826419531797314	0.0299163870510628	Yes
ZNF311	139.34293612427	0.709632397815282	0.241806100756014	2.93471668248482	0.00333852364398189	0.0769326027893198	No
TBKBP1	92.0565592190725	0.710334321747081	0.242062712494085	2.93450533718381	0.00334079807760737	0.0769326027893198	Yes
ABHD8	680.396681231261	0.711983509657282	0.191971959404301	3.70878909537937	0.000208252796694748	0.0108993993836384	No
LPXN	6200.98383440631	0.712425461294966	0.183832186533049	3.87541199792502	0.000106444444672315	0.00633417352954157	No
VAT1	11541.3456776741	0.712801487334024	0.201482428633844	3.53778486872125	0.000403498668131553	0.017722142361827	Yes
PCOLCE	111.217268785597	0.713455066079356	0.228598305221244	3.12099893036763	0.00180238688862114	0.0520813878769637	No
TCTEX1D1	1487.96020548371	0.713986262182899	0.224007942484818	3.18732565579137	0.00143594998262959	0.044135141918936	No
PIK3CG	3195.09297991234	0.714167232725244	0.171217602779074	4.17110870105307	3.03121214197133e-05	0.00217048113374563	No
ZNF239	389.844474976231	0.718266482963319	0.218052929867936	3.29400060525826	0.000987722857833336	0.0340529213843493	No
MAP7D1	1840.79337991319	0.719588434207074	0.229961671349722	3.12916683020943	0.00175302746965304	0.0511083981756563	No
LINGO3	973.8811266504	0.71994211261894	0.217275434904289	3.31349981159204	0.000921361691791798	0.0324518528849479	No
NECTIN2	5531.46333312081	0.721893103384507	0.168254552601062	4.29048184566003	1.78285860908084e-05	0.00141672032887448	No
HES1	142.153812980034	0.722388352787493	0.238637603921582	3.02713545944283	0.00246883296261796	0.0635846465787297	Yes
CDH24	262.5820162285	0.724802620732445	0.240977297387868	3.00776309050321	0.00263178214123287	0.0653283521229463	No
ARRB2	2195.49065578237	0.727458595197772	0.187642587745361	3.87683096859101	0.000105825823410171	0.00632624830587774	No
PLAG1	363.276849735867	0.728108686387951	0.241229340233692	3.01832557218203	0.00254175675804944	0.0644439184258762	No
SLC24A1	417.6854902442	0.729979136110131	0.187718240867718	3.88869580673587	0.000100784341978294	0.00608065529935705	No
P3H3	719.431279538738	0.730295196070779	0.238156527858281	3.06645046700274	0.00216616695604472	0.0589342124659183	Yes
SLC25A35	203.51140184826	0.730495740407835	0.235808642774747	3.09783276733258	0.00194941400208622	0.0548698990824785	No
APOL1	1357.14493186804	0.731828360529943	0.161174840373373	4.54058684863352	5.60978646393425e-06	0.000487378247986608	No
LMNB2	5083.93367723981	0.732059736196236	0.221798218219706	3.30056635293203	0.000964898943126076	0.0336218262749172	Yes
CYP26B1	60.7904149740779	0.735370485711462	0.216715679122304	3.39325003474462	0.000690685628849048	0.0258649859631057	Yes
DAPK2	114.135229013808	0.735481710816156	0.241975132247499	3.0394929594	0.00236976741550854	0.0621384486094713	No
AFDN	127.226871604253	0.736078767939004	0.240634051054701	3.05891358564079	0.00222141216646003	0.0596895739243445	Yes
ZNF775	183.009754052833	0.736731017202057	0.213587746938687	3.44931311726203	0.000562014599903211	0.0226054761294403	No
SUN2	2214.51404371138	0.737054025135353	0.233436480482056	3.15740720393533	0.00159178891126193	0.0474695494086167	No
DAG1	1026.45760230238	0.737832791217158	0.202082109786754	3.65115344448725	0.000261065198466202	0.0126947823373565	No
ZNF516	692.04424670422	0.739716469812272	0.23215847912485	3.18625652873298	0.00144126740203637	0.0441943453725598	No
CAB39	3751.91532843793	0.740156426210322	0.209382016573646	3.53495700501092	0.000407841512910836	0.017722142361827	No
KRT8	365.267628185313	0.741368499420032	0.216657476646832	3.42184590577743	0.000621975530044442	0.0241237652010094	No
HEXD	820.941967715409	0.745265887464777	0.241748521817722	3.08281466153785	0.00205052819196753	0.0569069597672315	No
PEAK3	81.002248631064	0.752182758293114	0.242108113437511	3.10680525164331	0.00189120943448599	0.0538127540397848	No
PLD4	1086.38713640342	0.754783490900147	0.232699400869202	3.24359877198138	0.00118029879728756	0.0384541348156288	No
TRAF3IP3	2635.50406411371	0.756751682849533	0.199315510464159	3.79675260137676	0.000146603968117097	0.0082350987607845	Yes
IRF2BP2	1170.47839586279	0.758929308214842	0.190271057991996	3.98867445329898	6.64435308448924e-05	0.00426547829542186	Yes
HLX	439.330597238677	0.759229724833209	0.240350088152112	3.15884937122516	0.00158393332732788	0.0473436218388461	Yes
MXD4	1439.48944550695	0.760530029322268	0.206946262057335	3.67501215900947	0.000237838087537496	0.0119211767568794	Yes
DPEP2	612.048529311299	0.761504894533787	0.211642837728299	3.59806598091159	0.000320592297608394	0.0149212815086878	Yes
SMIM24	3650.99965074977	0.763132022554517	0.158832164659965	4.80464409830505	1.550270171281e-06	0.000159079691906567	No
SPRY1	633.364737286012	0.764689251668688	0.178499182260083	4.28399302443019	1.83568670014606e-05	0.00144738965973382	Yes
TTC9	290.893429898346	0.767959600161178	0.241548096789826	3.17932374697777	0.0014761911417923	0.0448431770625578	No
LILRB3	82.3988356034598	0.768240033738608	0.240916918328019	3.18881728635021	0.00142856140842952	0.0441161428309324	No
ZNF579	209.81841619276	0.768267937992905	0.236327355098003	3.25086335297202	0.00115055142660813	0.0379594587128028	Yes
RELB	395.786904001349	0.768427094709574	0.218726050609742	3.51319421060011	0.000442753723632674	0.0188560997594151	No
DNM1	480.657534451674	0.771500505962998	0.207471425363463	3.7185868107448	0.000200340443647343	0.0106939720554657	No
EHBP1L1	699.833892619227	0.771535666212986	0.206154543535228	3.74251109377634	0.000182190486856098	0.00985189387845921	No
PGLYRP2	128.78274246458	0.773701067812144	0.235136703922139	3.29043086386182	0.0010003408038043	0.0343656384836415	No
PLEKHH3	66.3611076991938	0.774760239183179	0.223576182844249	3.46530757134763	0.000529625391054357	0.0215995364332804	No
APBA2	478.816387273824	0.776817161018942	0.238127622694087	3.26218836870046	0.00110555653455436	0.0366605922603369	No
FBP1	226.690491370446	0.779341854217436	0.220457057759646	3.53511864005332	0.000407592112743405	0.017722142361827	No
ISYNA1	16064.2060262722	0.779620496549711	0.161282017675871	4.83389597789206	1.33886565700735e-06	0.000140710461629998	No
PSMB10	5440.82151764708	0.781063170113799	0.129659877621768	6.02393881931805	1.702227332437e-09	3.96132617791411e-07	No
HTT	2118.14345574062	0.781853297673023	0.180682258498295	4.3272278317265	1.50997751943253e-05	0.00122223770392824	No
PRF1	312.998569327376	0.783225856062015	0.221571026655375	3.53487487910693	0.000407968286414064	0.017722142361827	No
SLC66A2	1620.66416592266	0.783508908860886	0.219670460435052	3.56674678656915	0.00036144042175199	0.0163551790842776	No
VSIG10L	271.917860623388	0.785334568178297	0.228356881080102	3.43906679958034	0.000583723180434401	0.0234064014997573	No
ITGA4	21645.8224565722	0.785424747019266	0.157704899627611	4.98034461119401	6.34711482892062e-07	7.38532146879407e-05	No
REC8	6939.92728105833	0.787118003710063	0.157697189167586	4.99132551356756	5.99663395194682e-07	7.10437578743372e-05	Yes
ASB1	1188.84854134947	0.787442279649429	0.179409851219208	4.38906935320574	1.13836764627203e-05	0.000933031897246362	No
NPTX1	217.938701549515	0.787961774582172	0.214924247650419	3.66623023319275	0.000246152327897363	0.0121971754264579	No
BACE2	634.333803989666	0.789027271359595	0.239207854223078	3.29850068645226	0.000972026424191034	0.0337798622934868	Yes
MKNK2	858.658661747795	0.792455045108475	0.222549515897888	3.56080327522291	0.000369722011985152	0.0165574476295206	Yes
RUNX3	1518.23963948351	0.797650282728549	0.18763163369476	4.25115033654811	2.12675345194755e-05	0.00161562145645716	Yes
RNF122	54.8199185416004	0.798156819376701	0.235523432005332	3.38886374311423	0.00070182875779627	0.0262069695461346	No
QPRT	1268.16013609112	0.800049787702716	0.232823817954363	3.43628841212258	0.00058974280235287	0.0235031443433107	No
HIVEP3	431.678657271563	0.800570875340733	0.230147624297466	3.47851027263264	0.000504209111896124	0.020793839070349	Yes
LAIR1	10594.0622674756	0.802317636767917	0.155684016887421	5.15350035802385	2.55668586055737e-07	3.36552829644279e-05	Yes
TRIB1	503.419130294588	0.802738705249635	0.228099255070505	3.51925176170132	0.000432765818581553	0.0185519873281408	Yes
PLEKHO1	4685.3820417127	0.804136788691866	0.166277879855869	4.83610200820997	1.32409990012886e-06	0.000140710461629998	Yes
CERKL	3989.42650260393	0.807936981812616	0.157137561395774	5.14159042965997	2.72422476100773e-07	3.55020970854527e-05	No
GJA4	380.206948067783	0.811974777054493	0.238403391775318	3.40588601113416	0.000659497086273374	0.0251974985140636	No
H1-10	3331.75669495411	0.815794874646533	0.209487372175893	3.89424367766455	9.85055899772581e-05	0.00597081324922618	No
ADAP1	360.96648709106	0.818063806206849	0.234014189519471	3.49578719088221	0.000472665503298605	0.0197918410399239	Yes
SMOX	1524.01501247963	0.818466180350261	0.188583535329915	4.34007231287932	1.42435835879476e-05	0.00116013988323833	No
TTYH3	758.930980399238	0.818620836918179	0.201953621316469	4.05350907590494	5.04550415061988e-05	0.00338933041705558	Yes
PTGIR	1035.69641780534	0.826707304954053	0.181737939187634	4.5488977626214	5.39276331019161e-06	0.000471667727908839	No
GALNT10	1271.46154687469	0.827815946159034	0.236424784907856	3.50139240469931	0.000462833816096444	0.019583280166782	No
USP30-AS1	67.7660121997151	0.829496418053485	0.238714950589821	3.47484066667777	0.000511156864727091	0.0210138683316197	No
OAF	1810.2833709958	0.836216182933582	0.240009779265665	3.4840921294627	0.000493809475727199	0.0204296034529424	No
ITGAX	299.86306508161	0.836388253432912	0.225053960140766	3.71638985117067	0.000202089683199459	0.0107058241929079	No
KLHL21	1399.05115636294	0.838069772072361	0.229818010643782	3.64666707245747	0.000265663769363041	0.0128227046012561	No
TAPBPL	1924.16644523358	0.842931008838275	0.16635218915818	5.06714707575476	4.03822268442822e-07	5.06020365610275e-05	No
PLXNB2	2335.46105769906	0.843442935474476	0.182856827759546	4.61258650173891	3.97688953881055e-06	0.000359908503262355	No
CDK13	1667.82847519262	0.845394414664464	0.212211850210016	3.98372858927443	6.78423515036326e-05	0.00431278792583093	Yes
CFP	475.128544057478	0.848927968597236	0.238008811805389	3.56679217949029	0.000361377844750283	0.0163551790842776	No
SIGLEC10	593.458656617504	0.850603104180405	0.209728768959429	4.05572925641379	4.99781244506631e-05	0.0033746886934769	No
LBR	25465.3493208282	0.851676847702827	0.178303419862297	4.77655924020175	1.78320037425515e-06	0.000180144707575916	No
LACC1	1325.27921061825	0.85367348059055	0.185157976178278	4.61051421175936	4.01674178426636e-06	0.000361008130569374	No
SORT1	1287.06810035704	0.858838488342907	0.24010713913234	3.57689692795657	0.000347697191683647	0.0158433209860884	Yes
GPR35	785.988624424274	0.859727446453629	0.241359078000539	3.56202656049137	0.000368003142791962	0.0165372998512581	No
CLSTN1	1036.68305195849	0.859987678874797	0.226019272596869	3.80493074326756	0.000141843872951843	0.00803699718394964	Yes
XYLT1	891.767089928599	0.860839908495685	0.164374957446972	5.23705022873327	1.63163299308377e-07	2.23825696482818e-05	No
AIG1	2016.53612342679	0.870636842996571	0.155422690596813	5.60173575462747	2.12215901363638e-08	3.84110781468185e-06	No
SREBF1	8778.32752588222	0.872046345836464	0.159746290728099	5.45894581878435	4.7896988331909e-08	7.61211648709071e-06	No
SPECC1	2331.38496021371	0.872098617174157	0.184510681256857	4.72654813929233	2.28368671288647e-06	0.000228930809556435	No
ZFP36L2	24784.2701630394	0.874315636795304	0.239652895827578	3.64825817679393	0.000264024252255979	0.0127909444438659	No
FZD7	89.3907197325903	0.874986820398085	0.23911790215895	3.65922757141141	0.000252976616620723	0.012347532838207	No
LRRC75B	210.550068771233	0.876717635505686	0.242110628882748	3.62114476159686	0.000293302333729236	0.0138489710621717	No
BMP2K	1263.77234577011	0.87766678452196	0.16198161233464	5.41831120132807	6.01646266315966e-08	9.22429899132902e-06	No
SIGLEC6	362.606861456272	0.879040151110441	0.224855287019919	3.9093594941024	9.25411618903841e-05	0.00563549729792283	No
CDH23	128.88031998195	0.882784498705317	0.239127832989902	3.69168443366688	0.000222773763927611	0.0113850497706064	No
TBC1D10B	1493.0484245071	0.883598467118519	0.218466763079774	4.04454414329318	5.24250302440745e-05	0.00348572956194275	No
IRGM	239.037928320999	0.8855824700333	0.241870793795495	3.66138654500829	0.000250853945249677	0.0122899571973451	No
CD180	505.572366995603	0.892861574328446	0.238184695581755	3.7486101789524	0.000177817218359177	0.00969587443371041	No
B3GNT8	649.984627750167	0.896795359191627	0.233698161356528	3.8374087069666	0.000124339435866129	0.00720174012536618	No
PTMS	2006.65551178501	0.899256587472616	0.191533256362902	4.69504150114159	2.66552601908795e-06	0.000255420694042809	No
H1-0	5833.75065110396	0.899440452481279	0.215760927870702	4.16869013939486	3.06355135522466e-05	0.00217575423213131	No
BHLHE40	3189.84013632857	0.900899000879535	0.20025532083417	4.49875187898535	6.83535778352274e-06	0.000578431056070574	Yes
SV2A	2708.66849914006	0.90260889986042	0.164467775611989	5.48805926572417	4.06373732494723e-08	6.73882731556614e-06	No
VAV2	323.575085005991	0.903925423588164	0.230158702988369	3.92740057991134	8.58688979702335e-05	0.0053287784683242	No
DCTN4	5177.89167722229	0.917728661814604	0.158582838743505	5.7870616334404	7.16283030108683e-09	1.45853132005881e-06	No
ENG	7118.64879387726	0.926371772840016	0.169005000848184	5.48132758315341	4.22146002755123e-08	6.79186013321575e-06	No
SATB1	6383.47767397216	0.926832873596354	0.144818743487489	6.39995107868357	1.55426743132697e-10	4.71051468954722e-08	Yes
SGSM2	1865.50604969751	0.937035962597582	0.210053127122212	4.46094745379535	8.15980976474562e-06	0.000681657954193365	Yes
MILR1	224.665323702228	0.943136017892297	0.207211357788377	4.55156526147332	5.32482752561508e-06	0.000468872650769025	No
LRP5	1212.18349192977	0.94430541967481	0.238074565911933	3.96642714041163	7.29580643662477e-05	0.00459318596531855	No
APLP2	32024.2672958254	0.944585411342092	0.169496020527637	5.57290612724488	2.50524579849593e-08	4.47237852684918e-06	No
APOL3	1626.16480920929	0.962111363481081	0.167670545152979	5.73810601380983	9.57411818712888e-09	1.83485159139211e-06	No
CD93	539.690361487778	0.968971434834411	0.237948180875833	4.07219517824363	4.65721276318324e-05	0.00316108316301062	Yes
DVL3	1137.80463587526	0.973851397116608	0.183979145192557	5.29327058290955	1.2014794287653e-07	1.72062416655708e-05	No
ZCCHC24	104.936050593823	0.981380526602062	0.228037829703278	4.30358650526989	1.68055186603234e-05	0.00134361668209408	No
EPHB4	277.395870149193	1.01914573564387	0.240844824453918	4.23154509528965	2.32091448719107e-05	0.00173828491937207	No
DUSP4	765.481730818709	1.04314098541571	0.241752637504733	4.3149104646078	1.59667603456142e-05	0.00128443716558052	No
RHOBTB3	2377.44790705968	1.04466717185808	0.139813950973112	7.47183785728924	7.90824173785064e-14	3.22063144773967e-11	No
IL12RB1	290.571004853119	1.05824599732179	0.21514395895407	4.91878090589433	8.70848761812075e-07	9.78353539994393e-05	No
GMPR	4156.24882648056	1.05975579295479	0.197412463423834	5.36823144078575	7.9512478417435e-08	1.19104209050116e-05	No
TSC22D3	883.319776964046	1.06047816690257	0.192216573089024	5.51710058014311	3.44638210987683e-08	5.90963837577826e-06	No
NECTIN1	178.918058400907	1.06076942128235	0.231940000582085	4.57346476942399	4.79724373856403e-06	0.000428203290417579	No
AQP1	141.452005972321	1.07760061969693	0.214031986256572	5.03476437584967	4.78436957368493e-07	5.77313928557982e-05	No
IRF1-AS1	377.33671697413	1.08368401217913	0.205111011080982	5.28340241934288	1.26806420804718e-07	1.77692610314741e-05	No
ABCA1	988.354755189045	1.10473316447468	0.215872121522393	5.11753512535005	3.09554426482195e-07	3.91661484069512e-05	Yes
ADCY6	803.766528229962	1.11562695544527	0.211002175696532	5.28727702338857	1.24150552770936e-07	1.75861956925091e-05	No
UBASH3B	4879.65310971104	1.11836273607299	0.209305600707281	5.34320501837428	9.13173798240073e-08	1.3371326897376e-05	No
ATP2B4	5287.78882378836	1.12194645131061	0.203733960369303	5.50691916692186	3.65167828589446e-08	6.18034693789307e-06	Yes
AC011247.1	96.4317806345972	1.13654293102566	0.227419858721056	4.99755358840366	5.80622063672804e-07	6.94189608604034e-05	No
PKN1	3770.66641933561	1.14398576918257	0.174370072114393	6.56067727282967	5.35639344670777e-11	1.70254925359745e-08	No
MAN1A1	10344.1507237253	1.14890787526065	0.131247278494178	8.75376532330628	2.06349958132032e-18	1.16919680625072e-15	No
SLC12A4	1485.01015306088	1.15578119296041	0.192501387243874	6.00401487754572	1.92497050903853e-09	4.32520959892933e-07	No
RAB31	1654.79026410729	1.17256064940342	0.203621205207805	5.75853899011531	8.48450708398667e-09	1.67530448967446e-06	Yes
SIAH3	249.039441750435	1.18096657338275	0.242087883927732	4.87825559140869	1.07028178425637e-06	0.000118202645868042	No
SOCS3	5199.78360323949	1.19635781179921	0.190714456845754	6.27303158651893	3.54085038195686e-10	9.41721677095139e-08	Yes
SH3RF3	119.097538463024	1.20273650972644	0.232301761993256	5.17747476130359	2.24909358309222e-07	2.99083546682222e-05	No
FGR	1752.4748654707	1.21030135814769	0.239889739846634	5.0452401962729	4.5295198283535e-07	5.51670115916849e-05	No
ABCC1	1783.30502430719	1.2262793156425	0.192361632296994	6.37486436873857	1.83124941611031e-10	5.18800921538034e-08	No
SIPA1	9380.14600808644	1.2270666250201	0.156424728723579	7.84445423068926	4.34840454661089e-15	1.88894693504777e-12	No
HNRNPLL	5006.19803548578	1.23101639478617	0.107427404756859	11.4590536518343	2.11816523964321e-30	2.50944812754822e-27	Yes
PLXNA1	246.874366179144	1.24103745037079	0.235614176966943	5.26724438379151	1.38486795181606e-07	1.91995735617733e-05	Yes
ADAMTS14	1190.77240168874	1.25727093933485	0.230964119437738	5.44357687417233	5.22211814599402e-08	8.19935466007157e-06	No
ICAM1	633.196130553573	1.26404098004732	0.230364528038141	5.4871337649607	4.08507794605375e-08	6.73882731556614e-06	No
CD300A	6975.05271853599	1.27150492984132	0.122366145758659	10.3909861829684	2.72520583922242e-25	2.21968015604666e-22	Yes
UPP1	1647.37324415032	1.28573192788084	0.206906305693193	6.21407802712095	5.16268710611793e-10	1.34560276733858e-07	Yes
ADD3	5411.59194658826	1.30001504681967	0.149651930632997	8.68692466125145	3.72382906749349e-18	2.02203918364896e-15	No
SLC9A3R1	25780.399338243	1.30499033717156	0.131355230378303	9.93481822850286	2.93711142808626e-23	2.12646867393446e-20	No
SMIM3	7249.38713829646	1.30810932051865	0.162252665661639	8.06217460393888	7.49490441705789e-16	3.48834265582494e-13	No
FAM124B	1844.95617203003	1.31454894834357	0.157263625119643	8.35888748808559	6.3312455698417e-17	3.17341508716066e-14	No
LGALS3BP	2598.65048045412	1.31918916630702	0.18970749941545	6.95380609818726	3.55560240694015e-12	1.21938448861168e-09	Yes
CHST15	96.3540974921308	1.34262142216588	0.235492291868567	5.70133914580618	1.18869871454649e-08	2.24509009390867e-06	Yes
ITGB7	588.725900775074	1.3556140063511	0.240092525720293	5.64621494269418	1.64018762376344e-08	3.05356073041216e-06	Yes
RTP4	472.166999944623	1.36793398111891	0.194867999534093	7.0197979370111	2.2218933948679e-12	8.04325408942179e-10	Yes
PALLD	1030.55980829097	1.38282756826437	0.233029976808698	5.9341188082406	2.95427852202147e-09	6.31150126212849e-07	Yes
SIGIRR	3379.86259470468	1.41615354239715	0.13969941271171	10.1371474289558	3.77975842597258e-24	2.89751834160439e-21	No
FAM117A	3393.59680242249	1.44165106705587	0.179692936021246	8.02285887791055	1.03312018121338e-15	4.64262834536991e-13	Yes
AC103702.1	249.956042186503	1.49393998968895	0.231807077794047	6.44475571628689	1.15786757858449e-10	3.5926976866936e-08	No
ALOX12	2348.28487652453	1.54693764975131	0.241930398663145	6.39414334990294	1.6144991276875e-10	4.78185287091444e-08	Yes
ABCB1	3149.30656347342	1.56602734264489	0.214202522846528	7.31096591129749	2.65228820381982e-13	1.04741272339939e-10	No
GBP4	3742.13135376537	1.56834250582764	0.172604072570553	9.08635863841844	1.02411513435129e-19	6.06648565039363e-17	No
MYADM	5023.84170125229	1.59367948173693	0.163018070351354	9.77609094686288	1.42612518681044e-22	9.29263171725681e-20	Yes
ITGA5	20652.6506557411	1.64773278052379	0.167153874020649	9.85758056866961	6.35625188891491e-23	4.35971971664943e-20	No
IRF1	3256.34719164626	1.71323042353571	0.131471155439066	13.0312266429403	8.12901923057495e-39	1.32421723266066e-35	Yes
CD300LB	471.39584678675	1.71751504865286	0.226102828267672	7.59616791090988	3.05028689716261e-14	1.28230125302655e-11	No
REN	428.338025244763	1.73356505432063	0.241235489313657	7.18619411784235	6.66223059737991e-13	2.55359379838397e-10	No
RAB37	6383.37048659478	1.84623253975615	0.153392895924949	12.0359716049658	2.2991119547143e-33	3.32911411042631e-30	No
SMAD3	1459.56188855642	1.86570652780908	0.216779189217661	8.60648355841844	7.53359492893853e-18	3.92711236455708e-15	No
GPR132	829.366370406308	2.12831736591219	0.219366116474073	9.70212446717468	2.95285099179976e-22	1.83245495833974e-19	No
GALM	1286.6260255185	2.26365238448565	0.207609320105263	10.9034237159388	1.11000374644582e-27	1.03325491597728e-24	No
VSIR	10134.2448713468	2.26894592612519	0.160836906926467	14.1071223606813	3.43303305184242e-45	7.45654778860173e-42	Yes
TGM5	691.771061853371	2.36752530618724	0.198986870275905	11.897897096952	1.21366991603485e-32	1.58165463457661e-29	No
PLAAT4	602.943207180054	2.38841653405471	0.180594070770132	13.2253319495455	6.26599853202707e-40	1.16654989813395e-36	No
ASB2	1784.35681974707	2.40608859603278	0.223486193563855	10.7661621403262	4.97301208081584e-27	4.3205528958128e-24	Yes
PTPRN2-AS1	636.314850289795	2.67461822544437	0.238612064277299	11.2090653653459	3.68059245407486e-29	3.99712340512529e-26	No
SLC2A5	27634.4171824322	3.13469573706101	0.199022235287738	15.7504800030458	6.8161969967096e-56	2.22071698152799e-52	No
SCUBE1	967.532759050297	3.45342100558665	0.220955261224804	15.6295033955904	4.58361334399296e-55	1.19467298197832e-51	No
HIC1	2086.08657563031	4.09524164258091	0.223437557966823	18.3283494495987	4.91597372767464e-75	2.13549898730186e-71	Yes
CD38	14111.6871662982	4.70822005936393	0.176648843329972	26.652991158109	1.65236923981385e-156	1.07668379666271e-152	Yes
DENND6B	1580.95699486279	4.75737725282739	0.17749241360883	26.8032709460588	2.95966345613774e-158	3.8570334160387e-154	No

## Sheet: DEGs MI 4-oxo vs MI Ctrl HSPCs
Gene	baseMean	log2FoldChange	lfcSE	stat	pvalue	padj
KIAA0087	89.4459515036328	-1.79927496072658	0.224528494553646	-8.01357067976367	1.11425181938515e-15	0.00000000000132008451911156
LMNA	4064.71071227268	-1.58891969790211	0.230819875249997	-6.88380797442673	0.00000000000582734153633425	0.00000000421899527230599
TIMP3	2990.70253252091	-1.33242488834597	0.238019500197593	-5.59796523914995	0.0000000216882223504567	0.00000974623840245352
ICOS	75.5212981658703	-1.31731165520117	0.239709098376421	-5.49545955545069	0.0000000389694251611774	0.0000158702983968895
JAML	2439.65132086019	-1.30668546724215	0.230156285214932	-5.67738337461389	0.0000000136770713122117	0.00000636569976216941
CLU	6410.98748950165	-1.23995185025388	0.235434426951755	-5.26665478072997	0.000000138932113867994	0.000050293425220214
SEMA4A	2099.01743938749	-1.20989325220782	0.242063705237986	-4.99824313198177	0.000000578550092752499	0.000188491620218764
AC004540.2	317.23680143594	-1.13745047586344	0.23435713375141	-4.85349200878166	0.00000121306232278354	0.000376395909297979
TRBC2	1453.50681173131	-1.10312203726876	0.219979762783791	-5.01465236305839	0.000000531294373148499	0.000177534058227468
TNFSF13	313.598587006844	-1.08434418090887	0.238133220255092	-4.5535191593483	0.00000527558644032094	0.00137502884980525
AC246787.2	291.681003875392	-1.06704876143276	0.240238418959845	-4.44162414177022	0.00000892824132740218	0.00207772930319116
DUSP3	6306.96312536064	-1.06148179765008	0.190450264000826	-5.57353807420019	0.0000000249617066781909	0.0000104935794009737
FAM30A	4777.9652860637	-1.02834195162231	0.237608274370998	-4.3278877991289	0.0000150546122755703	0.00316438237379406
TREML2	603.224980264877	-1.02462625656983	0.239770727702372	-4.27335841363296	0.0000192550570279278	0.00380199853315083
CSRP2	65.0459560201799	-1.00236314249809	0.228295091364403	-4.39064693203644	0.0000113013917672684	0.00253930581915588
EMP1	381.071551772216	-0.982515692909977	0.236001299498276	-4.16317916468572	0.0000313846908325807	0.00568062904069711
GPT2	3607.07290283402	-0.975748194916401	0.218983118179542	-4.45581469031963	0.00000835752014592443	0.00198027640984886
AC027290.2	244.01295741602	-0.97335880201773	0.234154268624912	-4.15691248224451	0.0000322577491531535	0.00575867105429995
C11orf21	893.809048360407	-0.96434924089829	0.24155916489967	-3.99218651587418	0.0000654668473513127	0.0100372229962624
ASS1	169.198766832487	-0.961830036939001	0.213610499244844	-4.50272828507616	0.00000670866315791882	0.00168129419757688
HACD1	1914.21310886642	-0.947617105042761	0.177505866469584	-5.33851147508488	0.0000000937127765387579	0.0000348932829672312
SLC16A14	331.3431252022	-0.944495445052116	0.234185051587832	-4.0331158570891	0.0000550421251671024	0.00896636218972097
RASGEF1A	156.985594935174	-0.9430111303227	0.23952672797796	-3.93697663005472	0.0000825146393271815	0.0118168217550751
HMGA2	344.665822931205	-0.940298461768362	0.231706902521938	-4.0581374638994	0.0000494656496782197	0.0081599537545134
AC004865.2	157.716874282135	-0.940051654857173	0.223275906099488	-4.21026912970315	0.0000255066658398372	0.00480014657587704
SH3BP5	103.292299172507	-0.931561030695255	0.239772604259708	-3.88518543880953	0.000102251809765949	0.0138637881939755
IGHM	8278.13852952248	-0.929886092494982	0.240720675961116	-3.86292572826269	0.000112037079069829	0.0148986450452859
HOPX	1634.2248710612	-0.928674130897884	0.223727782714108	-4.15091107430585	0.0000331154421014947	0.00583189785765782
PRSS2	341.615406240281	-0.92000796622894	0.240394999087394	-3.8270678247116	0.000129678791785421	0.0167324159856199
RSAD2	729.260579938628	-0.916013369498004	0.24127108006513	-3.79661486677446	0.000146685409937921	0.0177000394658425
GCSAML	6140.65230035879	-0.891876142933945	0.233289974746394	-3.8230367331622	0.000131818132881072	0.0168417049775111
CDK6-AS1	700.128649629855	-0.8741724697272	0.229621529898751	-3.80701439500319	0.000140654561219217	0.017130936839335
HPGDS	670.934233149604	-0.874115884491807	0.240917656036011	-3.62827656085593	0.000285319531428836	0.0295101915363539
PRSS23	2403.3052758909	-0.872817404848328	0.217390651456828	-4.01497212046242	0.0000594528220809673	0.00950747241056705
RHPN1	1537.4230975961	-0.871787645617811	0.204379384898342	-4.26553610605803	0.0000199422758593628	0.00387892147760024
ZAP70	85.4935199892186	-0.862561818383907	0.234505210153693	-3.67822027416188	0.000234867084921546	0.025277711907677
ZCCHC24	104.936050593823	-0.850328829593294	0.241983485431268	-3.51399529632288	0.000441420629219898	0.039186325284659
SMIM6	103.966497732789	-0.849667582285884	0.228685005339043	-3.71544947175783	0.000202842798514987	0.0223598168136055
ME1	248.626036765456	-0.845648234854808	0.239764766601652	-3.52699125413942	0.000420310646827732	0.0380381135379098
ARID5B	912.154544087131	-0.83032811737297	0.241160515043794	-3.44305168373929	0.000575189378382196	0.0486744673966025
COL24A1	486.297748474308	-0.829998794884509	0.230459251843768	-3.60149912943038	0.000316387482375705	0.0312360732600014
HEMGN	787.576733892359	-0.829617422717391	0.241482791830749	-3.43551362988571	0.000591431711777464	0.0494072953069481
TMEM217	119.833928255151	-0.826082784985099	0.24110159759413	-3.42628499034555	0.000611897993804876	0.0504130033020366
ITPR3	302.111564991753	-0.811468761987952	0.240394685106616	-3.37556864715233	0.000736633124454439	0.0571416837969658
FUT7	2091.91975614971	-0.809282075833888	0.215492840127484	-3.75549403569568	0.000172999881251257	0.0201763953727376
PEAR1	616.70158139285	-0.805655997701488	0.242109343743046	-3.32765346948585	0.000875807342711819	0.0644831711311888
TRIP6	2878.61279198716	-0.804817828170099	0.220698171891758	-3.64669005307767	0.000265640021728735	0.0279179093803941
PLXND1	1467.75431332847	-0.796610465322768	0.241999927600504	-3.29177976713208	0.000995555404633355	0.0705112936585972
TOX	488.70438001604	-0.793949190208042	0.223553587686876	-3.55149384281007	0.00038305095474424	0.0359130938289708
FCER1A	3593.44641955652	-0.788385455456531	0.240411363634457	-3.2793185960014	0.00104058086365518	0.072907794705131
RAB27B	1615.8466792675	-0.787285610704549	0.241133379458236	-3.2649383195034	0.00109487915825558	0.0758960914382273
MPZL3	545.276267484284	-0.783007113426062	0.241930468435091	-3.23649649624904	0.00121006711938562	0.0812865706176977
NPW	3600.07949381176	-0.782424511175443	0.21693317270254	-3.6067536441202	0.000310051772513702	0.0308442343465539
TENT5C	1524.04325129663	-0.781844102776536	0.240784244995382	-3.2470733406645	0.00116598339539055	0.0791411229621337
EPDR1	3884.61748401411	-0.77838810099835	0.180492766168797	-4.31257228486599	0.0000161366099950938	0.00328581721025097
ELN	524.94597016249	-0.770296153595271	0.239482018213647	-3.21650936191824	0.00129760299904011	0.0867198065820039
EHHADH	984.687098907891	-0.761429499813548	0.201932856359199	-3.77070633051965	0.0001627861471073	0.0194626520101131
IGHJ1	49.0523246788552	-0.760240977675414	0.203025176534869	-3.74456503696152	0.000180706564175967	0.0206576135468527
HOXA9	3242.62160714394	-0.753857301625972	0.188791431810022	-3.99306946506219	0.0000652234505762895	0.0100372229962624
SPNS3	1408.61030083296	-0.753354489558109	0.210028711544231	-3.58691192275137	0.000334617285695571	0.0320642093175344
OSM	387.985451396771	-0.741216399212894	0.223369889677328	-3.31833623718769	0.000905554050797703	0.0662987662359307
MALT1	661.412808604778	-0.736296249115218	0.230229533461226	-3.19809643031406	0.00138338012717112	0.0912366372534859
DUSP10	941.503547675074	-0.734920739455908	0.217676724829424	-3.37620266949444	0.000734937601830197	0.0571416837969658
BBS7	1095.47236050426	-0.729060138069462	0.186775713794391	-3.90339901938233	0.0000948511346109737	0.0130115788026338
SERAC1	819.538501607797	-0.718227471544135	0.225765239555487	-3.1813022808926	0.00146614562843163	0.0955340491486052
DNMT3B	4935.33537317064	-0.712483023667091	0.180710797556089	-3.9426699085092	0.0000805795255908067	0.0117990154775213
BCL11A	2636.95969938116	-0.711040636804135	0.193830334197655	-3.66836614994981	0.00024410543245123	0.0258632682577596
GPR68	75.9479771108324	-0.706953107436091	0.163498518176294	-4.32391140495726	0.0000153286875008132	0.00317084850016821
OTULINL	1014.62278872974	-0.705470516529824	0.213458369912438	-3.3049559819051	0.000949913175527039	0.0676475307279968
TUBD1	746.370814500606	-0.701630041266703	0.201821875993539	-3.47648161435762	0.000508039060701197	0.044734898912554
TMCO6	1151.71673430228	-0.687243989475069	0.185159542647965	-3.7116314916682	0.000205927644556555	0.0223637421988419
IGHJ1P	40.8254706272921	-0.68305966408681	0.193220913862714	-3.53512283133146	0.00040758564756665	0.037671320277224
TNFRSF14	1423.5720844177	-0.679148168183708	0.201730358234875	-3.36661360306005	0.000760972314957309	0.0579941006346412
VIM	3407.99833791859	-0.676052764789337	0.180044776575341	-3.7549146253984	0.000173400574105786	0.0201763953727376
SPARC	8201.94786412242	-0.672913032295874	0.194191240199031	-3.46520796512855	0.000529821600528438	0.0460309006539107
MIR1-1HG-AS1	180.165317766946	-0.667323616674908	0.183921302248625	-3.62831063349486	0.000285281886381601	0.0295101915363539
GNPDA1	1196.36106667893	-0.637076215778496	0.190505040622134	-3.34414361792208	0.000825369977780946	0.0618173652324212
FERMT3	14814.2971217483	-0.626464238735592	0.177439416610822	-3.53058103267785	0.000414647981061911	0.0377880593650267
PKIG	1587.68113457815	-0.623461000534396	0.186014917272014	-3.35167205769145	0.000803251078652456	0.0605084858786058
PROM1	5836.57250667271	-0.620738108149029	0.179413069575577	-3.45982658686716	0.000540523366442092	0.0463427665228509
ARHGAP30	3476.15845514993	-0.579905357629941	0.168708601105695	-3.43731945988121	0.000587502234623063	0.0493956717523081
ETS2	8643.26321565514	-0.551298981525541	0.166736476914253	-3.30640896178379	0.000945000527872447	0.0676475307279968
ARRB1	2295.36125955544	-0.544444640373547	0.171518748862963	-3.1742572983	0.00150220461885547	0.0973966696165395
SLC2A3	4255.67289999095	-0.501403000965948	0.156150834176782	-3.21101711437735	0.0013226605729903	0.087943431567396
AC004947.1	152.735666325024	-0.484696951506547	0.144560439368841	-3.35290175944927	0.000799690858158788	0.0605084858786058
SRD5A3	3513.31100048768	-0.481494176642532	0.142910462170815	-3.36920173182998	0.000753862324392817	0.0579941006346412
PHIP	4527.24429732544	-0.463338276511722	0.133812145553301	-3.46260255073155	0.000534978002063783	0.0461710816085776
HACL1	2628.62834702452	-0.461814946964325	0.136437937126709	-3.38479866150014	0.000712304812614112	0.0566021726706531
FLI1	4688.34453757078	-0.447834889510448	0.137536086441692	-3.25612645449459	0.00112943437301748	0.0776345832411862
CHIC2	1292.36138294209	-0.411845465285488	0.12680688670311	-3.24781623453726	0.0011629435299818	0.0791411229621337
TNFRSF1A	14183.330291874	0.433646941153239	0.124916928019836	3.47148259269054	0.000517592888114154	0.0452702719322393
PSMB8	12694.3568449478	0.437773853466866	0.133495162206279	3.27932373152527	0.00104056192562393	0.072907794705131
PSAP	25043.2223891162	0.445389169715447	0.13681070613601	3.25551400394546	0.00113187314424688	0.0776345832411862
PSME1	22226.9853484998	0.47879347890488	0.133427438811972	3.58841841804071	0.000332690062295609	0.0320642093175344
SERPINH1	2919.22128739811	0.479204944838307	0.125633207177071	3.81431753280724	0.000136559791331416	0.017130936839335
RASIP1	127.599131425711	0.504538409975687	0.142894079396681	3.53085594662789	0.000414217270818221	0.0377880593650267
XBP1	51112.1108493214	0.507468482683209	0.140610896669137	3.60902671630991	0.000307347959399615	0.03083268721137
TXNDC11	2775.47956685822	0.511350790736678	0.154256622458034	3.31493573882568	0.000916641941708606	0.0667356300801483
HNRNPA0	4617.50067552686	0.511857556969642	0.149268436708322	3.42910777560991	0.00060556900594221	0.0502660846206298
SUSD1	2663.41886422188	0.523739869815505	0.15346347803023	3.41279812329249	0.000642995546977986	0.0520466954547646
RAP1B	15288.060937538	0.526394896708144	0.164626461866241	3.19751084206522	0.00138619200247009	0.0912366372534859
ANAPC11	9534.07526597816	0.536586922203693	0.144484872177675	3.71379310592354	0.0002041757367111	0.0223598168136055
SUOX	1773.3035681392	0.537207839320679	0.16842188866044	3.1896557127664	0.00142442378731837	0.0932818632981559
F2R	6751.23349651994	0.549043384529809	0.164456173242824	3.33853922114028	0.000842201398444165	0.0627175349972821
USP46	1044.50089118399	0.550867673731661	0.159651647643393	3.45043525615288	0.000559683395292384	0.0476718562578454
WARS1	15988.9041563287	0.550922708805645	0.169910632249039	3.24242633620568	0.0011851658214858	0.0800263263502744
CSRP1	12695.1288035472	0.565432580047853	0.141060678915139	4.00843512449002	0.0000611224245439887	0.00959695706815977
ENDOD1	2724.76081196615	0.56650908355847	0.158594978996476	3.57204929905794	0.000354198712598896	0.0336928293619621
EXOSC4	3212.14796544289	0.605046438715055	0.171077720642406	3.53667582454965	0.000405196689702302	0.037671320277224
PSME2	19460.3956978565	0.61491970376543	0.160136924262291	3.83996199875954	0.000123053356339591	0.0160363133981755
SLC39A7	3380.17513876334	0.631844487081722	0.184947756704069	3.41634036736506	0.000634688631328393	0.0516953890216976
CYBA	24756.222189627	0.655523306978426	0.193366088232826	3.39006344374683	0.000698764501541119	0.0558668649330298
ZNF768	1329.92353351606	0.675376250044176	0.146607749450618	4.60668861349422	0.00000409131958764933	0.00109204307446759
GPX1	35450.0106271409	0.675411227624673	0.199155195404405	3.39138141113106	0.000695412505218771	0.0558668649330298
NR1H3	1396.331123076	0.675610847909457	0.204358341509421	3.30601062290531	0.00094634499831697	0.0676475307279968
CD244	2759.76889221691	0.683655345142266	0.166022563075094	4.11784598719296	0.0000382430124085883	0.00655767023300951
PLEK	19108.8269491223	0.684259077516489	0.159765188051193	4.28290471699776	0.0000184469180416258	0.00369846516797642
XYLT1	891.767089928599	0.685449693009903	0.205412691485202	3.3369393490435	0.00084706430797041	0.0627212617128999
DNAJC4	1068.82354249339	0.706491287458127	0.177962097557585	3.96989750713362	0.0000719035551253313	0.0107706566711876
VAMP5	1594.0758868936	0.71487417940001	0.212254421246443	3.36800607121389	0.00075713928801753	0.0579941006346412
IFI6	1658.40836491765	0.725048397121974	0.184738662459572	3.92472472989049	0.0000868289683702808	0.0121782686018164
TBC1D2	1535.25518624385	0.726273987708934	0.212058359059811	3.42487790120119	0.000615075776935529	0.0504130033020366
APOL3	1626.16480920929	0.732147554880179	0.208059849533178	3.51892763799884	0.000433294873932251	0.0389427503247248
CNN3	4404.05228169031	0.736261813572896	0.186226044959868	3.95359206458775	0.0000769866219666576	0.0114010188348805
SIPA1	9380.14600808644	0.736410224727291	0.197795472180098	3.72308939436576	0.000196799801693095	0.0223016957883862
ITGA4	21645.8224565722	0.739885008751161	0.199023892179165	3.7175687835765	0.000201149230257123	0.0223598168136055
ITGB7	588.725900775074	0.749431261556024	0.236531953771393	3.16841445566524	0.00153272847719816	0.0988837500734973
BHLHE40	3189.84013632857	0.759649621346871	0.232334014553225	3.26964445050228	0.00107682741094513	0.0750439295157055
TUBA4A	7416.95278854781	0.770836388208217	0.19641610753424	3.92450699632076	0.0000869075337606601	0.0121782686018164
UBA7	5560.17535385908	0.773157183054618	0.183742496845591	4.20782995946956	0.0000257834760828263	0.00480014657587704
PLAU	1362.18074079386	0.779004989398792	0.235708499309839	3.30495078319085	0.000949930795213583	0.0676475307279968
ISYNA1	16064.2060262722	0.779889768064235	0.202366852059979	3.85384147712633	0.000116278896995603	0.0153065311681484
CDKN2D	1046.2339356799	0.782721231623797	0.222766768455548	3.51363552584813	0.000442018862557157	0.039186325284659
PLXNB2	2335.46105769906	0.791531806402125	0.220568371609489	3.58860067119466	0.000332457615760231	0.0320642093175344
SPECC1	2331.38496021371	0.802800525489103	0.221813325432084	3.61926193534711	0.000295444469906162	0.0303167900143079
DOK2	1162.28085645642	0.804985127026182	0.238085096848098	3.38108154472086	0.000722011124434153	0.0568102160210824
ABCA1	988.354755189045	0.810260367650985	0.239689258337994	3.38046174146198	0.000723641487070263	0.0568102160210824
MIR223HG	2978.55562153252	0.820499488223301	0.230734087311477	3.55603932554481	0.000376487747421064	0.0355535385825457
SLC12A4	1485.01015306088	0.821059526557012	0.227513448352872	3.60883953234955	0.000307569777277325	0.03083268721137
DCTN4	5177.89167722229	0.822101564163051	0.199838427382175	4.11383123322347	0.0000389145985203257	0.00658616945346604
LBR	25465.3493208282	0.826571359473515	0.217049330433213	3.80821888657176	0.000139971349139934	0.017130936839335
SATB1	6383.47767397216	0.836717455064732	0.186284766951189	4.49160427209795	0.00000706886774174034	0.00173814121528981
ALOX12	2348.28487652453	0.837615475450672	0.225211372037724	3.71924147467281	0.000199821951453646	0.0223598168136055
EVI2B	756.99020116383	0.851425803083778	0.227291518047886	3.74596381948753	0.000179702491501385	0.0206576135468527
FGR	1752.4748654707	0.855725393676502	0.236837417339461	3.61313428971396	0.000302517924794133	0.0308001062181027
CFP	475.128544057478	0.857567870881196	0.238976689427502	3.58850008733323	0.000332585882094756	0.0320642093175344
RAB31	1654.79026410729	0.861111407382344	0.234233026108221	3.67630227764932	0.000236639107791328	0.025277711907677
SIAH3	249.039441750435	0.866346384470001	0.22722004296827	3.81280794225965	0.000137396878800618	0.017130936839335
DUSP4	765.481730818709	0.869389829486098	0.22389854839677	3.88296322468985	0.000103191179774066	0.0138637881939755
RTP4	472.166999944623	0.872097497988179	0.228864367003043	3.81054294038085	0.000138661923645068	0.017130936839335
LACC1	1325.27921061825	0.876014378060216	0.222406323510783	3.93880157826422	0.0000818896169026306	0.0118168217550751
SMIM24	3650.99965074977	0.87618970713461	0.200113690584904	4.37845958751563	0.0000119521098031018	0.0026399982195597
VAT1	11541.3456776741	0.878103903502346	0.233040900208828	3.76802485192718	0.00016454432460399	0.0194940148930836
SOCS3	5199.78360323949	0.883653124919071	0.226264033004402	3.90540694066864	0.0000940669532792899	0.0130115788026338
ENG	7118.64879387726	0.88760097219195	0.20932447841456	4.24031140034222	0.0000223209911867037	0.00427775231095768
CD58	2509.42558707802	0.894916396763698	0.145838460822519	6.13635382406281	0.00000000084436984777273	0.000000458492827340593
IL15RA	824.979635836259	0.910462493901829	0.197671347695122	4.60594064095764	0.00000410605514494412	0.00109204307446759
ARMH4	75.3335592202618	0.92595670271325	0.222234308782963	4.16657854398868	0.0000309205388732321	0.00567544313515438
IRF1-AS1	377.33671697413	0.935239964416338	0.235080420632452	3.97838306525146	0.0000693855210294232	0.0105143268611098
ASB1	1188.84854134947	0.945747191413517	0.218131546288083	4.3356736222118	0.0000145314422344806	0.00310448779015986
LAIR1	10594.0622674756	0.953334996345371	0.197131618565305	4.83603291690903	0.00000132455996789231	0.000401434081431922
ADD3	5411.59194658826	0.969366088116827	0.191187037376834	5.07025006201746	0.000000397293348838097	0.000136250708475213
AC011247.1	96.4317806345972	0.971547079490954	0.24206929709445	4.01350807868822	0.0000598229540873618	0.00950747241056705
ZNF239	389.844474976231	0.985791668350772	0.240463391863638	4.09954987622314	0.0000413954456067924	0.00691622368138101
IL12RB1	290.571004853119	0.988547523812667	0.23967431329147	4.12454513892978	0.0000371468138999225	0.00645463038325053
APLP2	32024.2672958254	0.988683129430791	0.209723144116365	4.71422996062953	0.00000242626531967925	0.000687371514044782
PSMB10	5440.82151764708	1.01301587110978	0.170279260568231	5.94914417486485	0.00000000269548135156587	0.00000140510051894426
FAM117A	3393.59680242249	1.03021325732122	0.21815002530121	4.7224989128411	0.00000232964335367215	0.000674664715223454
LGALS3BP	2598.65048045412	1.04758190915112	0.225582581670001	4.64389538144218	0.00000341900739816749	0.000948010732189759
ICAM1	633.196130553573	1.05745705879668	0.242004790595507	4.36957076839085	0.0000124490992129147	0.00270394434904508
ABCB1	3149.30656347342	1.06011491608199	0.239092475605809	4.43391166282372	0.00000925385551865353	0.00211572359858058
UBASH3B	4879.65310971104	1.06081701969949	0.237042655394993	4.47521572829081	0.00000763341995832041	0.00184219868327466
CD300A	6975.05271853599	1.08193645042092	0.162001038233146	6.67857726234962	0.0000000000241273017936372	0.0000000165487893144568
SMAD3	1459.56188855642	1.08574166458105	0.239993590365375	4.52404442522016	0.00000606689812351966	0.00155027090873938
FAM124B	1844.95617203003	1.11018982968004	0.198781161936079	5.58498511059635	0.0000000233720237182234	0.0000101528071031962
MAN1A1	10344.1507237253	1.13603984836078	0.171897177316551	6.60883364168773	0.0000000000387359706250739	0.0000000252403584592981
PALLD	1030.55980829097	1.16020098612743	0.24155314256411	4.80308794086381	0.00000156237224318669	0.00046274625166384
REN	428.338025244763	1.19160780840262	0.221344036436086	5.3835098861889	0.0000000730472335116296	0.0000279985749153987
CD300LB	471.39584678675	1.19180321731073	0.242000689532536	4.92479265085108	0.00000084449854033252	0.000268426950673498
SMIM3	7249.38713829646	1.20715612452952	0.203290392356291	5.93808743511021	0.00000000288366250596895	0.00000144538037606874
CD93	539.690361487778	1.25780077281416	0.239119961972191	5.26012451005843	0.000000143957889344818	0.0000507043030795047
ITGA5	20652.6506557411	1.27546485385947	0.207668970388697	6.14181719816957	0.000000000815827147437465	0.000000458492827340593
SLC9A3R1	25780.399338243	1.2839526733762	0.172011633855717	7.46433624630981	0.0000000000000837205594736171	0.0000000000727364220706785
GALM	1286.6260255185	1.29379106415166	0.236131962177785	5.47910182179218	0.0000000427490314342066	0.0000168819811409267
MYADM	5023.84170125229	1.3047814316271	0.203944624867109	6.39772405120897	0.000000000157709969173313	0.0000000978703008698389
UPP1	1647.37324415032	1.38400650227556	0.235909235401906	5.86669063598848	0.00000000444579054982967	0.00000214583490538445
SIGIRR	3379.86259470468	1.39020671834009	0.180946157432335	7.68298558017157	0.0000000000000155423089448677	0.0000000000168789475141263
IRF1	3256.34719164626	1.41239918319242	0.172263306483788	8.19907159581509	2.4225062260356e-16	0.00000000000031570101137696
HNRNPLL	5006.19803548578	1.43865628821408	0.144586204785782	9.95016288272854	2.51770789818474e-23	5.46846155485726e-20
GBP4	3742.13135376537	1.4794742371605	0.212358997144324	6.96685451078399	0.00000000000324105530155033	0.00000000248455486410611
GPR132	829.366370406308	1.53682593924449	0.240789331517948	6.38245029194716	0.000000000174276606712919	0.00000010323512448558
TGM5	691.771061853371	1.6358795987064	0.231298320996853	7.07259608135528	0.00000000000152061625721265	0.0000000012385419414997
PTPRN2-AS1	636.314850289795	1.80250445072537	0.238691430516326	7.55160940141956	0.0000000000000429912194947435	0.0000000000400186837468212
ASB2	1784.35681974707	1.83753588991921	0.241676061507783	7.60330120598242	0.0000000000000288670547386489	0.0000000000289381121041594
RAB37	6383.37048659478	1.90783535994949	0.194985175891965	9.78451490592576	1.31223009251578e-22	1.90010917396284e-19
VSIR	10134.2448713468	2.00034901207221	0.201949448335366	9.90519671413187	3.95191573798288e-23	7.35733798534184e-20
PLAAT4	602.943207180054	2.37996246290462	0.219172425395614	10.858858994733	1.80996514607276e-27	5.89686644590506e-24
HIC1	2086.08657563031	2.38852278353024	0.241547141969429	9.88843322283045	4.6728376192277e-23	7.61205248172193e-20
SCUBE1	967.532759050297	2.46421191700295	0.240959529507916	10.2266630501617	1.50620132107736e-24	3.92576312325604e-21
SLC2A5	27634.4171824322	2.78620387227497	0.231576958064458	12.0314382551801	2.42892221124857e-33	1.05512380856638e-29
DENND6B	1580.95699486279	3.72470665085031	0.212812954467926	17.5022552558551	1.37706918783964e-68	8.9729828279631e-65
CD38	14111.6871662982	4.55033721096363	0.215643408617784	21.1012116722234	7.75239610933936e-99	1.01029226096911e-94

## Sheet: DEGs healthy at-RA vs Ctrl HSPC
Gene	baseMean	log2FoldChange	lfcSE	stat	pvalue	padj	common_mouse_DEG
KIAA0087	89.4459515036328	-2.10818943435971	0.233165532111439	-9.04159982510674	1.54395379877419e-19	1.00604029528126e-16	No
SEMA4A	2099.01743938749	-1.99486134653674	0.236207867630141	-8.44536368136702	3.03100345202616e-17	1.51923219180019e-14	No
GPT2	3607.07290283402	-1.72340433340577	0.202298080976999	-8.51913337527761	1.60751634685082e-17	8.72881376339994e-15	Yes
TNFSF13	313.598587006844	-1.72090773321604	0.227068574916947	-7.57880183924824	3.48760712788547e-14	1.22839178623253e-11	No
C11orf21	893.809048360407	-1.70535949650167	0.23407710555047	-7.28546045753278	3.20573493066039e-13	9.94693752770623e-11	No
LMNA	4064.71071227268	-1.66458791814007	0.216361463981745	-7.693550817721	1.43106830025042e-14	5.18046724690652e-12	Yes
NPW	3600.07949381176	-1.63411468207801	0.199957693724926	-8.17230210869503	3.02559728378773e-16	1.31431946007739e-13	No
CLU	6410.98748950165	-1.61499723475297	0.222812140949959	-7.2482461138223	4.22202927966463e-13	1.27956943192069e-10	Yes
TREML2	603.224980264877	-1.59583785751903	0.230054831021518	-6.93677177059485	4.01161124406269e-12	1.06270246601227e-09	Yes
DUSP3	6306.96312536064	-1.58470134967465	0.171893033698442	-9.21911327980135	2.99567186117975e-20	2.43997473093091e-17	No
PRSS2	341.615406240281	-1.51153837661191	0.239578273352082	-6.30916299488713	2.80548538814533e-10	5.53955842095606e-08	No
HACD1	1914.21310886642	-1.49281529622511	0.159667265829765	-9.34953879536415	8.80307409707592e-21	7.64811077553956e-18	No
HOPX	1634.2248710612	-1.43205016766037	0.207911836531385	-6.88777604753734	5.66713320823828e-12	1.44811921509336e-09	No
JAML	2439.65132086019	-1.42926950928377	0.215701153939043	-6.62615606445795	3.44540907400881e-11	8.00311314832599e-09	No
FUT7	2091.91975614971	-1.36204341498746	0.22806524371863	-5.97216565215805	2.34124621086664e-09	4.23765564166863e-07	Yes
SMIM6	103.966497732789	-1.35624184782678	0.23587832595435	-5.74975187881084	8.93745129811133e-09	1.38658172996413e-06	Yes
CYP1A1	1998.05729998139	-1.32919520061447	0.239726204008506	-5.54463875199603	2.94561674468733e-08	4.21838213371047e-06	No
AVP	3317.52249294518	-1.26318519366284	0.235619673971812	-5.36111935123871	8.27078481047491e-08	1.02652254904866e-05	No
LTC4S	529.737527745191	-1.25530411214382	0.234572118879035	-5.35146341407759	8.72457785648009e-08	1.05276572801526e-05	No
TRIP6	2878.61279198716	-1.2524452924924	0.20410955746562	-6.13614231515523	8.45494210265071e-10	1.59688123886586e-07	No
EMP1	381.071551772216	-1.24308227043924	0.239312534706351	-5.19438846763531	2.05393862758397e-07	2.14699914821958e-05	No
CDK6-AS1	700.128649629855	-1.23993604135627	0.215180128197017	-5.76231667740713	8.29671391326332e-09	1.31857043558107e-06	No
HEMGN	787.576733892359	-1.23949855267982	0.238973611211344	-5.18675910029089	2.13985239049239e-07	2.21321875816641e-05	Yes
TENT5C	1524.04325129663	-1.22533778302052	0.232063975008423	-5.28017234461336	1.29062429520519e-07	1.44994963923397e-05	No
BX640514.2	52.1309929263762	-1.21967586507815	0.239027522039688	-5.10265870084885	3.34914683010323e-07	3.30652132499283e-05	No
PLXND1	1467.75431332847	-1.21239370594632	0.23576017798662	-5.14248723554631	2.7112486814394e-07	2.6971750241617e-05	No
CYTL1	7791.9228682565	-1.20530699312619	0.231871868950468	-5.19815964990418	2.01271233548683e-07	2.13249326472068e-05	No
AC246787.2	291.681003875392	-1.19153388570109	0.230798853362315	-5.16265080325411	2.43477083156304e-07	2.45968476565345e-05	No
AK4	1319.51749391615	-1.17961962735729	0.235698310642563	-5.00478609346584	5.59240968934977e-07	5.16881440224158e-05	Yes
TSPAN32	1194.00548479541	-1.17888669980561	0.223174347138629	-5.28235755999914	1.27531983505474e-07	1.44521461655942e-05	No
VIM	3407.99833791859	-1.17800767252672	0.161656540902327	-7.28710181444793	3.16693580956636e-13	9.94693752770623e-11	No
TRBC2	1453.50681173131	-1.17464836629741	0.203244278496366	-5.77949044857572	7.49272076515561e-09	1.23601439255073e-06	No
LKAAEAR1	1086.27600125932	-1.17106500494888	0.238716772887242	-4.90566704125993	9.3110359533831e-07	8.03585566519792e-05	No
SPNS3	1408.61030083296	-1.17090687606394	0.224089550312765	-5.22517392903726	1.73991480911164e-07	1.85857129445433e-05	Yes
TMEM52	166.539980923994	-1.16709395858122	0.237607907306053	-4.91184814433777	9.02219180623373e-07	7.83848024125586e-05	No
AL109615.3	68.8641167048299	-1.13139332196133	0.237619090751961	-4.76137383735022	1.92279487673672e-06	0.000148271377713805	No
FCER1A	3593.44641955652	-1.11990779746407	0.231207980010894	-4.84372467339276	1.27427479417054e-06	0.000102697600652243	No
TIMP3	2990.70253252091	-1.1085539024598	0.226773842636088	-4.8883675893729	1.01675548363236e-06	8.71734043598481e-05	No
SELPLG	3574.33909754223	-1.10718863502997	0.238607307654163	-4.64021259832798	3.48050922891551e-06	0.000250596664481917	No
S100A9	317.239375427657	-1.09985783604848	0.190794745878836	-5.76461280934297	8.18455187703544e-09	1.31857043558107e-06	No
AC004540.2	317.23680143594	-1.08956298860865	0.238811194569823	-4.56244520099366	5.05612926607502e-06	0.000343184773934842	No
ICOS	75.5212981658703	-1.07883010752091	0.239243265329115	-4.50934368429064	6.5028488377136e-06	0.000421617542552655	No
PSTPIP1	563.046754203553	-1.07476600175535	0.222487224093893	-4.83068637371186	1.36063183760315e-06	0.00010878376753156	No
AC004865.2	157.716874282135	-1.07173293282773	0.233149032289055	-4.5967719544253	4.29086805451147e-06	0.000302262662088613	No
EIF4EBP1	18763.6825965488	-1.03741260823585	0.152125554800163	-6.81944995762631	9.13897407358663e-12	2.29036750244194e-09	No
TNFRSF12A	1028.97163778475	-1.02729690759565	0.237288323023021	-4.32931926235571	1.49570965538771e-05	0.000851585437880703	Yes
SYNGR1	2838.05761843983	-1.02504475825389	0.235225464930643	-4.35771168974468	1.31429356419854e-05	0.000757870518966169	Yes
OSM	387.985451396771	-1.02439673567085	0.233207608611611	-4.39263856685269	1.11983210811918e-05	0.000672518526866782	No
FAM30A	4777.9652860637	-1.01915558286678	0.226135558152994	-4.50683471096243	6.58018516549043e-06	0.000424519668696393	No
CYB561	3182.96057292278	-1.01640018981101	0.20688319321896	-4.91291812542396	8.97307543813886e-07	7.83848024125586e-05	No
TSPO	7499.90143166003	-1.00905022143095	0.169753731400634	-5.94420053748039	2.77809333875342e-09	4.95946745077186e-07	No
CCN3	325.458038806814	-0.998332275711215	0.233677941923355	-4.27225722502581	1.93504177614247e-05	0.00105072768444536	Yes
MPZL2	630.361384455257	-0.992746221652117	0.232811340505441	-4.26416608184479	2.00650162569735e-05	0.00108500950979618	No
FKBP11	3674.66647139837	-0.98698012474192	0.147241820095682	-6.70312363770394	2.04010705666269e-11	4.8339409386233e-09	No
GPR146	61.7631724385385	-0.986882509051386	0.233365087476809	-4.22892095695103	2.34814820476702e-05	0.00123890961151918	No
TCEAL3	840.762952197436	-0.976896593656297	0.196884304383114	-4.96177994846846	6.98501040595632e-07	6.32143441739047e-05	No
ARHGAP30	3476.15845514993	-0.975965308542608	0.150648432820277	-6.47842987989744	9.26819846594814e-11	1.94811552271349e-08	No
ZAP70	85.4935199892186	-0.975667535420551	0.238461640678181	-4.09150726567916	4.28578516069406e-05	0.00204587370747857	No
MIR1-1HG-AS1	180.165317766946	-0.961201612953563	0.202522905089227	-4.74613778885938	2.07337497636449e-06	0.000156186258335157	No
SELL	6421.37057980227	-0.953132459033146	0.196438783879933	-4.85205843880462	1.22186605080489e-06	0.00010014690801314	Yes
CLEC5A	154.839636021566	-0.948762166419683	0.217022353962352	-4.37172553470815	1.23268425834876e-05	0.000733531564146164	No
ICAM3	950.081624577775	-0.94816422953682	0.176852514192339	-5.36132739682528	8.26126349184132e-08	1.02652254904866e-05	No
HPGDS	670.934233149604	-0.947515376211648	0.232285570760774	-4.07909700593272	4.52109698665375e-05	0.00214250676109352	Yes
EPDR1	3884.61748401411	-0.927842018433889	0.161930485479755	-5.72987856909679	1.00502554011489e-08	1.54088151044438e-06	No
ARID5B	912.154544087131	-0.925434814703701	0.232939659677981	-3.97285209389864	7.10171496671581e-05	0.00306455461742518	Yes
AC008771.1	95.4895430972711	-0.917231656110409	0.239306638691706	-3.83287175451936	0.000126655990263593	0.0047632366511699	No
MACROD1	1694.4619356642	-0.911020071179215	0.195353472537109	-4.66344446990138	3.10960122919527e-06	0.00022639286714454	Yes
GP9	375.68157652269	-0.907901172587196	0.239325848659212	-3.79357757498231	0.000148492210572027	0.00536052766807385	No
LOXL1-AS1	734.037939115414	-0.906016966603627	0.238059280226469	-3.80584603020609	0.000141320281546116	0.00518918640513827	No
NMB	403.251868304706	-0.904566653282863	0.226606407006673	-3.99179645991309	6.55746450402826e-05	0.00284856258054987	No
PRR34-AS1	180.315794174143	-0.902729634507395	0.239743795708304	-3.7653931015831	0.00016628725638923	0.00582541807866785	No
NPDC1	3721.08124691981	-0.901901422134133	0.234232720852691	-3.85045017985058	0.000117900912219415	0.00455930174493594	No
MYLPF	81.9321231925869	-0.89994635014606	0.237629713754711	-3.78717937216814	0.000152367108729467	0.00543464602948634	No
TRIM47	685.963198652139	-0.898607796656371	0.221979171236744	-4.04816267963264	5.1621263389587e-05	0.00236045019120385	Yes
RHPN1	1537.4230975961	-0.894622070754487	0.186132175186667	-4.8063805726081	1.53687218560578e-06	0.000120653724836232	No
LGALS3	130.533062199582	-0.894093549457594	0.233634927495628	-3.82688307369764	0.000129776121316579	0.00484596679942021	Yes
RASGEF1A	156.985594935174	-0.893558112632905	0.239701645232988	-3.72779298934044	0.000193163937350897	0.00653847384819971	No
SLC39A4	2202.55463717964	-0.893381223146822	0.187783369448835	-4.75750981446864	1.95995730531195e-06	0.00015024802119309	No
ERGIC1	1721.46928779971	-0.88703451555257	0.179121721157162	-4.95213260470116	7.34045541875636e-07	6.50753843654645e-05	Yes
SPINK2	2966.1544673806	-0.884258250911052	0.206288361625035	-4.28651545799926	1.81497578429302e-05	0.00100367382531643	No
SFXN3	1234.76241456364	-0.881577606003822	0.229977290875852	-3.83332459760003	0.000126422955208129	0.0047632366511699	Yes
BIN1	3743.51861138093	-0.881470189526598	0.216748202882857	-4.06679353186145	4.76644373741457e-05	0.00222639049412139	No
ASS1	169.198766832487	-0.880530076856476	0.226477277155827	-3.88794005259358	0.000101098586751882	0.00396458018582521	No
HPGD	203.298897444738	-0.877168914298405	0.228238705882582	-3.84320841159021	0.000121436259987325	0.00465046270437411	No
PTP4A3	3165.33181370806	-0.86417861808655	0.224888095633323	-3.84270503804515	0.000121685680033116	0.00465046270437411	No
TYRO3	903.754259407718	-0.861745084012568	0.206936301251218	-4.16430118254805	3.12307631847661e-05	0.00155938431350142	No
CLDN10	1539.96334206905	-0.859837493250774	0.237666352123226	-3.61783435294603	0.00029707842253073	0.00948903431965803	No
VWCE	1323.74191300872	-0.855343991799562	0.218037636122368	-3.92291902907773	8.74825587787759e-05	0.00358513429561323	No
AC007325.2	88.8236901137387	-0.853166369807264	0.238397060210958	-3.57876212505429	0.000345225506183806	0.0106610871957047	No
PLP2	4984.79946849151	-0.851440145078757	0.158724781873403	-5.36425462381706	8.1284174141128e-08	1.02652254904866e-05	No
SNORC	74.455808111502	-0.849150668090106	0.238918667075851	-3.55414115808925	0.000379215617962996	0.0114609490378331	No
GATA3	197.960486314156	-0.84834791838385	0.237565781939745	-3.57100215130739	0.000355617973864226	0.010878904777931	No
P2RX7	420.544884790956	-0.847517524367596	0.229874375974726	-3.68687253972482	0.000227026995117645	0.00752828447932098	Yes
KALRN	193.564399964178	-0.845233513976332	0.235868874463365	-3.58348898683371	0.000339035065224664	0.0104947861520376	No
OTULINL	1014.62278872974	-0.843530828325596	0.195950971518651	-4.30480554287687	1.6713247624789e-05	0.000934794176164167	No
TNFRSF14	1423.5720844177	-0.841155672049824	0.183575612589572	-4.58206654023502	4.60403336335196e-06	0.00032085434647702	No
RHOF	370.635517900535	-0.840330034254369	0.187997312362186	-4.46990450924869	7.82545270584297e-06	0.00049266328339394	No
TNFSF8	224.233000785717	-0.840288960417269	0.239230494891632	-3.51246592035814	0.000443968938633168	0.012778698803056	No
KCNQ1OT1	850.310068867966	-0.840130411848581	0.224777621583925	-3.73760699988055	0.000185780035432311	0.00638808818404718	Yes
MAP6D1	98.2576175794759	-0.839251724803085	0.238925074961588	-3.51261467611974	0.000443720474117669	0.012778698803056	No
RCN3	42.8405524444955	-0.837575677596747	0.221812681596117	-3.77604955483036	0.000159335304623022	0.00562682165587162	No
ELN	524.94597016249	-0.832363461522771	0.23987055368518	-3.47005269606878	0.000520356263769497	0.0143671246386527	Yes
COL5A1	492.695743689848	-0.831726393162446	0.238253866637333	-3.49092505780185	0.00048135125287733	0.0135193308782271	No
ALDH2	1433.68369586595	-0.830331834643619	0.227804655473421	-3.64492917371699	0.000267465450617297	0.00864915571326206	No
JCHAIN	102.017020604153	-0.826795515395281	0.225158155173311	-3.67206559655311	0.000240597902748797	0.00791785825409677	No
COPZ2	106.961913452159	-0.825415894823389	0.23936380786729	-3.44837384639629	0.000563972851957444	0.0151234827521229	No
RSAD2	729.260579938628	-0.823114941739286	0.233116461436283	-3.53091727914833	0.000414121237614207	0.0122100180284804	Yes
TRPV2	3253.45296710885	-0.820165491780163	0.161333128766067	-5.08367684959115	3.70197565501552e-07	3.57364049897498e-05	Yes
SH2D3A	210.085877481167	-0.815430279783428	0.239797323331798	-3.40049783898193	0.000672632675698254	0.01722151086385	No
GADD45B	1110.81726477283	-0.813540946866694	0.235855849416548	-3.44931426919962	0.000562012202162713	0.0151234827521229	No
SLC17A9	3482.35341603377	-0.811095689609196	0.173142669913924	-4.68455112776316	2.80574126997896e-06	0.000206578645369298	Yes
TMEM200A	264.673807150107	-0.810626354250552	0.197259616925891	-4.10943895604896	3.96621537782589e-05	0.0019286462240234	No
TNS3	1064.56684927857	-0.808976112800005	0.220540435778541	-3.66815323432275	0.000244308755347125	0.00797952806938281	No
TNK2	337.691863015723	-0.806768744454316	0.222824030132889	-3.62065412771312	0.000293859133584474	0.00943244391347998	No
HAPLN3	390.293842342896	-0.804216891153111	0.229621438160245	-3.50235978659743	0.000461156433936081	0.0131218136398581	No
NOG	595.640212683581	-0.801704855792102	0.239577041204771	-3.34633423870891	0.00081887623419481	0.0197738915617413	No
GADD45GIP1	13194.8143412858	-0.796232054861278	0.121950285139603	-6.52915287528674	6.61427141154064e-11	1.43661975058663e-08	No
IGSF8	1483.7360994029	-0.792749352753374	0.18984074850013	-4.17586508174157	2.96855734842607e-05	0.00149946664204219	No
FADS3	1466.84064235229	-0.787166888403091	0.186239526752939	-4.22663707391894	2.37209793731398e-05	0.00124649920641435	No
USP2-AS1	78.3973463484218	-0.780111900491285	0.238213552882452	-3.27484264036075	0.00105720845171367	0.0235513513550983	No
GCSAML	6140.65230035879	-0.774672658612789	0.219747081573047	-3.52529213615643	0.000423016012149589	0.0123687933080369	No
F12	537.931377842433	-0.772122951530256	0.219832083849669	-3.5123305843667	0.00044419510111912	0.012778698803056	No
NUDT8	1579.14629238831	-0.770270921161872	0.191442464154784	-4.0235113174217	5.73368275252147e-05	0.00257659840106413	No
MPP3	341.708991995125	-0.768348330606571	0.238302758075843	-3.22425278167378	0.00126301856723425	0.0265050852950028	No
RAB27B	1615.8466792675	-0.764775533894252	0.239335445575713	-3.19541274822295	0.0013963099502163	0.0283880051033055	Yes
C6orf223	216.577877148692	-0.764205917045338	0.214887924765716	-3.5562999543996	0.000376114631150589	0.0114254682357913	No
TRIM16	370.360898664371	-0.763645981755281	0.230336485570127	-3.31534962802402	0.000915285694453973	0.021300005660936	No
FERMT3	14814.2971217483	-0.761190206929556	0.15888826439258	-4.79072642551379	1.66178576340638e-06	0.000128907095647095	No
S100A4	3837.89756853386	-0.759336683452769	0.230530014676198	-3.29387340090761	0.000988169942638097	0.0223185973872785	No
HMOX1	182.074095495434	-0.752945215353761	0.238298926257709	-3.15966684020845	0.0015794963828039	0.0309999952721392	No
RHEX	1690.9331649711	-0.752720361966897	0.239684508675943	-3.14046312848939	0.00168680939429676	0.0323748159447354	No
ANKRD20A5P	104.766771061935	-0.75162736210833	0.237238046309307	-3.16824124039687	0.00153364203660711	0.0304207351918781	No
HEBP1	1921.24806857869	-0.750697789894745	0.154206347635962	-4.86813805918632	1.12654620410575e-06	9.35105103943069e-05	No
ARRB1	2295.36125955544	-0.747125917406606	0.153306080860298	-4.87342650215836	1.09679083642647e-06	9.16242191045499e-05	No
PAQR5	74.3637872011883	-0.743116237794134	0.227960985253401	-3.25983955968644	0.00111475253357838	0.0244251526143292	Yes
GP1BA	189.785385462874	-0.741753166068575	0.232476814421284	-3.19065437951332	0.00141950980067589	0.0288147223090469	No
BEX1	2546.88588417585	-0.740311859609463	0.238042518685131	-3.10999843094714	0.00187088337725417	0.0346326025175801	No
DHRS13	907.685616019267	-0.740079396221201	0.174405271186556	-4.24344626275406	2.20113099690328e-05	0.00117562045703457	Yes
SYTL1	2876.45467129502	-0.739849671879	0.164599843080635	-4.49483825763163	6.96228472430966e-06	0.000446958101119229	Yes
PGAP4	2972.44913668619	-0.737810319706631	0.201679138423957	-3.65833732468478	0.000253856789621147	0.0082500291330244	No
MAP4K3-DT	317.095395364529	-0.735542423251468	0.225552146249862	-3.26107481343427	0.00110990751820331	0.0243917618502959	No
TM4SF1	4887.1194397685	-0.735022124526621	0.219909687922821	-3.34238173619974	0.000830627421781149	0.0199350581227476	No
SLCO4A1	4755.82937157569	-0.732714246251155	0.161748479247247	-4.52996065039435	5.89946730331323e-06	0.000392254377024378	No
PRXL2B	1803.94891576668	-0.731356001191648	0.159093821496269	-4.59701070923611	4.28595598105623e-06	0.000302262662088613	No
TSGA10	175.886250642364	-0.715059376815321	0.238710973385454	-2.99550274825737	0.00273992832297335	0.0454284299045658	No
SYNE3	335.735960257272	-0.715029063707866	0.237596570299758	-3.00942502160602	0.00261742674383068	0.0443567039344622	No
BAHCC1	205.803435936764	-0.713613675828799	0.23974349529616	-2.9765715851738	0.00291491022651925	0.0475433167359185	Yes
AC103706.1	87.4501773618774	-0.713514723877054	0.238846104443656	-2.98734084668889	0.00281415777366615	0.0464817542540144	No
MFSD2A	930.601859504978	-0.712475257237776	0.212932287089663	-3.3460179617465	0.000819810849508114	0.0197738915617413	No
ULK3	9363.89913360749	-0.712258306737568	0.173602839833985	-4.10280331484609	4.08174224547511e-05	0.00197012092381599	No
DENND2D	832.150858408338	-0.711833974688362	0.221626131651365	-3.21186842627444	0.00131874756978234	0.0272792354434975	Yes
SLC27A5	1113.13294295691	-0.711358432716724	0.209736761121844	-3.39167263245507	0.000694673858513419	0.0177162225521465	No
PCK2	8152.68298084783	-0.709878794451404	0.184872508009486	-3.83982887501575	0.000123120099014589	0.00469152377297697	No
CRTAP	4718.97696502011	-0.706684903942999	0.142570274155051	-4.95674787841433	7.16828973023058e-07	6.39843505235377e-05	No
IQCJ-SCHIP1	205.599791030216	-0.70571030490358	0.231786372828614	-3.04465830450435	0.00232944800741039	0.040530529282473	No
MLC1	11349.5043771241	-0.70344066401667	0.226140116131446	-3.11064076577986	0.00186681894320291	0.034614420180351	No
AJ271736.1	134.627455721102	-0.70269074476846	0.21598740948138	-3.25338753057751	0.00114037858244524	0.0246297891288259	No
ADGRG1	1661.60931726173	-0.702315300946887	0.229794470089793	-3.05627590025319	0.00224104935859434	0.0396273476814131	Yes
NME4	17163.4201542487	-0.701393553284119	0.144309361282473	-4.86034687598126	1.17180250307818e-06	9.66514570893341e-05	No
BCL11A	2636.95969938116	-0.700812661864259	0.175328582965318	-3.99713868675302	6.41127425092919e-05	0.00280374919590971	No
TTC24	195.250846087591	-0.700304299644315	0.239778548910988	-2.92062948426753	0.0034932500051794	0.0543246229922409	No
MZB1	568.612963303775	-0.70030005212489	0.223544245331494	-3.13271339678825	0.00173198473155367	0.0329761058537124	No
COL24A1	486.297748474308	-0.691532826392874	0.215590872910466	-3.20761643133225	0.0013383987220327	0.0275981204834337	No
AC092171.3	88.3172553647688	-0.689551411689291	0.229926165206634	-2.99901236151002	0.00270856317166955	0.0451958966110084	No
FZD5	217.580362267392	-0.684518411371228	0.235571358145434	-2.90577944942113	0.00366339564847128	0.0562324759609867	No
FTH1P8	119.304668243348	-0.684486976156032	0.230966766254101	-2.96357344936365	0.0030408948109512	0.0488642924492182	No
NPM3	1105.73295820544	-0.68349842314955	0.17333458075739	-3.94323175538883	8.03909002275898e-05	0.0033831931177087	No
S100A10	585.385661165907	-0.68152868420399	0.239336492812017	-2.84757529533654	0.0044053671596235	0.0630887305760587	No
OGG1	1613.78641259589	-0.680964016402525	0.157353805920823	-4.3275980038587	1.50744276750413e-05	0.000851585437880703	No
AL590226.1	149.139439656582	-0.67919310107324	0.238069968648378	-2.85291380903397	0.00433203694986035	0.0624845475553564	No
IL18BP	243.928148478318	-0.678100237039064	0.234143616322557	-2.89608680214844	0.00377847869808592	0.0572571330156462	No
DGKA	1358.68334829782	-0.676787364859748	0.188772678386597	-3.5851976601917	0.000336823005480229	0.0104760797313087	No
S100B	131.204188806335	-0.675366943895714	0.221689874426189	-3.04644921489446	0.00231561593104845	0.0404755865735208	No
GLIPR2	2185.69862950742	-0.675229370947363	0.164349973020845	-4.1084848298802	3.98263359352792e-05	0.00192943052010617	No
IL6R	1391.64465108123	-0.672242911056742	0.216434198667234	-3.1059920991983	0.001896417826229	0.034906945072622	No
SOCS1	373.816965746929	-0.672176972143625	0.235678001044188	-2.85209891956609	0.00434315828165586	0.0625414792558444	No
CYP51A1	686.731408991137	-0.671618720442223	0.18590143450702	-3.61276782087908	0.000302945944746887	0.00960581886117136	Yes
ZDHHC23	470.119441151514	-0.670827507858063	0.229135017062506	-2.9276516372662	0.00341532473473629	0.0535723355941967	No
PTGS2	257.081649962023	-0.670566640855847	0.23980546960634	-2.79629418777077	0.00516923230464853	0.0705397229258425	No
PRSS23	2403.3052758909	-0.669904538053772	0.200225331421033	-3.3457531736836	0.000820594073389942	0.0197738915617413	No
QPCTL	524.084700602147	-0.669348886000977	0.215343389702366	-3.10828619780764	0.00188175744085469	0.0347352166702808	No
PTGER4	1230.12337302093	-0.66913263971132	0.204573478770257	-3.27086699475243	0.00107218324209227	0.0238035639028049	No
IL2RG	3952.05329350355	-0.668134886433325	0.214308339894891	-3.11763362434246	0.00182309281441273	0.0341358413181419	No
MFAP4	656.689582883324	-0.667960089896302	0.230885334379012	-2.89303819011651	0.00381534902862531	0.0574152754515531	No
TOX	488.70438001604	-0.6617685565772	0.206951619169497	-3.19769692661936	0.00138529789158356	0.0282405958398984	No
ZBED3-AS1	166.628689917242	-0.661179280522918	0.229733875927389	-2.87802257222133	0.00400176504320983	0.0589276859244186	No
TMEM273	329.046863537932	-0.660834276356886	0.234302051649313	-2.82043742982659	0.00479582252136643	0.0666302335804342	Yes
SH3BP5	103.292299172507	-0.659484635219268	0.239635965589013	-2.75202694886925	0.00592276467517451	0.076635237306694	No
PORCN	303.602549560872	-0.658947977940024	0.199534935720946	-3.30241907543236	0.000958547421245148	0.0218533371072698	No
SH3TC1	1198.5300049994	-0.65581868569523	0.238186637667152	-2.75338151677378	0.00589831158375565	0.0764843746860732	No
GSN	9528.34386137195	-0.654472687903121	0.172392981933694	-3.79639983346215	0.000146812643297775	0.00531461768737946	Yes
S1PR4	5679.62404319052	-0.653600763859793	0.140823928058608	-4.64126212690061	3.46287503949507e-06	0.000250596664481917	No
B4GAT1	858.121631991996	-0.652754571950859	0.202129799220895	-3.22938317094702	0.00124057556949614	0.0261505999721417	No
STEAP3	1264.46823669131	-0.651223713309868	0.186192657628346	-3.49757998841049	0.000469499896902446	0.0132722834195937	No
CXCR4	1451.17161344542	-0.650923226436192	0.232538091429414	-2.79921118486422	0.00512276211638071	0.0701258780469259	No
TRAP1	7344.18320484359	-0.650918328978646	0.12934316589253	-5.03249108282605	4.84147133324089e-07	4.50671817248538e-05	Yes
SORD	1786.31843927662	-0.649171063080836	0.205627562938511	-3.15702357117834	0.00159388461609705	0.0310950663427796	No
FTH1	28846.0416924117	-0.649104666888796	0.166094183301926	-3.90805176909088	9.30433723934251e-05	0.00377649439730366	No
NFIB	418.24300937889	-0.649040869888671	0.239584020322087	-2.70903238461449	0.00674797527906349	0.0846387043664634	No
PPM1M	525.584243901718	-0.640070695098437	0.233586118786178	-2.74019149093508	0.00614033978319649	0.078606000053651	No
DERL3	1183.59573665208	-0.639412484875732	0.202301004714927	-3.16069851346889	0.00157391314389165	0.0309370076790286	No
ALDH1A1	4747.4320659792	-0.638566963439782	0.236151169209678	-2.70406013900698	0.00684978908154515	0.0851779115560081	No
FHL2	1251.60372477027	-0.638452467801393	0.212043210747265	-3.01095453870657	0.00260427840375241	0.044248965003522	No
IL21R	113.661916790705	-0.637623171224833	0.224966831164794	-2.83429858492232	0.00459263987272053	0.0649146234504273	Yes
KIF5C	64.0382009639864	-0.637565542826032	0.208347845379263	-3.06010144556786	0.00221262032129249	0.0393918962118631	No
ETS2	8643.26321565514	-0.636900612333752	0.148593413796465	-4.28619678397148	1.81757997832011e-05	0.00100367382531643	No
PADI4	589.95808551253	-0.63472911760814	0.237845299301561	-2.66866370482006	0.00761536571010355	0.090965578308038	Yes
RRN3P1	519.467350065517	-0.632849981842764	0.238422037899507	-2.65432670326183	0.00794668461969779	0.0937205375238929	No
NAALADL1	536.564276548663	-0.632300733997837	0.23799835306832	-2.65674415745359	0.00788992948175997	0.0933045018205953	No
VEGFA	837.125870654405	-0.632244029109471	0.239194231666637	-2.64322439844881	0.0082120590018038	0.0958956567307412	No
CAPN2	3476.5827608901	-0.632094226663414	0.197692223286085	-3.19736515760002	0.00138689236782804	0.0282405958398984	Yes
MMP28	80.6155171848577	-0.630000919737268	0.204782038321464	-3.07644618102835	0.002094841161506	0.0378941891470159	No
ALDH3B1	1771.39471609027	-0.629347585086401	0.239898675044129	-2.6233891661579	0.0087059765835614	0.0990806938841125	No
KPTN	985.976155675006	-0.628404870933529	0.193656820961401	-3.24494054902812	0.00117475146737295	0.0252629721498421	No
BLVRB	2558.15178849522	-0.627880957294054	0.18639799551235	-3.36849629508195	0.000755794128111918	0.0187609696715324	No
SNX8	1243.62595163129	-0.627118807644832	0.180835385548954	-3.46789875079545	0.000524544882185189	0.0144375696164692	No
IL18R1	406.529370140645	-0.626738203136001	0.238059411738753	-2.63269659686375	0.00847099817432201	0.097693847971473	No
CRAT	1821.55530169277	-0.622852464202149	0.214263262610681	-2.90694940706601	0.00364972221478349	0.0560886555460595	No
MYC	28611.5831285649	-0.62214260056837	0.155304308749855	-4.00595840241908	6.17665194234964e-05	0.00274723986732766	No
PSEN2	565.722036696652	-0.622122930192411	0.206912131784888	-3.00670108043345	0.002640993204596	0.0445449002343588	No
MYORG	705.257732539462	-0.620277581705629	0.232389142165901	-2.66913323025572	0.00760472782536015	0.0909218468074253	No
PEMT	2152.33952411675	-0.618338887520726	0.15874318530233	-3.89521532116849	9.81115333911404e-05	0.00387451364591922	No
AVPI1	304.268615466638	-0.618113604067142	0.211333384706905	-2.92482706849367	0.00344647690054865	0.0538074338383672	No
DCAF4	844.805855061325	-0.617045491944364	0.206716238431778	-2.98498800396856	0.00283589445093064	0.0467223470095172	No
HSD17B8	1958.90511197171	-0.61699794586522	0.200252334660153	-3.08110238471038	0.00206235719923964	0.0375372053358812	No
AL354892.2	296.244370612132	-0.614467091247988	0.233276557098341	-2.6340713310037	0.00843677615753723	0.0974716905009089	No
PYCR3	3713.03607770093	-0.612466163356125	0.160936071252639	-3.80564878084212	0.00014143296425983	0.00518918640513827	No
CKMT2-AS1	456.476949115385	-0.612213632983247	0.224014503510548	-2.73291962524391	0.00627756492519922	0.0799699179913942	No
METTL26	7820.17848655807	-0.610322369981708	0.107556544232407	-5.67443268410455	1.39149020045157e-08	2.03751688677358e-06	No
KIF9	720.658402565001	-0.609644730575092	0.184348838998252	-3.30701692447801	0.000942951947446545	0.0216898109428502	No
AQP3	152.773916758719	-0.608520728232983	0.231858730821321	-2.62453230067032	0.00867680621720739	0.0990158832072213	No
ARHGAP27	1446.0546752337	-0.608189860045977	0.226619120136938	-2.68375351417158	0.00728007573114761	0.0884193354411143	No
NME2	798.522840294131	-0.606386053848802	0.198616950538098	-3.05304281535873	0.00226533614457793	0.0399483905766436	No
IRF5	5463.24376907401	-0.60451892840809	0.161337421643656	-3.74692320138402	0.000179016864220943	0.00617181950933155	Yes
CST7	3157.2903456104	-0.604502067584264	0.181162264069623	-3.33679903311401	0.000847492046653179	0.0202651676183197	No
DNPH1	6229.61125044389	-0.60186133536313	0.167228459391897	-3.59903653691313	0.000319398317160433	0.0100784476252658	Yes
RRP9	5980.37431770348	-0.601682633430769	0.133252563556097	-4.51535503238159	6.32107758878387e-06	0.000413951171542871	Yes
ACP6	1049.95521796033	-0.601508867912961	0.198990964247779	-3.02279488009303	0.00250451941085079	0.0429459170555362	No
C2orf88	1072.35903776367	-0.601052095582634	0.178915386278116	-3.35942094241311	0.000781059955213985	0.0191330325871215	No
HOXA10	1836.57320244556	-0.597931703444225	0.165427529025603	-3.61446312452435	0.000300970647593192	0.00956646214496216	No
MAGEF1	1199.50581494247	-0.595622858628598	0.216451570666458	-2.75176039053292	0.00592758741598738	0.076635237306694	No
NHSL2	353.056389325977	-0.594799678782334	0.221947518324908	-2.67991137396548	0.00736416547962468	0.0887787275952533	No
SIGMAR1	14024.4037942564	-0.592485282947301	0.115041931570079	-5.15016807229441	2.60253134457232e-07	2.60893757557434e-05	Yes
STK10	8532.75866165495	-0.590872719477132	0.147631987349698	-4.00233533453374	6.27203179914905e-05	0.0027619394926954	No
CUTC	3575.46070774717	-0.590592830047884	0.138561886523499	-4.2623036165701	2.02330285290099e-05	0.00108957366855396	Yes
FHL1	2644.81961064039	-0.589049678389534	0.186731708421862	-3.15452412109227	0.00160760088605648	0.0312690369359523	Yes
SLC43A1	4252.40150203909	-0.587373729424645	0.150952888003124	-3.89110627292199	9.97882120056757e-05	0.00392882168839265	Yes
CISH	2366.57023401342	-0.587047860116724	0.202755149586946	-2.89535363867533	0.00378731598316371	0.0573243924420319	No
ADK	7109.42610919783	-0.583832924396972	0.105963478225143	-5.50975613651045	3.59331168495052e-08	5.03527289013712e-06	No
PRR7	861.563518085775	-0.583096894556059	0.220297914107806	-2.6468561761811	0.00812438982088622	0.0951276263663875	No
ZDHHC24	2643.56140818608	-0.581594237033549	0.121127258257635	-4.80151408856719	1.57470427722819e-06	0.000122883509825376	No
STUB1	5017.30362030777	-0.579273879910572	0.143726104144261	-4.03040132034153	5.56817018611782e-05	0.00252837609287413	No
MOAP1	1627.03150365029	-0.578353312156406	0.174982662715085	-3.30520351663701	0.000949074571379701	0.0217752461517962	No
GSAP	830.817380547366	-0.577550098753964	0.211862640588803	-2.72605919169539	0.00640955028411355	0.0811751791084235	No
TMEM141	1526.33663948595	-0.576757077899045	0.18473072838702	-3.12215018548895	0.00179535325598402	0.033908758886933	No
HOXA9	3242.62160714394	-0.575741701615415	0.170187654432559	-3.38298158897048	0.000717034390138101	0.0180540731918104	Yes
SCN1B	109.829388091414	-0.573406846777665	0.206454504879011	-2.77740050823159	0.00547956128008821	0.0730159944806847	No
NME3	1213.84222080566	-0.570275037239735	0.190319429866849	-2.9964099705359	0.00273178890107774	0.0453511757437518	No
RABEPK	4067.34172906873	-0.56988886205351	0.13058936793916	-4.36397595797396	1.27719620000456e-05	0.000746386586477999	No
DANCR	5262.0070088253	-0.569338480673418	0.158610434046238	-3.58953989437697	0.000331262133739734	0.0103525374745712	No
TSTA3	5469.40263635752	-0.569165408689798	0.134381190054047	-4.23545444463534	2.28089943493682e-05	0.00121325230351415	No
DCXR	9333.23446476984	-0.567997763867131	0.148214784227996	-3.83226117978481	0.00012697083574327	0.0047632366511699	No
SLC2A8	570.834765655559	-0.56765169719496	0.203229781395114	-2.7931521320261	0.00521971371916049	0.0710934199425476	No
GIMAP7	381.639531164531	-0.567247015553912	0.21378683140221	-2.65333001024144	0.00797019046774229	0.0938279333113076	No
MGLL	4715.54084658809	-0.567198553235793	0.189388918531937	-2.99488775601274	0.00274545850721176	0.0454622811511864	No
SNX20	2590.92357019189	-0.565385302806001	0.200965690398834	-2.81334242518682	0.00490294094705827	0.0678034084472174	No
CTSW	4111.98351432909	-0.565232623553867	0.195621546113538	-2.88941905829641	0.00385954354123654	0.0574988774715318	No
DDB2	2772.74144094575	-0.565190961079302	0.181396703336595	-3.11577305807233	0.00183463404869644	0.0342045077576709	No
ZMAT5	1218.77736972894	-0.56498196680173	0.170682118612279	-3.31014151567419	0.000932488131532549	0.0216231055696302	No
GPR68	75.9479771108324	-0.564390086854651	0.183469365731618	-3.07620885156518	0.00209650939034672	0.0378941891470159	No
KLHDC4	2508.05062294554	-0.55726947194162	0.139389704290788	-3.99792419947368	6.39004060382557e-05	0.00280374919590971	No
ASMTL	5203.45187697783	-0.557123879827587	0.209852292946569	-2.65483818167971	0.00793464611627108	0.0936633226333739	No
ATP5MC1	14819.9637071847	-0.555084583469947	0.11191258858736	-4.95998341631284	7.0499197874641e-07	6.33617618415395e-05	No
ZDHHC16	5161.99143654417	-0.552667357152492	0.131944228327677	-4.1886436728401	2.80626624216623e-05	0.00144550441375139	Yes
RCBTB2	840.764603035002	-0.552170636164435	0.206448869177779	-2.6746120643022	0.00748157670822131	0.0898616660475024	No
TSNARE1	680.877119335601	-0.551830668893546	0.184758578787594	-2.98676614918084	0.002819453013572	0.0465102679403422	No
GPX7	2030.89785680416	-0.551821929191002	0.185386018704116	-2.97661028079865	0.00291454238813204	0.0475433167359185	No
FAHD2B	1384.70854088066	-0.550962439353514	0.161543247653618	-3.41061881171841	0.000648156378599417	0.0166932291025842	No
PDLIM2	2281.97370565395	-0.54720443110528	0.199270087295851	-2.7460440175994	0.00603186700951413	0.077638094059181	No
PDCD2L	527.787174104371	-0.546545885766287	0.201863172126103	-2.70750667400026	0.00677907077231433	0.0847839254364687	No
CNR2	146.856823283728	-0.54633420625911	0.191331423110103	-2.85543376711684	0.00429780860566294	0.0622322686099993	No
ACAP1	6127.28991965505	-0.546022968583292	0.15197766748961	-3.59278423996488	0.000327163472844465	0.0102737213930339	No
NAXE	7536.69604387895	-0.545449325359346	0.130689820001827	-4.17361754229764	2.99800873809331e-05	0.0015084961341634	No
CDC42EP3	1844.5846768507	-0.544568583468033	0.175804412061479	-3.09758200651754	0.00195106406381576	0.0358116434924606	No
ZNF581	1116.28236874603	-0.543404522650031	0.17192090602352	-3.16078210160019	0.00157346157595832	0.0309370076790286	No
MRPL23	1542.88160709548	-0.542758580092115	0.206936927421806	-2.62282129562016	0.00872049999118148	0.0990806938841125	No
ANKLE1	2563.99575440693	-0.541815119834598	0.187697477395371	-2.88664039257866	0.0038937898674542	0.0577440079476911	No
TMEM147	9772.46960491191	-0.537884594163448	0.127054663169165	-4.23348959217096	2.30092835754352e-05	0.00121893082745964	No
PARP16	1351.46533912975	-0.537275224251399	0.198059602671189	-2.7126946485062	0.00667385727464341	0.0839514556014989	No
PCBD1	3018.13018625348	-0.536654802901451	0.140649694475648	-3.81554190289669	0.000135884393312412	0.00503191289743541	No
STX10	3510.98259010546	-0.536304788556821	0.161620991609959	-3.31828671025042	0.000905714645709391	0.0211528194675355	No
WDR74	3367.56088265576	-0.535743029182821	0.142598950359801	-3.75699139321188	0.000171968408759717	0.0059603518695655	No
IFITM2	12011.5897768721	-0.535110129319814	0.189860328617161	-2.81844097298927	0.00482574830397213	0.066903353082303	No
SLC38A5	6813.58097314947	-0.53475915577713	0.122703424830921	-4.35814368273746	1.31170262228785e-05	0.000757870518966169	No
TMEM243	1321.23420992463	-0.534724846896567	0.170305978330723	-3.13978905577916	0.00169069527970291	0.03238806652579	No
KATNB1	8874.50790957871	-0.533771456692249	0.12532942159977	-4.25894773851911	2.05391478985796e-05	0.00110150689470901	No
SNHG8	2711.02287783963	-0.530998131659125	0.150888611477439	-3.51913989041193	0.00043294835383241	0.0125482194839193	Yes
BDH1	4241.37880224095	-0.526526237745659	0.159118743291386	-3.30901455638987	0.000936249693062366	0.0216333439716113	No
FIS1	6228.99636660584	-0.525238595966101	0.140823918551572	-3.72975415943813	0.000191666685851702	0.00650468815109215	No
TNFRSF10A	1220.67844757497	-0.525091609714519	0.192417929865046	-2.72891206179588	0.00635436464666494	0.0807115790207967	No
LYRM1	3357.00571825956	-0.524960548594139	0.13473835036951	-3.89614795753749	9.77346966284127e-05	0.00387136342389506	No
DHODH	2415.15092738053	-0.522669048346472	0.167506571663393	-3.12028980807264	0.00180673189050351	0.0340250433483262	Yes
DEAF1	4929.98715553479	-0.520998077299719	0.11111302054218	-4.68890211747905	2.74674726281777e-06	0.000203384149596825	Yes
HSD17B10	6786.53386118216	-0.518879977196481	0.0953958478621794	-5.4392302057645	5.35112755490138e-08	7.18926745314173e-06	No
TMEM134	1462.31391881282	-0.516838241063051	0.183332166140312	-2.81913562657354	0.00481531671786685	0.0668298269086696	No
TIMM13	12145.281882662	-0.515720606698442	0.156601350425171	-3.29320663773503	0.000990516480096395	0.0223328906031423	No
PMF1	2590.75559726335	-0.506241524883691	0.155396001420024	-3.25775129512732	0.00112298779593602	0.0245549948936882	No
TRMT1	8827.84145045154	-0.504568339639433	0.133858492282057	-3.76941597830225	0.000163629980257615	0.00574777871352355	No
RASSF7	1577.40401774229	-0.504383189055448	0.160161565525893	-3.14921490308426	0.0016370975823061	0.0316068973223898	Yes
LAT2	9282.29941311265	-0.504171766993362	0.133084160796296	-3.78836793181623	0.000151640166095989	0.00542905122132673	Yes
UQCR10	11393.4834419154	-0.502917085495453	0.125579762769323	-4.00476218783165	6.20799025899068e-05	0.00275178670255668	No
NOP53	6977.71835094081	-0.501305682187241	0.129698900559461	-3.86514982027481	0.00011102103006105	0.00432396321547101	No
EBNA1BP2	13415.6957612555	-0.500393382167556	0.11273333800049	-4.43873472606109	9.04892626374695e-06	0.000556252863533727	No
NHLRC2	1590.58720983894	0.502003604472517	0.167678298960072	2.99384957735083	0.00275481724396692	0.0455593633545392	No
FZD6	2211.8248718448	0.502479690354071	0.149398187431378	3.36335867919998	0.000770002487744739	0.0190050614020633	No
JAKMIP2	827.39547685156	0.502512107651455	0.180572515039426	2.78288258621052	0.00538783003400012	0.0724239287307547	No
RBL1	4658.75040812648	0.502672278559358	0.123548156420486	4.06863439425639	4.72894819640351e-05	0.00222027255862008	Yes
VEZF1	2397.78543236961	0.502719223241946	0.156421184174402	3.21388196806796	0.00130953492251807	0.0272182760929114	No
CYTH1	2599.16785794958	0.504340501653018	0.168098516290046	3.00026741927217	0.00269742669048602	0.0451067043996156	No
DHRS3	3425.11898596987	0.5052224254751	0.167055414488658	3.02428045820329	0.00249225282886708	0.0427918825636308	Yes
GEN1	1980.3698676218	0.505532471542834	0.163723624455865	3.08771854534108	0.00201699402062004	0.0368174858554034	No
MBOAT7	10337.4549791959	0.509347474433063	0.183039979182574	2.78271160599844	0.00539066995617189	0.0724239287307547	No
CTNND1	5009.76858694567	0.509846065020723	0.184928584150232	2.75698896070352	0.00583363209572848	0.0757965039596546	No
FNIP1	2106.27870772841	0.509982950879201	0.156766726142247	3.25313262213853	0.00114140211765714	0.0246297891288259	Yes
PDS5A	9761.53752129037	0.511117290261043	0.185360679200794	2.75742024934732	0.00582594227358719	0.075787713871775	No
JMJD1C	2442.57431214529	0.511655492463723	0.158315525613631	3.23187186146493	0.00122982191163143	0.0260179207019169	Yes
ITGB1	7658.40632121885	0.511937668849496	0.11470389436253	4.46312369509863	8.07733920163048e-06	0.000501256592741183	No
RAD51AP1	4224.54652702716	0.512853247800823	0.172587386521314	2.97155694942682	0.00296293916908012	0.0480361137416945	Yes
STX2	1118.16148969743	0.512974396313982	0.163859600163855	3.13057273300448	0.00174465790491073	0.0331434137271088	No
GPX1	35450.0106271409	0.514515415459546	0.180622424181515	2.84856887394274	0.00439163466603196	0.0629665886623997	No
BACH1	2141.87062534025	0.514565201473698	0.140277700593147	3.66818959319923	0.000244274023344229	0.00797952806938281	No
ZNF518A	1347.66562402817	0.51496837195892	0.159618656202343	3.22624174523882	0.00125427368009726	0.0263640235468186	No
MIS18BP1	8055.85542130391	0.51534461334326	0.133618381191504	3.85683922187817	0.000114862657992246	0.00445503023498496	No
GSTCD	1130.30524657939	0.516607227646966	0.164919187925407	3.13248709350077	0.0017333204811075	0.0329761058537124	No
TMC6	5186.07572018703	0.518700686358963	0.176208135870835	2.94368182147494	0.00324333249189861	0.0515452549200276	No
DCP2	3321.04504684119	0.5198950580976	0.192915737182051	2.69493337190519	0.00704027074156116	0.086801143144773	No
PSME2	19460.3956978565	0.521274945596943	0.142279049359651	3.66375055177148	0.000248548853243148	0.00809772163866177	No
CORO1B	3517.94164293043	0.521824157458343	0.150042265851174	3.47784775508481	0.000505456923461034	0.0140750312532996	No
SOCS4	2489.89131705414	0.523211340004479	0.151137725851201	3.46181826580874	0.000536539320865217	0.0145444053643717	No
REL	919.888011381467	0.524967326597766	0.192206991376059	2.73126030868799	0.00630926162849276	0.0802952124438648	Yes
FER	854.545089115223	0.526240884668584	0.165913431337783	3.17177988801407	0.00151507793333925	0.0300983165049957	No
RUBCN	2005.62036960586	0.528081230192467	0.18537881624494	2.84866006207913	0.00439037627837864	0.0629665886623997	No
HSH2D	12638.3799682267	0.528277540569933	0.192306075030737	2.74706631335227	0.00601309752458451	0.0775868187528568	No
NPEPPS	4750.22258858107	0.528988963905988	0.102207313803496	5.17564687125054	2.27122679479662e-07	2.3123927804523e-05	Yes
NUB1	3027.95053852682	0.52943121844775	0.121087616702797	4.37229861206378	1.22945208425448e-05	0.000733531564146164	No
RASGRP2	9097.68158035207	0.52976474972032	0.185406720833365	2.85731146820965	0.00427246361969798	0.0619676761433391	No
ANKFY1	3544.65576425123	0.531154499938592	0.181855769093137	2.92074594381749	0.00349194455977019	0.0543246229922409	No
DCSTAMP	43.0133901491759	0.532099790580319	0.168461113054914	3.15859120797136	0.00158533693227567	0.0310220628239768	No
CERK	4555.86782608127	0.532454447708322	0.15244265564321	3.49281797448167	0.000477952185438857	0.0134819759321194	No
MSN	74634.2545080903	0.532640213785395	0.141642168846921	3.76046355489688	0.000169598783622251	0.00592190779817776	Yes
NEAT1	2070.51499330963	0.533335463436309	0.2022168089481	2.63744377240762	0.00835334725994571	0.0968789933483582	Yes
NEDD4	2847.55049073418	0.535316270750709	0.147701078014362	3.62432202897433	0.000289720439010214	0.00932255990415089	No
PHACTR2	1998.32728165515	0.536155391102352	0.1926013742279	2.78375683066484	0.00537333023778659	0.0724149324289915	No
LAMP1	1787.84161485798	0.53628613376842	0.160885794891192	3.33333427063037	0.000858117775251123	0.0204020064948972	No
EFR3A	2797.12309613414	0.540718859590534	0.189438497433933	2.85432405194783	0.00431285142680829	0.0623116183970794	No
TBK1	3760.47944585139	0.541615863863774	0.12125527891035	4.46674048941175	7.94203733699465e-06	0.000497599185460165	No
HERC2P2	2310.23516667684	0.542231752416995	0.169406645800431	3.20077025228261	0.00137060769996683	0.028040438847673	No
CASP1	2024.4350811136	0.545698817046984	0.1750309043616	3.11772837509663	0.00182250685746134	0.0341358413181419	Yes
WIPF1	5902.20070992008	0.548004747231115	0.162420894316034	3.37397937339775	0.000740899191615457	0.0184969315423997	No
TLE3	2395.78839957235	0.548808257473597	0.190544324067019	2.88021309561846	0.00397406466291055	0.0586523337339187	Yes
ZNF230	588.362052677494	0.549115177711385	0.204431842628982	2.68605502278801	0.00723011813046748	0.0881411594726401	No
INSIG1	28436.0183521815	0.55028881088834	0.205077647523075	2.68331930629555	0.00728953550294612	0.0884303182954726	No
AC023794.3	77.9144949218556	0.550556150046871	0.195709900007344	2.81312365918235	0.00490627794396302	0.0678034084472174	No
MKI67	11000.4638497376	0.55094851916021	0.188821315659217	2.91783010427995	0.00352476341129194	0.0546639661973817	No
RNASEL	1092.88642441381	0.552023489458062	0.199836354007397	2.76237770749974	0.00573820536539398	0.075083251759102	Yes
LEMD3	2989.54245269682	0.553097861960127	0.16462449662581	3.35975430933171	0.00078011815496042	0.0191330325871215	Yes
MBNL1	17560.3695102301	0.553517298661536	0.113262123105119	4.88704682100843	1.0235975765624e-06	8.71850388439773e-05	No
SLC24A1	417.6854902442	0.553918189614601	0.208361337894665	2.65844995627081	0.0078501008072248	0.093002285199776	No
CTSD	8262.6957466063	0.556736384634997	0.169865827642103	3.27750667902438	0.00104728252821329	0.0234414645469105	No
FAM20B	1227.16800799182	0.557460849180008	0.21117699577858	2.63978018592758	0.00829598160582396	0.096449961865425	No
RFX2	1725.98757692665	0.561684328505853	0.208250325851267	2.69715942200739	0.00699337809404934	0.086304643297018	No
ABHD2	5125.73340562451	0.562224823863572	0.20129134725129	2.79308987465665	0.00522071845342373	0.0710934199425476	No
CFAP161	69.0208787371595	0.562724318456929	0.164163686543225	3.42782457135405	0.000608438497302113	0.0158901212361546	No
PLAUR	1260.25993623609	0.564826630958775	0.195674716675561	2.88655908415233	0.00389479611617714	0.0577440079476911	No
ENDOD1	2724.76081196615	0.566370263553407	0.140609533178227	4.02796489506522	5.62617416079151e-05	0.00254584380775816	Yes
SLC6A6	2298.99020497451	0.566515640910443	0.1996305922676	2.83781976737834	0.00454228232072712	0.0645529151621765	No
TMEM104	1747.00174891895	0.566720502945488	0.211877838567405	2.67475119992408	0.00747847269180779	0.0898616660475024	No
ATG16L2	2830.2700725253	0.567278181188728	0.149220725458271	3.80160449861481	0.00014376208163118	0.00524792002189785	No
SERTAD2	1402.13043728467	0.569658673218208	0.192125618362933	2.96503234744104	0.0030265110452402	0.0487126295689241	No
TRAPPC6B	1787.82246420074	0.57142972008083	0.151320925192313	3.77627693826616	0.000159189990573426	0.00562682165587162	Yes
TMEM41B	1748.91090504794	0.574268973397417	0.206574082081192	2.77996623589839	0.00543645506199893	0.072753675362474	No
THBD	1025.18132665898	0.577128305104042	0.178395078853495	3.23511337203423	0.00121594439168402	0.0258924629288009	No
C2CD5	2801.88081173401	0.581236135644896	0.16430562868563	3.53753027388361	0.000403887881158604	0.0119896739573096	No
TOP2A	22642.6105154102	0.582033179522119	0.180672717223744	3.22147797667388	0.0012753126342069	0.0266344138605517	Yes
CNN2	12897.1197651198	0.582277747035167	0.156442033343858	3.7220031892281	0.000197648526067829	0.00665569920340038	No
RRM2B	3723.18951114441	0.58323040534884	0.151629007686846	3.84643027245398	0.000119851217676053	0.00460737778393606	No
CIT	1963.22125817269	0.584237299575458	0.212542101096985	2.74880739655841	0.00598125209969438	0.0772524057118109	No
TMEM229B	1632.60262149668	0.584466263501758	0.219114757583502	2.66739798791975	0.00764410912567537	0.0911418390903947	No
PARP10	3618.04015598198	0.585625227384363	0.200723321725782	2.91757441212742	0.00352765466329021	0.0546639661973817	No
SERPINB1	28300.5184812978	0.586083793734856	0.175177467512438	3.34565741848758	0.000820877481192606	0.0197738915617413	Yes
PTPRS	56.2926416835678	0.58888204827365	0.213493968827347	2.75830765387982	0.00581014870157088	0.075787713871775	No
PLEKHH3	66.3611076991938	0.590516807975985	0.204994221838775	2.88065098947236	0.00396854817798778	0.058637324099248	No
C1QTNF4	323.746306564049	0.591595953371078	0.214509766134524	2.75789752621367	0.00581744314027979	0.075787713871775	No
ERMP1	5466.27864485593	0.592513172931119	0.195203476201535	3.03536178996827	0.0024024730630244	0.041579055720231	No
DTX3L	5774.90735470787	0.594390931738373	0.181402198701553	3.27664678814768	0.00105047692567493	0.0234414645469105	No
TBCEL	973.360079205091	0.5945729923229	0.201287587315092	2.95384827377441	0.00313838263088034	0.0502449661494259	No
MARK2	2273.41102168394	0.595065872967798	0.171770662238992	3.46430446975781	0.00053160444870521	0.0144934501580048	No
CCR5	168.4136006425	0.595473555953044	0.172612487889037	3.4497710057678	0.000561062262371778	0.0151234827521229	No
ABI3	2183.53189877978	0.596141549381357	0.215062047056459	2.77195143234573	0.0055721349608314	0.0740224901218704	Yes
CTSS	2533.29677357158	0.596181498159475	0.158561208328262	3.75994547749173	0.000169950392611916	0.00592190779817776	Yes
TMEM131	2170.66167038552	0.596794496892244	0.189756723285787	3.14505060246761	0.00166058104412124	0.0320128582351894	No
UTRN	1801.14581787111	0.599723349614256	0.171314091347788	3.50072399121417	0.000463996128620631	0.0131738508675034	No
BLOC1S3	693.312138877473	0.601370459110124	0.193331064211666	3.11057336575627	0.00186724504195724	0.034614420180351	No
CBL	1113.0074914556	0.601473486849076	0.228060077041221	2.63734667922769	0.0083557388369824	0.0968789933483582	No
ZFP91	2598.02695206701	0.601920171548866	0.181598921766889	3.31455806946654	0.000917881127183869	0.021322329499929	No
KANSL3	4159.89629575204	0.606286337613908	0.202295235322136	2.99703716030907	0.00272617479778026	0.0453283327570833	No
SAT1	3141.76663116805	0.607025597509317	0.204283014779932	2.97149324021504	0.00296355397853916	0.0480361137416945	Yes
SAMD9L	1391.576308804	0.607458618727488	0.20269212803042	2.99695219853985	0.00272693469011305	0.0453283327570833	No
NIN	4596.85863750277	0.608289516579533	0.193128330769541	3.14966485836509	0.00163457855926732	0.0316050857334892	No
GBP5	2418.54529146251	0.610262991672056	0.184862654501802	3.30116968901422	0.000962826313103328	0.0218598475825132	No
DDX58	418.123458982708	0.612209523955477	0.220897393790192	2.77146558160371	0.00558045715673558	0.0740575536319532	No
RBAK	1054.99780880134	0.612978322056789	0.183917736701425	3.33289400495346	0.000859476792948019	0.0204020064948972	No
NQO1	1904.94842542509	0.613126962882787	0.188339074622787	3.25544215458626	0.00113215956642223	0.0246005415277092	No
NCF1C	79.4301034641052	0.613648323250144	0.223506277072824	2.74555297187561	0.0060409014254151	0.077638094059181	Yes
SIGLEC17P	186.407161334982	0.613807274886918	0.196519151101581	3.1233967348538	0.00178776587343179	0.0338636117188416	No
TTYH3	758.930980399238	0.615179219537623	0.219872346240175	2.79789264114933	0.00514372065003193	0.070338895604634	No
F2R	6751.23349651994	0.615889631935514	0.146291464835821	4.21001753333121	2.55350870766057e-05	0.0013310930191293	Yes
SUSD1	2663.41886422188	0.619117864894825	0.135618918345063	4.56512905758155	4.99187144398045e-06	0.000341658132746873	Yes
SYNJ2	2255.35794631132	0.619282820524587	0.213309292803782	2.90321538449921	0.00369352522204253	0.0564953294526505	No
AKAP7	423.822040118287	0.619530884182115	0.219118246891746	2.82738153015704	0.00469303766922563	0.0656219601988717	No
PIK3CD	7117.00621956227	0.62076535646019	0.201964432008088	3.07363702751052	0.00211466548159789	0.0381166259421628	No
SUOX	1773.3035681392	0.621588446643183	0.15026363718087	4.13665247497629	3.52409215421118e-05	0.00173962003612425	No
SNTB1	3343.29878795139	0.622446094959489	0.214360799114162	2.90373098780991	0.00368744848336454	0.0564686587957775	No
TLR3	424.149609913379	0.622541108287823	0.23671937173256	2.62986972182047	0.00854175947445492	0.0979034384090558	No
TAPBPL	1924.16644523358	0.623785723736414	0.188898192384072	3.30223236053059	0.000959185760079674	0.0218533371072698	No
PTMS	2006.65551178501	0.624365471529472	0.211426533647988	2.9531083954155	0.00314591475793939	0.050303755982167	No
PLCG2	5513.63902651177	0.624543664488574	0.176387838907712	3.5407410644412	0.000399004951297102	0.0118989302638532	No
HERC1	2236.64630743176	0.62552947576512	0.194909311778092	3.2093360243214	0.00133041908562231	0.0274770547128843	Yes
CETP	142.831091745474	0.626514362687438	0.224378353284361	2.79222283931034	0.00523472918869247	0.0712098024916913	No
GNGT2	102.026781371543	0.626961945193992	0.238182562999043	2.63227474463154	0.00848152443740301	0.0977287590346914	Yes
ADAM8	1655.02270161537	0.627547668454861	0.215848450082743	2.90735313695464	0.00364501455698967	0.0560824435734231	No
RUSC2	1058.76904632518	0.628414191462701	0.21737945039109	2.89086291428243	0.00384185663849538	0.0574988774715318	No
DSC2	323.3457610415	0.628661011168921	0.217181820426969	2.89462999220195	0.00379605696900126	0.0573702815636006	No
ITGAV	870.249319703567	0.62964183861205	0.221040045651167	2.84854193165394	0.00439200652962871	0.0629665886623997	Yes
RAP1B	15288.060937538	0.630209061387257	0.146503389841565	4.30166880144407	1.69516561769943e-05	0.000944076851703374	No
MIR223HG	2978.55562153252	0.630358763514087	0.216323686716863	2.91396089388554	0.00356874608509712	0.0552126509257786	No
HNMT	197.819669675554	0.633384387545555	0.239443424646943	2.64523608647627	0.0081633938924279	0.0954985181383487	No
CEACAM1	166.588550328168	0.633575740596597	0.189231417898671	3.34815300562755	0.000813520840855498	0.0197738915617413	No
ZNF516	692.04424670422	0.633900700038562	0.238675864631589	2.65590616385543	0.0079095620062956	0.0934518695068398	No
TAPBP	24140.6875244762	0.634654142354557	0.141431377578007	4.48736449593381	7.21096461224753e-06	0.000458406296716145	No
EPHB4	277.395870149193	0.63680613362363	0.230838684694503	2.75866297915531	0.00580383563401534	0.0757871603030941	No
ARHGEF12	886.936552636453	0.638174702519584	0.200471665235967	3.18336609699139	0.00145573427543184	0.0293670728752752	No
KLHL24	940.062083506759	0.638190422743089	0.217470024200394	2.9346132879215	0.0033396361684678	0.0526265278687695	Yes
NFAM1	258.217200325666	0.638759181167342	0.239794889697512	2.66377311865612	0.00772696580171217	0.0919614779250347	No
INPPL1	1234.83382981215	0.639259739840669	0.221274337126636	2.88899177438195	0.00386479183712736	0.0574988774715318	No
ABCB4	127.076632834112	0.639477226377608	0.22012608211083	2.90504977986044	0.00367194695041969	0.056297426656317	No
LRP5	1212.18349192977	0.640248910421766	0.239963605016502	2.66810840076242	0.00762796426955221	0.0910326285355351	No
PIP5K1C	1394.58096970897	0.641036305098253	0.22643434196356	2.83100301632433	0.00464022834451395	0.0653039479327276	No
CBX7	76.2570959072367	0.641262564539838	0.224442169652515	2.85713939378081	0.00427478060565238	0.0619676761433391	No
CLDN12	549.078136509507	0.641439934478358	0.224670842247412	2.85502082985914	0.00430340063861812	0.0622440811570159	No
ADGRG5	1740.18924692426	0.642705418097984	0.23879452609492	2.69145791827117	0.00711404727417759	0.08729780044923	No
NPTX1	217.938701549515	0.643465595872931	0.194985997854094	3.30006053231796	0.000966639763413697	0.0219082598205344	No
CAMKK1	591.254407638123	0.644512856648455	0.23202771498722	2.77774082584899	0.00547382598831634	0.0730142275125267	Yes
ELK3	4619.64215942931	0.645799174243295	0.213820084742619	3.02029238750261	0.00252530771137236	0.0431887271582738	Yes
SLC44A1	4149.65222270166	0.646391431664949	0.232242565120533	2.78325995637136	0.00538156682670371	0.0724239287307547	No
SERPING1	2485.33501600357	0.647452348280294	0.18010442501732	3.59487196507265	0.000324551147181806	0.0102163056765055	No
HIPK2	1708.01458238997	0.648188766134195	0.208668038107085	3.10631552399777	0.00189434465472526	0.034906945072622	No
ISYNA1	16064.2060262722	0.650587821446439	0.183977953650484	3.5362270779596	0.000405885646061968	0.0120215948624536	No
NR2C2	1825.01163758308	0.650962718237361	0.152339985236629	4.27309164580936	1.92781174220477e-05	0.00105072768444536	No
ABHD8	680.396681231261	0.651080150932016	0.211809850404044	3.07388985776643	0.00211287422719618	0.0381166259421628	No
FBP1	226.690491370446	0.652378476440376	0.201364584220581	3.23978756724042	0.00119618780803459	0.0255648620540071	No
ZNF768	1329.92353351606	0.652591523489484	0.129471585770915	5.04042272753319	4.64504656368842e-07	4.35498178546673e-05	No
SLC25A24	2985.1986055498	0.65353301537067	0.184453714690026	3.54307321199214	0.00039549289047642	0.0118212462125888	No
EEPD1	1044.09203618811	0.653636130539315	0.173962118916107	3.75734748813062	0.000171723961344846	0.0059603518695655	No
MICALL1	712.601675207735	0.654983672524861	0.222487936687057	2.94390645298732	0.00324097945206333	0.0515452549200276	No
C5	472.724565407842	0.654999289451236	0.239560952083027	2.73416549632106	0.00625386026113457	0.0798025312978527	No
CREB3L2	3969.44762254926	0.655988018501611	0.224290488318038	2.92472508941814	0.00344760644989538	0.0538074338383672	No
DOCK5	1459.05283978297	0.656714245091598	0.173424237916594	3.78675007012248	0.000152630482411909	0.00543464602948634	No
SOX4	2282.42215909246	0.657384961601507	0.13911969175839	4.72531927933817	2.29754083353756e-06	0.000172077885877365	No
DOK2	1162.28085645642	0.658429878097515	0.226826866012555	2.90278611908816	0.00369859135311045	0.0565064976714365	No
AL355388.1	86.6802429478774	0.658511150762583	0.232424336073985	2.8332280598748	0.00460804971177558	0.0649914543764711	No
PDE7A	2366.36256999818	0.659797199710041	0.238355818123165	2.76811870968934	0.00563809151732854	0.0743680249532647	Yes
TBL1XR1	6280.82584019548	0.659887415057259	0.163609206786065	4.03331467721206	5.49955553901657e-05	0.0025059513211351	No
LINGO3	973.8811266504	0.661073919404461	0.230761502358742	2.86474959058273	0.00417339120015827	0.06097268399155	No
DAG1	1026.45760230238	0.661671988970073	0.219918231531985	3.00871821476902	0.00262352321573125	0.0444022786329995	No
BCL2A1	250.288586214115	0.661882305791738	0.238095625075744	2.77990116610156	0.00543754449071898	0.072753675362474	No
ADD1	6090.82363171826	0.662130221231894	0.198866134903153	3.32952728001854	0.000869935417616046	0.0205753146322547	No
GUSB	9077.9144698197	0.663103259595744	0.204681674843996	3.23968064117682	0.00119663642211052	0.0255648620540071	Yes
PBX1	298.492960880303	0.664283648363228	0.231640310760504	2.86773768426705	0.00413418143070794	0.0605355644999842	Yes
AP000347.1	173.531647512368	0.665550467793343	0.235293934009348	2.82859169572515	0.00467533053901468	0.0655842819577693	No
FRAS1	81.5278619656873	0.665795000968968	0.169203537679211	3.93487636311266	8.32395349148487e-05	0.00345470579302646	No
RUNX3	1518.23963948351	0.666139288808168	0.208116532169138	3.20079948414089	0.00137046866698395	0.028040438847673	Yes
LAMP2	14742.0342494863	0.66659507107595	0.148432014841775	4.49091169305034	7.09189520494985e-06	0.000453046952504444	No
NINJ2	1137.07515914169	0.666737111039197	0.234488768462475	2.84336480340163	0.00446399435990876	0.0637877621582442	No
CLSTN1	1036.68305195849	0.668428149658385	0.235903406155838	2.83348240091464	0.00460438432530616	0.0649914543764711	No
ZNF100	2244.37000511442	0.670356755203471	0.183499700711728	3.65317628641031	0.000259016273307093	0.00839676635258217	No
DPYSL2	3450.08968081323	0.670856764593916	0.197258298983167	3.40090514848839	0.000671631277972132	0.01722151086385	No
MED13L	979.565879843295	0.674672464066047	0.196645970645347	3.43089900012661	0.000601584540269597	0.0157743455307714	No
DDX60	1746.40190233186	0.676264837554558	0.213094595377227	3.17354288764298	0.00150590651769222	0.0299617919672748	No
SPRY1	633.364737286012	0.676292900215006	0.200151744754451	3.37890084867705	0.000727762504623622	0.0182739902895087	Yes
SH2D3C	2817.91347248259	0.67688006652964	0.217592197091883	3.11077361953292	0.00186597931159329	0.034614420180351	No
GJA4	380.206948067783	0.678723353738508	0.225859758356734	3.00506543829069	0.00265523716823518	0.0445915602789187	No
ARRB2	2195.49065578237	0.67899772991061	0.208100143380385	3.26284124018827	0.00110301291598403	0.0242811897315943	No
MDM1	2761.46302411063	0.680986997702154	0.154074428485401	4.41985736631617	9.8766067647168e-06	0.000598660183059485	No
NF1	553.899455240563	0.68131575861985	0.220655245630737	3.08769345896278	0.00201716428029144	0.0368174858554034	No
SKAP2	4843.11139637047	0.683289066721576	0.167865528226572	4.07045492865769	4.69214188004695e-05	0.00221550699205695	No
XAF1	584.836992430205	0.683508126783594	0.189069390115492	3.61511784835227	0.000300211024392782	0.00956564809263259	Yes
HOXB5	316.1909796528	0.684629732457626	0.225956257522791	3.02992154306048	0.00244617274143813	0.0420560991641447	Yes
RTN2	151.180878194651	0.684789349883628	0.233768964551819	2.92934244370934	0.00339679970139238	0.0534384999714913	No
CDK13	1667.82847519262	0.684864772346553	0.227361827051007	3.01222408893164	0.00259341073670583	0.0441218390610319	No
ZNF469	140.576465654457	0.685018863209763	0.234158034646613	2.92545529878392	0.00343952586879043	0.0538074338383672	No
GAPT	5110.93867276097	0.685128106732775	0.20661416870418	3.31597833309151	0.000913229088041929	0.0212901636410777	No
TRIB1	503.419130294588	0.685413385834453	0.236967915738604	2.8924311702624	0.0038227293212923	0.0574599867532655	Yes
TRAF3IP3	2635.50406411371	0.68911438281121	0.217726797780531	3.16504164777107	0.00155060754316362	0.0306639112329412	Yes
ELF4	1403.23963472024	0.689194666536916	0.228154966078173	3.02073050779344	0.00252165687049323	0.0431829597060023	No
EVI2A	393.508776891973	0.689294921083138	0.210281041677621	3.27796988061286	0.00104556551380304	0.0234414645469105	No
ASB1	1188.84854134947	0.690204898775297	0.200923097986614	3.43516950361416	0.000592183298647454	0.0156043961656242	No
HIVEP3	431.678657271563	0.690374818842216	0.2379007206274	2.9019450509504	0.00370853584230791	0.0565920832517057	Yes
SDK2	484.02436060248	0.692079455574182	0.23203233707116	2.98268536321268	0.00285731566224882	0.0470158304424579	No
PIK3R3	581.560550365048	0.693014170825003	0.23981226710455	2.88981952087911	0.00385463056845657	0.0574988774715318	No
CRPPA	235.883689464284	0.693730829940568	0.236288097613031	2.93595334233336	0.00332524333157031	0.0525267528448779	No
FAM20C	118.998344544134	0.693816918948426	0.215912556298754	3.21341625907299	0.00131166040618367	0.0272190420595311	No
CDKN2D	1046.2339356799	0.694214538566025	0.206058135363263	3.3690227145955	0.000754352119638132	0.0187609099677941	Yes
CD58	2509.42558707802	0.69561304970565	0.128675177750243	5.40596144390668	6.44616632114385e-08	8.31746925714323e-06	No
METTL7A	852.9668996076	0.700340170479687	0.239221442187011	2.92758109004375	0.00341609966841448	0.0535723355941967	No
ZNF239	389.844474976231	0.701572988335134	0.231302236449597	3.03314398988966	0.00242020089898152	0.0417196535919672	No
GPSM2	4263.49080885329	0.703459844210494	0.124866922904456	5.63367646008832	1.76407835334454e-08	2.5543854556429e-06	Yes
CTTNBP2NL	605.35653158986	0.703648875780578	0.178491425896379	3.94219986896778	8.07376503688923e-05	0.0033831931177087	No
ORAI3	1338.44565438411	0.706820073940873	0.211926735192287	3.33520956334063	0.000852351389142251	0.0203068433332757	No
UBE2J1	10839.1640343003	0.709058526783219	0.149286091688874	4.74966233465983	2.03756579101405e-06	0.00015438114760753	Yes
PLCL2	1482.15197538239	0.709645463348609	0.180531948236074	3.9308580574372	8.46432351189288e-05	0.00349938632373886	No
CD44	15677.1749715436	0.712821490755325	0.213166753044576	3.34396185415587	0.000825910928101535	0.0198584339760502	Yes
H1-0	5833.75065110396	0.714174646761624	0.229747043217342	3.10852595428621	0.00188023130609678	0.0347352166702808	No
IL15RA	824.979635836259	0.715571006526066	0.178790474633115	4.00228819792803	6.27328184344566e-05	0.0027619394926954	No
VAT1	11541.3456776741	0.717029067316905	0.219411128090404	3.26797037851912	0.00108321701991562	0.0239668662199328	Yes
SESTD1	754.674582397922	0.71722147515557	0.235533452295394	3.0450938843968	0.00232607686484569	0.0405259808859211	No
GPR162	235.631359276244	0.718927988703524	0.224370411736957	3.20420140578235	0.00135437695589335	0.027839496039751	No
SLC40A1	13396.6360108239	0.719132862969019	0.136388499621405	5.27267962449349	1.34446142620221e-07	1.49752318856984e-05	No
AGPAT4	381.942760235945	0.719845044659519	0.227909470935551	3.15846920140971	0.0015860006667837	0.0310220628239768	No
IFI6	1658.40836491765	0.723661639004556	0.165713013204801	4.36695721723556	1.25989393673142e-05	0.000739591792048823	No
TFEC	2478.87728344355	0.72447810067059	0.150081907840583	4.82721809107151	1.38453474536929e-06	0.000110019858546662	No
DOCK10	3761.01404326557	0.724991672189837	0.229144229829189	3.16390979048553	0.00155665036453891	0.0307367690161682	Yes
RAPGEF1	366.737302895307	0.726779215378889	0.214740569084272	3.3844523113547	0.00071320407007677	0.0180475251286223	No
GBP3	711.577905197949	0.727585924524985	0.211026420473079	3.44784280041278	0.000565082820734094	0.0151234827521229	No
AGO1	2545.92748902647	0.727974177141506	0.210115029430521	3.46464590902683	0.000530930037758682	0.0144934501580048	No
TBC1D2	1535.25518624385	0.728821818796984	0.194351371313489	3.75002148876734	0.00017681941731899	0.00611222983156786	No
ATP9A	606.089893994966	0.728870284949637	0.238131859419264	3.06078441888097	0.00220757980192929	0.0393559233635329	No
ZNF175	566.311534167449	0.729409228836753	0.229774404910507	3.17445813479898	0.0015011654446699	0.0299131316130553	No
TTC28	420.480590940293	0.731046100057102	0.239747163274497	3.04923774726834	0.00229422842127829	0.0402072833388816	No
ERAP1	3460.28444148468	0.742235961303467	0.165726439988864	4.47868162348351	7.51054527937911e-06	0.000475133136314896	No
LBH	405.534719228342	0.742976519544157	0.236406378549949	3.14279387934187	0.00167343634312126	0.0321978829303754	No
MVP	2574.67502313888	0.743015184466196	0.164357850743185	4.52071611490699	6.16307907148124e-06	0.000405642658886583	No
PLEKHO1	4685.3820417127	0.743031498024668	0.188765439157761	3.93626874357905	8.27582932515088e-05	0.00344570631838231	Yes
ATP10A	278.228777262176	0.743930342290057	0.222038163647913	3.35046160564411	0.000806769927761123	0.0196520106515569	No
ZNF595	1242.31078302461	0.74497197758956	0.190921134154939	3.90198801660685	9.54058819017182e-05	0.00382562908597905	Yes
AASS	678.660346901393	0.746626815435794	0.21096022182252	3.53918292740481	0.000401367617023626	0.0119420611530865	No
KIF3C	292.54159731377	0.748362468192964	0.227513875718812	3.28930473285891	0.0010043521915256	0.0226057301553742	No
TFPI	1284.45868735409	0.75017634308467	0.192473073397094	3.89756514947402	9.71646875444947e-05	0.00386451818484113	No
ARHGAP21	649.73593199603	0.751737185915401	0.224676389150694	3.34586642039719	0.000820259012901609	0.0197738915617413	No
BHLHE40	3189.84013632857	0.752690235510366	0.21846930696537	3.44529053515822	0.000570445894536258	0.0151715324440745	Yes
TNFAIP2	176.15429715118	0.755720875170199	0.235768735798065	3.20534812477203	0.00134899216435455	0.0277726159334415	No
DVL3	1137.80463587526	0.761040103166615	0.204991824163648	3.71253881110432	0.000205190583408948	0.00687414828530955	No
CDK14	1094.75020176906	0.763138022295841	0.176169262927864	4.33184546278271	1.47864714980649e-05	0.000848886768999037	No
APOBEC3F	542.984411051227	0.764506142954781	0.214260472645256	3.56811563755181	0.000359557821743536	0.0109736710373812	Yes
PRF1	312.998569327376	0.765304159463128	0.202708405818538	3.77539429789714	0.000159754758492365	0.00562682165587162	No
ITGAX	299.86306508161	0.768620229183079	0.206930996012988	3.71437940179264	0.000203702985004596	0.00684190025922653	No
ACSL4	4444.5588319388	0.769135703204614	0.164907905784173	4.66403171847465	3.10073556453107e-06	0.00022639286714454	No
APBA2	478.816387273824	0.775361887489674	0.239988715247386	3.23082644402847	0.00123432864214558	0.0260709414334541	No
AQP1	141.452005972321	0.778806744717746	0.193934798275272	4.01581743783962	5.924010162051e-05	0.00265297939628346	No
SCD	41058.0052020423	0.785722405708278	0.193134190471268	4.06827192943429	4.73630886507352e-05	0.00222027255862008	Yes
KIT	10070.8566824492	0.786427018888327	0.201389108957239	3.9050126541615	9.42204547361991e-05	0.00378975606827823	Yes
PSMB10	5440.82151764708	0.786555900902207	0.151816289146392	5.18097172131347	2.20732958046333e-07	2.26503299941717e-05	No
BEND4	1320.92571717107	0.790502798394931	0.168390546533819	4.69446067292244	2.67311028166253e-06	0.000199062703946435	No
FZD7	89.3907197325903	0.792483114623982	0.240049588775685	3.30133085695272	0.00096227335392942	0.0218598475825132	No
KMO	84.020138040581	0.795861191276209	0.231598680170923	3.43638051256964	0.000589542335991499	0.0155840075509964	No
TNRC6C-AS1	99.089754107801	0.8003677943598	0.239955254292061	3.33548767965562	0.000851499268452916	0.0203068433332757	No
ABCD1	139.119444960892	0.80338498321065	0.2388533142868	3.36350778974747	0.000769586643684494	0.0190050614020633	No
SLC37A1	907.122971868188	0.803585046467616	0.175793162371172	4.57119626058559	4.84947822940024e-06	0.000334383070293883	No
SEMA6B	92.5632297027736	0.80436135326472	0.203209669541167	3.95828286656294	7.54905240853937e-05	0.00320453586280408	No
PGPEP1	724.160791217304	0.810694539597851	0.198356669024546	4.08705461522713	4.36884300806391e-05	0.00207791102485726	No
SAMD9	1789.70955341555	0.810811861271176	0.167406953632217	4.84335831743572	1.27662763241739e-06	0.000102697600652243	No
KIAA0513	285.875187389476	0.811538112561657	0.226153026274067	3.58844684031856	0.000332653802381781	0.0103711587383717	No
APOL1	1357.14493186804	0.813160115408967	0.183844350597146	4.42309003658659	9.72991684918842e-06	0.000592524655974876	No
CNN3	4404.05228169031	0.817220525727915	0.167288981769632	4.88508278957237	1.03385403354625e-06	8.71850388439773e-05	No
USP30-AS1	67.7660121997151	0.819639820317161	0.240174807288962	3.41268024556391	0.000643273712809126	0.0166002832184723	No
THBS1	7687.16672746106	0.820493036164353	0.232642490009479	3.52684084550041	0.000420549476678269	0.0123436954506108	No
PLD4	1086.38713640342	0.824418449421517	0.2388592152513	3.45148270103023	0.000557515494684511	0.0150737384371962	No
BMP2K	1263.77234577011	0.824445743852209	0.184673534474189	4.46434160801444	8.0315336887833e-06	0.000500798789627866	No
C1R	133.829171364353	0.825534211983427	0.239866285753266	3.44164336972557	0.000578191982134064	0.0153462279249921	No
DAPK2	114.135229013808	0.826073415303719	0.234751464071052	3.51892763937648	0.000433294871682298	0.0125482194839193	No
ARAP1	1982.35096327635	0.82636363998299	0.213814475391329	3.86486293068118	0.000111151601993768	0.00432396321547101	No
DDX60L	1451.58291052579	0.82701263665747	0.201957076926424	4.09499211042139	4.22182764326117e-05	0.00202275212672719	No
GBP1	1165.77330599521	0.82728516772918	0.203506061826708	4.06516228707546	4.79990508770273e-05	0.00223401296796221	Yes
APOBEC3G	1276.39983918115	0.827796459431238	0.166626213675633	4.96798457560037	6.76523423550921e-07	6.16535192707385e-05	Yes
CYRIA	410.23548018855	0.831250145245635	0.239718981633284	3.46760252184477	0.000525123388444321	0.0144375696164692	No
QPRT	1268.16013609112	0.832168168020618	0.238900821402491	3.48332066476495	0.000495234793383652	0.0138495704450123	No
EHD3	830.769853210172	0.833641093397977	0.237641407513372	3.50797911071566	0.000451524502823028	0.0129609412352196	Yes
NRIP3	1281.21545265543	0.838056819239352	0.235803027477294	3.55405453528391	0.000379340543930276	0.0114609490378331	No
HTT	2118.14345574062	0.847672698945189	0.202000770506418	4.19638349309294	2.71210874503846e-05	0.00140254766529132	No
CD244	2759.76889221691	0.851472188217593	0.147764518195358	5.76235891143955	8.29463742707927e-09	1.31857043558107e-06	No
PCTP	1201.95916509129	0.853511585643221	0.217360306840249	3.92671319824055	8.61145622788151e-05	0.00354020497040227	No
NCOA7	4562.68559367824	0.854839713956216	0.187620732446859	4.55621136751684	5.20845260814644e-06	0.000351691991654738	Yes
EVI2B	756.99020116383	0.858824966179501	0.211579170391777	4.05911869580182	4.92582718415598e-05	0.00227636098808229	No
LPXN	6200.98383440631	0.860368486490567	0.204776328463152	4.20150362567608	2.65148000096801e-05	0.00137665686743486	No
PITPNM1	1656.98298167211	0.861608214581692	0.218726021283635	3.93921221409863	8.17495972010491e-05	0.00341461779078228	No
ATP8A1	1580.01133231681	0.861856572566657	0.217074897554192	3.97031891884919	7.17764906386603e-05	0.00307753082764458	No
UBA7	5560.17535385908	0.862752136205509	0.164857094552963	5.2333333821332	1.66480075905034e-07	1.79625654438782e-05	No
CDH23	128.88031998195	0.863418513396348	0.227243313026738	3.79953320472297	0.000144968888611017	0.00526249180049797	No
SYT2	51.4098010718467	0.869184531127635	0.189164021412087	4.5948723474965	4.33014267787006e-06	0.000303389351494638	No
IRF2BP2	1170.47839586279	0.869359458060319	0.210308500687695	4.13373427710991	3.56916112285712e-05	0.00175521916049336	Yes
CLCN4	840.928310310447	0.871116882425255	0.21862829098642	3.98446549847184	6.76321820107215e-05	0.00292818138193928	No
PLXNB2	2335.46105769906	0.87169355236839	0.203929905411717	4.27447632365894	1.91587061832832e-05	0.00104905991168297	No
ENSG00000280123	160.270910038835	0.878632921672678	0.239227934049201	3.6727856433855	0.0002399207306261	0.00791556192789704	No
SNRK	1936.54066123359	0.881888025844506	0.193739415723941	4.55192879853167	5.31563266441456e-06	0.000357078994240467	No
PKN1	3770.66641933561	0.890790781610169	0.196330512245188	4.53719990552309	5.70060648951527e-06	0.000380975916776221	No
CD180	505.572366995603	0.891222364236091	0.225489727504444	3.95238565454617	7.73759057789529e-05	0.00327390520815362	No
GMPR	4156.24882648056	0.905184266739394	0.216206245306262	4.18667030389051	2.83076551601366e-05	0.00145238331514528	No
AIG1	2016.53612342679	0.906277313215633	0.178235022107923	5.08473195950722	3.68145600047928e-07	3.57364049897498e-05	No
LAIR1	10594.0622674756	0.907095113052562	0.178500836298587	5.0817415305283	3.73990078762306e-07	3.5837049311988e-05	No
CCDC121	259.726897065867	0.91005811319445	0.2239798506762	4.06312492149167	4.84200993074761e-05	0.00224558980133462	No
CYP26B1	60.7904149740779	0.910490731251078	0.197122035789624	4.61891907520064	3.8574425177958e-06	0.000274700496677131	Yes
RNF122	54.8199185416004	0.91628106722746	0.22127084705985	4.14099317376239	3.45805252956179e-05	0.00171351104810834	No
B3GNT8	649.984627750167	0.916604992312892	0.239208333977071	3.83182716535601	0.000127195085528478	0.0047632366511699	Yes
IFIT3	435.934963931437	0.92904859374872	0.234438435727242	3.96286808034167	7.40547064304584e-05	0.00315385926209717	No
SIGLEC6	362.606861456272	0.935387804739892	0.206703142749708	4.52527132532537	6.03180705180281e-06	0.000399017814716214	No
GNG2	1435.18926717501	0.935817731731536	0.223954630459051	4.17860407625126	2.93303770867399e-05	0.00149085138901511	No
ARHGAP12	640.580819585917	0.93893712524203	0.239622076181472	3.91840827107662	8.91356377504525e-05	0.00364142831085861	No
PLEK	19108.8269491223	0.939836713991172	0.141887518014055	6.62381530909627	3.50044083375216e-11	8.00311314832599e-09	No
CALCRL	513.169623135693	0.950453021999107	0.23609217234378	4.02577100529673	5.67889340415099e-05	0.00256080757241854	Yes
SMOX	1524.01501247963	0.955070452647009	0.208871777414669	4.57252034941478	4.81892406393411e-06	0.000334043714899943	No
SH3RF3	119.097538463024	0.955170606725212	0.216369705226818	4.41453023991467	1.01229565710394e-05	0.000610751713119379	No
IRGM	239.037928320999	0.964225429852079	0.237822973356122	4.05438304065026	5.02667925854648e-05	0.00231475915538437	No
SIPA1	9380.14600808644	0.973664870588073	0.179248247391849	5.43193523370732	5.57461568112022e-08	7.41310117922028e-06	No
HLX	439.330597238677	0.982163885166125	0.23954917341605	4.10005123858348	4.13058675041065e-05	0.00198633972440412	Yes
PARP14	5497.51464042109	0.989232255891677	0.185626784117772	5.3291461175347	9.86755870743663e-08	1.17976169793866e-05	Yes
ADCY6	803.766528229962	0.989396240669816	0.226543871122063	4.36734940464014	1.25763452444998e-05	0.000739591792048823	No
CFP	475.128544057478	0.990586175744081	0.240004601701019	4.1273632618848	3.66946491880523e-05	0.00179102871992021	No
SV2A	2708.66849914006	0.990720494764188	0.187012983135533	5.29760275545249	1.17332879568101e-07	1.34130007590482e-05	No
XYLT1	891.767089928599	0.992107895025055	0.186864020427061	5.30925050610429	1.10076952853296e-07	1.28082397284299e-05	No
DNM1	480.657534451674	0.992545708898799	0.223931659745943	4.4323598995554	9.3207265946214e-06	0.000570270934183596	No
EIF1B	4328.11906320146	1.00814122902027	0.208137583905334	4.84362895976922	1.27488909042275e-06	0.000102697600652243	No
NECTIN2	5531.46333312081	1.01446500954851	0.190598825775093	5.32251447732202	1.02342636385308e-07	1.20155787150751e-05	No
B4GALT6	1072.28730032769	1.02874522117371	0.188285808542418	5.46374274905564	4.66199005240417e-08	6.39526888030854e-06	No
APLP2	32024.2672958254	1.03154943541747	0.191784948201283	5.37867775908478	7.50348731124033e-08	9.58680849412587e-06	No
CLIC3	254.660542185549	1.03166999339655	0.206735011294903	4.99030128924266	6.02851882535264e-07	5.53265192478842e-05	No
SMIM24	3650.99965074977	1.03344564670912	0.181547480687276	5.69242626114588	1.25246694928511e-08	1.87610911299811e-06	No
LILRB3	82.3988356034598	1.03626982845595	0.239426679545654	4.32813014164676	1.50380606348446e-05	0.000851585437880703	No
ACSL3	10378.0785738458	1.04092664245964	0.131537168806333	7.9135551715594	2.50140910323339e-15	1.05156011075283e-12	No
NECTIN1	178.918058400907	1.04309232728459	0.238746055550384	4.36904528068512	1.24790892318008e-05	0.000739215867585583	No
DCTN4	5177.89167722229	1.04818412421286	0.181331163347982	5.78049632980818	7.44805630696603e-09	1.23601439255073e-06	No
PIK3CG	3195.09297991234	1.0490428172727	0.193348988956491	5.42564418326886	5.77458931972468e-08	7.60145939541939e-06	No
APOL3	1626.16480920929	1.049396353735	0.190038943740898	5.52200687436867	3.35149373615963e-08	4.74746373582959e-06	No
RHOBTB3	2377.44790705968	1.05638794984444	0.162430664472032	6.50362388948012	7.84077901347943e-11	1.67509888694531e-08	No
SREBF1	8778.32752588222	1.06983618894551	0.182468627870043	5.86312398703114	4.54238775292503e-09	7.68784379170377e-07	No
SPECC1	2331.38496021371	1.07460050323204	0.205350701473888	5.23300137530179	1.66779498059336e-07	1.79625654438782e-05	No
SLC25A35	203.51140184826	1.09469587298239	0.239829441304296	4.56447660065819	5.0074204538561e-06	0.000341658132746873	No
NMUR1	98.6720679954621	1.11185506342229	0.218171145529624	5.09625166390903	3.46444509696838e-07	3.3946352258415e-05	No
SLC12A4	1485.01015306088	1.11430282579184	0.212198424635452	5.25123043541045	1.51086521604331e-07	1.66860978775223e-05	No
ADAMTS14	1190.77240168874	1.1144807630216	0.214574993411541	5.19389862398411	2.05935308108845e-07	2.14699914821958e-05	No
PLXNA1	246.874366179144	1.11906301079288	0.221279215692001	5.05724411257179	4.25358608331648e-07	4.01686477085365e-05	No
SOCS3	5199.78360323949	1.12225894028656	0.210692139935467	5.32653444324165	1.00104304974842e-07	1.18596300221104e-05	Yes
ICAM1	633.196130553573	1.13165557179959	0.238003996465398	4.75477550211691	1.98667054808758e-06	0.000151405208085833	No
LBR	25465.3493208282	1.13947326699596	0.199869519464346	5.70108573858468	1.19046737120247e-08	1.80397334668727e-06	No
MILR1	224.665323702228	1.1725975894289	0.22372189030062	5.2413180840429	1.59433608273052e-07	1.74599897732304e-05	No
UPP1	1647.37324415032	1.18570292947573	0.22355519153391	5.30384877819253	1.13386252429773e-07	1.30765455014584e-05	Yes
MAN1A1	10344.1507237253	1.19600372992482	0.153484412717502	7.79234652398317	6.57760432739458e-15	2.44912398841732e-12	No
LACC1	1325.27921061825	1.2120495656448	0.205863610686457	5.88763386400925	3.91763825615133e-09	6.80728823388854e-07	No
ITGA4	21645.8224565722	1.22599852443154	0.180479322674223	6.79301377169145	1.09814892564733e-11	2.70020316962943e-09	No
CD300A	6975.05271853599	1.24530972263147	0.143977021746552	8.64936437443212	5.17870622375812e-18	2.93429997860938e-15	Yes
DUSP4	765.481730818709	1.2508242191553	0.233638896056464	5.35366430961483	8.61906958375908e-08	1.04975434407054e-05	No
SMIM3	7249.38713829646	1.25323178598793	0.184903214055863	6.77777177853331	1.22043429378264e-11	2.94531476232876e-09	No
ENG	7118.64879387726	1.25713108060508	0.191303242842826	6.57140496901002	4.9842693384811e-11	1.10093216981501e-08	No
SIAH3	249.039441750435	1.26185830990346	0.235661476053889	5.35453792038081	8.57753316736565e-08	1.04975434407054e-05	No
TSC22D3	883.319776964046	1.26722928324563	0.211903568302828	5.98021681935368	2.228408062778e-09	4.09022730621449e-07	No
SIGLEC10	593.458656617504	1.28071952470992	0.225534625683433	5.67859378944135	1.35806562577533e-08	2.01117173126183e-06	No
SLC9A3R1	25780.399338243	1.28427096997807	0.153610796622031	8.36055146005195	6.24257608284681e-17	3.01308338932073e-14	No
AC103702.1	249.956042186503	1.29360676912889	0.238716636168131	5.4190055200752	5.99314673796407e-08	7.81026882891478e-06	No
AC011247.1	96.4317806345972	1.29836894393636	0.236919429203008	5.48021303404304	4.24814016157271e-08	5.88954921123569e-06	No
FAM117A	3393.59680242249	1.29940209692311	0.201128601843249	6.46055352155141	1.04320688043586e-10	2.12423001028752e-08	Yes
SATB1	6383.47767397216	1.3103652611377	0.16755143420093	7.82067469244276	5.2540962266923e-15	2.01386417724277e-12	Yes
CERKL	3989.42650260393	1.31618119403106	0.179853063222331	7.31809161573205	2.51522132087777e-13	8.19459106341978e-11	No
ABCC1	1783.30502430719	1.32074113235773	0.212057032389232	6.22823547739509	4.7171770748061e-10	9.17526143863777e-08	No
REN	428.338025244763	1.36040728164938	0.231952042233897	5.86503687808694	4.49032885893788e-09	7.68784379170377e-07	No
FGR	1752.4748654707	1.37977775517989	0.239710081485672	5.75602722517266	8.61165030993158e-09	1.35213285348227e-06	No
IL12RB1	290.571004853119	1.38595201507403	0.229345428560474	6.04307669777068	1.5120273046632e-09	2.81496283348155e-07	No
TCTEX1D1	1487.96020548371	1.38755173678055	0.234783846237356	5.90991143137591	3.42291720631052e-09	6.02803473414037e-07	No
FAM124B	1844.95617203003	1.41571609845799	0.179979347426173	7.86599195243061	3.6618408339955e-15	1.44609423480695e-12	No
HNRNPLL	5006.19803548578	1.41741909403267	0.127485008833741	11.1183197695126	1.02178157730706e-28	1.02429673195889e-25	Yes
IRF1-AS1	377.33671697413	1.42224926698553	0.222118112572152	6.40312152176934	1.52231928462894e-10	3.0521330641976e-08	No
RAB31	1654.79026410729	1.42953780293522	0.221047356685066	6.46711104974636	9.98942404039414e-11	2.06638371578439e-08	Yes
SIGIRR	3379.86259470468	1.45619944234751	0.162274832172037	8.97366167542055	2.8681729368027e-19	1.77990617678156e-16	No
ATP2B4	5287.78882378836	1.45952015786961	0.221136329504891	6.60009217453043	4.10902226467307e-11	9.23254795745163e-09	Yes
CD93	539.690361487778	1.48150427306003	0.240040419225591	6.17189504100853	6.74762909199893e-10	1.29316326951368e-07	Yes
LGALS3BP	2598.65048045412	1.49608991200899	0.209818299660537	7.13040718769285	1.00072436132497e-12	2.83509562538849e-10	No
RTP4	472.166999944623	1.54223838428426	0.214068380840486	7.20441934595409	5.82917136639136e-13	1.72649457379119e-10	No
ADD3	5411.59194658826	1.54534600279004	0.172446491809534	8.96130728189509	3.20851569679641e-19	1.90060802548413e-16	No
UBASH3B	4879.65310971104	1.56773308431076	0.225268531808067	6.95939673299106	3.41732903279858e-12	9.47545360753852e-10	No
RAB37	6383.37048659478	1.61801103813613	0.17622857180762	9.18132072194531	4.25836074180988e-20	3.10927853780445e-17	No
CD300LB	471.39584678675	1.63697174319136	0.236062770626263	6.93447653286691	4.07728079347862e-12	1.06270246601227e-09	No
ITGB7	588.725900775074	1.66699954190614	0.239701489105865	6.95448137650035	3.53861380328711e-12	9.60733647592449e-10	Yes
ABCB1	3149.30656347342	1.69175624627073	0.228708019666734	7.39701322557864	1.39281683028241e-13	4.65415100826676e-11	No
MYADM	5023.84170125229	1.703946351177	0.18560680771928	9.18040869359772	4.294583615752e-20	3.10927853780445e-17	No
PALLD	1030.55980829097	1.71681930948055	0.239005256380017	7.18318640971983	6.81051398300797e-13	1.97232484947911e-10	No
ITGA5	20652.6506557411	1.73089232109336	0.189576251986182	9.13032251117361	6.82955320297967e-20	4.6843545969069e-17	No
GPR132	829.366370406308	1.73702574158089	0.232179795202233	7.4813820042692	7.35450555728424e-14	2.52220832690864e-11	No
SMAD3	1459.56188855642	1.81810985578949	0.230451510656996	7.88933798093242	3.03793749494609e-15	1.2372000448168e-12	No
CHST15	96.3540974921308	1.87507004131565	0.221534715736306	8.4640009358513	2.58357747638851e-17	1.3467672668918e-14	Yes
ABCA1	988.354755189045	1.90577860560778	0.229778098336608	8.29399590040977	1.09506229536891e-16	5.09673279758843e-14	Yes
ALOX12	2348.28487652453	1.92703142872128	0.234424959157982	8.22024854197642	2.03081868178797e-16	9.12607898657269e-14	No
IRF1	3256.34719164626	1.9768248361016	0.153538151898418	12.8751376231849	6.21282393840974e-38	1.01206901956695e-34	Yes
GBP4	3742.13135376537	2.019075506346	0.194601062811044	10.3754598108567	3.20664925093308e-25	2.98493235986857e-22	No
VSIR	10134.2448713468	2.42073978531102	0.183500312154783	13.192019985607	9.75362253369508e-40	1.81584584084449e-36	Yes
PLAAT4	602.943207180054	2.57420090623962	0.201540517530044	12.7726222884978	2.33164617503599e-37	3.37622366145211e-34	No
GALM	1286.6260255185	2.5853155224397	0.224045470109768	11.5392447844318	8.36564608189098e-31	9.0850916449336e-28	No
ASB2	1784.35681974707	2.70700963699874	0.234558160056618	11.5408887772027	8.20727852178882e-31	9.0850916449336e-28	Yes
PTPRN2-AS1	636.314850289795	2.8708893043419	0.240225466847946	11.9508116354669	6.42942395126891e-33	8.37882529329364e-30	No
TGM5	691.771061853371	3.14409151430796	0.21721714311932	14.4744170241705	1.75810014539552e-47	3.81859351579907e-44	No
SLC2A5	27634.4171824322	3.47681041677893	0.217472797284464	15.9873347848242	1.56588390793566e-57	4.0813198176435e-54	No
SCUBE1	967.532759050297	3.85058465975782	0.233270794461969	16.5069299336809	3.27106029205586e-61	1.0657114431518e-57	No
HIC1	2086.08657563031	4.04871126463545	0.234671037468564	17.2527096155946	1.0677239270781e-66	4.63819273922726e-63	Yes
DENND6B	1580.95699486279	4.59954051669867	0.198182273522053	23.208637356695	3.72489342732167e-119	2.4271405572428e-115	No
CD38	14111.6871662982	4.82159940341515	0.198263827691803	24.319107824904	1.23099391646247e-130	1.60423127193389e-126	Yes

## Sheet: DEGs MI at-RA vs MI Ctrl HSPCs
Gene	baseMean	log2FoldChange	lfcSE	stat	pvalue	padj
LMNA	4064.71071227268	-1.52408508318262	0.237425120462657	-6.41922421777747	0.000000000136970545543307	0.0000000892500074760185
KIAA0087	89.4459515036328	-1.48930649893143	0.206826836376857	-7.20074108863601	0.000000000000598861679591871	0.000000000600335800649328
AC246787.2	291.681003875392	-1.3179692491075	0.238444428548635	-5.52736441413088	0.0000000325077278484947	0.0000141213569773861
HACD1	1914.21310886642	-1.31126044040012	0.199224312568697	-6.58182941375677	0.0000000000464694576214341	0.0000000336438873179183
FAM30A	4777.9652860637	-1.30630750387616	0.239232486657297	-5.46041017308601	0.0000000475035794259391	0.0000193458327212137
TREML2	603.224980264877	-1.28820351861677	0.238847655142071	-5.39341078249448	0.000000069132659107798	0.0000264981415733183
JAML	2439.65132086019	-1.2672794048076	0.237160479351185	-5.34355221525347	0.0000000911425586101484	0.0000329936062168737
C11orf21	893.809048360407	-1.20904110211622	0.237638478695226	-5.08773288212652	0.000000362369271976411	0.000112438008390395
GPT2	3607.07290283402	-1.19667567474525	0.231254955845239	-5.17470283121668	0.000000228274007512554	0.00007437167164759
HOPX	1634.2248710612	-1.16496764141667	0.234014843571507	-4.97817840798928	0.000000641854799837623	0.000181840255467041
DUSP3	6306.96312536064	-1.14460540663914	0.210156791873457	-5.44643547532047	0.0000000513892329822079	0.0000202940752795192
ICOS	75.5212981658703	-1.10877027246722	0.227831154799943	-4.86663149050366	0.00000113516408094124	0.000287177821480355
AC004540.2	317.23680143594	-1.09392849619641	0.219071980748071	-4.99346604007025	0.000000593052177846691	0.000173295102944332
CLU	6410.98748950165	-1.09217594557428	0.238937396558527	-4.57097114685752	0.00000485469128717074	0.000973328259298601
NPW	3600.07949381176	-1.08999009171762	0.229979622764659	-4.73950725988024	0.00000214238559712466	0.000465326151695477
EMP1	381.071551772216	-1.08504530187501	0.22147367507238	-4.89920665072455	0.000000962243979949152	0.000251874554838521
TIMP3	2990.70253252091	-1.06301935363195	0.239239411304975	-4.44332874685451	0.00000885776643880257	0.00169756488574228
PRSS23	2403.3052758909	-1.05610125127131	0.230255736158912	-4.58664469727885	0.00000450426261964526	0.000917180475925266
GCSAML	6140.65230035879	-1.00565756873305	0.23835925290098	-4.21908340663755	0.0000245297522210338	0.00394656457956189
TRBC2	1453.50681173131	-0.997519878688893	0.231790996947397	-4.30353159452207	0.0000168096863538879	0.00312948332234097
TRIP6	2878.61279198716	-0.9919470711224	0.232289023367079	-4.27031401115694	0.0000195197943784435	0.00348468438821747
CDK6-AS1	700.128649629855	-0.97879878223749	0.236879611422893	-4.13205162047516	0.0000359539647503349	0.0053244553252996
SEMA4A	2099.01743938749	-0.977979825572659	0.236276096825974	-4.13913992447986	0.000034861028869754	0.0052219417038004
ASS1	169.198766832487	-0.96725124903304	0.193770571387345	-4.9917345142133	0.000000598394692487334	0.000173295102944332
TENT5C	1524.04325129663	-0.950854858505541	0.238521924735129	-3.98644635943398	0.0000670702821009975	0.00929850974829999
FERMT3	14814.2971217483	-0.93094108651499	0.198889598146219	-4.68069268172881	0.00000285907253558129	0.000600958601349925
IGHM	8278.13852952248	-0.921927254350334	0.238607827488995	-3.86377623924704	0.000111647502176566	0.0135980397043459
SLC16A14	331.3431252022	-0.919963377955499	0.218846900339837	-4.2036847518833	0.0000262604618033083	0.00412320889422547
ZAP70	85.4935199892186	-0.915739071367606	0.219036096429367	-4.1807678565113	0.0000290526353043064	0.00450730884863953
TNFSF13	313.598587006844	-0.91452818105142	0.239024670358295	-3.82608280425847	0.000130198510413209	0.015149526675937
SELL	6421.37057980227	-0.903652334778881	0.227999112065506	-3.96340286851317	0.0000738889344164753	0.0101357006577725
SMIM6	103.966497732789	-0.900131856107546	0.21126254655788	-4.26072614750449	0.0000203763783788974	0.00358067910784116
DUSP10	941.503547675074	-0.899914043100094	0.230429591438115	-3.90537533605696	0.0000940792487013686	0.0120200075399631
PRSS2	341.615406240281	-0.886279587167239	0.229264897684605	-3.86574480488713	0.000110750696066233	0.0135980397043459
RSAD2	729.260579938628	-0.884648681179165	0.238057268598463	-3.71611707715308	0.000202307866980313	0.0212619042136083
HOXA9	3242.62160714394	-0.882829156948732	0.208785887179377	-4.22839478700136	0.000023536453537316	0.00383408828122878
RHPN1	1537.4230975961	-0.882220678426699	0.22118007000903	-3.98869879366021	0.000066436714731911	0.00929850974829999
CYP1A1	1998.05729998139	-0.858987608088857	0.229291329434866	-3.74627165451918	0.000179482227032424	0.0193347570781834
EPDR1	3884.61748401411	-0.856488329552409	0.201611604969876	-4.24820947028511	0.0000215485865734075	0.00361822777468837
ME1	248.626036765456	-0.853925577864159	0.227916115393161	-3.74666607664454	0.000179200378093345	0.0193347570781834
BIN1	3743.51861138093	-0.837760235318706	0.237548735630969	-3.52668783141899	0.000420792573678261	0.0389785758555178
TYRO3	903.754259407718	-0.835930864216557	0.233493172719697	-3.58010837952882	0.00034345172642113	0.0334019619307475
RAB27B	1615.8466792675	-0.823122563189998	0.231102263709105	-3.56172436383438	0.000368427070760103	0.0353039822510711
CYB561	3182.96057292278	-0.819276387537816	0.233659705645123	-3.50628014905622	0.000454416662282357	0.0410003242141207
ZCCHC24	104.936050593823	-0.804762862716882	0.233785382601909	-3.44231471514726	0.000576758820727814	0.0494494799455583
OSBPL3	2126.78040314421	-0.803651686642537	0.220647731026126	-3.64223861675414	0.000270277360848026	0.0273042989656704
AVP	3317.52249294518	-0.801073463266517	0.236777630170882	-3.38323118906286	0.0007163829929733	0.0579869761765717
HPGDS	670.934233149604	-0.800116107733572	0.238398344462676	-3.35621503386253	0.000790171051430012	0.0616617313906342
GNA12	1491.10978960541	-0.796717741470012	0.209945520675579	-3.79487849469839	0.000147715779052092	0.0166105170807508
RASGEF1A	156.985594935174	-0.79623325831856	0.22750773307396	-3.49980744636805	0.000465594347786648	0.0412763642201061
HMGA2	344.665822931205	-0.795082078132697	0.237606666083655	-3.34621116165474	0.000819239815904152	0.063173569709248
HAPLN3	390.293842342896	-0.793227682654486	0.238963560914057	-3.31945037820962	0.000901948329712089	0.0678572674689792
PTP4A3	3165.33181370806	-0.790876242313858	0.239170265064581	-3.30674986750675	0.000943851310747576	0.0680229967347382
OSM	387.985451396771	-0.784627345280646	0.204904468031991	-3.82923492501952	0.000128542255678387	0.0150915556396463
ZDHHC23	470.119441151514	-0.77920691557957	0.239032949459704	-3.25983056871801	0.00111478787028142	0.0772761464122737
TRIM47	685.963198652139	-0.778232757140278	0.238698800799887	-3.26031280648414	0.00111289401928621	0.0772761464122737
SEL1L3	1186.67587842691	-0.77344881689983	0.227983942373479	-3.39255830409661	0.000692431940871302	0.0565260959103489
SFXN3	1234.76241456364	-0.769065627373252	0.239002952597697	-3.21780806058821	0.00129174228036581	0.0863281302447547
STK10	8532.75866165495	-0.768717547809349	0.188063757660033	-4.08753689373248	0.0000435977359588752	0.00631295216684513
IL18R1	406.529370140645	-0.767864222409308	0.216136233430527	-3.55268623970041	0.000381318986874692	0.0362726207076714
MAGEF1	1199.50581494247	-0.76547822127597	0.237413807621441	-3.22423631946687	0.00126309118101554	0.0852881050310597
AL109615.3	68.8641167048299	-0.765217309125995	0.215892386044868	-3.54443861196182	0.00039345011533644	0.0368880712450682
LKAAEAR1	1086.27600125932	-0.757194862195624	0.232783293353357	-3.2527886829328	0.00114278448446096	0.0787977111190223
CNKSR3	695.663775987718	-0.754872372108657	0.238217734383359	-3.16883364734657	0.00153051968066448	0.0954365359830009
RIPOR2	1347.79321660446	-0.751004392662348	0.228573124951867	-3.28561983312996	0.00101758247836252	0.0728633783407709
ANKRD20A5P	104.766771061935	-0.749743216598982	0.234298624074401	-3.19994715957403	0.00137452784960626	0.0900293521145863
HEMGN	787.576733892359	-0.745266849992335	0.232101073279001	-3.21095822377553	0.00132293165585243	0.0875149509597403
ETS2	8643.26321565514	-0.743858716381268	0.189051394615328	-3.93469044698047	0.0000833039919831668	0.0109658345810569
TOX	488.70438001604	-0.741365266558642	0.233771764959472	-3.17132082519533	0.00151747448274538	0.0954365359830009
BX640514.2	52.1309929263762	-0.740916282362425	0.224080132010234	-3.30647914081284	0.000944763843538031	0.0680229967347382
CSRP2	65.0459560201799	-0.740568698297161	0.211274485877279	-3.50524435178286	0.000456188383290938	0.0410003242141207
BCL11A	2636.95969938116	-0.740219760854208	0.212937997653828	-3.47622204120459	0.000508531066993184	0.0447782220611836
CISH	2366.57023401342	-0.735703031520376	0.231611711114293	-3.17645005073742	0.00149089461261052	0.0943171776288361
ERGIC1	1721.46928779971	-0.732149368548719	0.215849769026444	-3.39193955060023	0.00069399749429526	0.0565260959103489
IGHJ1	49.0523246788552	-0.713462579833401	0.182548838237671	-3.90833810130581	0.0000929331915687628	0.0120200075399631
1 SOS	1554.71958646478	-0.712668452050006	0.225822869438266	-3.15587368906776	0.00160018140538984	0.0975973794438741
KCNK6	604.126742579092	-0.698501695857919	0.219286969682388	-3.18533151727902	0.00144588268562379	0.0922694940598331
DNMT3B	4935.33537317064	-0.687301055239	0.201770401277454	-3.40635222454602	0.000658371810074581	0.0549993681339227
AC004865.2	157.716874282135	-0.678506467577847	0.204972570589494	-3.31023056219905	0.000932191509975421	0.0680229967347382
MPZL2	630.361384455257	-0.669160430778451	0.204114440603472	-3.27835908522716	0.0010441248085879	0.0737353270296409
FUT7	2091.91975614971	-0.648304315651603	0.195892067479236	-3.30949754114122	0.000934635869852598	0.0680229967347382
ARHGAP30	3476.15845514993	-0.64258052785031	0.190900064751095	-3.36605714978744	0.000762509088394767	0.0607098188846122
PROM1	5836.57250667271	-0.641570400745898	0.200628193983902	-3.19780778566634	0.00138476548182656	0.0900293521145863
SLCO4A1	4755.82937157569	-0.63826936904178	0.201421380249205	-3.16882630956104	0.00153055831955549	0.0954365359830009
SPNS3	1408.61030083296	-0.630356245248614	0.189911069025603	-3.31921803443502	0.000902699169445119	0.0678572674689792
ADK	7109.42610919783	-0.610339567080786	0.142272018607167	-4.28994803796254	0.0000178714927768923	0.00328029991364029
LAT2	9282.29941311265	-0.606170533570147	0.173054043343004	-3.50278168519114	0.000460426664884902	0.0410978102519181
GPR68	75.9479771108324	-0.586908569826361	0.143809318033709	-4.0811581464338	0.0000448118503440878	0.00641745091960607
IGHJ1P	40.8254706272921	-0.581017610233554	0.172638321533749	-3.36551934166003	0.000763997106896593	0.0607098188846122
STOM	19632.4464116916	-0.572345665986468	0.171462579752299	-3.3380208487082	0.000843774180293355	0.0646827359857823
WWTR1	66.8272752368325	-0.569229754162047	0.171816421620726	-3.31301134543814	0.000922972357642859	0.0680229967347382
MIR1-1HG-AS1	180.165317766946	-0.555199834762381	0.163309223648326	-3.39968449031368	0.000674636502710649	0.0556447019197796
PRKAG2	1462.86614248656	-0.542966176800085	0.172354834991389	-3.15028108626724	0.00163113446557223	0.0988695086294757
AC004947.1	152.735666325024	-0.434652675472547	0.126221093842857	-3.44358191043474	0.000574062672604304	0.0494494799455583
RXFP1	57.7607720389235	-0.356256958076127	0.112608260855389	-3.16368404386983	0.00155785818371637	0.0962090095476731
PSMB8	12694.3568449478	0.496393161304336	0.155779606055485	3.18650928625106	0.00144000864940218	0.0922694940598331
ASPSCR1	3131.84234273906	0.524667542573461	0.160180081926877	3.27548554265926	0.0010548051303839	0.0739044110707689
PGD	17917.141002122	0.532924658431312	0.14884808983746	3.58032581414554	0.000343166042819067	0.0334019619307475
TNFRSF1A	14183.330291874	0.554587569785857	0.146663999201567	3.7813476572643	0.000155981663680905	0.0173739576161501
TPRA1	4813.25506887612	0.554963104809877	0.157705711377811	3.51897911598375	0.000433210807972004	0.0394797430034347
ENDOD1	2724.76081196615	0.579414996314496	0.181149998361513	3.19853713251591	0.00138126743515148	0.0900293521145863
UBE2L6	10016.6086887469	0.580865797823936	0.18368256691895	3.16233493230875	0.0015650943849069	0.0962090095476731
COMMD5	2390.50527973684	0.582139355788962	0.168621154568939	3.45235066903163	0.000555724986576058	0.0486054229869744
MSN	74634.2545080903	0.609978650443813	0.182041603507019	3.35076509266352	0.000805886333569705	0.0625137541611929
ANAPC11	9534.07526597816	0.634198806969401	0.167129805323834	3.79464815231829	0.000147852975856898	0.0166105170807508
DNAJC4	1068.82354249339	0.644482638182168	0.199299397362814	3.23374102837311	0.00122180190398769	0.0829298042331642
CNN2	12897.1197651198	0.650638430973526	0.19658459224393	3.309712239127	0.000933919315570597	0.0680229967347382
CLIC3	254.660542185549	0.656193527840647	0.167999505866742	3.90592534457299	0.0000938654904783365	0.0120200075399631
IFI35	1616.66743287386	0.665004870534891	0.17405409021137	3.82067936310668	0.000133084578461786	0.0153483028895044
CNN3	4404.05228169031	0.671400278992735	0.206568274916002	3.25025844005209	0.00115300175054738	0.0790837832270179
PSME2	19460.3956978565	0.678183090938001	0.18269931120477	3.71201777645396	0.000205613542537952	0.0213673217080345
ACSL3	10378.0785738458	0.678970229294931	0.171417707934386	3.96091067531263	0.000074664461567385	0.0101357006577725
TUBA4A	7416.95278854781	0.684702797588454	0.215029985620809	3.18422007801219	0.00145144615425612	0.0922694940598331
DCTN4	5177.89167722229	0.685294393763381	0.217743829844632	3.14725057537733	0.00164813654107264	0.0994375713113829
GPX1	35450.0106271409	0.687473103151192	0.217197057055758	3.16520450355231	0.00154973985974263	0.0961724278674569
SIAH3	249.039441750435	0.695614724365339	0.209642271967537	3.31810334736811	0.000906309443778668	0.0678572674689792
CORO1B	3517.94164293043	0.707240107791644	0.19058870516162	3.71081857758519	0.000206590127011383	0.0213673217080345
NMUR1	98.6720679954621	0.716901176324689	0.181609597310847	3.94748508305772	0.0000789764371123859	0.0105022543719246
SIPA1	9380.14600808644	0.717830360694253	0.216125635281147	3.32135685690624	0.000895809198234436	0.0678572674689792
CTSA	11431.0783442041	0.719863970273083	0.219627768483532	3.27765462101419	0.00104673384748953	0.0737353270296409
EXOSC4	3212.14796544289	0.722980825780261	0.192989485365381	3.74621873524075	0.000179520074160543	0.0193347570781834
CD244	2759.76889221691	0.733951122129498	0.188263728310009	3.89852643798129	0.000096779835658919	0.0122449982359906
AC103702.1	249.956042186503	0.736512007769446	0.233411529553823	3.15542256707423	0.00160265801112562	0.0975973794438741
PIK3CG	3195.09297991234	0.742468189634713	0.226167999868998	3.28281715390669	0.00102775303963722	0.073189495150559
APOL3	1626.16480920929	0.742683203633929	0.223929509453103	3.31659371490503	0.000911220212328988	0.0678572674689792
QPRT	1268.16013609112	0.743410331541814	0.232532595751197	3.19701558028983	0.00138857426143584	0.0900293521145863
SREBF1	8778.32752588222	0.749677546327101	0.218581061344633	3.42974611668253	0.000604146248317431	0.051124895506966
B3GNT8	649.984627750167	0.750139241110092	0.231817602170636	3.23590285675516	0.00121258643387331	0.0827352167865814
DUSP4	765.481730818709	0.754048114454446	0.205576897791175	3.66796134466631	0.000244492135677957	0.024892355563712
ABCC1	1783.30502430719	0.758466146414327	0.235980090264882	3.21411075639036	0.0013084919033233	0.0870013596128024
PYCARD	2140.2265727066	0.761970847985391	0.238710295557943	3.19203177309307	0.00141275791152427	0.0911438668464569
PLAU	1362.18074079386	0.769618874773041	0.239059922642232	3.21935549157198	0.00128479099448333	0.0863061661861171
NECTIN2	5531.46333312081	0.772937008136589	0.224366320148252	3.4449778720169	0.000571106142531908	0.0494494799455583
RASGRP2	9097.68158035207	0.77759605148291	0.220736055264042	3.52274145042937	0.000427107800310384	0.039197667983415
CFP	475.128544057478	0.778922628841858	0.226587847946427	3.43761872448703	0.000586853388728328	0.0499861004046246
IL15RA	824.979635836259	0.780217364187101	0.216095712417143	3.61051755937202	0.000305586611495868	0.0301697327349557
SPECC1	2331.38496021371	0.784298847385082	0.232980404373514	3.36637259040762	0.000761637573331608	0.0607098188846122
SMOX	1524.01501247963	0.788655861695097	0.234668514887056	3.36072294178309	0.00077738763385489	0.0611200379144371
TAPBPL	1924.16644523358	0.791351095772942	0.223173060742529	3.54590779523301	0.000391263083948675	0.0368880712450682
CYBA	24756.222189627	0.793358211183076	0.212550650069435	3.73256073751789	0.000189542972387083	0.0202469181651514
NUDT18	621.477380589402	0.79390461860616	0.218759761297188	3.6291163141636	0.000284393087491794	0.0285093132014851
C12orf57	1394.99664024809	0.794220613689798	0.219347935893764	3.62082556397732	0.000293664465303708	0.02921401001403
LACC1	1325.27921061825	0.794408190770892	0.233357731617666	3.40425056956095	0.000663458626593299	0.0550712918583686
ZNF768	1329.92353351606	0.798134868957475	0.168982014911683	4.72319417764436	0.00000232168981142288	0.000496004288892836
EIF1B	4328.11906320146	0.800998768034221	0.234305865533097	3.41860314171723	0.000629434570556753	0.052921234345133
PCBP3	544.228935230446	0.804320165227047	0.239358636202594	3.36031395393759	0.000778539463919318	0.0611200379144371
HLA-C	22627.5762841131	0.816784188556496	0.229040708439592	3.56610924809429	0.000362320379903591	0.0349759940066933
PLXNB2	2335.46105769906	0.8189167202776	0.232244402404789	3.52609885016852	0.000421729526981892	0.0389785758555178
ITGA4	21645.8224565722	0.825110485579671	0.217092605790594	3.80073048814738	0.000144270151792099	0.016492356299602
SATB1	6383.47767397216	0.861383673821092	0.206609327362435	4.16914223969206	0.0000305748139576156	0.0046876585352429
UBA7	5560.17535385908	0.868102701163946	0.204399194085981	4.24709453990693	0.0000216560594249304	0.00361822777468837
RTP4	472.166999944623	0.877536093402736	0.236804655532014	3.70573834974331	0.000210775806978288	0.0216285851696146
RNASEK	345.729355443306	0.878736944886893	0.235755673277465	3.72732046135191	0.000193526327523453	0.0205043504088264
ICAM1	633.196130553573	0.882465304316889	0.234348411904264	3.76561247906982	0.000166141308118274	0.0183487587067572
LBR	25465.3493208282	0.886579654031906	0.23004813191276	3.8538876480341	0.000116256959927973	0.0138996394658838
PGPEP1	724.160791217304	0.887882233873319	0.22954141735865	3.86806984155734	0.000109700248048233	0.0135980397043459
XYLT1	891.767089928599	0.909786419954956	0.221918018478465	4.09965097107805	0.0000413773682282933	0.00605876250282155
EVI2B	756.99020116383	0.914230998276329	0.235995974295874	3.87392624388641	0.000107095837257213	0.0134199322224615
RAB31	1654.79026410729	0.917556972168669	0.238708807240854	3.84383376036422	0.000121127072912427	0.0143502546744978
IFI6	1658.40836491765	0.921189398279431	0.205173603268267	4.48980465130772	0.00000712885213890417	0.00138661494140596
ABCB1	3149.30656347342	0.92256867251518	0.239226457538395	3.85646588595708	0.000115038143796675	0.0138812693514655
ITGB7	588.725900775074	0.925821351002812	0.222495195643302	4.16108468466467	0.0000316739596536199	0.00479970979309273
ATP2B4	5287.78882378836	0.942282420130026	0.238680205654864	3.94788674471224	0.0000788440855060227	0.0105022543719246
MAN1A1	10344.1507237253	0.942870171430682	0.19381591814365	4.86477158564374	0.00000114589063205789	0.000287177821480355
AC011247.1	96.4317806345972	0.94609052028115	0.236310604901516	4.00358892346554	0.0000623887350864972	0.0088374999526873
CD58	2509.42558707802	0.965707192150531	0.168363798061027	5.73583634529608	0.00000000970323221723854	0.00000451616150910902
PLEK	19108.8269491223	0.972712162001041	0.182322299748626	5.33512446553248	0.0000000954790407683038	0.0000336292664673658
ALOX12	2348.28487652453	0.999841180917466	0.207168932081572	4.82621197527718	0.00000139154397857157	0.000335825946828607
TSC22D3	883.319776964046	1.00513054028482	0.23604532362756	4.2582099269662	0.0000206070390644634	0.00358067910784116
ZNF239	389.844474976231	1.00546295317884	0.238970296773979	4.20748087420176	0.000025823325117082	0.00410401918202211
VAT1	11541.3456776741	1.0106948406368	0.238299931515432	4.24127205664491	0.0000222256536095547	0.00366638883341413
DOK2	1162.28085645642	1.01806270654295	0.239349677146134	4.25345343549961	0.0000210498726280675	0.00360949921169704
KIAA0513	285.875187389476	1.02436839561346	0.23955391816468	4.27614961784621	0.0000190153453197388	0.00344177750287272
FAM124B	1844.95617203003	1.02871150773713	0.216929035988653	4.74215682123318	0.00000211454833833043	0.000465326151695477
UBASH3B	4879.65310971104	1.03768931710672	0.239235852129935	4.33751591940795	0.0000144102100133261	0.00272165009990819
SMIM3	7249.38713829646	1.04510061665964	0.2203983665515	4.74187097214911	0.00000211753477251343	0.000465326151695477
SMIM24	3650.99965074977	1.06870221820742	0.217929644766265	4.90388638660714	0.000000939588477610938	0.000251874554838521
FGR	1752.4748654707	1.0717466799732	0.222922922232148	4.80770065833384	0.00000152676145041676	0.000361759185851476
ASB1	1188.84854134947	1.07284805152837	0.230776837813591	4.64885497909005	0.00000333782781580247	0.000690453525325997
ENG	7118.64879387726	1.07681347738766	0.224818980155771	4.78969114014115	0.00000167038219516127	0.000388721799416816
IRF1-AS1	377.33671697413	1.0850383246641	0.23913083986233	4.53742530778869	0.00000569451892689203	0.00112440864629177
REN	428.338025244763	1.08555608443195	0.202575594292458	5.35877033076718	0.0000000837902901611536	0.000031198716039433
APLP2	32024.2672958254	1.11250563722544	0.22510297711172	4.9422075687311	0.000000772429133610738	0.000214176520621599
FAM117A	3393.59680242249	1.1161803286836	0.230762979663377	4.83691244718638	0.00000131871478061399	0.000324254547565311
SMAD3	1459.56188855642	1.13408976675099	0.239052681611017	4.74409974867536	0.00000209435635926935	0.000465326151695477
PALLD	1030.55980829097	1.13851774797279	0.232428072943804	4.89836590543025	0.000000966369532069218	0.000251874554838521
LAIR1	10594.0622674756	1.14710314122321	0.215589104318809	5.32078439143613	0.000000103320795736591	0.000035433595001033
PSMB10	5440.82151764708	1.18278822713682	0.192256674576055	6.15213089347865	0.000000000764487402321366	0.00000038322026855129
CD300LB	471.39584678675	1.18608367826605	0.23683447176097	5.00807027561058	0.000000549784622552864	0.000166623097700208
ADD3	5411.59194658826	1.20596250352456	0.210727424883786	5.72285503032952	0.0000000104748643624094	0.00000470718732313517
CD300A	6975.05271853599	1.21210123041723	0.184444816562273	6.57161991867632	0.0000000000497707779756011	0.0000000341375146620018
IL12RB1	290.571004853119	1.22634481423806	0.239485903834586	5.12073902723353	0.000000304340583561671	0.0000967357679262365
SLC9A3R1	25780.399338243	1.24152114051637	0.193914736050915	6.40240739718923	0.000000000152945895219181	0.0000000949138526903034
CD93	539.690361487778	1.24796058265678	0.226893262975867	5.50020995021575	0.0000000379339287628404	0.0000159469341818495
UPP1	1647.37324415032	1.25721907909599	0.239126660330211	5.2575445889634	0.000000145991504356584	0.0000487836226865385
MYADM	5023.84170125229	1.35092035452587	0.220885555728348	6.11592890296219	0.000000000959961199016111	0.000000463341272058443
ITGA5	20652.6506557411	1.37581286850207	0.223632460348612	6.1521161389423	0.000000000764558546833452	0.00000038322026855129
SIGIRR	3379.86259470468	1.38722993088429	0.201940736940696	6.86949028660661	0.00000000000644317042766275	0.00000000524796231333131
HNRNPLL	5006.19803548578	1.4486997811256	0.167137931958141	8.66768999803358	4.40975395206352e-18	7.18348918791147e-15
LGALS3BP	2598.65048045412	1.46317958816786	0.235063466106669	6.2246150471715	0.000000000482739805879708	0.00000026929795559731
ABCA1	988.354755189045	1.48797046772214	0.239208841547064	6.22038239932443	0.000000000495944669608305	0.00000026929795559731
GPR132	829.366370406308	1.49287433702609	0.238762479885783	6.25254997242548	0.000000000403804473552078	0.000000239199086333213
GALM	1286.6260255185	1.58556817576636	0.239229172489205	6.62782117777841	0.0000000000340677812598466	0.0000000261159603163719
PTPRN2-AS1	636.314850289795	1.59060553716146	0.22615677613133	7.03319867027904	0.00000000000201851629398676	0.00000000175368695621569
GBP4	3742.13135376537	1.6048432000989	0.226961708211134	7.07098661156521	0.00000000000153835983136836	0.00000000143199323731374
IRF1	3256.34719164626	1.63133573773678	0.194005549268655	8.40870657507711	4.1455676585447e-17	0.0000000000000600278196957272
RAB37	6383.37048659478	1.67502079590442	0.213887866636187	7.83130348741826	4.82837581570132e-15	0.00000000000629233936302196
TGM5	691.771061853371	1.81211897963181	0.238026537527884	7.61309641543446	0.0000000000000267606006101865	0.0000000000290620122626626
ASB2	1784.35681974707	1.83070138236593	0.237682851392634	7.70228635191585	0.0000000000000133652962574724	0.0000000000158342309843073
VSIR	10134.2448713468	1.95203649782135	0.219373248669277	8.89824310695329	5.67376348060133e-19	1.05629265255995e-15
HIC1	2086.08657563031	2.44853160021335	0.237988507921494	10.2884446883505	7.94492813560341e-25	1.72563839105306e-21
PLAAT4	602.943207180054	2.49982707494787	0.231847208965787	10.7822176773185	4.17692258972091e-27	1.08867310378486e-23
SCUBE1	967.532759050297	2.70287850139812	0.238918902459477	11.3129537829538	1.13212883465304e-29	3.68847574329961e-26
SLC2A5	27634.4171824322	2.8506217829943	0.23779085408351	11.9879370213002	4.11014154862277e-33	1.78544548872173e-29
DENND6B	1580.95699486279	3.49331244232287	0.227675260340544	15.3433993535256	3.92112187062598e-53	2.55500301089989e-49
CD38	14111.6871662982	4.38442695273333	0.22924892924219	19.1251796343241	1.55835672395747e-81	2.03085048266138e-77

## Sheet: Common mouse-human RA
Common UP DEG mouse and human 4-oxo-RA	Common DOWN DEG mouse and human 4-oxo-RA	Common UP DEG mouse and human at-RA	Common DOWN DEG mouse and human at-RA
CD38	SEMA4A	CD38	GPT2
HIC1	FUT7	HIC1	LMNA
ASB2	LMNA	ASB2	CLU
VSIR	CLU	VSIR	TREML2
IRF1	SPNS3	IRF1	FUT7
MYADM	SMIM6	ABCA1	SMIM6
ALOX12	TRIP6	CHST15	HEMGN
FAM117A	HPGDS	ITGB7	AK4
PALLD	RSAD2	CD93	SPNS3
RTP4	HEMGN	ATP2B4	TNFRSF12A
ITGB7	GPT2	RAB31	SYNGR1
CHST15	TREML2	HNRNPLL	CCN3
LGALS3BP	IL6R	SATB1	SELL
UPP1	GATA3	FAM117A	HPGDS
CD300A	SH3BP5	CD300A	ARID5B
PLXNA1	ARID5B	UPP1	MACROD1
HNRNPLL	CCN3	SOCS3	TRIM47
SOCS3	KCNQ1OT1	PARP14	LGALS3
RAB31	RAB27B	HLX	ERGIC1
ATP2B4	SELL	CALCRL	SFXN3
ABCA1	ELN	B3GNT8	P2RX7
CD93	HOXA9	CYP26B1	KCNQ1OT1
SGSM2	ERGIC1	IRF2BP2	ELN
SATB1	SYNGR1	NCOA7	RSAD2
BHLHE40	AK4	EHD3	TRPV2
CLSTN1	ADGRG1	APOBEC3G	SLC17A9
SORT1	MTURN	GBP1	RAB27B
CDK13	SNX20	KIT	PAQR5
TTYH3	DENND2D	SCD	DHRS13
ADAP1	SLCO4A1	APOBEC3F	SYTL1
PLEKHO1	HGF	BHLHE40	BAHCC1
TRIB1	RIPOR2	ZNF595	DENND2D
LAIR1		PLEKHO1	ADGRG1
HIVEP3		DOCK10	CYP51A1
RUNX3		VAT1	TMEM273
MKNK2		CD44	GSN
BACE2		UBE2J1	TRAP1
REC8		GPSM2	IL21R
ZNF579		CDKN2D	PADI4
SPRY1		HIVEP3	CAPN2
DPEP2		TRAF3IP3	IRF5
MXD4		TRIB1	DNPH1
HLX		HOXB5	RRP9
IRF2BP2		XAF1	SIGMAR1
TRAF3IP3		SPRY1	CUTC
AFDN		RUNX3	FHL1
CYP26B1		PBX1	SLC43A1
LMNB2		GUSB	HOXA9
P3H3		PDE7A	ZDHHC16
HES1		ELK3	SNHG8
VAT1		CAMKK1	DHODH
TBKBP1		KLHL24	DEAF1
ARL8A		ITGAV	RASSF7
EID2		GNGT2	LAT2
SLC44A1		HERC1
HIPK2		SUSD1
PBX1		F2R
NCOA7		NCF1C
CAMKK1		SAT1
SAT1		CTSS
MGAT4B		ABI3
TFEB		SERPINB1
TRAPPC10		TOP2A
KLHL24		TRAPPC6B
VAMP5		ENDOD1
EHD3		LEMD3
ATG16L2		RNASEL
NRIP3		TLE3
ZMIZ1		CASP1
CALCRL		NEAT1
GUSB		MSN
ARMC5		NPEPPS
RENBP		REL
LPCAT1		RAD51AP1
PAQR4		JMJD1C
PARP14		FNIP1
CDKN2D		DHRS3
GBP1		RBL1
CD44
ABI3
SSBP4
LAMP1
LEMD2
RAI1
TUBA4A
B4GALT6
SIK3
F2R
MLXIP
LEMD3
CPNE2
AGPAT3
ST3GAL2
ZNF595
