# Supplementary material for: Modulation of bone marrow haematopoietic stem cell activity as a therapeutic strategy after myocardial infarction: a preclinical study
Source: Nat Cell Biol. 2025 Apr 2;27(4):591–604. doi: 10.1038/s41556-025-01639-4 (PMC11991920; doi:10.1038/s41556-025-01639-4)
Supplement: Supplementary file 11 — Source data. [file 41556_2025_1639_MOESM11_ESM.xlsx]

## Sheet: 1g CFUs
CFUs 1st plating			CFUs 2nd plating
Ctrl	MI		Ctrl	MI
1.1	2.8		0.79	0.65
0.99	1.27		1.13	0.65
1.06	2.37838		1.08	1.41176
0.85	1.40541		0.96	0.529412
1.05	3		1.04	0.36
0.95	2.67		1	0.18
0.918919	1.8		0.93
1.08108			1.07
1			1
0.67
1.33
1

## Sheet: 1h TP
6 weeks			12 weeks			18 weeks			24 weeks
Ctrl	MI		Ctrl	MI		Ctrl	MI		Ctrl	MI
2.54	0.47		3.75	0.49		2.65	0.071		1.97	0.054
13.4	16.6		15.2	1.81		8.2	0.67		9.44	1
0.89	0.79		1.72	2.01		1.46	1.41		1.28	0.75
2.47	1.41		2.33	1.28		1.99	0.24		1.94	0.16
1.52	0.41		0.99	0.6		1.81	0.071		1.65	0.26
	2.27			0.73			0.21			0.27
	1.53			1.05			2.14			0
