# Supplementary material for: Modulation of bone marrow haematopoietic stem cell activity as a therapeutic strategy after myocardial infarction: a preclinical study
Source: Nat Cell Biol. 2025 Apr 2;27(4):591–604. doi: 10.1038/s41556-025-01639-4 (PMC11991920; doi:10.1038/s41556-025-01639-4)
Supplement: Supplementary file 12 — Source data. [file 41556_2025_1639_MOESM12_ESM.xlsx]

## Sheet: 2d
Counts normalized to Dapi
Sham	MI
51.29	573.4
119.21	656.93
102.45	344.5
68.67	815.25
51.67	711.33
34.75
143.25

## Sheet: 2c
% dTomato positive cells of leukocytes
	Leukocytes			Myeloid
	Sham	MI		Sham	MI
	7.84	24.5		4.65	16.3
	9.24	20.2		4.5	12.3
	7.15	25.5		2.95	16.2
	10.2	11.1		11.8	10.5
	18.8	12.8		8.58	14.5
	15.2	15.2			14.4
	9.18

## Sheet: 2g
% dTomato positive cells of leukocytes
	Leukocytes			Myeloid			LyC6 high monocytes
	Sham	MI		Sham	MI		Sham	MI
	3.04	16.7		0.66	12.1		0.21	3.18
	4	14.7		1.07	11.3		0.44	3.42
	4.39	9.02		0.8	6.17		0.24	1.49
	8.48	12.3		1.76	8.72		0.67	2.39
		16.5		2.62	12.5		1.04	2.8
		15.6		3.41	12.2		0.98	3.73
				4.24			0.58

## Sheet: 2b
	Sham						Vehicle							Baseline
HSC	1	1	1	1	1		1	1	1	1	1	1		1	1	1
MPP	0.14	0.11	0.28	0.14	0.26		0.27	0.15	0.22	0.32	0.38	0.32		0.17	0.1	0.1
MyP	0.14	0.15	0.4	0.12	0.3		0.31	0.36	0.3	0.36	0.4	0.41		0.2	0.16	0.16
