# Supplementary material for: Modulation of bone marrow haematopoietic stem cell activity as a therapeutic strategy after myocardial infarction: a preclinical study
Source: Nat Cell Biol. 2025 Apr 2;27(4):591–604. doi: 10.1038/s41556-025-01639-4 (PMC11991920; doi:10.1038/s41556-025-01639-4)
Supplement: Supplementary file 13 — Source data. [file 41556_2025_1639_MOESM13_ESM.xlsx]

## Sheet: 3d
	DMSO						at-RA				4-oxo-RA
2nd plating	1.08533	0.88671	1.05168	1.0098	0.903509	1.10753	1.84275	1.31204	1.40786	1.83495	1.38575	1.20885	1.1941	1.80583	1.57282

## Sheet: 3e
	no division									divided
Ctrl	29.1667	42.8571	30.4348	33.3333	25	17.5	28.2051				70.8333	57.1429	69.5652	66.6667	75	82.5	71.7949
at-RA	63.6364	72.4138	59.0909	52.1739	52	37.037	48.8889	31.7073	33.3333	36.3636	27.5862	40.9091	47.8261	48	62.963	51.1111	68.2927	66.6667
4-oxo-RA	61.5385	44.4444	46.1538	40.5405	44.1176	46.6667	39.1304	30.4348	45.2381	38.4615	55.5556	53.8462	59.4595	55.8824	53.3333	60.8696	69.5652	54.7619

## Sheet: 3i
	G0													G1													G2SM
Sham	72.9	57.8	56.5	57.7	51.1	51.1								25.2	40.5	42.3	36.1	44.3	43.3								1.67	1.38	0.6	5.84	3.2	5.32
Vehicle	52.3		62.6	40.8	62.6	48.9	45.4	47.4	42.2	38.1	40.6	40.2		30.7	35	56.1	36.4	50.2	52.5	48.6	50.1	58.3	55.2	54.9			17	2.44	2.55	0.96	0.9	2.13	3.04	6.65	3.57	3.93	4.72
at-RA	65.4	83.6	69.3	83.4	60.1	62.8	64.6	69.5	52.5	49.2	62.9	59.3	51.8	31.6	15.6	29.9	14.3	39.3	36.5	34.1	30.2	41.6	48.2	32.9	33.1	45.1	2.99	0.26	0.56	2.24	0	0.49	1.32	0.24	5.43	2.05	3.65	6.08	2.46

## Sheet: 3j
	non divided						≥ 1 divided
Sham	61.29			61.9			38.71			38.1
Vehicle	45	53.57	39.13	45.95	54.54		55	46.43	60.87	54.05	45.45
at-RA	56.41	67.86	59.09	62.5	56.67	57.5	43.59	32.14	40.91	37.5	43.33	42.5

## Sheet: 3k
% of leukocytes
GMP				Myeloid
Sham	Vehicle	at-RA		Sham	Vehicle	at-RA
0.56	0.68	0.71		58.6	62.3	52.2
0.55	0.62	0.59		57.8	62	41
0.49	0.67	0.59		58.4	60.2	47.6
0.51	0.62	0.61		60.3	65.1	56.2
0.36	0.92	0.62		53.6	63.8	60.4
0.57	0.64	0.63		58.2	57.4	60.4
0.35	0.59	0.86		63.4	56.8	54.7
0.43	0.7	0.37		56.9	74.5	51.9
0.47	0.82	0.38		60.1	69.8	53.4
0.68	0.81	0.49			76.2	54.7
0.78	0.61	0.4			57.5	63.6
0.52		0.44				61

## Sheet: 3l
Leukocytes				Monocytes				LyC6 high Monocytes
at-RA	Vehicle	Sham		at-RA	Vehicle	Sham		at-RA	Vehicle	Sham
9594.05	13763.4	1941.79		32.6	32.1	24.7		8.36	13.4	0.48
7514.96	9491.77	928.863		28.7	33.7	36.3		11.7	12.4	1.12
5036.6	12022	1433.83		20.4	33.1	37.2		5.94	12.5	1.03
12772.9	12789.7	1183.1		33.4	39.7	33.8		9	20.6	1.03
5789.3	10387.3	54.912		30.7	32.9	30.5		13	12.7	1.11
7172.32	6229.98	951.808		29.1	36.2	38.1		10.7	12.4	0.82
5155.56	7567.3	940.16		33.2	38.4	38.6		11.6	12.5	1.17
6511.29	11732.3	1183.1		27.5	27.7	32.6		8.54	17.7	1.11
12153.9	13646.5			28.9	35.5			6.17	12.7
8777.6	12318.6			26.1	43.5			15.4	17.1
9403.26	13866.1			29	38.6			11.4	24.1
12538.2	15931.1							15.2	13.6
10697.9	14560							15.9

## Sheet: 3m
Remote zone
Vehicle	at-RA
2.9097	5.4116
8.6632	13.3007
6.8129	20.4696
2.7265	37.8554
0.6671	0.4877
0.2929	8.391
1.9174	4.7845
0.1317	4.6626
2.2344
1.1408
2.3547

## Sheet: 3n
Ejection Fraction acute phase				Ejection Fraction Chronic phase
Sham	Vehicle	at-RA		at-RA	Vehicle	Sham
56.019	36.284	34.903		24.272	11.585	56.019
54	14.334	29		23.676	27	54
57.417	46.602	30.184		14.334	30.099	57.417
61.009	40.566	30.424		17.002	21.03	61.009
58.185	26.297	42.703		20.332	21.074	58.185
	34.518	26.783		13.445	14.166
	21.909	27		22.402	18
	24.226	34.659		26.331	19.24
	23.342	24.544		17.156	17.097

## Sheet: 3o
qPCR
	Rara	Rarb	Rarg
HSC	1	1	1
MPP1	0.897526	0.271894	0.448199
MPP2	0.718068	0.0156315	0.217531
MPP3	0.781937	0.00785989	0.290583
MPP4	2.2917	0.0075286	0.198053
T,cells	NA	0	1.82582
B,cells	2.153	0.00302914	0.0623621
Myeloid	1.50506	6.65133e-05	0.467549
EC	6.72298	0.101521	2.44043
OB	5.11612	0.0143389	0.191681
MSC	1.2289	0.145436	1.24283
