# Supplementary material for: Modulation of bone marrow haematopoietic stem cell activity as a therapeutic strategy after myocardial infarction: a preclinical study
Source: Nat Cell Biol. 2025 Apr 2;27(4):591–604. doi: 10.1038/s41556-025-01639-4 (PMC11991920; doi:10.1038/s41556-025-01639-4)
Supplement: Supplementary file 14 — Source data. [file 41556_2025_1639_MOESM14_ESM.xlsx]

## Sheet: 4h
	Sham						Vehicle							4-oxo-RA
HSC	1	1	1	1	1		1	1	1	1	1	1		1	1	1	1	1	1	1	1
MPP	0.14	0.11	0.28	0.14	0.26		0.27	0.15	0.22	0.32	0.38	0.32		0.31	0.15	0.15	0.2	0.17	0.16	0.1	0.14
MyP	0.14	0.15	0.4	0.12	0.3		0.31	0.36	0.3	0.36	0.4	0.41		0.37	0.25	0.24	0.31	0.24	0.25	0.2	0.22

## Sheet: 4i
dTomato postive cells % normalized to vehicle
Leukocytes			Myeloid
Vehicle	4-oxo-RA		Vehicle	4-oxo-RA
1.34	1		1.16	0.83
1.11	0.85		0.88	0.65
1.4	0.89		1.15	0.74
0.61	1.01		0.75	0.81
0.7	0.27		1.03	0.33
0.83	0.67		1.03	0.84
	0.26			0.31
	0.4			0.48

## Sheet: 4j
% of cells in cell cycle phase
		G0											G1												G2/S/M
Sham	41.8	51.6	53.2	56.2	62.8	50.2	74.3						57.1	47.4	44.1	42.6	35.4	48	25.1						0.52	1.16	0.99	1.15	1.61	1.77	0.68
Vehicle	34.1	40	44.2	43.9	47.4	37.8	32.6	56	46.2	53.3			63.8	58.8	55	55	50.3	61.3	65.8	42.8	51.5	44			1.72	1.59	0.97	1.06	2.37	0.93	1.43	1.2	2.08	2.56
4-oxo-RA	48.5	41.7	55.7	49.5	47.2	45.2	52.3	57.5	53.3	52.4	67.9		50.7	56.5	44.3	50.5	52.1	53.9	46.5	40.7	44.4	45.9	31.1		0.25	1.55	1.2	0	0.57	0.88	0.96	1.42	2.17	1.49	1.02

## Sheet: 4k
	divided													no division
Sham	71.0526	70.2128			76.3158	59.0909			60.8696	59.6154	59.4595			28.9474	29.7872			23.6842	40.9091			39.1304	40.3846	40.5405
Vehicle	88.3721	88.0952	78.9474	81.0811	85.1064	88.5714			73.913	73.5294	81.6327	80.8511		11.6279	11.9048	21.0526	18.9189	14.8936	11.4286			26.087	26.4706	18.3673	19.1489
4-oxo-RA	80.8511	80	76.7857		67.8571	72.7273	71.1111	71.7391	69.0909	65.3846	58.3333	71.1538		19.1489	20	23.2143		32.1429	27.2727	28.8889	28.2609	30.9091	34.6154	41.6667	28.8462

## Sheet: 4l
CFUs 3rd plating
Sham	Vehicle	4-oxo-RA
0.473684	0.526316	0.842105
1.52632	0.263158	0.368421
0.979592	0.489796	0.631579
1.02041	0.326531	1.59184
0.882353	0.44898	0.571429
1.27941	0.612245	0.838235
0.838235	0.308824	0.882353
	0.485294	1.01471
	0.485294	1.85294
	0.397059

## Sheet: 4m
	PB chimerism
	Vehicle										4-oxo-RA
4 weeks	63.3	6.16	3.95	52.8	0.024	13.2	9.62	59	39.7		39.4	36.4	31.4	50.3	19.9	33.1	31.9	53.2	0.18	30.4
8 weeks	62.3	7.23	2.1	59.8	56.7	44.1	63.1	59.9	4.41		76.3	60.3	45.7	72.3	63.9	55.8	50.4	71.5	9.5	68.7
12 weeks	58.9	11.6	1.53	61.1	72.4	56.3	55.7	67.8	4.39		82	71.3	61.7	79.2	73.4	70.7	68.3	79.6	26.5	80
16 weeks	59.5	20.9	0.85	63.9	76.8	66.8	44.3	73	2.68		85.8	78.1	69.8	80.1	74.1	74.7	71.4	84.3	41.4	85.6

## Sheet: 4n
BM chimerism at 16 weeks
Vehicle	4-oxo-RA
47.1	62.1
42.8	66.8
1.43	62
51.9	45.9
42.9	55.9
60.9	57.3
12.2	41.5
55.1	67.2
2.5	61.9
