# Supplementary material for: Modulation of bone marrow haematopoietic stem cell activity as a therapeutic strategy after myocardial infarction: a preclinical study
Source: Nat Cell Biol. 2025 Apr 2;27(4):591–604. doi: 10.1038/s41556-025-01639-4 (PMC11991920; doi:10.1038/s41556-025-01639-4)
Supplement: Supplementary file 15 — Source data. [file 41556_2025_1639_MOESM15_ESM.xlsx]

## Sheet: 5c
% dTomato positive cells normalized to vehicle
Leukocytes			Myeloid			LyC6high Monocytes
Vehicle	4-oxo-RA		Vehicle	4-oxo-RA		Vehicle	4-oxo-RA
1.18	0.69		1.15	0.61		1.12	0.61
1.04	0.89		1.08	0.97		1.21	0.89
0.64	0.83		0.59	0.92		0.53	0.72
0.87	0.76		0.83	0.88		0.84	0.69
1.17	0.46		1.19	0.44		0.99	0.54
1.1	0.4		1.16	0.41		1.32	0.6
	0.99			1.09			0.9
	0.61			0.54			0.35

## Sheet: 5h 
	Vehicle	4-oxo-RA
IL-1b	1.45263	1.19935
IL-6	1.85776	1.14592
MMP2	0.666531	0.549631
MMP9	0.135141	-0.252363
TGF-b	0.57983	0.401373
TNFa	0.786925	0.848152

## Sheet: 5i
Infarct zone			Broder zone			Remote zone
Vehicle	4-oxo-RA		Vehicle	4-oxo-RA		Vehicle	4-oxo-RA
8.178	6.968		2.942	2.542		3.084	1.284
6.148	7.308		3.752	1.292		0.504	0
15.668	10.508		7.962	1.562		2.634	0.324
9.148	10.938		5.062	2.512		0.764	0
6.168	3.748		9.332	0		5.274	1.224
13.258	9.648		4.682	2.242		2.044	7.444

## Sheet: 5j
Stroke Volume day 1				Stroke Volume day 28				Enddiastolic Volume day1				Enddiastolic Volume day 28				Ejection Fraction day 1				Ejection Fraction day 28
Sham	Vehicle	4-oxo-RA		Sham	Vehicle	4-oxo-RA		Sham	Vehicle	4-oxo-RA		Sham	Vehicle	4-oxo-RA		Sham	Vehicle	4-oxo-RA		Sham	Vehicle	4-oxo-RA
22	23.5	28.8		22.2	23.2	36.5		33.9	60.2	73.9		18.7	70.5	95.3		65	27	39		54	25	28
29.4	15	16.3		27	12.5	24.1		53.3	56.5	47.2		22.4	150	66		55	30	35		55	8	27
27.5	17.9	21.7		23	13.1	31.2		63.3	58.9	65.7		38	91.4	50.4		44	31.9	33		38	13	38
29.4	24.2	11.5		27	17.9	25.7		49.8	76	51.7		33	104.2	81.6		59	39	22		45	15	24
23.5915	23.4	27		33.027	26.1	27.5		38.8509	67.6	70.8		26.575	59.8	40.2		60.7231	35	38		55.4126	30	41
28.9759	14.1	27		32.5669	24.9	14.1		48.8373	70.3	89		33.2532	52	44.5		59.3315	20	30		49.4786	32	24
29.5856	22.6	22.1		37.5903	10.1	15.7		58.5647	68.7	75.2		20.9161	85.2	68.6		50.5178	33	29		64.2499	11	18.6
	19.4873	20.9			20.2181	25.3			58.99	64			84.8634	42			33.0349	33			19.2404	38
	23.095	23.3903			21.4859	29.255			56.2472	56.2026			60.7414	73.0248			41.0599	41.6178			26.1298	28.6029
	19.816	14.4232			21.5131	32.0108			71.6017	39.5266			35.1284	41.2481			27.6753	36.4898			14.4137	43.6954
	28.3727	9.47922			19.0108	26.8393			59.4126	38.2611			42.8926	84.0862			47.7553	24.7751			30.7104	24.1958
	25.6217	15.7016			24.2055	28.5605			69.791	57.757			134.633	96.514			36.7121	27.1856			15.2391	22.8348
		14.6467				31.9216				59.8868				104.778				24.4573				23.3516
