# Supplementary material for: Modulation of bone marrow haematopoietic stem cell activity as a therapeutic strategy after myocardial infarction: a preclinical study
Source: Nat Cell Biol. 2025 Apr 2;27(4):591–604. doi: 10.1038/s41556-025-01639-4 (PMC11991920; doi:10.1038/s41556-025-01639-4)
Supplement: Supplementary file 16 — Source data. [file 41556_2025_1639_MOESM16_ESM.xlsx]

## Sheet: 6c
Single HSC division assay
	non divided			≥ 1 divided
MI Ctrl	58.8235	52.6316	45.4545	41.1765	47.3684	54.5455
MI 4-oxo-RA	69.2308	75	66.6667	30.7692	25	33.3333

## Sheet: 6d
Colony forming unit assay
1st plating			2nd plating
Ctrl	4-Oxo-RA		Ctrl	4-Oxo-RA
1	0.75		1	2.55
1	0.413174		1	1.48
1	0.45		1	1.88
1.02586	0.568966		0.686869	2.54546
0.974138			1.31313	2.44444
1	0.5		1	1.41

## Sheet: 6k
Cell frequency % of single cells
(normalized to DMSO treated control for each patient)
Ctrl (dashed red line)	at-RA	4-oxo-RA
1	1.38577	1.37328
1	1.30816	1.16616
1	1.10025	1.05263
1	1.04353	1.03237
1	1.04994	1.04313
1	1.06721	1.06257
1	1.06202	1.03654
1	1.02503	1.0306
1	1.41509	1.13073
1	1.18519	1.28439
1	1.30841	1.13084
1	1.3067	0.853982
1		0.934125

## Sheet: 6l
MFI for ROS of monocytes
Ctrl	4-oxo-RA	at-RA
1525	1687	2085
1311	1044	1852
1298	1455	1677
1275	1308	1804
1491	1345	1600
1760		1545

## Sheet: 6j
Average cytokine secretion (pg/ml)
	Ctrl	at-RA	4-oxo-RA
IL-1β	0.287897	0.577357	0.434323
IFN-α2	0.211765	0.25321	0.242083
IFN-γ	0.335165	0.435045	0.382833
TNF-α	1.58088	1.9764	1.73046
MCP-1	2.28344	6.14323	5.27463
IL-6	1.03177	0.928993	0.889577
IL-8	8.72071	13.2163	12.5849
IL-10	0.334595	0.450717	0.407392
IL-12p70	0.33071	0.488973	0.42952
IL-17A	0.00785433	0.0488577	0.0492303
IL-18	0.318748	0.559908	0.52212
IL-23	0.365342	0.511837	0.443587
IL-33	0.888508	1.57051	1.41358
