# Supplementary material for: Modulation of bone marrow haematopoietic stem cell activity as a therapeutic strategy after myocardial infarction: a preclinical study
Source: Nat Cell Biol. 2025 Apr 2;27(4):591–604. doi: 10.1038/s41556-025-01639-4 (PMC11991920; doi:10.1038/s41556-025-01639-4)
Supplement: Supplementary file 17 — Source data. [file 41556_2025_1639_MOESM17_ESM.xlsx]

## Sheet: 1g
	Ctrl						MI
6 weeks	3.54	14.4	1.89	3.47	2.52		2.52	17.6	1.79	2.41	1.41	3.27	2.53
12 weeks	4.75	16.2	2.72	3.33	1.99		1.99	2.81	3.01	2.28	1.6	1.73	2.05
18 weeks	3.65	9.2	2.46	2.99	2.81		1.071	1.67	2.41	1.24	1.071	1.21	3.14
24 weeks	2.97	10.44	2.28	2.94	2.65		1.054	2	1.75	1.16	1.26	1.27	1
