# Supplementary material for: Modulation of bone marrow haematopoietic stem cell activity as a therapeutic strategy after myocardial infarction: a preclinical study
Source: Nat Cell Biol. 2025 Apr 2;27(4):591–604. doi: 10.1038/s41556-025-01639-4 (PMC11991920; doi:10.1038/s41556-025-01639-4)
Supplement: Supplementary file 18 — Source data. [file 41556_2025_1639_MOESM18_ESM.xlsx]

## Sheet:  2d
dTomato positive cells % of leukocytes
B cells			T cells
Sham	MI		Sham	MI
0.34	0.35		1.49	4.98
0.32	0.23		1.16	1.82
0.34	0.62		1.62	3.81

## Sheet:  2e
dTomato positive cells % normalized to HSCs
	Sham						MI
Neutrophils	0.0602	0.0714	0.0588	0.0707	0.0911	0.2001	0.271404	0.250089	0.170431	0.170273	0.130089	0.111141
Monocytes	0.0105166	0.0224335	0.0225125	0.0729557			0.0819224	0.12219	0.161584	0.172001	0.202001	0.192378
Macrophages	0.0231482	0.023223	0.0233019	0.0049903	0.00427978	0.00356094	0.092115	0.11422	0.123054	0.101738	0.201931	0.242983

## Sheet:  2f
Zone infiltration of dTomato positive cells: Counts normalized to Dapi counts
	Sham							MI
IZ	8.183	0.53	0.772	0.285	8.024	0.57	4.221	30.811	6.866	17.026	40.366	7.725	23.616	6.879	21.537	2.894	13.437	19.139	8.543	13.991	0.453
BZ	0.444	0.798	0.87	0.847	3.573	4.253	0.506	0.193	4.899	5.408	0.199	0.315	2.326	10.69	0.713	3.765	18.247	2.401	0.937	5.149	0.101
RZ	6.146	0.147	0.271	4.78	3.561	1.203	0.41	1.499	13.026	17.133	9.6	0.244	17.175	0.517	27.274	1.665	14.287	0.435	0.237	0.901	33.931
