# Supplementary material for: Modulation of bone marrow haematopoietic stem cell activity as a therapeutic strategy after myocardial infarction: a preclinical study
Source: Nat Cell Biol. 2025 Apr 2;27(4):591–604. doi: 10.1038/s41556-025-01639-4 (PMC11991920; doi:10.1038/s41556-025-01639-4)
Supplement: Supplementary file 19 — Source data. [file 41556_2025_1639_MOESM19_ESM.xlsx]

## Sheet:  4e
Colony Forming Unit Assay (normalized colony counts)
1st plating				2nd plating				3rd plating
at-RA	Vehicle	Sham		at-RA	Vehicle	Sham		at-RA	Vehicle	Sham
0.613636	1.06818	1.04546		0.96679	0.900369	0.885609		0.603175	0.539683	0.777778
0.727273	0.863636	0.954545		1.26937	1.01845	1.11439		0.714286	0.746032	1.22222
0.75	1.06818			0.99631	0.915129			0.619048	0.507937
				0.841328	1.11439				0.460317
1.23809	1.57143	1
1.33333	1.57143			1.1948	0.779221	1		1.96	1.16	1
1.71429	1.57143			0.818182	0.857143			1.16	1.24
1.38095	2.04762			0.753247	0.922078			1.04	1.04
				0.636364	0.974026			1.16	0.96
1.25773	1.54639	0.701031
1.60825	1.50516	1.29897		0.730435	1.04348	0.956522		1.90244	0.97561	1.02439
	1.07217			0.547826	0.869565	1.04348		1.78049	0.512195	0.97561
					0.617391				0.682927

## Sheet:  4g
HSPCs (LSK) % of leukocytes				Myeloid cells % of leukocytes				Macrophages (per mg infarct tissue)
Sham	Vehicle	at-RA		Sham	Vehicle	at-RA		Sham	Vehicle	at-RA
0.077	0.15	0.19		58.6	62.3	52.2		337.266	438.406	703.454
0.087	0.12	0.15		57.8	62	41		170.265	415.862	483.264
0.071	0.17	0.13		58.4	60.2	47.6		194.938	640.153	248.516
0.13	0.16	0.12		60.3	65.1	56.2		338.368	837.841	670.927
0.12	0.14	0.097		53.6	63.8	60.4		14.332	299.94	376.131
0.18	0.26	0.16		58.2	57.4	60.4		320.759	281.835	229.973
0.16	0.21	0.12		63.4	56.8	54.7		299.911	401.968	218.963
0.14	0.19	0.17		56.9	74.5	51.9		326.537	500.4	407.371
0.17	0.17	0.19		60.1	69.8	53.4			1108.09	323.016
0.16	0.17	0.18			76.2	54.7			688.609	644.124
0.16	0.25	0.13			57.5	63.6			931.803	314.71
0.16	0.16	0.18				61			1266.53	446.101
	0.18	0.17
	0.17	0.12
	0.22	0.24
	0.2	0.21
	0.19
	0.2
