# Supplementary material for: Modulation of bone marrow haematopoietic stem cell activity as a therapeutic strategy after myocardial infarction: a preclinical study
Source: Nat Cell Biol. 2025 Apr 2;27(4):591–604. doi: 10.1038/s41556-025-01639-4 (PMC11991920; doi:10.1038/s41556-025-01639-4)
Supplement: Supplementary file 20 — Source data. [file 41556_2025_1639_MOESM20_ESM.xlsx]

## Sheet:  6d
dTomato positive CD11b cells in peripheral blood (% normalized to day 0)
	Sham				MI + 4-oxo-RA				MI + Vehicle
day 0	1	1	1		1	1	1		1	1	1	1
day 1	0.48	0.113043	0.643678		0	0	0.07375		0.426316	0.110465	0.0366337	2.32258
day 2	0.94	0.913043	0.931034		0.3	0.559524	0.95		2.36842	1.18605	1.43564	6
day 3	0.74	0.269565	1.01149		0.195238	0.452381	0.9		3.26316	0.569767	1.27723	1.74194

## Sheet:  6e
dTomato positive cells % of leukocytes
B cells				T cells
Sham	MI + Vehicle	MI + 4-oxo-RA		Sham	MI + Vehicle	MI + 4-oxo-RA
0.34	0.35	0.93		1.49	4.98	3.35
0.32	0.23	0.26		1.16	1.82	3.51
0.34	0.62	0.22		1.62	3.81	3.42
		0.47				2.31

## Sheet:  6f
Colony forming unit assay (number of colonies normalized to Sham)
1st plating				2nd plating
Sham	MI + Vehicle	MI + 4-oxo-RA		Sham	MI + Vehicle	MI + 4-oxo-RA
1.01887	2.18868	1.43396		1.56386	1.0405	1.4081
0.981132	2.03774	1.50943		0.436137	0.94081	0.934579
		1.43396				0.853583
		1.84906				1.0405
0.952381	1.6	0.609524		0.922156	1.4491	0.898204
1.04762	1.50476	1.14286		1.07784	1.47305	1.4012
	1.75238	0.838095			1.07784	0.898204
	1.67619				0.838323
	1.06667				1.61677
1.07865	2.35955	0.977528		0.875723	1.17052	0.99711
0.94382	2.32584	1.68539		1.30925	1.04046	0.884393
0.977528	1.92135	0.808989		0.815029	0.867052	0.823699
	1.58427	0.977528			1.04046	1.08382

## Sheet:  6h
Lineage bias of donor cells in peripheral blood
	Vehicle										4-oxo-RA
Myeloid cells	8.76	18.5	10.3	9.82	5.72	12	2.48	14.2			8.58	8.67	6.64	8.87	13.4	13	4.31	7.13	2.59	10.6
B cells	73.7	26.1	70.8	63.9	66.7	59.5	77.9	56.3			65.1	71.1	54.1	66.3	52	56.9	65.4	54.3	65.9	65.3
T cells	8.05	7.37	13.4	19.9	22.6	20.4	16.9	20.4			18.9	14	13.3	15.7	27.7	21.9	25.7	20.7	25.4	16.9
Lineage bias of donor cells in bone marrow
	Vehicle										4-oxo-RA
Myeloid cells	31.6	54	36.3	35.2	28.9	58.2	18.6	54.9	6.42		31.8	32	33.6	35.3	34.3	58.5	33.1	44.7	32.5	49.2
B cells	19.7	3.87	15.7	13.1	33	12.2	34.9	10.9	8.52		23.2	16.3	18.8	13.5	8.53	10.6	27.1	22.2	32.7	23
T cells	3.34	0.94	3.83	6.56	5.69	2.55	7.99	2.58	24.4		4.1	4.61	2.21	6.15	7.54	2.8	5.86	2.66	7.1	3.02
