# Supplementary material for: Modulation of bone marrow haematopoietic stem cell activity as a therapeutic strategy after myocardial infarction: a preclinical study
Source: Nat Cell Biol. 2025 Apr 2;27(4):591–604. doi: 10.1038/s41556-025-01639-4 (PMC11991920; doi:10.1038/s41556-025-01639-4)
Supplement: Supplementary file 21 — Source data. [file 41556_2025_1639_MOESM21_ESM.xlsx]

## Sheet:  7d
Collagen % (substracted sham) - overall fibrosis
MI + Vehicle	MI + 4-oxo-RA
13.794	11.494
10.344	11.604
26.444	13.944
15.814	13.264
20.444	4.784
19.934	10.484

## Sheet:  7e
Overall fibrosis (% Collagen)			Infarct zone			Border zone
MI + Vehicle	MI + 4-oxo-RA		MI + Vehicle	MI + 4-oxo-RA		MI + Vehicle	MI + 4-oxo-RA
4.65052	5.44931		3.64	6.05		1.14	1.01
4.71585	2.31214		2.23	1.72		2.84	0.16
12.7746	8.64353		9.11	6.06		2.94	2.25
8.96405	4.91028		7.26	9.33		2.02	0.9
15.6581	6.08309		6.46	1.87		4.85	0.77
18.9647	3.92948			6.73			1.46
	5.27185			4.6			0.43
				7.65			2.09

## Sheet:  7f
qPCR on cardiac fibroblasts - average of normalized Ct values
	Sham	Vehicle	4-oxo-RA
Collagen I	1.09883	4.68145	3.76111
Collagen III	0.15598	0.964507	0.51236
Collagen XVII	0.00684216	0.0988111	0.00291322
Collagen XXIII	0.0170843	0.052753	0.0311116

## Sheet:  7g
CD11b positive cells (%) - Immunohistochemistry in remote zone
MI + Vehicle	MI + 4-oxo-RA
0.76	0.62
1.5915	0.3
1.63075	0.21
1.80313	1.32
2.20938	1.062
1.64237	0.2335
	1.05438
	0.71775

## Sheet: 7h
Survival (0=alive; 1=dead)
Mouse	Days	4-oxo-RA	Vehicle	Sham
11	28	0
12	28	0
14	28	0
15	28	0
21	28	0
22	28	0
23	28	0
24	28	0
61	28	0
62	28	0
63	28	0
64	28	0
65	28	0
1	2	1
3	28	0
5	28	0
8	28	0
31	28	0
32	28	0
33	28	0
37	28	0
13	28		0
16	28		0
17	28		0
18	28		0
26	28		0
27	28		0
28	28		0
29	4		1
66	28		0
67	28		0
68	28		0
69	28		0
70	28		0
2	28		0
4	28		0
7	28		0
34	3		1
35	28		0
36	28		0
19	28			0
20	28			0
25	28			0
30	28			0
71	28			0
72	28			0
73	28			0
74	28			0
75	28			0
6	28			0
9	28			0
10	28			0
38	28			0
39	28			0
40	28			0
