# Supplementary material for: Modulation of bone marrow haematopoietic stem cell activity as a therapeutic strategy after myocardial infarction: a preclinical study
Source: Nat Cell Biol. 2025 Apr 2;27(4):591–604. doi: 10.1038/s41556-025-01639-4 (PMC11991920; doi:10.1038/s41556-025-01639-4)
Supplement: Supplementary file 22 — Source data. [file 41556_2025_1639_MOESM22_ESM.xlsx]

## Sheet: 8f
Single HSC division assay
	divided								non divided
Sham	73.913	68.8889		74.2857			65.5172	70.5882	26.087	31.1111		25.7143			34.4828	29.4118
Vehicle	76.1905	80.4348		80			78.9474	86.3636	23.8095	19.5652		20			21.0526	13.6364
4-oxo-RA	78.7879	73.5294		84.6154	80		74.0741	80	21.2121	26.4706		15.3846	20		25.9259	20

## Sheet: 8g
Colony forming unit assay (number of colonies normalized to sham)
3rd plating
4-oxo-RA	Vehicle	Sham
0.454545	0.484848	0.636364
0.606061	0.575758	1.36364
0.893855	0.849162	1.01676
0.726257	0.670391	0.98324
0.869565	0.782609	0.972332
0.711462	0.798419	1.02767

## Sheet: 8h
GMPs % of leukocytes
Sham	Vehicle	4-oxo-RA
0.63	0.68	0.69
0.4	0.49	0.66
0.61	0.75	0.59
0.46	0.63	0.39
	0.76	0.83
		0.88

## Sheet: 8i
Myeloid CD11b positive cells % of leukocytes in heart				LyC6high monocytes % of leukocytes in heart
Sham	Vehicle	4-oxo-RA		Sham	Vehicle	4-oxo-RA
2.95	27.9	34.8		0.62	10.4	9.13
3.41	38.7	43.7		0.62	12.6	12.3
1.72	20.5	23.2		0.14	8.67	6.54
3.64	20.8	22.3		0.097	7.6	7.03
	29.1	19.5			9	6.01

## Sheet: 8j
Enddiastolic Volume day1				Enddiastolic Volume day 28				Ejection Fraction day 1				Ejection Fraction day 28
4-oxo-RA	Sham	Vehicle		4-oxo-RA	Sham	Vehicle		4-oxo-RA	Sham	Vehicle		4-oxo-RA	Sham	Vehicle
45.7148	47.829	82.9133		86.3447	48.7203	88.081		46.3008	52.686	26.5949		14.5015	50.4686	20.9958
65.4019	56.6077	54.7927		162.936	54.3586	71.2624		28.1237	53.2206	34.309		11.184	58.1637	12.8822
64.4675		67.2464		158.066		80.903		27.5485		23.8637		7.2769		7.488
75.1546	37.5451	60.72		104.987	47.083	165.488		7.66575	57.4159	13.9673		22.8114	76.683	14.7229
66.2928	28.1482	73.1122		105.794	40.1209	178.657		5.72422	57.7717	10.5475		22.5885	70.1485	17.1168
91.2624	64.3641	51.5455		142.077	56.5474			9.57696	68.7557	17.1466		7.62814	65.5428
54.3534	59.0996	47.586		115.106	48.9111			3.95569	66.796	26.4882		16.1403	56.7034
62.4188				127.072				17.2385				18.3889
81.9555	53.8559	74.3433		107.781	85.1055	129.318		28.9855	57.7878	41.3255		13.3632	54.1726	8.42305
		70.5875				96.4				31.6755				24.273
		85.828				120.115				34.3424				7.48272

## Sheet: 8k
Enddiastolic Volume day1				Enddiastolic Volume day 28				Ejection Fraction day 1				Ejection Fraction day 28				Stroke volume day 1				Stroke volume day 28
MI + 4-oxo-RA	Sham	MI + Vehicle		MI + 4-oxo-RA	Sham	MI + Vehicle		MI + 4-oxo-RA	Sham	MI + Vehicle		MI + 4-oxo-RA	Sham	MI + Vehicle		MI + 4-oxo-RA	Sham	MI + Vehicle		MI + 4-oxo-RA	Sham	MI + Vehicle
89.488	56.067	78.399		85.506	41.11	82.152		42.931	46.115	27.085		30.313	43.329	15.581		38.418	28.855	21.234		25.919	17.813	12.8
94.328	60.952	64.61		79.626	45.453	65.66		39.583	65.774	43.865		30.11	56.048	25.36		37.338	40.09	28.341		23.975	25.475	16.652
74.108	44.785	54.566		77.197	45.434	53.338		32.993	63.454	48.479		22.0287	57.656	26.533		24.451	28.418	26.453		17.205	26.154	14.152
59.346				47.953				33.509				26.608				19.887				12.759
54.767	80.681	39.911		54.409	56.691	49.726		32.508	55.972	50.084		28.059	55.843	22.842		17.804	45.158	19.989		15.266	31.658	11.358
62.397	77.582	57.095		54.877	54.29	49.567		40.698	41.534	28.236		37.806	40.368	22.595		25.95	32.223	16.121		20.747	21.916	11.2
45.583	55.68	57.191		49.768	43.21	52.984		33.853	59.108	30.699			51.594	29.844		15.431	32.911	17.557		9.796	22.294	15.813
82.721	60.767	57.61		72.623	55.969	57.422		24.444	55.451	41.14		18.864	54.948	25.651
68.208	80.177	86.881		61.103	57.645	52.073		30.211	52.743	39.825		27.091	54.79	36.721		20.219	33.696	23.7		13.7	30.754	14.73
67.391		72.201		70.998		63.632		27.644		30.982		20.678		28.417		20.606	42.288	34.601		16.553	31.584	19.121
77.69		95.31		75.261		40.728		39.963		41.484		29.959		33.933		18.63		22.37		14.681		18.082
65.282				52.853								28.101				42.108		39.538		22.547		13.82
																26.088				14.852
