# Supplementary material for: Modulation of bone marrow haematopoietic stem cell activity as a therapeutic strategy after myocardial infarction: a preclinical study
Source: Nat Cell Biol. 2025 Apr 2;27(4):591–604. doi: 10.1038/s41556-025-01639-4 (PMC11991920; doi:10.1038/s41556-025-01639-4)
Supplement: Supplementary file 23 — Source data. [file 41556_2025_1639_MOESM23_ESM.xlsx]

## Sheet: 9d
Single HSC division assay (human MI)
	non divided			≥ 1 divided
MI Ctrl	58.8235	52.6316	45.4545	41.1765	47.3684	54.5455
MI at-RA	66.6667	70.8333	59.1837	33.3333	29.1667	40.8163

## Sheet: 9e
Colony forming unit assay
1st plating			2nd plating
Ctrl	at-RA		Ctrl	at-RA
1	0.49		1	1.58
1	0.65		1	1.9
1	0.568966		1	1.93939
1.02586	0.362069		0.686869	1.89899
0.974138	0.4		1.31313	1.48
1			1
